# Supplementary material for: Ontology and diversity of transcript-associated microsatellites mined from a globe artichoke EST database
Source: BMC Genomics. 2009 Sep 28;10:454. doi: 10.1186/1471-2164-10-454 (PMC2760586; doi:10.1186/1471-2164-10-454)
Supplement: Additional file 1 — EST assembly. The data provided represent the list of 6,621 assembled globe artichoke contigs derived from 23,871 ESTs. [file 1471-2164-10-454-S1.XLS]

## Sheet: TGICL_output.info-MOD
Contig name	num. Of EST assembled	EST name(s)
CL2Contig1	21	GE594288	GE596128	GE583849	GE586349	GE595335	GE598238	GE584667	GE584653	GE605177	GE578383	GE577697	GE607405	GE584288	GE582732	GE579539	GE578624	GE578061	GE606785	GE582346	GE583765	GE608638
CL3Contig1	19	GE590979	GE592506	GE595511	GE595308	GE609650	GE600357	GE598941	GE586115	GE596087	GE606268	GE594246	GE601728	GE589622	GE591298	GE595514	GE586866	GE587642	GE594158	GE589772
CL6Contig1	19	GE587254	GE587939	GE591862	GE611452	GE590985	GE593376	GE586856	GE594174	GE599191	GE598243	GE593663	GE595297	GE596287	GE592379	GE600141	GE591270	GE594098	GE592553	GE597675
CL7Contig1	19	GE592184	GE593566	GE599785	GE594085	GE587889	GE587493	GE586244	GE600147	GE593159	GE601393	GE594604	GE603166	GE598231	GE592848	GE590879	GE603310	GE595936	GE598298	GE594521
CL8Contig1	18	GE599274	GE603789	GE600488	GE590903	GE598244	GE588126	GE593042	GE594922	GE594880	GE589904	GE594389	GE598355	GE590693	GE596324	GE589835	GE594042	GE598369	GE591722
CL5Contig1	18	GE581127	GE579880	GE577540	GE581230	GE581246	GE579723	GE579419	GE585148	GE581301	GE577581	GE579412	GE577269	GE580237	GE577164	GE583588	GE583731	GE610822	GE609396
CL9Contig1	18	GE601337	GE597106	GE593145	GE599880	GE595210	GE599537	GE587295	GE589269	GE595055	GE591282	GE597874	GE596366	GE591424	GE598249	GE599979	GE594755	GE594106	GE601077
CL4Contig1	18	GE609080	GE607180	GE578382	GE577312	GE580219	GE580438	GE605916	GE579820	GE581313	GE577582	GE584236	GE579004	GE580465	GE603478	GE603948	GE581680	GE581103	GE584975
CL13Contig1	17	GE587999	GE611065	GE600910	GE596906	GE589174	GE593714	GE592535	GE612422	GE603865	GE589890	GE601739	GE596999	GE590719	GE598978	GE585985	GE592153	GE601414
CL17Contig1	17	GE597801	GE586109	GE586095	GE588099	GE593752	GE586788	GE599460	GE613102	GE595676	GE601521	GE590075	GE588792	GE594994	GE592687	GE601294	GE596030	GE599575
CL11Contig1	17	GE587080	GE607164	GE586673	GE597480	GE594567	GE594075	GE601686	GE600301	GE601742	GE599618	GE599953	GE596212	GE597941	GE594506	GE590975	GE587386	GE595171
CL12Contig1	16	GE596413	GE596899	GE587747	GE589887	GE596509	GE587909	GE596661	GE594640	GE590752	GE591135	GE597867	GE597148	GE599557	GE595748	GE594321	GE590172
CL20Contig1	16	GE586627	GE610893	GE592335	GE589938	GE596042	GE591973	GE602028	GE603615	GE592847	GE593144	GE595825	GE589508	GE588197	GE585893	GE588459	GE591443
CL24Contig1	16	GE598598	GE590524	GE599992	GE612154	GE586644	GE589309	GE586776	GE596639	GE596598	GE601313	GE588290	GE593005	GE597689	GE590596	GE591269	GE600313
CL22Contig1	16	GE600246	GE586371	GE589765	GE593250	GE592456	GE589506	GE599620	GE599026	GE588333	GE591121	GE589055	GE599138	GE589586	GE598052	GE586142	GE597598
CL14Contig1	16	GE587163	GE586762	GE599633	GE589203	GE609360	GE583035	GE594259	GE590604	GE590452	GE593465	GE597120	GE592341	GE607356	GE587496	GE602251	GE613205
CL18Contig1	16	GE587060	GE588083	GE590146	GE600912	GE595197	GE586399	GE589756	GE594219	GE597974	GE599002	GE586653	GE586123	GE590946	GE594121	GE611085	GE592443
CL21Contig1	16	GE606491	GE612192	GE602732	GE611599	GE612951	GE604780	GE606922	GE603366	GE610430	GE609548	GE602390	GE603514	GE610553	GE609992	GE610509	GE604253
CL15Contig1	16	GE587121	GE595298	GE586718	GE591084	GE598852	GE585883	GE589059	GE595576	GE597507	GE587604	GE594072	GE596502	GE589643	GE590490	GE589699	GE590726
CL19Contig1	16	GE587875	GE587955	GE589022	GE599994	GE594898	GE595416	GE600838	GE595077	GE592842	GE587686	GE593562	GE594768	GE595947	GE594160	GE595344	GE586906
CL16Contig1	15	GE577739	GE579610	GE582428	GE582369	GE585035	GE579658	GE582189	GE608708	GE583961	GE578578	GE607238	GE582837	GE580224	GE605524	GE597284
CL32Contig1	15	GE592475	GE595045	GE595615	GE586016	GE593547	GE596165	GE586108	GE591389	GE597228	GE598362	GE596129	GE592453	GE593545	GE598512	GE597436
CL36Contig1	15	GE587245	GE590399	GE591844	GE586235	GE592090	GE590160	GE600219	GE586587	GE589344	GE590939	GE586847	GE586191	GE598730	GE592579	GE592445
CL40Contig1	15	GE588588	GE587964	GE588617	GE598972	GE587499	GE597641	GE591313	GE601735	GE594013	GE595465	GE596328	GE594040	GE586146	GE587374	GE591438
CL31Contig1	15	GE597266	GE600180	GE587931	GE599619	GE601661	GE592139	GE596363	GE585728	GE596563	GE594479	GE594474	GE589334	GE591064	GE588622	GE597843
CL35Contig1	15	GE586533	GE598303	GE611061	GE602117	GE596402	GE598838	GE606196	GE610806	GE604609	GE594538	GE586154	GE601484	GE586605	GE593262	GE594090
CL26Contig1	15	GE588019	GE591503	GE589801	GE585791	GE601389	GE601123	GE599600	GE590174	GE601311	GE591573	GE598624	GE589677	GE591183	GE585899	GE592649
CL33Contig1	15	GE590590	GE590851	GE601663	GE600192	GE592032	GE599201	GE598644	GE586255	GE589515	GE597973	GE594461	GE589253	GE593134	GE591221	GE595990
CL37Contig1	15	GE600375	GE600596	GE612181	GE593735	GE591806	GE597807	GE602607	GE592089	GE591984	GE596720	GE594061	GE591867	GE588525	GE600898	GE586596
CL1Contig2	14	GE591286	GE586841	GE595074	GE599294	GE599638	GE600516	GE592247	GE600491	GE601413	GE591977	GE595937	GE599197	GE601483	GE595877
CL28Contig1	14	GE587693	GE593626	GE591247	GE587741	GE600465	GE590848	GE594471	GE600732	GE598573	GE589409	GE592463	GE609607	GE594265	GE601376
CL44Contig1	14	GE587720	GE588609	GE608264	GE607446	GE588528	GE590287	GE596408	GE601378	GE609452	GE599291	GE598093	GE595319	GE594707	GE601022
CL48Contig1	14	GE597430	GE599679	GE593777	GE595666	GE597776	GE591878	GE599613	GE590668	GE598799	GE601276	GE591137	GE590106	GE598478	GE594629
CL52Contig1	14	GE585593	GE608472	GE584257	GE583124	GE578673	GE582675	GE596333	GE579763	GE579081	GE581241	GE585405	GE585203	GE578208	GE585285
CL25Contig1	14	GE587002	GE591104	GE596043	GE596008	GE596607	GE600687	GE592703	GE592874	GE585969	GE588783	GE589258	GE598672	GE592667	GE594328
CL49Contig1	14	GE586636	GE591831	GE592812	GE597173	GE600230	GE590004	GE598814	GE590737	GE598411	GE594041	GE589298	GE599814	GE599194	GE591762
CL30Contig1	14	GE578899	GE584540	GE579380	GE580715	GE578138	GE583440	GE579603	GE590391	GE602527	GE583882	GE584696	GE577471	GE578312	GE577220
CL34Contig1	14	GE578826	GE581238	GE580802	GE581423	GE582508	GE578230	GE579670	GE580265	GE584875	GE584581	GE580109	GE580925	GE583917	GE576978
CL38Contig1	14	GE586180	GE593484	GE595946	GE599481	GE597911	GE593902	GE587312	GE596054	GE595082	GE596929	GE587016	GE586483	GE598371	GE592273
CL43Contig1	14	GE587348	GE601202	GE593572	GE599440	GE598937	GE596996	GE595481	GE589863	GE585794	GE586836	GE588375	GE590784	GE594627	GE591067
CL47Contig1	14	GE593027	GE587063	GE589647	GE596753	GE588852	GE586655	GE599605	GE598818	GE590098	GE599340	GE594450	GE594634	GE597733	GE594684
CL51Contig1	14	GE586382	GE594268	GE590603	GE588039	GE599936	GE600461	GE601047	GE599985	GE594297	GE588131	GE592845	GE590192	GE596644	GE591316
CL45Contig1	14	GE596387	GE592433	GE599385	GE600315	GE598945	GE596577	GE599096	GE587659	GE593108	GE592054	GE599736	GE600059	GE585921	GE594205
CL50Contig1	14	GE590202	GE595042	GE591380	GE599184	GE588804	GE588232	GE592673	GE595346	GE597939	GE597086	GE595293	GE600045	GE586034	GE594658
CL57Contig1	13	GE578345	GE578919	GE582173	GE583441	GE583307	GE577998	GE578467	GE606893	GE608621	GE610551	GE580319	GE596890	GE587958
CL66Contig1	13	GE582183	GE601896	GE594353	GE588418	GE604016	GE600675	GE600520	GE597166	GE590503	GE594751	GE593402	GE597085	GE595384
CL70Contig1	13	GE605804	GE605538	GE604800	GE596104	GE587865	GE594778	GE596385	GE588679	GE596107	GE589579	GE599982	GE596792	GE598619
CL78Contig1	13	GE592537	GE592355	GE599225	GE598846	GE600066	GE590032	GE586443	GE601113	GE589077	GE597529	GE591004	GE598307	GE596784
CL82Contig1	13	GE588699	GE593307	GE593564	GE593281	GE600253	GE593641	GE596426	GE591474	GE588318	GE592513	GE603973	GE589132	GE592038
CL42Contig1	13	GE584409	GE579923	GE608096	GE603533	GE603288	GE603613	GE607473	GE611273	GE610081	GE587326	GE595446	GE587790	GE599377
CL46Contig1	13	GE586947	GE592685	GE594427	GE587398	GE589608	GE595811	GE600361	GE601018	GE588717	GE586534	GE594365	GE600890	GE591498
CL59Contig1	13	GE589202	GE589097	GE587587	GE593203	GE590476	GE588078	GE598065	GE598296	GE595891	GE592215	GE591584	GE599931	GE593631
CL63Contig1	13	GE581335	GE578124	GE578367	GE581420	GE579689	GE577184	GE577782	GE580680	GE577293	GE577518	GE580159	GE582734	GE583531
CL68Contig1	13	GE600376	GE593945	GE587318	GE588635	GE599233	GE597560	GE593209	GE586874	GE594673	GE601217	GE599959-	GE588850-	GE588646-
CL61Contig1	13	GE609936	GE580503	GE581150	GE581818	GE579663	GE612485	GE603237	GE609743	GE590246	GE590712	GE592459	GE593587	GE605967
CL65Contig1	13	GE593826	GE589206	GE596635	GE601566	GE588498	GE592194	GE601035	GE596871	GE591911	GE587454	GE591347	GE589215	GE596079
CL69Contig1	13	GE610962	GE593717	GE592347	GE586429	GE593703	GE587409	GE599265	GE608275	GE588744	GE608378	GE597499	GE593201	GE601037
CL77Contig1	13	GE590400	GE612715	GE598291	GE601006	GE592590	GE600210	GE590510	GE592457	GE591405	GE598032	GE599768	GE595291	GE593768
CL27Contig1	13	GE594133	GE590990	GE586361	GE601215	GE596508	GE598916	GE587463	GE586372	GE601193	GE591736	GE592948	GE588701	GE597587
CL54Contig1	13	GE599199	GE589111	GE595549	GE590998	GE595858	GE599894	GE589738	GE590190	GE592293	GE586572	GE588354	GE596964	GE598025
CL60Contig1	13	GE613021	GE608421	GE609783	GE609588	GE603546	GE592802	GE601977	GE602519	GE603354	GE593095	GE586121	GE598719	GE599573
CL71Contig1	13	GE592851	GE590581	GE591098	GE586293	GE587557	GE591864	GE598724	GE591673	GE599865	GE597748	GE597548	GE597096	GE600672
CL80Contig1	13	GE582417	GE582278	GE578019	GE578651	GE581789	GE580358	GE585273	GE582853	GE580889	GE607383	GE593378	GE597132	GE599793
CL56Contig1	12	GE604160	GE591522	GE589435	GE588427	GE597342	GE586196	GE592168	GE593797	GE601450	GE593434	GE608359	GE588094
CL62Contig1	12	GE590834	GE600005	GE603665	GE588590	GE592172	GE601305	GE589889	GE598388	GE609092	GE599351	GE588669	GE591626
CL87Contig1	12	GE590181	GE591160	GE613009	GE612545	GE588621	GE585759	GE590832	GE596540	GE602618	GE600896	GE597146	GE601044
CL94Contig1	12	GE588914	GE586732	GE590570	GE587736	GE585981	GE601258	GE590769	GE593729	GE589714	GE599686	GE595934	GE589483
CL99Contig1	12	GE607327	GE605378	GE594589	GE608559	GE599787	GE606082	GE605386	GE604683	GE607588	GE591751	GE601263	GE596398
CL102Contig1	12	GE586908	GE598634	GE596033	GE598877	GE597639	GE588686	GE600448	GE601277	GE589332	GE600836	GE595044	GE596389
CL106Contig1	12	GE587724	GE587076	GE590448	GE591289	GE588962	GE598756	GE590571	GE594195	GE591212	GE589895	GE588316	GE588431
CL110Contig1	12	GE591915	GE587316	GE596173	GE589831	GE598717	GE591941	GE601541	GE585952	GE592321	GE599918	GE594857	GE595179
CL115Contig1	12	GE587572	GE590549	GE587586	GE590049	GE587844	GE597411	GE598414	GE590043	GE599359	GE600367	GE597597	GE597313
CL76Contig1	12	GE603669	GE584438	GE610098	GE585155	GE601975	GE607063	GE583572	GE604812	GE594370	GE591432	GE587792	GE597670
CL79Contig1	12	GE579359	GE609134	GE585159	GE610700	GE581673	GE608892	GE607345	GE604063	GE612025	GE605306	GE592470	GE597016
CL83Contig1	12	GE600654	GE594772	GE587969	GE601382	GE594031	GE597442	GE592048	GE599290	GE596884	GE585964	GE589807	GE593508
CL93Contig1	12	GE579086	GE580300	GE581085	GE608560	GE610521	GE580811	GE606869	GE600332	GE601380	GE595810	GE599742	GE600712
CL96Contig1	12	GE605215	GE605307	GE602187	GE608781	GE611528	GE606646	GE592952	GE604412	GE600071	GE598951	GE597814	GE599195
CL101Contig1	12	GE582948	GE580903	GE579684	GE581309	GE584244	GE582633	GE580565	GE582035	GE578290	GE581664	GE580032	GE584807
CL109Contig1	12	GE595166	GE598554	GE594194	GE590394	GE591792	GE601172	GE595267	GE588791	GE590987	GE589441	GE589238	GE598611
CL73Contig1	12	GE596772	GE597541	GE599090	GE599330	GE589611	GE600911	GE586420	GE589914	GE600975	GE585845	GE598716	GE601152
CL89Contig1	12	GE581342	GE577804	GE579332	GE580442	GE584767	GE584422	GE585372	GE577038	GE583329	GE578233	GE580070	GE602059
CL98Contig1	12	GE601106	GE586160	GE612706	GE594592	GE593544	GE597446	GE591029	GE589813	GE605591	GE605677	GE599652	GE599491
CL107Contig1	12	GE581336	GE582322	GE602161	GE583284	GE582733	GE606532	GE609530	GE579532	GE611453	GE577874	GE605935	GE581778
CL23Contig1	12	GE578462	GE579564	GE582565	GE579725	GE583576	GE578203	GE608014	GE605661	GE602303	GE602770	GE603986	GE596119
CL64Contig1	12	GE588907	GE588102	GE612270	GE586472	GE601183	GE598738	GE600288	GE586959	GE596807	GE595092	GE597326	GE596494
CL84Contig1	12	GE581452	GE608012	GE584003	GE577404	GE577416	GE579674	GE579673	GE583923	GE584064	GE584504	GE585651	GE606319
CL97Contig1	12	GE594182	GE589967	GE590978	GE599376	GE589290	GE593603	GE596799	GE590550	GE585979	GE600220	GE591569	GE590073
CL100Contig1	12	GE580784	GE586198	GE600645	GE586503	GE598442	GE585680	GE592173	GE591488	GE601081	GE589777	GE592620	GE585885
CL104Contig1	12	GE611378	GE605320	GE601930	GE606490	GE606676	GE603043	GE612826	GE606906	GE587243	GE596802	GE595626	GE586845
CL108Contig1	12	GE605547	GE582955	GE613222	GE609215	GE603253	GE603336	GE582878	GE610728	GE589484	GE600694	GE595110	GE593671
CL112Contig1	12	GE578116	GE577629	GE584953	GE583283	GE578304	GE578388	GE578936	GE582728	GE577847	GE579831	GE585491	GE577244
CL74Contig1	11	GE612825	GE579226	GE577142	GE579624	GE583511	GE609886	GE611464	GE606220	GE581334	GE590481	GE590569
CL123Contig1	11	GE593245	GE605945	GE597000	GE588267	GE595496	GE590988	GE594597	GE600554	GE607878	GE592773	GE591797
CL131Contig1	11	GE585179	GE584664	GE609000	GE580625	GE579464	GE583693	GE599606	GE579571	GE608895	GE580318	GE607922
CL135Contig1	11	GE613169	GE608909	GE589907	GE600583	GE603522	GE597052	GE586211	GE597099	GE594354	GE610820	GE600674
CL142Contig1	11	GE591213	GE596959	GE595098	GE591510	GE591817	GE599938	GE593532	GE589688	GE594621	GE599072	GE598068
CL163Contig1	11	GE605555	GE602240	GE602297	GE609509	GE602291	GE612433	GE609145	GE604636	GE603609	GE610855	GE600598
CL167Contig1	11	GE582503	GE605041	GE607004	GE610366	GE608327	GE609296	GE610446	GE606796	GE603323	GE605993	GE585733
CL39Contig1	11	GE610753	GE577252	GE579323	GE605266	GE583104	GE602021	GE583273	GE583582	GE579546	GE610188	GE601947
CL86Contig1	11	GE608099	GE604066	GE612594	GE602504	GE602983	GE601816	GE606731	GE606813	GE593354	GE598785	GE596282
CL90Contig1	11	GE582217	GE579748	GE612938	GE601765	GE607981	GE587997	GE595625	GE601844	GE594319	GE587311	GE587491
CL105Contig1	11	GE605775	GE609962	GE589108	GE607173	GE601050	GE601054	GE591633	GE612651	GE588421	GE590681	GE592994
CL128Contig1	11	GE585337	GE584182	GE584320	GE581668	GE578029	GE596982	GE584220	GE579608	GE583971	GE577017	GE579328
CL140Contig1	11	GE588586	GE588142	GE593382	GE591895	GE597247	GE597427	GE599920	GE596004	GE597845	GE596745	GE588480
CL148Contig1	11	GE607482	GE601812	GE610819	GE599053	GE598033	GE613060	GE591810	GE587804	GE596365	GE599914	GE591709
CL152Contig1	11	GE596618	GE586303	GE592908	GE595494	GE592954	GE600411	GE591012	GE596176	GE596822	GE594702	GE594905
CL168Contig1	11	GE579055	GE577439	GE579939	GE578395	GE579768	GE582447	GE585272	GE577617	GE580542	GE603232	GE581547
CL10Contig1	11	GE584442	GE577763	GE581319	GE581859	GE579866	GE578098	GE585440	GE603696	GE606147	GE583514	GE611499
CL103Contig1	11	GE579688	GE606624	GE611590	GE601781	GE606754	GE582897	GE606991	GE606859	GE603297	GE610680	GE592886
CL114Contig1	11	GE592001	GE589891	GE585812	GE590197	GE590454	GE600617	GE590102	GE606132	GE601579	GE608575	GE598365
CL117Contig1	11	GE587711	GE585773	GE585862	GE585946	GE600307	GE599735	GE597908	GE597160	GE598579	GE591283	GE593385
CL126Contig1	11	GE588176	GE590591	GE590768	GE598629	GE598297	GE596297	GE598498	GE598702	GE598461	GE591628	GE595719
CL130Contig1	11	GE591922	GE590916	GE599957	GE599659	GE598687	GE599266	GE606378	GE599861	GE600062	GE599148	GE592957
CL134Contig1	11	GE587922	GE587862	GE595417	GE594086	GE597130	GE599685	GE588191	GE609337	GE587347	GE597654	GE590515
CL138Contig1	11	GE594230	GE592119	GE589177	GE598979	GE600108	GE598796	GE593276	GE597113	GE593154	GE598085	GE598121
CL143Contig1	11	GE580946	GE584982	GE578776	GE578352	GE581791	GE609386	GE607556	GE606703	GE606086	GE590922	GE594740
CL150Contig1	11	GE599430	GE607315	GE610834	GE587589	GE590378	GE608640	GE589407	GE612411	GE603289	GE591303	GE587293
CL154Contig1	11	GE587160	GE586757	GE585717	GE588872	GE600308	GE594234	GE603034	GE599071	GE600287	GE601223	GE597071
CL88Contig1	11	GE587826	GE595050	GE595229	GE586799	GE593089	GE601352	GE588419	GE593433	GE595704	GE598696	GE599855
CL92Contig1	11	GE606446	GE610576	GE602927	GE603495	GE587524	GE586296	GE601929	GE610872	GE589981	GE603062	GE593205
CL120Contig1	11	GE580598	GE577537	GE577596	GE583836	GE580845	GE577975	GE576990	GE582944	GE577277	GE583512	GE602428
CL129Contig1	11	GE593739	GE588797	GE593267	GE599835	GE594460	GE599120	GE598460	GE601110	GE601390	GE597267	GE600319
CL133Contig1	11	GE609370	GE587036	GE587438	GE593712	GE589958	GE586630	GE588484	GE586365	GE596979	GE594064	GE604093
CL137Contig1	11	GE588551	GE594954	GE596562	GE593524	GE601027	GE594845	GE588612	GE592794	GE588174	GE593226	GE591733
CL141Contig1	11	GE600647	GE590498	GE588903	GE592602	GE590339	GE600099	GE600969	GE589008	GE599568	GE587689	GE586082
CL145Contig1	11	GE588564	GE590934	GE601713	GE590728	GE592030	GE592745	GE589026	GE598079	GE592254	GE595806	GE592783
CL149Contig1	11	GE600701	GE595165	GE596501	GE597261	GE598954	GE601438	GE601684	GE590670	GE601359	GE600322	GE597895
CL157Contig1	11	GE599842	GE598771	GE602163	GE597073	GE589050	GE592240	GE598677	GE597254	GE593090	GE590376	GE590145
CL161Contig1	11	GE589729	GE604887	GE593126	GE589380	GE598706	GE599170	GE592357	GE601102	GE590417	GE599508	GE595586
CL165Contig1	11	GE597885	GE587690	GE599812	GE588984	GE586291	GE591071	GE596542	GE598168	GE598395	GE591597	GE591700
CL169Contig1	11	GE611276	GE605658	GE594569	GE603279	GE592702	GE598682	GE601075	GE597760	GE598533	GE601969	GE594107
CL139Contig1	10	GE587028	GE596458	GE595379	GE601107	GE586622	GE592720	GE596069	GE596945	GE610826	GE594913
CL147Contig1	10	GE592625	GE587932	GE600381	GE612071	GE603737	GE591752	GE610710	GE591426	GE594329	GE601092
CL171Contig1	10	GE585192	GE601780	GE578834	GE585363	GE584512	GE584297	GE582151	GE581554	GE580852	GE581397
CL175Contig1	10	GE578408	GE578021	GE578305	GE610777	GE611530	GE612883	GE612024	GE612369	GE601904	GE611407
CL179Contig1	10	GE586773	GE613079	GE611731	GE595382	GE605121	GE591119	GE605503	GE607375	GE581742	GE612049
CL182Contig1	10	GE599940	GE598997	GE593913	GE595240	GE590201	GE592921	GE591037	GE590016	GE598974	GE588775
CL186Contig1	10	GE598237	GE610190	GE608801	GE606450	GE588242	GE606201	GE604285	GE598826	GE590673	GE594153
CL190Contig1	10	GE587221	GE589875	GE595682	GE593310	GE594283	GE593437	GE598985	GE594401	GE599399	GE600976
CL193Contig1	10	GE589877	GE592569	GE588214	GE599624	GE597444	GE599741	GE600489	GE588972	GE598907	GE591759
CL197Contig1	10	GE600650	GE587484	GE604960	GE596499	GE591783	GE596229	GE598564	GE597488	GE605651	GE595667
CL208Contig1	10	GE600031	GE599177	GE591162	GE596689	GE588183	GE597190	GE601212	GE598637	GE594719	GE589415
CL212Contig1	10	GE589093	GE589338	GE596285	GE591351	GE597982	GE589286	GE599289	GE586219	GE600860	GE593589
CL216Contig1	10	GE585695	GE609995	GE605458	GE596585	GE597819	GE589902	GE597789	GE588929	GE597996	GE599800
CL221Contig1	10	GE608464	GE593619	GE587514	GE601509	GE599755	GE610644	GE611918	GE593232	GE587780	GE590624
CL227Contig1	10	GE599387	GE596671	GE592255	GE598748	GE587376	GE588182	GE600039	GE593856	GE590136	GE597787
CL232Contig1	10	GE592305	GE589384	GE598017	GE592512	GE589793	GE589070	GE595412	GE592161	GE601496	GE597312
CL240Contig1	10	GE600035	GE598585	GE597155	GE590003	GE596098	GE605930	GE599986	GE606535	GE590803	GE590595
CL245Contig1	10	GE586164	GE599729	GE589408	GE597057	GE593908	GE595239	GE602817	GE598152	GE598793	GE599160
CL72Contig1	10	GE582244	GE581153	GE581177	GE585389	GE578681	GE579275	GE580002	GE583324	GE582918	GE583558
CL113Contig2	10	GE612008	GE606553	GE595242	GE593939	GE599095	GE591231	GE600685	GE591026	GE590865	GE601128
CL118Contig1	10	GE592978	GE590996	GE600256	GE591293	GE596078	GE599904	GE588709	GE592632	GE610037	GE586640
CL121Contig1	10	GE612212	GE602490	GE580797	GE609887	GE606756	GE580939	GE610584	GE598678	GE600001	GE588207
CL136Contig1	10	GE587986	GE587174	GE596006	GE591377	GE589702	GE591403	GE592923	GE595185	GE586363	GE601119
CL156Contig1	10	GE600175	GE586171	GE591363	GE597668	GE592786	GE592811	GE593363	GE596259	GE594544	GE589803
CL176Contig1	10	GE590765	GE596518	GE602589	GE598189	GE593786	GE593056	GE597263	GE594171	GE597918	GE593293
CL180Contig1	10	GE580983	GE581043	GE577741	GE612591	GE609978	GE608059	GE606166	GE602570	GE611265	GE593393
CL184Contig1	10	GE589815	GE595235	GE600776	GE590882	GE593138	GE599712	GE595032	GE586449	GE601130	GE605593
CL196Contig1	10	GE577954	GE577185	GE582828	GE606581	GE582784	GE584368	GE581086	GE581219	GE578688	GE604299
CL202Contig1	10	GE608243	GE585057	GE611930	GE608138	GE610752	GE579601	GE609391	GE608482	GE588626	GE597226
CL225Contig1	10	GE608523	GE612201	GE611645	GE610210	GE605851	GE601775	GE604577	GE610933	GE609834	GE609558
CL230Contig1	10	GE590633	GE587908	GE605856	GE590976	GE590532	GE606942	GE602183	GE605727	GE588215	GE595606
CL233Contig1	10	GE586990	GE586579	GE599104	GE590256	GE589018	GE589153	GE598767	GE589096	GE597374	GE594714
CL241Contig1	10	GE590427	GE598465	GE590393	GE594439	GE589328	GE601588	GE590115	GE601519	GE586752	GE591398
CL244Contig1	10	GE605102	GE597102	GE592006	GE594420	GE594130	GE599559	GE598856	GE590428	GE596609	GE595030
CL81Contig2	10	GE611923	GE610510	GE612302	GE610943	GE608217	GE591929	GE589800	GE609317	GE604988	GE589637
CL95Contig1	10	GE600472	GE590845	GE591821	GE600949	GE597628	GE598204	GE593559	GE601620	GE589760	GE591777
CL122Contig1	10	GE588051	GE589775	GE608036	GE600477	GE610803	GE598368	GE598212	GE590057	GE610216	GE596825
CL166Contig1	10	GE587886	GE577034	GE605613	GE601938	GE583679	GE594491	GE577249	GE579707	GE591546	GE603307
CL178Contig1	10	GE608773	GE602053	GE602909	GE582084	GE581278	GE603617	GE602701	GE604700	GE593501	GE583062
CL187Contig1	10	GE600747	GE610269	GE607925	GE592644	GE595512	GE594181	GE607825	GE599297	GE598453	GE592517
CL191Contig1	10	GE586652	GE586179	GE585768	GE600992	GE593632	GE589642	GE587734	GE592621	GE600735	GE585986
CL195Contig1	10	GE587109	GE591013	GE599778	GE596652	GE586032	GE591006	GE596539	GE589413	GE598707	GE586705
CL199Contig1	10	GE592599	GE586165	GE600830	GE596975	GE590663	GE602506	GE596047	GE591553	GE587432	GE591731
CL203Contig1	10	GE582008	GE579311	GE579421	GE583276	GE580102	GE602606	GE584425	GE612496	GE606994	GE589301
CL211Contig1	10	GE589723	GE601055	GE590307	GE588379	GE593325	GE593922	GE598278	GE595097	GE589471	GE598543
CL215Contig1	10	GE592704	GE596255	GE599390	GE591320	GE586608	GE598872	GE589410	GE592438	GE591499	GE594492
CL228Contig1	10	GE601135	GE605866	GE606651	GE592381	GE606952	GE589606	GE602957	GE606938	GE592586	GE589602
CL231Contig1	10	GE577154	GE585261	GE581215	GE577266	GE577503	GE580918	GE584514	GE577384	GE585003	GE578565
CL242Contig1	10	GE582201	GE608762	GE576985	GE585479	GE595408	GE577702	GE584426	GE583116	GE612198	GE592816
CL41Contig1	10	GE584116	GE581885	GE603727	GE606453	GE583194	GE581973	GE612865	GE610552	GE583666	GE602150
CL67Contig1	10	GE602663	GE608310	GE582061	GE602325	GE605314	GE612960	GE604695	GE611616	GE605731	GE611799
CL75Contig2	10	GE586039	GE601024	GE599539	GE594295	GE602889	GE611430	GE586122	GE585668	GE597006	GE590279
CL173Contig1	10	GE591892	GE586530	GE596106	GE601515	GE597458	GE596355	GE592144	GE590828	GE596475	GE592446
CL177Contig1	10	GE597357	GE588496	GE600871	GE596865	GE600161	GE588125	GE592860	GE595799	GE597581	GE595183
CL189Contig1	10	GE593863	GE594078	GE596148	GE596140	GE605606	GE590806	GE590360	GE611827	GE589580	GE599185
CL209Contig1	10	GE589157	GE589348	GE593020	GE609847	GE593522	GE598582	GE599837	GE591688	GE587535	GE592003
CL222Contig1	10	GE589333	GE595824	GE594831	GE587533	GE589636	GE598572	GE596800	GE591361	GE595086	GE600226
CL229Contig1	10	GE595188	GE608371	GE598782	GE591222	GE590320	GE607712	GE591322	GE598427	GE591994	GE593421
CL234Contig1	10	GE600515	GE586409	GE593129	GE596428	GE599635	GE588134	GE595167	GE601682	GE600922	GE601254
CL239Contig1	10	GE596834	GE585982	GE591031	GE594345	GE601357	GE600352	GE591035	GE587471	GE590000	GE591197
CL243Contig1	10	GE604895	GE606520	GE606704	GE605227	GE606175	GE608479	GE612671	GE602514	GE606728	GE600594
CL1Contig1	9	GE593483	GE589931	GE593918	GE588233	GE601407	GE599656	GE601211	GE592865	GE596681
CL159Contig1	9	GE611011	GE605424	GE607867	GE603083	GE609919	GE605049	GE608842	GE605574	GE599015
CL204Contig1	9	GE608800	GE583364	GE601937	GE610448	GE605978	GE606343	GE598300	GE592946	GE595323
CL236Contig1	9	GE587935	GE593944	GE592389	GE589522	GE593274	GE595741	GE604915	GE608236	GE598830
CL253Contig1	9	GE586069	GE585696	GE595906	GE599533	GE601061	GE586452	GE595238	GE592039	GE591933
CL256Contig1	9	GE598432	GE591926	GE592383	GE595113	GE591508	GE596569	GE595893	GE598181	GE587868
CL260Contig1	9	GE596733	GE601430	GE592127	GE596709	GE605632	GE605736	GE593252	GE590090	GE585949
CL264Contig1	9	GE607179	GE609096	GE611853	GE580609	GE608891	GE603486	GE611690	GE605480	GE606067
CL272Contig1	9	GE611457	GE577429	GE609045	GE604702	GE604223	GE607924	GE590330	GE600907	GE589901
CL274Contig1	9	GE592846	GE589697	GE597349	GE588095	GE596284	GE594519	GE595372	GE591920	GE588665
CL278Contig1	9	GE595109	GE588016	GE598239	GE598603	GE593949	GE599819	GE599318	GE599987	GE598398
CL282Contig1	9	GE605570	GE588479	GE594946	GE593418	GE588377	GE588613	GE591683	GE593215	GE592315
CL286Contig1	9	GE582999	GE581162	GE585622	GE578538	GE582707	GE581378	GE583592	GE580378	GE583862
CL294Contig1	9	GE587976	GE600779	GE594662	GE589302	GE592578	GE587833	GE589842	GE601170	GE593350
CL298Contig1	9	GE598784	GE594496	GE588707	GE594899	GE594938	GE590838	GE593116	GE600455	GE597323
CL303Contig1	9	GE578597	GE581025	GE582846	GE585058	GE610372	GE610184	GE609565	GE593540	GE590812
CL309Contig1	9	GE582059	GE580428	GE585201	GE584398	GE584351	GE577594	GE581072	GE577475	GE581533
CL315Contig1	9	GE612032	GE605447	GE604905	GE602760	GE607643	GE606150	GE612287	GE606151	GE604002
CL333Contig1	9	GE593748	GE587379	GE605577	GE611854	GE599275	GE604810	GE588501	GE599410	GE596576
CL341Contig1	9	GE577966	GE580601	GE579937	GE582975	GE580400	GE577148	GE579821	GE584827	GE583299
CL346Contig1	9	GE579016	GE584658	GE579494	GE584525	GE585265	GE581902	GE584521	GE580278	GE581585
CL351Contig1	9	GE588104	GE595352	GE598293	GE585936	GE593692	GE593339	GE588167	GE598127	GE586021
CL360Contig1	9	GE597710	GE592400	GE588871	GE596697	GE588749	GE598635	GE595209	GE600512	GE595848
CL364Contig1	9	GE586580	GE586991	GE598885	GE599612	GE611240	GE595033	GE593617	GE598118	GE599598
CL368Contig1	9	GE588304	GE594004	GE595752	GE587822	GE595631	GE594094	GE595931	GE599418	GE597236
CL125Contig1	9	GE578952	GE585051	GE578136	GE581736	GE580570	GE577021	GE577426	GE582599	GE606372
CL160Contig1	9	GE592062	GE591390	GE601338	GE601614	GE588827	GE590382	GE599060	GE595630	GE599967
CL164Contig1	9	GE578901	GE582233	GE578811	GE583269	GE585073	GE582848	GE583579	GE577029	GE584808
CL172Contig1	9	GE596039	GE596350	GE590579	GE597454	GE600837	GE588681	GE589616	GE593336	GE594771
CL206Contig1	9	GE601100	GE587874	GE597720	GE589406	GE599583	GE597205	GE590105	GE600734	GE587365
CL210Contig1	9	GE611711	GE610721	GE602196	GE612622	GE611106	GE591365	GE580033	GE607900	GE600271
CL257Contig1	9	GE600351	GE608701	GE611142	GE613188	GE602754	GE585691	GE603516	GE601872	GE589154
CL261Contig1	9	GE595244	GE606227	GE595895	GE592767	GE589053	GE593466	GE598317	GE586117	GE588400
CL265Contig1	9	GE590949	GE591873	GE591562	GE587966	GE599954	GE593901	GE591540	GE592589	GE585699
CL269Contig1	9	GE589323	GE608103	GE609465	GE582831	GE604171	GE595282	GE577993	GE582669	GE584605
CL273Contig1	9	GE580621	GE583852	GE585637	GE583023	GE583527	GE577943	GE584086	GE580843	GE602278
CL280Contig1	9	GE585689	GE585809	GE600129	GE586149	GE597709	GE590597	GE598183	GE589838	GE595897
CL285Contig1	9	GE585431	GE608549	GE584625	GE609681	GE576981	GE608653	GE583965	GE583336	GE610524
CL289Contig1	9	GE610073	GE611214	GE608330	GE578528	GE581126	GE611934	GE606951	GE577091	GE585781
CL293Contig1	9	GE594350	GE598909	GE596851	GE594118	GE607048	GE596570	GE590623	GE598377	GE597161
CL297Contig1	9	GE587053	GE597064	GE607915	GE589982	GE586646	GE600325	GE595992	GE600753	GE600097
CL301Contig1	9	GE602688	GE604952	GE603273	GE607843	GE609352	GE606895	GE604900	GE605583	GE604048
CL313Contig1	9	GE579786	GE602559	GE585015	GE579296	GE578189	GE581280	GE581743	GE580078	GE578567
CL317Contig1	9	GE589432	GE589734	GE596407	GE590577	GE586528	GE591545	GE589511	GE597873	GE589131
CL321Contig1	9	GE586237	GE594943	GE588384	GE590899	GE589076	GE597029	GE596371	GE592777	GE595490
CL328Contig1	9	GE612818	GE610740	GE602977	GE586507	GE605439	GE609598	GE612884	GE612541	GE592424
CL330Contig1	9	GE591900	GE592110	GE592230	GE596410	GE599897	GE587460	GE588519	GE598320	GE592792
CL343Contig1	9	GE598530	GE592996	GE601604	GE599845	GE589659	GE588336	GE600529	GE587314	GE596536
CL350Contig1	9	GE587930	GE591088	GE585684	GE586129	GE591251	GE590329	GE588940	GE599657	GE586307
CL353Contig1	9	GE598364	GE600870	GE585743	GE596479	GE587485	GE599425	GE598507	GE600120	GE595559
CL358Contig1	9	GE579947	GE582287	GE584102	GE578112	GE577477	GE583439	GE583433	GE584787	GE584207
CL362Contig1	9	GE597853	GE595808	GE591191	GE595064	GE596125	GE589087	GE599731	GE597070	GE590443
CL366Contig1	9	GE587517	GE595982	GE586181	GE599282	GE594414	GE595856	GE590920	GE594103	GE595454
CL369Contig1	9	GE611473	GE611275	GE602471	GE610655	GE609989	GE609064	GE578742	GE602172	GE609720
CL58Contig2	9	GE599580	GE603703	GE592009	GE586771	GE601648	GE598927	GE591590	GE599503	GE596883
CL85Contig1	9	GE598357	GE589666	GE588470	GE598022	GE597537	GE600999	GE588463	GE598957	GE599326
CL170Contig2	9	GE585553	GE583474	GE578895	GE580297	GE579040	GE578641	GE581773	GE582177	GE581687
CL174Contig1	9	GE602511	GE604046	GE606820	GE612605	GE607348	GE609374	GE604152	GE577236	GE607840
CL183Contig1	9	GE587904	GE588069	GE594761	GE613231	GE593551	GE586290	GE591519	GE594038	GE590977
CL207Contig1	9	GE605419	GE580890	GE604379	GE604916	GE611591	GE604667	GE604206	GE596090	GE592059
CL223Contig1	9	GE611172	GE582248	GE583125	GE583815	GE581352	GE580373	GE583218	GE581932	GE577558
CL246Contig1	9	GE589788	GE586057	GE598703	GE600744	GE589107	GE596322	GE589547	GE596623	GE601964
CL262Contig1	9	GE582622	GE579620	GE579376	GE607757	GE613106	GE605220	GE577315	GE581283	GE612939
CL266Contig1	9	GE612413	GE604675	GE602960	GE611036	GE603153	GE606961	GE612782	GE608285	GE590209
CL275Contig1	9	GE589706	GE588018	GE594256	GE587477	GE596409	GE593648	GE598800	GE597364	GE593561
CL279Contig1	9	GE603526	GE593693	GE589988	GE592031	GE593175	GE592775	GE592879	GE589557	GE590626
CL283Contig1	9	GE579261	GE582097	GE584384	GE584093	GE580316	GE578300	GE583289	GE582600	GE577070
CL288Contig1	9	GE578044	GE580436	GE578401	GE578202	GE580215	GE584565	GE605530	GE603955	GE603203
CL292Contig1	9	GE591441	GE604283	GE598609	GE588608	GE591856	GE591755	GE590792	GE600978	GE593891
CL296Contig1	9	GE598967	GE598903	GE591416	GE587495	GE597881	GE590548	GE595705	GE597604	GE596269
CL300Contig1	9	GE590030	GE594967	GE595620	GE587389	GE598863	GE593218	GE588203	GE600152	GE598009
CL304Contig1	9	GE605393	GE580624	GE582215	GE583061	GE606818	GE582858	GE584906	GE607768	GE612227
CL308Contig1	9	GE598685	GE597440	GE598657	GE600179	GE600000	GE590084	GE587946	GE601016	GE598102
CL312Contig1	9	GE607447	GE602466	GE612745	GE612888	GE612670	GE605951	GE595646	GE601638	GE597076
CL324Contig1	9	GE583162	GE584939	GE577362	GE612430	GE580179	GE582130	GE582721	GE580099	GE584388
CL332Contig1	9	GE593976	GE598692	GE599029	GE588416	GE590319	GE598880	GE595844	GE594012	GE586517
CL352Contig1	9	GE597836	GE595502	GE612526	GE612798	GE607769	GE597216	GE610802	GE607432	GE602935
CL367Contig1	9	GE603393	GE605305	GE608273	GE605704	GE591487	GE603335	GE601491	GE588077	GE591299
CL371Contig1	9	GE610836	GE612404	GE612281	GE606830	GE602080	GE606911	GE612367	GE602072	GE610525
CL29Contig1	9	GE602271	GE609476	GE603623	GE609223	GE582401	GE605826	GE603405	GE609239	GE592715
CL116Contig1	9	GE578586	GE612172	GE578457	GE578288	GE584488	GE609888	GE612647	GE603373	GE595578
CL181Contig1	9	GE596276	GE611674	GE602355	GE598053	GE605562	GE601116	GE603151	GE597443	GE594644
CL185Contig1	9	GE587944	GE591827	GE589319	GE592426	GE601093	GE587594	GE597387	GE596022	GE594294
CL194Contig1	9	GE598590	GE601557	GE598902	GE607154	GE604235	GE601625	GE604588	GE609398	GE597773
CL198Contig1	9	GE577209	GE579308	GE580691	GE582888	GE581404	GE581470	GE584680	GE584376	GE583447
CL201Contig1	9	GE609823	GE596775	GE592499	GE591193	GE590883	GE597483	GE598489	GE587553	GE596086
CL205Contig1	9	GE604705	GE604508	GE580979	GE609900	GE611164	GE586067	GE592678	GE588049	GE590187
CL226Contig1	9	GE581944	GE579634	GE582269	GE581865	GE577685	GE577510	GE579547	GE580055	GE580411
CL255Contig1	9	GE589337	GE597741	GE599724	GE589035	GE600768	GE599850	GE592753	GE603194	GE595803
CL259Contig1	9	GE604338	GE612332	GE604864	GE591796	GE601553	GE590072	GE599368	GE607623	GE611442
CL263Contig1	9	GE593636	GE589909	GE591599	GE587486	GE594023	GE596552	GE599710	GE590065	GE596584
CL267Contig1	9	GE587196	GE593188	GE596824	GE590436	GE597880	GE590700	GE589090	GE589773	GE600560
CL271Contig1	9	GE578349	GE603356	GE602602	GE610317	GE606737	GE607328	GE607544	GE606340	GE589538
CL276Contig1	9	GE612812	GE610629	GE588270	GE611875	GE601831	GE612495	GE601843	GE578000	GE591436
CL287Contig1	9	GE583898	GE579626	GE580714	GE579358	GE606030	GE606660	GE579121	GE579002	GE578756
CL291Contig1	9	GE599321	GE587424	GE595355	GE591226	GE586059	GE612904	GE599437	GE593929	GE609192
CL295Contig1	9	GE588029	GE588057	GE587850	GE600229	GE593621	GE594270	GE591296	GE595021	GE588542
CL305Contig1	9	GE603553	GE610490	GE604873	GE608151	GE603939	GE610440	GE578745	GE610388	GE609526
CL310Contig1	9	GE590229	GE590751	GE593500	GE596840	GE596406	GE590486	GE610148	GE596163	GE596626
CL314Contig1	9	GE588877	GE588566	GE588674	GE592827	GE594386	GE589230	GE596994	GE589957	GE599701
CL326Contig1	9	GE605825	GE584887	GE580634	GE582868	GE584917	GE579449	GE583915	GE579761	GE583717
CL331Contig1	9	GE590535	GE587450	GE591718	GE588885	GE601472	GE599451	GE597812	GE597535	GE596344
CL345Contig1	9	GE588978	GE593151	GE610031	GE609929	GE591462	GE611830	GE597285	GE594923	GE591049
CL349Contig1	9	GE596186	GE588833	GE593001	GE601145	GE597687	GE613042	GE599544	GE599538	GE600615
CL361Contig1	9	GE588371	GE596526	GE608186	GE586500	GE598396	GE589896	GE601168	GE601350	GE589306
CL370Contig1	9	GE605359	GE606398	GE607162	GE603400	GE608595	GE612482	GE613195	GE606163	GE609683
CL119Contig1	8	GE583020	GE582290	GE577205	GE579552	GE582871	GE609751	GE578303	GE605835
CL155Contig1	8	GE608906	GE580539	GE579542	GE583706	GE582114	GE582676	GE606863	GE591263
CL249Contig1	8	GE585095	GE607884	GE579854	GE608826	GE602202	GE584080	GE604975	GE607751
CL268Contig1	8	GE604310	GE608480	GE606511	GE613123	GE588993	GE606776	GE598525	GE598290
CL290Contig1	8	GE577286	GE581870	GE611855	GE607834	GE612241	GE588684	GE592945	GE596254
CL306Contig1	8	GE598893	GE594659	GE590056	GE590782	GE587400	GE585750	GE591533	GE598367
CL319Contig1	8	GE600284	GE604232	GE604568	GE610564	GE605064	GE609469	GE604416	GE603032
CL329Contig1	8	GE584708	GE578369	GE583881	GE584997	GE581371	GE585124	GE585030	GE584030
CL355Contig1	8	GE589596	GE599149	GE593592	GE586087	GE600939	GE587811	GE592469	GE595351
CL380Contig1	8	GE589316	GE599461	GE589827	GE595387	GE594185	GE601611	GE600320	GE600336
CL384Contig1	8	GE586520	GE592234	GE607563	GE593807	GE605748	GE608591	GE583504	GE586821
CL386Contig1	8	GE611198	GE605164	GE606821	GE612445	GE610857	GE607343	GE586552	GE591627
CL391Contig1	8	GE599876	GE593322	GE597257	GE598803	GE594794	GE604678	GE592279	GE607127
CL397Contig1	8	GE590305	GE601482	GE601587	GE589275	GE588831	GE592971	GE590395	GE588767
CL399Contig1	8	GE613139	GE610434	GE579124	GE604179	GE609090	GE609229	GE604722	GE605341
CL408Contig1	8	GE585356	GE577282	GE577450	GE582356	GE583012	GE580686	GE577173	GE582671
CL420Contig1	8	GE583935	GE584022	GE597174	GE578582	GE578535	GE578392	GE584718	GE580947
CL424Contig1	8	GE585871	GE591122	GE589497	GE595690	GE591875	GE591980	GE592086	GE595455
CL428Contig1	8	GE598774	GE594608	GE596938	GE592698	GE587895	GE598196	GE599391	GE596066
CL432Contig1	8	GE606628	GE579538	GE604767	GE609597	GE602594	GE612566	GE608185	GE612151
CL440Contig1	8	GE612773	GE612152	GE605161	GE610112	GE609943	GE602708	GE605100	GE600812
CL448Contig1	8	GE587182	GE599797	GE592495	GE596213	GE594884	GE586888	GE592092	GE592981
CL452Contig1	8	GE597781	GE595985	GE597485	GE599389	GE596115	GE591665	GE597841	GE591563
CL456Contig1	8	GE602309	GE607585	GE596616	GE594528	GE594162	GE591691	GE599654	GE597232
CL461Contig1	8	GE583185	GE578975	GE579361	GE579394	GE577589	GE580266	GE579914	GE582029
CL466Contig1	8	GE593710	GE586516	GE596356	GE583908	GE589086	GE606736	GE588464	GE603081
CL477Contig1	8	GE587239	GE586839	GE599708	GE600998	GE593115	GE592338	GE594921	GE589477
CL481Contig1	8	GE608888	GE586540	GE586709	GE589725	GE601586	GE588912	GE597586	GE589239
CL485Contig1	8	GE577364	GE581606	GE578176	GE584826	GE582759	GE582562	GE576989	GE577295
CL489Contig1	8	GE577750	GE580572	GE582219	GE584500	GE577093	GE584811	GE580279	GE580619
CL493Contig1	8	GE593447	GE601216	GE600267	GE600950	GE591685	GE594973	GE597301	GE591880
CL504Contig1	8	GE587555	GE587309	GE589322	GE594827	GE595338	GE601592	GE601715	GE586501
CL516Contig1	8	GE582439	GE584981	GE579161	GE583252	GE578164	GE579659	GE604662	GE612743
CL524Contig1	8	GE586574	GE600882	GE600380	GE606632	GE602818	GE595076	GE603996	GE609627
CL531Contig1	8	GE579590	GE584023	GE577319	GE580491	GE583796	GE584539	GE581725	GE583677
CL535Contig1	8	GE586317	GE595420	GE594828	GE595609	GE586044	GE585976	GE599548	GE600929
CL539Contig1	8	GE611600	GE606824	GE607082	GE603718	GE606247	GE606105	GE606239	GE610574
CL144Contig2	8	GE604723	GE603352	GE594382	GE602071	GE605972	GE598999	GE600468	GE600092
CL188Contig1	8	GE605242	GE607502	GE611220	GE608261	GE603882	GE609060	GE604391	GE593411
CL192Contig2	8	GE592346	GE600090	GE609675	GE589404	GE589137	GE589950	GE600923	GE586410
CL248Contig1	8	GE604901	GE605120	GE592818	GE612561	GE612916	GE578104	GE589845	GE596718
CL252Contig1	8	GE590334	GE593998	GE601672	GE587475	GE605752	GE601283	GE590891	GE588452
CL338Contig1	8	GE586098	GE588521	GE606288	GE587300	GE589450	GE598004	GE600295	GE585825
CL347Contig1	8	GE604035	GE586794	GE595112	GE598904	GE598588	GE597705	GE605670	GE594910
CL374Contig1	8	GE597159	GE588830	GE593008	GE588721	GE587599	GE592835	GE600422	GE596816
CL378Contig1	8	GE609169	GE580596	GE608025	GE608568	GE605336	GE602630	GE602875	GE605709
CL383Contig1	8	GE609196	GE602405	GE605946	GE609359	GE609599	GE602301	GE606371	GE611931
CL388Contig1	8	GE608830	GE612412	GE609522	GE583628	GE605550	GE602023	GE586566	GE599913
CL395Contig1	8	GE588663	GE592313	GE587481	GE600103	GE598005	GE601088	GE596516	GE601572
CL403Contig1	8	GE606787	GE606228	GE600111	GE609742	GE586749	GE592479	GE600563	GE586299
CL406Contig1	8	GE612428	GE609394	GE605919	GE595853	GE597724	GE609188	GE600920	GE610835
CL415Contig1	8	GE588595	GE598919	GE597545	GE602459	GE607759	GE596334	GE593931	GE594242
CL422Contig1	8	GE582276	GE583784	GE578981	GE578083	GE583970	GE579025	GE584900	GE579609
CL426Contig1	8	GE579916	GE585071	GE579272	GE581826	GE582354	GE581551	GE578708	GE606945
CL430Contig1	8	GE613194	GE606388	GE581829	GE609644	GE588985	GE591319	GE588793	GE595249
CL433Contig1	8	GE590823	GE601887	GE594400	GE586606	GE608747	GE596015	GE610156	GE587876
CL438Contig1	8	GE601186	GE592949	GE588711	GE586473	GE587698	GE595583	GE587390	GE611631
CL442Contig1	8	GE611438	GE604974	GE605987	GE602368	GE603110	GE597627	GE598122	GE589730
CL447Contig1	8	GE585609	GE583585	GE578020	GE581429	GE581774	GE583482	GE612122	GE610335
CL449Contig1	8	GE586538	GE587476	GE592348	GE587667	GE593405	GE591621	GE591782	GE586448
CL457Contig1	8	GE611184	GE604114	GE608331	GE604024	GE608598	GE612676	GE603895	GE595943
CL460Contig1	8	GE584069	GE585067	GE577022	GE584615	GE577498	GE585457	GE577043	GE577086
CL465Contig1	8	GE587883	GE588806	GE596919	GE590166	GE593977	GE598342	GE595869	GE599595
CL468Contig1	8	GE612719	GE606281	GE604679	GE577668	GE578983	GE608780	GE607511	GE596035
CL472Contig1	8	GE584831	GE580342	GE578697	GE581483	GE589658	GE595316	GE598259	GE586831
CL476Contig1	8	GE587281	GE598361	GE601095	GE594533	GE586883	GE591606	GE598541	GE594708
CL480Contig1	8	GE602394	GE611241	GE610957	GE610170	GE604795	GE602443	GE611939	GE603830
CL487Contig1	8	GE577373	GE578479	GE577114	GE582451	GE580549	GE584516	GE578722	GE580355
CL492Contig1	8	GE593796	GE588555	GE597829	GE591391	GE596133	GE594198	GE609690	GE595668
CL496Contig1	8	GE581349	GE580409	GE578605	GE583689	GE606097	GE582560	GE606697	GE583220
CL507Contig1	8	GE592046	GE588048	GE596214	GE609034	GE601498	GE586909	GE587679	GE591720
CL522Contig1	8	GE589273	GE586442	GE592934	GE601537	GE596044	GE600954	GE590193	GE591311
CL526Contig1	8	GE600858	GE590785	GE587447	GE589428	GE589926	GE601716	GE595948	GE594952
CL534Contig1	8	GE592778	GE597417	GE598743	GE587375	GE588006	GE588648	GE588474	GE590361
CL55Contig2	8	GE597647	GE588302	GE597434	GE589120	GE598666	GE591716	GE597058	GE593969
CL146Contig1	8	GE593776	GE586231	GE612432	GE610863	GE589742	GE591146	GE585783	GE585729
CL250Contig1	8	GE587974	GE588687	GE591157	GE591818	GE590630	GE600258	GE601617	GE590426
CL254Contig1	8	GE596209	GE611634	GE611495	GE613031	GE612549	GE606473	GE609271	GE596881
CL258Contig1	8	GE612435	GE610104	GE591165	GE609760	GE597716	GE600525	GE590840	GE599075
CL270Contig1	8	GE583685	GE602718	GE606981	GE604756	GE604492	GE612342	GE604584	GE609132
CL316Contig1	8	GE611580	GE611217	GE612770	GE612141	GE605264	GE606390	GE584467	GE606295
CL320Contig1	8	GE604536	GE611751	GE598101	GE607342	GE598665	GE598764	GE597019	GE595939
CL336Contig1	8	GE577536	GE584873	GE577305	GE578996	GE580107	GE612102	GE608154	GE604049
CL340Contig1	8	GE582934	GE578933	GE607411	GE584269	GE610235	GE582534	GE594065	GE587626
CL344Contig1	8	GE578617	GE584359	GE584180	GE582090	GE581240	GE583841	GE582145	GE584137
CL356Contig1	8	GE591065	GE589139	GE598648	GE587396	GE599210	GE593644	GE591028	GE593414
CL363Contig1	8	GE578542	GE609766	GE584524	GE603227	GE604174	GE609923	GE603687	GE598934
CL375Contig1	8	GE587973	GE598747	GE588753	GE609606	GE592225	GE596391	GE597172	GE599864
CL382Contig1	8	GE593118	GE591249	GE588192	GE589700	GE595362	GE586294	GE601181	GE588811
CL389Contig1	8	GE586951	GE598363	GE587366	GE590709	GE596330	GE586537	GE601068	GE588127
CL393Contig1	8	GE585681	GE593831	GE598495	GE600260	GE592190	GE593309	GE594048	GE596719
CL410Contig1	8	GE586962	GE604348	GE586549	GE601419	GE600208	GE594338	GE597299	GE594248
CL414Contig1	8	GE600480	GE596690	GE600318	GE586145	GE594136	GE601052	GE589912	GE592306
CL418Contig1	8	GE612029	GE587339	GE611957	GE611967	GE592568	GE612370	GE603675	GE596636
CL423Contig1	8	GE579645	GE582834	GE578492	GE584591	GE583466	GE609013	GE604968	GE593486
CL427Contig1	8	GE584969	GE585122	GE581811	GE609235	GE580095	GE585630	GE577327	GE607152
CL434Contig1	8	GE608324	GE611312	GE583091	GE612535	GE601999	GE612852	GE578335	GE595685
CL439Contig1	8	GE607762	GE609511	GE609089	GE585189	GE611136	GE600613	GE598661	GE588032-
CL443Contig1	8	GE599932	GE593910	GE610238	GE609745	GE607227	GE609848	GE597712	GE592900
CL445Contig1	8	GE604197	GE596895	GE599132	GE606069	GE594407	GE588300	GE603321	GE592893
CL450Contig1	8	GE591214	GE596921	GE600272	GE590705	GE600887	GE591453	GE587890	GE598035
CL455Contig1	8	GE611740	GE588238	GE590077	GE595519	GE597612	GE588089	GE587884	GE596194
CL473Contig1	8	GE611540	GE611444	GE603834	GE610666	GE610223	GE606104	GE607578	GE608477
CL483Contig1	8	GE606165	GE580566	GE581977	GE579584	GE578627	GE606729	GE580162	GE592861
CL491Contig1	8	GE580793	GE579478	GE606853	GE577194	GE578495	GE579462	GE581520	GE607942
CL503Contig1	8	GE599631	GE592880	GE590853	GE598565	GE590188	GE591587	GE586064	GE595708
CL505Contig1	8	GE594632	GE600341	GE597693	GE591200	GE588999	GE588168	GE592423	GE598607
CL508Contig1	8	GE601743	GE602409	GE602157	GE604397	GE603313	GE609467	GE601074	GE596149
CL514Contig1	8	GE607756	GE583210	GE603244	GE611818	GE612365	GE612999	GE610594	GE613129
CL517Contig1	8	GE588073	GE586592	GE593238	GE598021	GE592546	GE589279	GE592706	GE600304
CL523Contig1	8	GE596722	GE600713	GE590804	GE586589	GE587623	GE589267	GE591758	GE597706
CL527Contig1	8	GE598457	GE605369	GE577545	GE602450	GE609111	GE606934	GE607898	GE582698
CL532Contig1	8	GE593635	GE593975	GE609399	GE596109	GE603251	GE613069	GE600510	GE599433
CL536Contig1	8	GE600148	GE598207	GE588598	GE596437	GE588369	GE598227	GE607049	GE596608
CL153Contig1	8	GE583260	GE581995	GE578316	GE578200	GE605926	GE580236	GE602719	GE609734
CL213Contig2	8	GE584101	GE580907	GE606178	GE582625	GE610412	GE583615	GE604955	GE605450
CL218Contig1	8	GE612230	GE603922	GE601846	GE603019	GE606325	GE599350	GE588424	GE598542
CL299Contig1	8	GE579438	GE602170	GE603191	GE606864	GE606965	GE592318	GE591108	GE603241
CL318Contig1	8	GE591596	GE601296	GE587824	GE604384	GE585888	GE604640	GE605265	GE587872
CL335Contig1	8	GE606488	GE607452	GE611441	GE602767	GE578310	GE612681	GE602548	GE590565
CL339Contig1	8	GE583175	GE577883	GE580001	GE580108	GE608132	GE597389	GE601386	GE588184
CL354Contig1	8	GE584910	GE578986	GE579188	GE578197	GE578576	GE585584	GE609525	GE598012
CL394Contig1	8	GE585852	GE600481	GE586313	GE600806	GE596065	GE586055	GE587680	GE601425
CL398Contig1	8	GE605630	GE607187	GE609289	GE602272	GE607964	GE609400	GE605427	GE596682
CL402Contig1	8	GE612841	GE579582	GE577723	GE584029	GE582747	GE584503	GE580853	GE577887
CL413Contig1	8	GE582736	GE577308	GE579476	GE582965	GE581178	GE582013	GE581935	GE602151
CL417Contig1	8	GE588033	GE598956	GE598613	GE596995	GE592609	GE600089	GE600797	GE600466
CL425Contig1	8	GE595977	GE599571	GE586453	GE599527	GE589561	GE589001	GE586116	GE595847
CL429Contig1	8	GE577677	GE583179	GE581308	GE578751	GE606035	GE582088	GE581987	GE581046
CL446Contig1	8	GE594873	GE578419	GE609094	GE609243	GE611767	GE596600	GE588107	GE597278
CL451Contig1	8	GE586471	GE601192	GE587467	GE595237	GE589182	GE610011	GE589461	GE610219
CL453Contig1	8	GE596592	GE591016	GE585817	GE607947	GE590038	GE604745	GE602683	GE596922
CL458Contig1	8	GE602842	GE611886	GE612948	GE610785	GE603699	GE610221	GE595956	GE610201
CL462Contig1	8	GE604894	GE602441	GE603329	GE603220	GE607605	GE612923	GE588868	GE596352
CL467Contig1	8	GE597421	GE610861	GE581083	GE611350	GE595132	GE611369	GE605969	GE613274
CL486Contig1	8	GE579795	GE581990	GE577103	GE578803	GE583599	GE577747	GE606894	GE606596
CL490Contig1	8	GE580538	GE582364	GE582300	GE583477	GE581586	GE579159	GE583548	GE611646
CL494Contig1	8	GE598256	GE586176	GE601023	GE590437	GE589977	GE593711	GE599296	GE585802
CL498Contig1	8	GE590964	GE599365	GE592299	GE597042	GE612983	GE594357	GE597044	GE590140
CL513Contig1	8	GE582978	GE585569	GE583726	GE582392	GE578107	GE584777	GE581593	GE581922
CL518Contig1	8	GE589644	GE597139	GE589168	GE600499	GE597983	GE599809	GE597072	GE598831
CL521Contig1	8	GE583823	GE603688	GE578110	GE580387	GE580066	GE578353	GE608382	GE602938
CL525Contig1	8	GE583871	GE577457	GE604099	GE581441	GE584738	GE578923	GE578052	GE611932
CL533Contig1	8	GE598620	GE591243	GE596014	GE601706	GE595978	GE594056	GE594699	GE585951
CL537Contig1	8	GE605564	GE587959	GE600875	GE588788	GE589597	GE593021	GE594929	GE603833
CL91Contig1	7	GE589278	GE596998	GE588429	GE599411	GE601003	GE586089	GE593851
CL127Contig2	7	GE593761	GE591513	GE593567	GE589426	GE586104	GE598014	GE595046
CL151Contig1	7	GE586571	GE592850	GE593606	GE590313	GE586734	GE596714	GE595577
CL323Contig1	7	GE608869	GE610414	GE611553	GE600444	GE589498	GE592974	GE596122
CL327Contig2	7	GE599655	GE597095	GE591909	GE596067	GE589830	GE589336	GE613126
CL372Contig1	7	GE605129	GE600222	GE590462	GE589367	GE603030	GE612823	GE589444
CL376Contig1	7	GE579656	GE584469	GE581969	GE584293	GE581004	GE587252	GE586854
CL436Contig1	7	GE593653	GE591133	GE589427	GE592729	GE597547	GE593177	GE585820
CL470Contig1	7	GE602420	GE601791	GE608255	GE603264	GE590995	GE602052	GE606073
CL497Contig1	7	GE605454	GE603014	GE607536	GE612620	GE605343	GE605301	GE591234
CL512Contig1	7	GE611210	GE608362	GE608463	GE612910	GE603915	GE605696	GE610144
CL520Contig1	7	GE581792	GE606930	GE608497	GE608986	GE600374	GE597491	GE599673
CL528Contig1	7	GE601320	GE586246	GE586254	GE585895	GE597692	GE592972	GE609319-
CL547Contig1	7	GE589122	GE589555	GE601518	GE598539	GE599028	GE597609	GE588697
CL551Contig1	7	GE602727	GE605383	GE608491	GE600335	GE602083	GE606932	GE586166
CL555Contig1	7	GE579676	GE581910	GE584179	GE581469	GE584274	GE611752	GE581631
CL575Contig1	7	GE601140	GE594137	GE601605	GE594264	GE592283	GE598988	GE589620
CL579Contig1	7	GE582594	GE580943	GE577976	GE585652	GE581432	GE586664	GE581052
CL583Contig1	7	GE609697	GE613092	GE603795	GE609354	GE612629	GE606260	GE611397
CL587Contig1	7	GE610494	GE578094	GE583905	GE610503	GE604610	GE581779	GE577377
CL597Contig1	7	GE585041	GE580783	GE611345	GE585138	GE580684	GE603163	GE608813
CL601Contig1	7	GE582589	GE602213	GE610273	GE603943	GE606010	GE602131	GE605518
CL605Contig1	7	GE602356	GE609784	GE607219	GE604884	GE577200	GE612145	GE600807
CL610Contig1	7	GE600063	GE588634	GE590081	GE590610	GE598100	GE600729	GE598577
CL614Contig1	7	GE577862	GE580218	GE579705	GE578472	GE583894	GE581387	GE578128
CL620Contig1	7	GE597797	GE587762	GE588706	GE600289	GE595790	GE599374	GE597929
CL632Contig1	7	GE604907	GE578516	GE587283	GE597056	GE586885	GE603630	GE594139
CL640Contig1	7	GE588000	GE585850	GE589532	GE590502	GE601555	GE600580	GE597459
CL641Contig1	7	GE590573	GE590779	GE592965	GE598522	GE586419	GE596084	GE599032
CL646Contig1	7	GE599129	GE600412	GE595679	GE597081	GE594776	GE595772	GE593313
CL649Contig1	7	GE586662	GE589314	GE590027	GE592814	GE593010	GE594741	GE595917
CL653Contig1	7	GE590605	GE591030	GE606669	GE589162	GE589767	GE588252	GE590944
CL661Contig1	7	GE593597	GE592308	GE590522	GE590315	GE591888	GE593167	GE596664
CL665Contig1	7	GE578402	GE581612	GE582726	GE583886	GE597935	GE604064	GE588395
CL674Contig1	7	GE609550	GE602690	GE599552	GE597295	GE586706	GE588630	GE593223
CL677Contig1	7	GE597896	GE593655	GE592734	GE588446	GE589956	GE594284	GE599283
CL689Contig1	7	GE586378	GE605816	GE595713	GE598120	GE599041	GE589975	GE600430
CL714Contig1	7	GE585521	GE579992	GE579225	GE582490	GE605818	GE598253	GE597286
CL716Contig1	7	GE597451	GE604162	GE599531	GE605534	GE604020	GE595664	GE591680
CL721Contig1	7	GE606717	GE612988	GE606993	GE588941	GE609615	GE606055	GE589737
CL730Contig1	7	GE583140	GE583492	GE584750	GE578903	GE584628	GE579262	GE581202
CL734Contig1	7	GE599457	GE593510	GE600781	GE589287	GE589641	GE606815	GE597224
CL738Contig1	7	GE579012	GE584890	GE578749	GE580547	GE582150	GE580823	GE581706
CL746Contig1	7	GE611904	GE612134	GE604946	GE606230	GE604149	GE601840	GE608698
CL750Contig1	7	GE605586	GE610454	GE604973	GE604694	GE612879	GE608884	GE610096
CL760Contig1	7	GE601401	GE586285	GE593935	GE589603	GE601109	GE593527	GE600438
CL765Contig1	7	GE586753	GE608271	GE596764	GE608062	GE602122	GE602463	GE596550
CL768Contig1	7	GE597798	GE595328	GE602501-	GE596748	GE598095	GE597978	GE597449
CL772Contig1	7	GE580600	GE606666	GE608863	GE601778	GE609653	GE607956	GE606862
CL776Contig1	7	GE577291	GE583826	GE584731	GE584724	GE580059	GE578489	GE580253
CL781Contig1	7	GE585120	GE613184	GE606367	GE584776	GE584212	GE578245	GE578714
CL786Contig1	7	GE610741	GE611018	GE604921	GE601976	GE609574	GE604428	GE591850
CL795Contig1	7	GE590667	GE596153	GE595986	GE595780	GE588779	GE601880	GE597351
CL800Contig1	7	GE581032	GE577715	GE580160	GE577550	GE583340	GE581563	GE577369
CL805Contig1	7	GE581625	GE580272	GE609479	GE609448	GE603799	GE611725	GE597951
CL813Contig1	7	GE577764	GE580758	GE581510	GE580317	GE609117	GE610045	GE598126
CL818Contig1	7	GE583877	GE585034	GE580122	GE580185	GE577997	GE590989	GE604587
CL822Contig1	7	GE582362	GE584963	GE578569	GE604030	GE580299	GE577832	GE578640
CL53Contig1	7	GE581232	GE581422	GE579706	GE577216	GE584095	GE580211	GE579314
CL53Contig2	7	GE581928	GE581274	GE582548	GE582867	GE578456	GE585174	GE602323
CL214Contig1	7	GE582990	GE602562	GE582619	GE610433	GE607658	GE583452	GE587528
CL220Contig1	7	GE578443	GE580496	GE585023	GE604288	GE579431	GE610032	GE608040
CL325Contig1	7	GE577894	GE579497	GE606973	GE577926	GE608336	GE592303	GE596001
CL392Contig1	7	GE602438	GE608301	GE603066	GE609156	GE591142	GE600642	GE598173
CL419Contig1	7	GE583082	GE584725	GE584604	GE578039	GE612701	GE597755	GE586893
CL500Contig1	7	GE600771	GE588247	GE600278	GE598397	GE594342	GE591150	GE589016
CL530Contig1	7	GE610585	GE609263	GE605298	GE581752	GE602485	GE599450	GE589315
CL538Contig1	7	GE579682	GE577151	GE584389	GE578318	GE581365	GE606467	GE593904
CL542Contig1	7	GE601262	GE594500	GE594883	GE598891	GE594918	GE593730	GE597539
CL550Contig1	7	GE602989	GE610111	GE602073	GE586118	GE598141	GE595721	GE592170
CL554Contig1	7	GE577396	GE577368	GE607020	GE607711	GE601582	GE593149	GE585674
CL562Contig1	7	GE601513	GE593112	GE599284	GE593872	GE588411	GE590866	GE597757
CL566Contig1	7	GE603721	GE612946	GE610435	GE602119	GE609332	GE599137	GE589160
CL572Contig1	7	GE594292	GE593503	GE597222	GE598220	GE593333	GE592414	GE591023
CL576Contig1	7	GE612016	GE592131	GE598836	GE587341	GE589481	GE592471	GE596101
CL580Contig1	7	GE611305	GE608890	GE609661	GE608943	GE613010	GE607946	GE599603
CL584Contig1	7	GE596436	GE589820	GE593459	GE595712	GE593877	GE598549	GE596002
CL591Contig1	7	GE600683	GE606803	GE604291	GE608395	GE586479	GE612831	GE594144
CL598Contig1	7	GE592574	GE586595	GE587441	GE595312	GE589495	GE597942	GE590713
CL612Contig1	7	GE587885	GE587684	GE590141	GE592406	GE590186	GE592503	GE593570
CL615Contig1	7	GE580757	GE585628	GE581988	GE583479	GE605608	GE605417	GE602933
CL618Contig1	7	GE608753	GE602917	GE605854	GE601888	GE609623	GE606551	GE599889
CL623Contig1	7	GE583182	GE581092	GE584286	GE581437	GE585171	GE579675	GE578552
CL626Contig1	7	GE586798	GE591657	GE593039	GE597305	GE590281	GE589960	GE599547
CL631Contig1	7	GE591646	GE587445	GE588529	GE592065	GE593970	GE588610	GE590546
CL637Contig1	7	GE608514	GE602363	GE613241	GE607221	GE609491	GE604032	GE607646
CL643Contig1	7	GE582510	GE612220	GE611665	GE592398	GE595724	GE590468	GE590449
CL651Contig1	7	GE584379	GE577239	GE582065	GE603213	GE581949	GE610020	GE601974
CL663Contig1	7	GE589116	GE594447	GE589748	GE594099	GE594238	GE586824	GE591493
CL667Contig1	7	GE613014	GE603969	GE612511	GE604578	GE607431	GE608663	GE595087
CL680Contig1	7	GE608462	GE608431	GE581630	GE613292	GE609779	GE592820	GE596264
CL688Contig1	7	GE590729	GE592213	GE601542	GE597891	GE587560	GE589325	GE605824
CL693Contig1	7	GE592191	GE595554	GE586688	GE588936	GE596783	GE597475	GE591278
CL697Contig1	7	GE602120	GE591638	GE585942	GE588784	GE600828	GE588381	GE596835
CL705Contig1	7	GE596629	GE594459	GE596146	GE588025	GE594595	GE600417	GE595692
CL709Contig1	7	GE611332	GE605960	GE605081	GE605749	GE597725	GE603348	GE586780
CL713Contig1	7	GE609938	GE613192	GE611435	GE613211	GE611558	GE608189	GE603162
CL718Contig1	7	GE588782	GE598201	GE601173	GE613159	GE607262	GE612126	GE595680
CL722Contig1	7	GE578890	GE584902	GE577082	GE578018	GE599397	GE603208	GE607047
CL725Contig1	7	GE602534	GE593416	GE605109	GE585793	GE598841	GE600176	GE590704
CL737Contig1	7	GE602216	GE583180	GE601777	GE606783	GE604635	GE605484	GE604489
CL745Contig1	7	GE592592	GE589512	GE589550	GE593571	GE612933	GE586412	GE600925
CL753Contig1	7	GE597429	GE590096	GE591151	GE592430	GE601387	GE595223	GE606084
CL758Contig1	7	GE590606	GE587611	GE595729	GE594610	GE585718	GE600275	GE595234
CL763Contig1	7	GE584381	GE609715	GE580203	GE580232	GE577982	GE580051	GE582629
CL770Contig1	7	GE611336	GE612114	GE610776	GE601931	GE587236	GE586837	GE587729
CL774Contig1	7	GE584060	GE582794	GE604224	GE613114	GE603764	GE607543	GE607476
CL785Contig1	7	GE590615	GE588762	GE604967	GE587639	GE586252	GE599771	GE595618
CL789Contig1	7	GE589687	GE586220	GE591677	GE592132	GE593323	GE596070	GE601511
CL793Contig1	7	GE581327	GE580094	GE578643	GE583501	GE580655	GE583367	GE602586
CL796Contig1	7	GE597478	GE589311	GE607273	GE589233	GE595739	GE601834	GE598276
CL802Contig1	7	GE608058	GE577839	GE608529	GE608171	GE609246	GE608946	GE602139
CL806Contig1	7	GE613212	GE610766	GE613279	GE607940	GE581663	GE580713	GE603921
CL810Contig1	7	GE583813	GE609585	GE604545	GE611195	GE606777	GE610070	GE589136
CL814Contig1	7	GE586899	GE586805	GE593997	GE593582	GE591110	GE592716	GE601000
CL817Contig1	7	GE594865	GE585882	GE610093	GE592192	GE605231	GE600696	GE589226
CL359Contig1	7	GE603485	GE604569	GE596679	GE599211	GE600052	GE594904	GE586221
CL401Contig1	7	GE589473	GE591202	GE588491	GE591036	GE586017	GE598806	GE589529
CL405Contig1	7	GE588924	GE609942	GE597907	GE593370	GE588403	GE592108	GE601101
CL431Contig1	7	GE582725	GE580330	GE606655	GE597306	GE595569	GE597915	GE598546
CL464Contig1	7	GE584238	GE582272	GE577774	GE577910	GE580127	GE608739	GE581204
CL469Contig1	7	GE577145	GE578770	GE578937	GE612871	GE606216	GE607248	GE601600
CL478Contig1	7	GE591017	GE591514	GE594184	GE587914	GE596240	GE600453	GE595283
CL488Contig1	7	GE595594	GE599617	GE589626	GE598108	GE612920	GE592296	GE589635
CL495Contig1	7	GE579503	GE579194	GE581117	GE583569	GE577724	GE578398	GE581978
CL540Contig1	7	GE591876	GE601853	GE607110	GE598610	GE609840	GE599550	GE593436
CL543Contig1	7	GE589395	GE590513	GE596743	GE589151	GE600660	GE590545	GE599745
CL548Contig1	7	GE596382	GE599300	GE597614	GE601137	GE612930	GE595236	GE594917
CL559Contig1	7	GE602725	GE613130	GE612478	GE592629	GE591838	GE591738	GE595403
CL567Contig1	7	GE590298	GE590852	GE601676	GE594204	GE593546	GE586072	GE599183
CL573Contig1	7	GE594665	GE596337	GE588624	GE590780	GE598426	GE592823	GE597926
CL585Contig1	7	GE598555	GE594705	GE591318	GE586916	GE591414	GE589846	GE592770
CL593Contig1	7	GE600576	GE593275	GE592327	GE588109	GE588185	GE609221	GE592612
CL596Contig1	7	GE602861	GE597930	GE600087	GE587957	GE595703	GE599252	GE589351
CL607Contig1	7	GE587653	GE593294	GE596432	GE586036	GE591302	GE596603	GE592317
CL611Contig1	7	GE587184	GE606447	GE612438	GE586784	GE604316	GE609379	GE592281
CL616Contig1	7	GE601448	GE591373	GE589372	GE591769	GE586857	GE587255	GE595062
CL619Contig1	7	GE605907	GE612056	GE603142	GE601971	GE610274	GE588917	GE590199
CL622Contig1	7	GE601674	GE601568	GE608045	GE591667	GE591902	GE612588	GE601466
CL629Contig1	7	GE592938	GE598055	GE594746	GE592728	GE603223	GE601302	GE600774
CL639Contig1	7	GE580092	GE581184	GE608037	GE610026	GE611425	GE604751	GE586238
CL644Contig1	7	GE595111	GE602076	GE613087	GE599360	GE601516	GE599198	GE606321
CL648Contig1	7	GE585212	GE582022	GE580901	GE578686	GE579907	GE581895	GE579372
CL656Contig1	7	GE590714	GE597633	GE586436	GE597636	GE597944	GE601105	GE595170
CL664Contig1	7	GE591008	GE597840	GE599347	GE599834	GE598480	GE591485	GE586800
CL668Contig1	7	GE587805	GE585884	GE601147	GE586458	GE595999	GE599105	GE595740
CL672Contig1	7	GE580058	GE602790	GE603923	GE607649	GE606770	GE597658	GE600682
CL679Contig1	7	GE590872	GE594347	GE598029	GE589439	GE600533	GE594962	GE589715
CL687Contig1	7	GE597365	GE592726	GE591321	GE591959	GE591112	GE601151	GE601118
CL695Contig1	7	GE598226	GE589266	GE595221	GE595243	GE587338	GE599798	GE588319
CL699Contig1	7	GE592363	GE612457	GE609200	GE608969	GE601801	GE605703	GE601309
CL703Contig1	7	GE607519	GE603416	GE612513	GE596615	GE593593	GE594490	GE586684
CL707Contig1	7	GE578251	GE583612	GE581373	GE581236	GE611672	GE594082	GE589083
CL712Contig1	7	GE605196	GE605287	GE600641	GE607872	GE610906	GE591853	GE591839
CL717Contig1	7	GE613083	GE611181	GE611680	GE610345	GE607776	GE589963	GE591486
CL720Contig1	7	GE588631	GE592356	GE596915	GE592980	GE598990	GE590753	GE599677
CL728Contig1	7	GE599035	GE587377	GE593804	GE588520	GE599221	GE600060	GE585974
CL739Contig1	7	GE609270	GE606286	GE607677	GE608868	GE612869	GE597122	GE590227
CL744Contig1	7	GE581066	GE609470	GE583394	GE605769	GE584854	GE609061	GE591489
CL751Contig1	7	GE587546	GE588163	GE595163	GE594132	GE600548	GE599119	GE594864
CL755Contig1	7	GE580737	GE584410	GE585617	GE605958	GE601403	GE611575	GE600113
CL762Contig1	7	GE610796	GE581249	GE580029	GE582521	GE582826	GE580999	GE576986
CL769Contig1	7	GE580484	GE584714	GE581389	GE607137	GE580103	GE603250	GE602232
CL773Contig1	7	GE580700	GE578470	GE577933	GE584152	GE581460	GE578449	GE600558
CL780Contig1	7	GE612906	GE593697	GE612995	GE605715	GE608283	GE586707	GE590971
CL782Contig1	7	GE602937	GE606280	GE606897	GE608065	GE610824	GE609611	GE606327
CL790Contig1	7	GE583172	GE577876	GE582673	GE582901	GE610009	GE595525	GE596680
CL801Contig1	7	GE577817	GE578014	GE579824	GE582050	GE610355	GE607175	GE583718
CL804Contig1	7	GE581635	GE578559	GE581476	GE579902	GE609348	GE598318	GE590886
CL808Contig1	7	GE580652	GE583640	GE584563	GE579165	GE607896	GE603173	GE607209
CL816Contig1	7	GE612532	GE612059	GE603680	GE612739	GE597200	GE601699	GE596972
CL820Contig1	7	GE584518	GE583430	GE603689	GE612896	GE586590	GE595622	GE597852
CL124Contig2	7	GE594609	GE599873	GE598562	GE599770	GE601327	GE597694	GE601222
CL247Contig1	7	GE608135	GE611649	GE602266	GE603931	GE602306	GE612644	GE588003
CL302Contig1	7	GE608913	GE611745	GE612898	GE612499	GE597890	GE590205	GE590310
CL342Contig2	7	GE610934	GE609529	GE610055	GE584956	GE602991	GE583473	GE578117
CL365Contig1	7	GE582980	GE583570	GE581243	GE609652	GE582783	GE602962	GE611468
CL385Contig1	7	GE586730	GE586204	GE595634	GE590556	GE588101	GE597344	GE603333
CL407Contig1	7	GE583843	GE583986	GE611119	GE594355	GE610108	GE606855	GE592618
CL409Contig1	7	GE583788	GE582231	GE609865	GE580727	GE604997	GE605310	GE582578
CL435Contig1	7	GE582677	GE611440	GE577870	GE602358	GE613178	GE603135	GE604432
CL437Contig1	7	GE587147	GE610493	GE586743	GE606644	GE601370	GE604307	GE601069
CL441Contig1	7	GE581948	GE578053	GE577334	GE581340	GE584107	GE579778	GE578235
CL471Contig1	7	GE603445	GE588208	GE586206	GE598759	GE608386	GE593734	GE601235
CL475Contig1	7	GE584571	GE579738	GE584318	GE582601	GE583535	GE601318	GE589170
CL482Contig1	7	GE600811	GE597291	GE586546	GE590111	GE586543	GE597995	GE599502
CL502Contig1	7	GE585994	GE598283	GE593446	GE597293	GE591802	GE610801	GE589724
CL506Contig1	7	GE588983	GE612720	GE593246	GE612054	GE593251	GE595487	GE602746
CL541Contig1	7	GE584233	GE578379	GE579416	GE580024	GE582748	GE581739	GE603944
CL545Contig1	7	GE593701	GE593732	GE591500	GE592367	GE594164	GE587455	GE589646
CL549Contig1	7	GE588911	GE598250	GE586659	GE592815	GE596048	GE599332	GE593011
CL553Contig1	7	GE588683	GE593284	GE590494	GE593016	GE595479	GE592836	GE593032
CL557Contig1	7	GE599658	GE599530	GE599364	GE593646	GE595534	GE589149	GE599514
CL561Contig1	7	GE586465	GE587896	GE601163	GE586485	GE600242	GE606031	GE592137
CL565Contig1	7	GE605055	GE605476	GE577259	GE602110	GE611255	GE603380	GE610560
CL569Contig1	7	GE577542	GE605279	GE611327	GE610755	GE603456	GE603832	GE577290
CL582Contig1	7	GE610229	GE605124	GE602155	GE608188	GE605627	GE604757	GE604786
CL594Contig1	7	GE600452	GE600889	GE598383	GE597135	GE599174	GE600047	GE601652
CL599Contig1	7	GE591833	GE598911	GE591732	GE600326	GE599314	GE590862	GE594465
CL602Contig1	7	GE593818	GE586010	GE591686	GE598289	GE601291	GE589678	GE597940
CL609Contig1	7	GE586103	GE608960	GE591331	GE598155	GE612512	GE591406	GE600878
CL617Contig1	7	GE594781	GE587598	GE593438	GE587975	GE597775	GE599664	GE586187
CL625Contig1	7	GE610369	GE595653	GE598875	GE593841	GE597271	GE587113	GE591217
CL630Contig1	7	GE601787	GE605995	GE601490	GE599990	GE593164	GE596880	GE593061
CL638Contig1	7	GE589534	GE598319	GE586256	GE595720	GE598676	GE588658	GE593634
CL642Contig1	7	GE595440	GE595914	GE593835	GE593749	GE589196	GE585797	GE596613
CL645Contig1	7	GE585744	GE600634	GE612956	GE597320	GE598783	GE607076	GE593529
CL650Contig1	7	GE601578	GE598601	GE596716	GE597187	GE597053	GE592774	GE588262
CL654Contig1	7	GE608221	GE597182	GE589245	GE603800	GE596473	GE586815	GE594743
CL666Contig1	7	GE587978	GE588027	GE587469	GE592336	GE591934	GE600930	GE586424
CL670Contig1	7	GE579653	GE612057	GE608401	GE604987	GE590312	GE598501	GE594444
CL673Contig1	7	GE600863	GE596756	GE611401	GE600186	GE597142	GE606318	GE591702
CL678Contig1	7	GE600528	GE597383	GE599917	GE600883	GE612909	GE605146	GE591479
CL682Contig1	7	GE601585	GE593335	GE600125	GE588568	GE598741	GE587573	GE601255
CL690Contig1	7	GE581369	GE602789	GE582656	GE603728	GE594217	GE596175	GE592442
CL694Contig1	7	GE611381	GE603012	GE605406	GE583030	GE604375	GE585800	GE596548
CL702Contig1	7	GE581555	GE577562	GE583542	GE577842	GE578183	GE601790	GE608394
CL706Contig1	7	GE605764	GE609583	GE605597	GE608535	GE604658	GE607710	GE610035
CL711Contig1	7	GE604147	GE602288	GE604277	GE606840	GE590724	GE590829	GE589665
CL719Contig1	7	GE577717	GE612889	GE602911	GE606935	GE603408	GE605489	GE609851
CL723Contig1	7	GE608471	GE608700	GE603064	GE602963	GE603331	GE613099	GE609625
CL727Contig1	7	GE587100	GE593173	GE594277	GE589265	GE590547	GE600291	GE601157
CL731Contig1	7	GE604573	GE609272	GE609224	GE607560	GE592067	GE606009	GE592204
CL736Contig1	7	GE577316	GE577432	GE581247	GE585360	GE583132	GE584782	GE580166
CL740Contig1	7	GE594679	GE594835	GE601583	GE588922	GE593127	GE593630	GE590943
CL747Contig1	7	GE578009	GE607576	GE579077	GE583253	GE596934	GE578095	GE580337
CL764Contig1	7	GE580419	GE584088	GE578880	GE581408	GE578537	GE580307	GE583551
CL767Contig1	7	GE586437	GE601136	GE586858	GE589179	GE595039	GE588543	GE596077
CL771Contig1	7	GE585694	GE598616	GE596105	GE599898	GE589540	GE594526	GE591613
CL775Contig1	7	GE603381	GE584796	GE605690	GE610248	GE608380	GE608459	GE588343
CL784Contig1	7	GE588001	GE601331	GE594859	GE593625	GE597308	GE610904	GE601019
CL788Contig1	7	GE582371	GE612755	GE578154	GE608078	GE582091	GE602670	GE582394
CL792Contig1	7	GE611146	GE576997	GE584313	GE605871	GE584194	GE601669	GE600321
CL797Contig1	7	GE582028	GE578747	GE585383	GE584303	GE580312	GE582085	GE579576
CL803Contig1	7	GE602064	GE602898	GE602976	GE597657	GE586286	GE595215	GE594965
CL811Contig1	7	GE597104	GE582266	GE582876	GE582427	GE580227	GE578966	GE602697
CL815Contig1	7	GE612021	GE579340	GE613209	GE605397	GE603496	GE579026	GE581400
CL819Contig1	7	GE612424	GE585374	GE611058	GE607551	GE585573	GE581187	GE608193
CL337Contig2	6	GE600382	GE582042	GE602582	GE601310	GE591940	GE591960
CL404Contig1	6	GE578069	GE578663	GE581854	GE580116	GE578699	GE584679
CL416Contig1	6	GE600454	GE601155	GE596388	GE590263	GE608764	GE600586
CL474Contig2	6	GE603511	GE612061	GE612389	GE612797	GE602340	GE594802
CL501Contig2	6	GE608165	GE595636	GE586768	GE588575	GE594275	GE595364
CL560Contig1	6	GE580397	GE581351	GE584138	GE585489	GE582969	GE583203
CL568Contig1	6	GE580810	GE611223	GE609206	GE604816	GE612780	GE602704
CL571Contig1	6	GE608630	GE605514	GE598908	GE589033	GE594809	GE591413
CL592Contig1	6	GE612238	GE612200	GE612324	GE611940	GE611626	GE612313
CL624Contig1	6	GE608403	GE610851	GE612543	GE610318	GE582513	GE604038
CL636Contig1	6	GE602029	GE605527	GE609378	GE604647	GE602664	GE593479
CL669Contig1	6	GE603616	GE602060	GE604564	GE609780	GE610293	GE590388
CL681Contig1	6	GE588640	GE600385	GE593639	GE598468	GE589675	GE601165
CL685Contig1	6	GE590377	GE595616	GE592102	GE592614	GE593044	GE594216
CL700Contig1	6	GE595106	GE589340	GE591043	GE591388	GE596136	GE593389
CL704Contig1	6	GE588810	GE597401	GE605025	GE587064	GE589276	GE586656
CL708Contig1	6	GE587164	GE590013	GE596841	GE586763	GE590024	GE603512
CL726Contig1	6	GE584781	GE584340	GE582714	GE583547	GE603582	GE585892
CL783Contig1	6	GE610175	GE609556	GE609018	GE607333	GE609659	GE598763
CL791Contig1	6	GE578910	GE610548	GE582576	GE606316	GE607689	GE577936
CL809Contig1	6	GE604211	GE611111	GE589385	GE596052	GE608200	GE586816
CL826Contig1	6	GE609001	GE610568	GE602115	GE610194	GE607126	GE598269
CL834Contig1	6	GE588154	GE598175	GE599427	GE601241	GE587664	GE600269
CL846Contig1	6	GE590756	GE597615	GE597735	GE600251	GE599510	GE587368
CL854Contig1	6	GE598517	GE589330	GE593982	GE597116	GE591070	GE598428
CL859Contig1	6	GE592658	GE588757	GE586047	GE589704	GE593431	GE597846
CL863Contig1	6	GE586506	GE594737	GE592735	GE599398	GE593708	GE594631
CL875Contig1	6	GE587006	GE592289	GE598758	GE593568	GE600363	GE596698
CL887Contig1	6	GE585188	GE580781	GE585289	GE609027	GE577972	GE578182
CL891Contig1	6	GE597513	GE598473	GE589567	GE595568	GE594586	GE589976
CL895Contig1	6	GE605652	GE603532	GE606143	GE600467	GE595588	GE594674
CL899Contig1	6	GE603370	GE595373	GE604337	GE600105	GE597826	GE590898
CL903Contig1	6	GE603633	GE604103	GE607535	GE608375	GE584005	GE580168
CL908Contig1	6	GE611704	GE601963	GE602123	GE606913	GE594070	GE593046
CL912Contig1	6	GE579649	GE582995	GE585146	GE584399	GE584373	GE581866
CL926Contig1	6	GE609754	GE609809	GE601724	GE596037	GE594639	GE595154
CL930Contig1	6	GE580448	GE609122	GE604521	GE611328	GE589679	GE588970
CL934Contig1	6	GE584689	GE578789	GE584159	GE581886	GE577947	GE580642
CL939Contig1	6	GE609541	GE602214	GE603420	GE602653	GE613151	GE601340
CL943Contig1	6	GE612183	GE584822	GE604517	GE606219	GE595072	GE599255
CL947Contig1	6	GE578259	GE608582	GE583178	GE581883	GE582327	GE600909
CL956Contig1	6	GE587342	GE600762	GE594366	GE587610	GE594869	GE589792
CL959Contig1	6	GE583814	GE581458	GE579573	GE584058	GE607160	GE583538
CL963Contig1	6	GE587549	GE590153	GE593259	GE597027	GE597800	GE601811
CL967Contig1	6	GE577729	GE610693	GE610115	GE611256	GE606917	GE593961
CL971Contig1	6	GE608787	GE603357	GE603185	GE591617	GE591515	GE601384
CL975Contig1	6	GE602236	GE610072	GE606868	GE599102	GE607888	GE601292
CL979Contig1	6	GE597259	GE595749	GE590544	GE597972	GE591101	GE589472
CL991Contig1	6	GE596305	GE608027	GE593565	GE596645	GE586097	GE589664
CL1003Contig1	6	GE603806	GE593542	GE605996	GE589861	GE594983	GE593212
CL1007Contig1	6	GE590150	GE590250	GE597391	GE600816	GE589504	GE595802
CL1011Contig1	6	GE588611	GE588834	GE592606	GE588987	GE601862	GE594990
CL1015Contig1	6	GE593894	GE588994	GE591040	GE594726	GE594813	GE598375
CL1019Contig1	6	GE592432	GE586840	GE585837	GE594489	GE602781	GE589859
CL1035Contig1	6	GE593308	GE590300	GE596662	GE590507	GE603908	GE590231
CL1040Contig1	6	GE603712	GE604707	GE604688	GE578173	GE606047	GE610686
CL1048Contig1	6	GE584161	GE604237	GE599356	GE600855	GE594750	GE597369
CL1052Contig1	6	GE586772	GE585739	GE587135	GE592564	GE595303	GE595122
CL1061Contig1	6	GE584468	GE583282	GE578765	GE579173	GE582141	GE607638
CL1066Contig1	6	GE579450	GE580177	GE580368	GE584661	GE581195	GE580377
CL1070Contig1	6	GE605504	GE594870	GE610800	GE605224	GE591801	GE588054
CL1073Contig1	6	GE594849	GE588332	GE590180	GE594369	GE595702	GE595734
CL1087Contig1	6	GE609190	GE606698	GE606098	GE594695	GE591822	GE598393
CL1091Contig1	6	GE582443	GE583042	GE581541	GE584487	GE581594	GE578404
CL1096Contig1	6	GE578685	GE579847	GE602862	GE609189	GE610033	GE610667
CL1100Contig1	6	GE590130	GE586820	GE597767	GE595731	GE596342	GE590080
CL1109Contig1	6	GE612993	GE577907	GE611374	GE610393	GE607053	GE580093
CL1113Contig1	6	GE585590	GE580341	GE584301	GE584001	GE580259	GE606225
CL1117Contig1	6	GE591952	GE596116	GE589006	GE594249	GE602050	GE599628
CL1122Contig1	6	GE598853	GE590915	GE587494	GE590566	GE594050	GE608321
CL1126Contig1	6	GE581979	GE580361	GE612223	GE608183	GE595515	GE608119
CL1130Contig1	6	GE591056	GE595528	GE589152	GE595414	GE592650	GE600022
CL1138Contig1	6	GE585636	GE612854	GE606696	GE608242	GE606269	GE582869
CL1142Contig1	6	GE587023	GE586613	GE587051	GE587320	GE600564	GE594495
CL132Contig1	6	GE582321	GE580478	GE578041	GE583219	GE578664	GE578823
CL217Contig1	6	GE609423	GE604982	GE584889	GE580850	GE580369	GE608358
CL224Contig2	6	GE607727	GE608577	GE609507	GE602386	GE605239	GE610403
CL311Contig1	6	GE603298	GE606076	GE607182	GE577968	GE607249	GE598274
CL334Contig2	6	GE600495	GE600373	GE596729	GE604084	GE592496	GE594416
CL484Contig1	6	GE577307	GE583922	GE583105	GE584639	GE581703	GE583621
CL515Contig1	6	GE583956	GE612860	GE598500	GE605021	GE601269	GE604542
CL546Contig1	6	GE578351	GE580519	GE610542	GE606686	GE605791	GE600231
CL558Contig1	6	GE595380	GE586222	GE597998	GE609477	GE599485	GE589764
CL608Contig1	6	GE608230	GE605893	GE610936	GE578808	GE584970	GE585751
CL655Contig1	6	GE587714	GE599651	GE592328	GE596005	GE593442	GE595635
CL671Contig1	6	GE586278	GE588732	GE595507	GE593324	GE590654	GE600487
CL675Contig1	6	GE578532	GE612808	GE608911	GE604602	GE599683	GE612842
CL733Contig1	6	GE605837	GE603377	GE610457	GE608053	GE583117	GE610944
CL779Contig1	6	GE580451	GE577544	GE578191	GE578109	GE581860	GE584803
CL821Contig1	6	GE611884	GE603597	GE601807	GE612788	GE608018	GE605819
CL825Contig1	6	GE597975	GE598448	GE589264	GE592740	GE596242	GE595252
CL829Contig1	6	GE585897	GE598360	GE588891	GE597700	GE599038	GE599125
CL832Contig1	6	GE603935	GE581300	GE606198	GE592723	GE594949	GE589312
CL851Contig1	6	GE594261	GE592282	GE600312	GE586240	GE595119	GE593125
CL858Contig1	6	GE593451	GE611366	GE594227	GE592010	GE589769	GE596418
CL862Contig1	6	GE582335	GE577637	GE584904	GE583003	GE581685	GE577711
CL866Contig1	6	GE593840	GE600004	GE591225	GE598646	GE609662	GE609866
CL870Contig1	6	GE595861	GE594359	GE591239	GE600134	GE594885	GE598504
CL878Contig1	6	GE587596	GE601063	GE588422	GE591003	GE600154	GE585715
CL882Contig1	6	GE604653	GE585423	GE604320	GE606762	GE604196	GE594054
CL886Contig1	6	GE613001	GE607844	GE590017	GE593234	GE586001	GE586282
CL889Contig1	6	GE606705	GE609805	GE579175	GE609600	GE606039	GE598475
CL893Contig1	6	GE580645	GE596351	GE603635	GE605020	GE596218	GE586823
CL898Contig1	6	GE609547	GE601782	GE606336	GE595256	GE601060	GE592218
CL902Contig1	6	GE611794	GE609054	GE591171	GE586439	GE600966	GE596481
CL905Contig1	6	GE584925	GE607706	GE602768	GE613117	GE592898	GE601958
CL910Contig1	6	GE605366	GE603815	GE583343	GE604851	GE603792	GE605998
CL915Contig1	6	GE578579	GE580906	GE602799	GE613013	GE583622	GE602834
CL920Contig1	6	GE604068	GE604023	GE606758	GE611318	GE608578	GE592474
CL927Contig1	6	GE582082	GE581985	GE583670	GE582765	GE581659	GE581709
CL936Contig1	6	GE582144	GE583816	GE578428	GE578295	GE580479	GE583250
CL940Contig1	6	GE610846	GE602419	GE605638	GE606173	GE609140	GE597353
CL944Contig1	6	GE583597	GE580404	GE606713	GE606176	GE588124	GE598333
CL952Contig1	6	GE588023	GE589352	GE598359	GE594635	GE587624	GE601377
CL955Contig1	6	GE592719	GE601265	GE595979	GE599908	GE588938	GE595562
CL964Contig1	6	GE578762	GE584028	GE583404	GE613196	GE590530	GE599186
CL968Contig1	6	GE577673	GE579255	GE580831	GE583864	GE581160	GE603026
CL972Contig1	6	GE589181	GE597600	GE581428	GE585164	GE582102	GE579282
CL976Contig1	6	GE591570	GE602237	GE591775	GE606174	GE603977	GE601071
CL980Contig1	6	GE579290	GE579113	GE581384	GE579460	GE583321	GE582609
CL988Contig1	6	GE597144	GE600347	GE587332	GE590195	GE594671	GE590450
CL992Contig1	6	GE578336	GE609924	GE600984	GE595144	GE594603	GE585710
CL996Contig1	6	GE607278	GE580365	GE607384	GE609006	GE604502	GE602238
CL1000Contig1	6	GE592078	GE587943	GE587668	GE599055	GE594692	GE591434
CL1008Contig1	6	GE597591	GE585381	GE608939	GE613072	GE603116	GE606328
CL1013Contig1	6	GE592026	GE589753	GE598810	GE592214	GE592157	GE593832
CL1017Contig1	6	GE606622	GE603305	GE603040	GE588406	GE594438	GE586364
CL1020Contig1	6	GE592516	GE601552	GE591970	GE594397	GE591735	GE590967
CL1034Contig1	6	GE612534	GE599832	GE590295	GE594894	GE599001	GE600658
CL1038Contig1	6	GE601460	GE594481	GE588766	GE595394	GE590928	GE591897
CL1042Contig1	6	GE605313	GE602285	GE602824	GE612364	GE605126	GE604938
CL1047Contig1	6	GE598964	GE598454	GE601476	GE600479	GE601687	GE601731
CL1051Contig1	6	GE605681	GE584463	GE578363	GE580785	GE581590	GE587832
CL1055Contig1	6	GE577247	GE603437	GE602430	GE609428	GE606207	GE603234
CL1060Contig1	6	GE587956	GE588440	GE595923	GE590254	GE594501	GE594663
CL1067Contig1	6	GE587817	GE591210	GE598926	GE594915	GE599050	GE604618
CL1076Contig1	6	GE603900	GE585293	GE610422	GE577584	GE604676	GE609304
CL1079Contig1	6	GE578580	GE582914	GE578859	GE606373	GE584886	GE584465
CL1086Contig1	6	GE602027	GE587631	GE584352	GE585938	GE589117	GE587648
CL1095Contig1	6	GE591763	GE597549	GE594311	GE596325	GE586855	GE586860
CL1099Contig1	6	GE597703	GE591385	GE597435	GE592662	GE593332	GE590599
CL1103Contig1	6	GE598690	GE588065	GE595812	GE588880	GE595984	GE586241
CL1111Contig1	6	GE595608	GE591914	GE599519	GE595094	GE591052	GE603039
CL1115Contig1	6	GE587928	GE600135	GE598827	GE586152	GE590144	GE592863
CL1119Contig1	6	GE610658	GE586023	GE591116	GE591324	GE588434	GE591433
CL1124Contig1	6	GE602294	GE601883	GE601593	GE602452	GE610731	GE603881
CL1129Contig1	6	GE587652	GE587057	GE586650	GE590827	GE593496	GE592036
CL1131Contig1	6	GE600507	GE590637	GE596914	GE592276	GE591223	GE587405
CL1136Contig1	6	GE602877	GE604167	GE577644	GE612564	GE607259	GE586700
CL158Contig2	6	GE598195	GE606661	GE599506	GE588662	GE594980	GE593751
CL162Contig2	6	GE605869	GE603664	GE602220	GE601842	GE603490	GE593331
CL219Contig1	6	GE584655	GE608143	GE607134	GE606236	GE599220	GE600057
CL563Contig1	6	GE599027	GE601286	GE580873	GE609677	GE599429	GE605928
CL570Contig1	6	GE609694	GE610810	GE605925	GE602893	GE606733	GE607247
CL588Contig1	6	GE588455	GE592134	GE594068	GE591392	GE588301	GE597943
CL600Contig1	6	GE610557	GE609759	GE610864	GE609276	GE595260	GE589951
CL604Contig1	6	GE609172	GE610769	GE585492	GE599386	GE592997	GE596486
CL652Contig1	6	GE592386	GE587227	GE596555	GE588837	GE595674	GE595018
CL660Contig1	6	GE587854	GE586173	GE592130	GE599744	GE601321	GE588060
CL691Contig1	6	GE610480	GE611423	GE609982	GE608723	GE603337	GE596204
CL710Contig1	6	GE593273	GE598436	GE589165	GE594135	GE588884	GE601644
CL724Contig1	6	GE584753	GE594720	GE585340	GE581799	GE583478	GE582489
CL735Contig1	6	GE579068	GE584227	GE578129	GE581662	GE582692	GE578725
CL787Contig1	6	GE589695	GE600201	GE595912	GE596301	GE588540	GE599828
CL794Contig1	6	GE605962	GE612284	GE612893	GE604201	GE597653	GE593316
CL798Contig1	6	GE580475	GE579823	GE581220	GE584545	GE607457	GE594832
CL812Contig1	6	GE579534	GE577768	GE578902	GE603411	GE601936	GE593460
CL824Contig1	6	GE587641	GE587858	GE586027	GE588293	GE593585	GE592724
CL828Contig1	6	GE604043	GE601830	GE612161	GE599648	GE592182	GE599097
CL833Contig1	6	GE589908	GE593936	GE592033	GE598019	GE596027	GE599669
CL837Contig1	6	GE600523	GE601480	GE593345	GE590389	GE598614	GE586491
CL841Contig1	6	GE590660	GE600298	GE593400	GE592679	GE599674	GE594763
CL845Contig1	6	GE608930	GE607719	GE609835	GE594175	GE601718	GE589629
CL848Contig1	6	GE600475	GE600853	GE600137	GE596225	GE601732	GE590110
CL853Contig1	6	GE583098	GE578970	GE578005	GE582809	GE580440	GE604681
CL865Contig1	6	GE577180	GE579254	GE604207	GE581421	GE577756	GE579459
CL869Contig1	6	GE580468	GE580606	GE582851	GE583710	GE577495	GE612170
CL873Contig1	6	GE590423	GE590214	GE598932	GE599535	GE596474	GE601533
CL881Contig1	6	GE578504	GE580673	GE577701	GE581797	GE577657	GE613080
CL885Contig1	6	GE611245	GE597022	GE609218	GE596467	GE586080	GE598640
CL890Contig1	6	GE577561	GE581677	GE582704	GE580835	GE610468	GE579734
CL894Contig1	6	GE580396	GE578490	GE584181	GE606583	GE581965	GE583100
CL897Contig1	6	GE589837	GE598082	GE598491	GE599935	GE585999	GE599836
CL901Contig1	6	GE611349	GE608783	GE612734	GE603008	GE589465	GE605643
CL906Contig1	6	GE596695	GE596847	GE593338	GE591907	GE612998	GE596876
CL909Contig1	6	GE582412	GE584774-	GE598775	GE587503	GE592515	GE596137
CL921Contig1	6	GE586258	GE613286	GE608290	GE603042	GE610735	GE596513
CL925Contig1	6	GE585767	GE597238	GE600440	GE586302	GE592713	GE591131
CL929Contig1	6	GE602953	GE612297	GE605575	GE613186	GE607178	GE593355
CL937Contig1	6	GE603896	GE604096	GE611454	GE609139	GE610927	GE591054
CL941Contig1	6	GE589056	GE591372	GE590460	GE597914	GE601517	GE593357
CL953Contig1	6	GE578997	GE579015	GE577408	GE583939	GE581788	GE577630
CL957Contig1	6	GE588467	GE588059	GE600337	GE601358	GE594062	GE591776
CL961Contig1	6	GE598069	GE600699	GE590158	GE601469	GE596845	GE592630
CL965Contig1	6	GE601881	GE601841	GE607953	GE608072	GE598864	GE608522
CL974Contig1	6	GE578991	GE584532	GE584790	GE579949	GE579474	GE577856
CL986Contig1	6	GE588043	GE596990	GE592853	GE596396	GE600718	GE589119
CL990Contig1	6	GE583396	GE602841	GE612111	GE594773	GE593984	GE591530
CL993Contig1	6	GE608999	GE607045	GE607201	GE601146	GE596053	GE597297
CL997Contig1	6	GE586216	GE593799	GE599263	GE597736	GE600084	GE590745
CL1001Contig1	6	GE577311	GE580662	GE581033	GE581804	GE581269	GE580256
CL1005Contig1	6	GE605552	GE611644	GE602389	GE601907	GE611978	GE604100
CL1009Contig1	6	GE601547	GE589549	GE602992	GE604570	GE599799	GE596448
CL1018Contig1	6	GE577625	GE580363	GE584749	GE578566	GE581838	GE578231
CL1024Contig1	6	GE608206	GE592125	GE587436	GE600241	GE599036	GE608750
CL1028Contig1	6	GE577177	GE585503	GE582929	GE582498	GE577019	GE580833
CL1032Contig1	6	GE589004	GE594700	GE587723	GE587468	GE598158	GE592056
CL1039Contig1	6	GE611532	GE611394	GE609685	GE592622	GE595558	GE595208
CL1043Contig1	6	GE589755	GE589467	GE594602	GE592302	GE594105	GE596911
CL1054Contig1	6	GE583696	GE583958	GE580627	GE583411	GE577555	GE607024
CL1059Contig1	6	GE609616	GE605421	GE609163	GE610423	GE604329	GE589034
CL1068Contig1	6	GE587756	GE588272	GE590479	GE600427	GE598153	GE594547
CL1080Contig1	6	GE606190	GE606829	GE611848	GE610353	GE608725	GE590787
CL1088Contig1	6	GE579136	GE583759	GE578307	GE585038	GE580247	GE579317
CL1093Contig1	6	GE583840	GE578275	GE583888	GE584555	GE583502	GE581218
CL1097Contig1	6	GE601639	GE588964	GE609563	GE601029	GE593849	GE593247
CL1104Contig1	6	GE594950	GE593113	GE596340	GE599525	GE599660	GE596223
CL1110Contig1	6	GE603378	GE608881	GE612142	GE606555	GE604451	GE604844
CL1121Contig1	6	GE595400	GE592956	GE588847	GE599722	GE591669	GE589610
CL1123Contig1	6	GE586912	GE577761	GE612648	GE604872	GE595693	GE609279
CL1127Contig1	6	GE588895	GE594961	GE592246	GE586497	GE612571	GE610570
CL1139Contig1	6	GE583217	GE608020	GE582941	GE579766	GE582672	GE582620
CL251Contig2	6	GE590155	GE592370	GE601245	GE591634	GE592345	GE592940
CL281Contig2	6	GE584040	GE582370	GE581943	GE606399	GE600398	GE598828
CL322Contig1	6	GE579585	GE582922	GE584705	GE577049	GE596519	GE577476
CL373Contig1	6	GE578788	GE581040	GE584757	GE580118	GE594478	GE588934
CL390Contig1	6	GE582375	GE607678	GE602641	GE594309	GE594196	GE597527
CL529Contig2	6	GE593369	GE590349	GE601175	GE590672	GE584253	GE591476
CL574Contig1	6	GE612040	GE577903	GE578543	GE584063	GE581798	GE608716
CL590Contig1	6	GE603919	GE581068	GE608444	GE595633	GE600054	GE599200
CL606Contig1	6	GE590592	GE588794	GE592491	GE599459	GE601405	GE596061
CL634Contig1	6	GE612682	GE606254	GE597045	GE593900	GE596622	GE594060
CL658Contig1	6	GE608785	GE583293	GE605327	GE605594	GE607855	GE594808
CL686Contig1	6	GE604494	GE610092	GE596257	GE595771	GE598574	GE591931
CL698Contig1	6	GE609267	GE602903	GE611630	GE612576	GE602812	GE603995
CL742Contig1	6	GE596384	GE599560	GE597164	GE591444	GE593490	GE591517
CL752Contig1	6	GE612453	GE610907	GE607883	GE592671	GE601398	GE598380
CL761Contig1	6	GE606909	GE595792	GE588483	GE599971	GE601656	GE599801
CL807Contig1	6	GE603395	GE606809	GE605660	GE603108	GE609984	GE601161
CL823Contig1	6	GE606916	GE582824	GE601982	GE603583	GE596962	GE593613
CL827Contig1	6	GE602258	GE612867	GE602190	GE602721	GE603644	GE611446
CL839Contig1	6	GE584083	GE582128	GE605719	GE603396	GE609357	GE609461
CL844Contig1	6	GE604836	GE599239	GE600064	GE596472	GE594713	GE592660
CL849Contig1	6	GE587116	GE586711	GE596256	GE594266	GE600986	GE606312
CL852Contig1	6	GE602464	GE602555	GE606116	GE612627	GE612636	GE605111
CL860Contig1	6	GE607515	GE607740	GE606470	GE609768	GE604589	GE608791
CL864Contig1	6	GE608623	GE610377	GE613020	GE603751	GE604711	GE580188
CL868Contig1	6	GE604293	GE606976	GE597432	GE596266	GE595798	GE598939
CL872Contig1	6	GE603031	GE605915	GE590118	GE606036	GE603028	GE602317
CL876Contig1	6	GE585101	GE577781	GE583654	GE604036	GE598563	GE599863
CL888Contig1	6	GE607484	GE611895	GE606204	GE604906	GE593934	GE598002
CL896Contig1	6	GE607856	GE613200	GE607996	GE590905	GE598643	GE589356
CL900Contig1	6	GE611026	GE603860	GE601348	GE598246	GE592580	GE591273
CL907Contig1	6	GE607807	GE611211	GE605482	GE591512	GE589368	GE604070
CL911Contig1	6	GE586825	GE596789	GE594212	GE589828	GE588754	GE594731
CL914Contig1	6	GE611793	GE611121	GE595445	GE587996	GE597645	GE586598
CL918Contig1	6	GE606379	GE608332	GE606364	GE611664	GE601508	GE599292
CL924Contig1	6	GE584451	GE603484	GE578943	GE602345	GE595219	GE591868
CL928Contig1	6	GE603576	GE611122	GE608896	GE605012	GE602185	GE609485
CL932Contig1	6	GE589482	GE590909	GE592396	GE595095	GE591666	GE601002
CL942Contig1	6	GE584025	GE578285	GE585207	GE582844	GE578293	GE581690
CL946Contig1	6	GE591357	GE586645	GE595846	GE589810	GE600937	GE591609
CL950Contig1	6	GE589983	GE590847	GE587525	GE599049	GE599963	GE591557
CL954Contig1	6	GE612380	GE590012	GE606719	GE612051	GE603218	GE606053
CL958Contig1	6	GE580210	GE584698	GE605917	GE602947	GE599972	GE594289
CL969Contig1	6	GE580286	GE608671	GE580525	GE602682	GE589353	GE587410
CL973Contig1	6	GE601879	GE606977	GE605477	GE612619	GE607664	GE601504
CL977Contig1	6	GE607120	GE594903	GE586331	GE586227	GE599643	GE591865
CL981Contig1	6	GE608384	GE600469	GE588285	GE599023	GE609579	GE609480
CL989Contig1	6	GE593964	GE612746	GE593425	GE609545	GE612761	GE593137
CL994Contig1	6	GE578744	GE583808	GE584385	GE585376	GE580057	GE604239
CL998Contig1	6	GE588329	GE587356	GE600766	GE600695	GE598481	GE594422
CL1021Contig1	6	GE606056	GE601810	GE606668	GE586200	GE588627	GE600723
CL1025Contig1	6	GE612013	GE610482	GE609915	GE611075	GE596918	GE594071
CL1030Contig1	6	GE611529	GE605316	GE589329	GE592143	GE589005	GE594522
CL1033Contig1	6	GE587548	GE601169	GE590359	GE596343	GE592790	GE590291
CL1037Contig1	6	GE584273	GE584377	GE601858	GE606885	GE597007	GE589411
CL1041Contig1	6	GE602642	GE593537	GE600388	GE596989	GE586058	GE588570
CL1045Contig1	6	GE579587	GE578884	GE582353	GE580402	GE581205	GE577366
CL1053Contig1	6	GE610459	GE579715	GE611724	GE611955	GE602300	GE606306
CL1057Contig1	6	GE604947	GE593047	GE603089	GE603256	GE596559	GE590969
CL1062Contig1	6	GE599171	GE591578	GE596872	GE591988	GE601369	GE595783
CL1069Contig1	6	GE602928	GE603888	GE609112	GE605739	GE610130	GE591169
CL1074Contig1	6	GE607500	GE607422	GE611326	GE604735	GE585724	GE593499
CL1078Contig1	6	GE613043	GE603873	GE608240	GE607494	GE602488	GE600552
CL1082Contig1	6	GE581580	GE602044	GE604485	GE603600	GE599562	GE597605
CL1085Contig1	6	GE580813	GE578518	GE607969	GE581674	GE577970	GE580124
CL1090Contig1	6	GE589036	GE600741	GE588098	GE589780	GE597708	GE599267
CL1094Contig1	6	GE588734	GE596993	GE598302	GE589595	GE589445	GE589613
CL1098Contig1	6	GE589759	GE593260	GE586144	GE599551	GE601609	GE585814
CL1101Contig1	6	GE611100	GE605647	GE610168	GE610427	GE588283	GE606901
CL1108Contig1	6	GE592448	GE588075	GE589272	GE601182	GE597001	GE594856
CL1112Contig1	6	GE590173	GE600142	GE597473	GE596196	GE596217	GE597211
CL1116Contig1	6	GE587576	GE606231	GE606157	GE606730	GE602008	GE608814
CL1120Contig1	6	GE596531	GE585926	GE591965	GE599000	GE596889	GE596118
CL1125Contig1	6	GE597189	GE590894	GE600470	GE592072	GE597923	GE591255
CL1128Contig1	6	GE607294	GE611516	GE608836	GE610951	GE603154	GE609503
CL1133Contig1	6	GE611490	GE589853	GE602660	GE591046	GE588856	GE592953
CL1137Contig1	6	GE586272	GE588716	GE599354	GE601017	GE599784	GE613098
CL1141Contig1	6	GE585515	GE584431	GE577790	GE578610	GE603243	GE603045
CL91Contig2	5	GE594047	GE594858	GE594378	GE597193	GE595262
CL444Contig2	5	GE611143	GE605354	GE611125	GE610950	GE611535
CL509Contig2	5	GE592834	GE609115	GE588672	GE594844	GE587951
CL799Contig1	5	GE581013	GE583948	GE580805	GE581264	GE583472
CL838Contig1	5	GE583278	GE584485	GE578250	GE601026	GE578212
CL855Contig1	5	GE606255	GE581314	GE585403	GE606691	GE579109
CL871Contig1	5	GE588786	GE585963	GE588243	GE600309	GE594683
CL879Contig1	5	GE610915	GE602154	GE611500	GE603642	GE600484
CL919Contig1	5	GE604058	GE604123	GE606573	GE610243	GE608246
CL951Contig1	5	GE582743	GE581904	GE581347	GE604429	GE589974
CL987Contig1	5	GE610641	GE608973	GE602372	GE609963	GE595834
CL995Contig1	5	GE583258	GE577528	GE578873	GE582066	GE580339
CL999Contig1	5	GE596925	GE590627	GE595686	GE593052	GE591891
CL1023Contig1	5	GE607386	GE602638	GE612601	GE602918	GE603772
CL1031Contig1	5	GE595173	GE598161	GE590797	GE592757	GE596770
CL1044Contig1	5	GE609376	GE601935	GE602736	GE603320	GE606755
CL1058Contig1	5	GE599363	GE596390	GE599382	GE599070	GE589761
CL1081Contig1	5	GE580919	GE602451	GE590165	GE597959	GE593019
CL1105Contig1	5	GE581154	GE584096	GE577007	GE577705	GE585562
CL1134Contig1	5	GE577042	GE581571	GE603637	GE580401	GE577791
CL1146Contig1	5	GE604533	GE602125	GE610821	GE588886	GE601532
CL1150Contig1	5	GE586868	GE590282	GE589770	GE596894	GE590387
CL1154Contig1	5	GE611092	GE588038	GE604229	GE588340	GE591428
CL1158Contig1	5	GE612396	GE591038	GE593381	GE603863	GE611417
CL1162Contig1	5	GE590889	GE608342	GE599824	GE598431	GE590991
CL1167Contig1	5	GE597386	GE578082	GE579784	GE585139	GE581548
CL1169Contig1	5	GE600737	GE586890	GE593509	GE592742	GE589929
CL1174Contig1	5	GE595419	GE590572	GE601468	GE597097	GE588352
CL1178Contig1	5	GE591604	GE590902	GE598670	GE588738	GE586551
CL1182Contig1	5	GE579775	GE608006	GE580197	GE607322	GE588351
CL1186Contig1	5	GE601793	GE610350	GE612779	GE600567	GE590738
CL1190Contig1	5	GE581216	GE578920	GE583113	GE579932	GE602669
CL1194Contig1	5	GE578151	GE583111	GE583885	GE582164	GE605878
CL1202Contig1	5	GE595628	GE607138	GE602106	GE597739	GE588778
CL1207Contig1	5	GE594393	GE586190	GE592162	GE598425	GE599168
CL1214Contig1	5	GE588015	GE592237	GE588348	GE596380	GE592189
CL1218Contig1	5	GE579063	GE581495	GE584895	GE579257	GE585156
CL1226Contig1	5	GE610164	GE602919	GE594790	GE596928	GE590228
CL1231Contig1	5	GE611829	GE583655	GE609187	GE585792	GE589955
CL1236Contig1	5	GE579031	GE602129	GE602305	GE609705	GE603130
CL1240Contig1	5	GE597552	GE594441	GE601416	GE596478	GE597842
CL1244Contig1	5	GE588875	GE600243	GE587695	GE590037	GE598416
CL1249Contig1	5	GE587335	GE594584	GE609238	GE597619	GE611216
CL1253Contig1	5	GE589743	GE589072	GE592979	GE587443	GE590126
CL1257Contig1	5	GE584012	GE585555	GE584761	GE578459	GE583593
CL1261Contig1	5	GE611319	GE605779	GE606689	GE591437	GE594281
CL1265Contig1	5	GE612305	GE608829	GE578253	GE611533	GE609977
CL1269Contig1	5	GE600977	GE586435	GE608376	GE593075	GE586826
CL1273Contig1	5	GE605340	GE605223	GE605587	GE603179	GE607354
CL1277Contig1	5	GE594933	GE587324	GE597394	GE589464	GE598705
CL1281Contig1	5	GE601178	GE589104	GE596694	GE598521	GE592050
CL1285Contig1	5	GE607212	GE607749	GE586531	GE599412	GE590972
CL1289Contig1	5	GE579428	GE583188	GE582957	GE580500	GE579648
CL1297Contig1	5	GE578846	GE585206	GE609493	GE582556	GE598930
CL1300Contig1	5	GE593857	GE589785	GE594024	GE586260	GE595397
CL1305Contig1	5	GE588739	GE589763	GE597358	GE595202	GE593041
CL1317Contig1	5	GE580424	GE585228	GE583780	GE581010	GE602945
CL1321Contig1	5	GE600486	GE590496	GE597233	GE597809	GE593415
CL1325Contig1	5	GE591334	GE589854	GE594274	GE601284	GE599877
CL1329Contig1	5	GE578653	GE579769	GE585262	GE602883	GE604511
CL1333Contig1	5	GE593291	GE599014	GE606115	GE596896	GE590438
CL1341Contig1	5	GE590301	GE596074	GE597406	GE594786	GE612533
CL1345Contig1	5	GE603857	GE611812	GE602133	GE611194	GE602477
CL1350Contig1	5	GE612775	GE594510	GE595967	GE599229	GE600069
CL1356Contig1	5	GE594853	GE591793	GE589391	GE593168	GE598888
CL1360Contig1	5	GE607365	GE612552	GE605887	GE608407	GE603145
CL1365Contig1	5	GE581430	GE585232	GE611066	GE582118	GE577955
CL1369Contig1	5	GE584408	GE584251	GE578357	GE581411	GE608636
CL1375Contig1	5	GE605867	GE603700	GE598097	GE606285	GE603093
CL1383Contig1	5	GE589197	GE594766	GE591757	GE589533	GE599098
CL1387Contig1	5	GE601545	GE585990	GE590833	GE592099	GE601678
CL1394Contig1	5	GE591860	GE585774	GE598630	GE600622	GE591768
CL1400Contig1	5	GE611215	GE611360	GE603269	GE606075	GE608114
CL1404Contig1	5	GE601039	GE596997	GE587847	GE589370	GE599062
CL1411Contig1	5	GE589397	GE589582	GE588433	GE598728	GE593298
CL1416Contig1	5	GE603157	GE593569	GE590594	GE594721	GE587289
CL1420Contig1	5	GE609268	GE608021	GE603543	GE586751	GE587153
CL1424Contig1	5	GE578626	GE584881	GE579480	GE580828	GE580088
CL1428Contig1	5	GE607507	GE611970	GE607994	GE583500	GE605569
CL1435Contig1	5	GE596790	GE588859	GE585672	GE590223	GE601510
CL1439Contig1	5	GE579841	GE604097	GE613290	GE581229	GE602380
CL1444Contig1	5	GE583963	GE602575	GE601785	GE581930	GE602105
CL1451Contig1	5	GE600934	GE595254	GE586311	GE599646	GE591832
CL1455Contig1	5	GE586948	GE590364	GE590817	GE593481	GE595371
CL1456Contig1	5	GE587781	GE609069	GE591571	GE605707	GE596767
CL1460Contig1	5	GE595602	GE609203	GE598080	GE604233	GE594798
CL1476Contig1	5	GE606680	GE610067	GE606062	GE581695	GE579343-
CL1480Contig1	5	GE604078	GE603843	GE591555	GE585704	GE589653
CL1488Contig1	5	GE587683	GE596735	GE600442	GE585682	GE597646
CL1492Contig1	5	GE595083	GE592325	GE594770	GE587660	GE589345
CL1495Contig1	5	GE579104	GE611046	GE612451	GE607155	GE602245
CL1499Contig1	5	GE591795	GE592607	GE597685	GE589590	GE595201
CL1504Contig1	5	GE592571	GE590764	GE599182	GE597398	GE600044
CL1518Contig1	5	GE593165	GE599131	GE598006	GE592235	GE587681
CL1522Contig1	5	GE593453	GE592540	GE595537	GE608028	GE591358
CL1526Contig1	5	GE585237	GE577571	GE584578	GE605721	GE582607
CL1530Contig1	5	GE600901	GE597691	GE601014	GE597133	GE595162
CL1534Contig1	5	GE582086	GE599024	GE594482	GE603451	GE588149
CL1543Contig1	5	GE589057	GE587272	GE586873	GE597168	GE589917
CL1547Contig1	5	GE577580	GE581081	GE605145	GE580061	GE610382
CL1555Contig1	5	GE606206	GE602568	GE602720	GE586045	GE588388
CL1559Contig1	5	GE579066	GE577958	GE580896	GE605147	GE584522
CL1567Contig1	5	GE582038	GE609021	GE589822	GE594096	GE591529
CL1574Contig1	5	GE608649	GE608201	GE610325	GE607129	GE601701
CL1578Contig1	5	GE598868	GE588713	GE599483	GE590981	GE596488
CL1582Contig1	5	GE598404	GE591192	GE600091	GE598925	GE587537
CL1586Contig1	5	GE577410	GE579206	GE578505	GE577574	GE584646
CL1594Contig1	5	GE587161	GE586759	GE599192	GE588715	GE592968
CL1598Contig1	5	GE585844	GE609055	GE597886	GE612789	GE610187
CL1602Contig1	5	GE585197	GE602362	GE612785	GE611639	GE585298
CL1606Contig1	5	GE582496	GE609773	GE580329	GE606854	GE590277
CL1610Contig1	5	GE603494	GE608056	GE613119	GE605953	GE612173
CL1614Contig1	5	GE579492	GE580562	GE577275	GE578862	GE581614
CL1618Contig1	5	GE589369	GE589576	GE593462	GE599176	GE600040
CL1626Contig1	5	GE597679	GE593830	GE595214	GE594228	GE588774
CL1632Contig1	5	GE612954	GE605240	GE599208	GE602392	GE600050
CL1634Contig1	5	GE597774	GE597171	GE598379	GE588341	GE607720
CL1642Contig1	5	GE587037	GE605303	GE602114	GE599690	GE601908
CL1650Contig1	5	GE583769	GE584383	GE583346	GE609249	GE612538
CL1654Contig1	5	GE581602	GE581765	GE609159	GE596010	GE609710
CL1661Contig1	5	GE604617	GE601367	GE590876	GE593131	GE588076
CL1665Contig1	5	GE583566	GE604382	GE598804	GE585868	GE597093
CL1669Contig1	5	GE607185	GE611309	GE598487	GE604026	GE602585
CL1679Contig1	5	GE609252	GE612899	GE607079	GE607146	GE609569
CL1683Contig1	5	GE608919	GE604541	GE602782	GE605437	GE612315
CL1687Contig1	5	GE602146	GE578177	GE612640	GE605974	GE591307
CL1691Contig1	5	GE580578	GE607461	GE584915	GE578974	GE577104
CL1699Contig1	5	GE582418	GE579336	GE584903	GE583987	GE578360
CL277Contig1	5	GE578258	GE580975	GE583352	GE581925	GE604689
CL307Contig1	5	GE580220	GE602984	GE607135	GE605918	GE607483
CL411Contig1	5	GE603520-	GE603436	GE604181	GE601642	GE589299
CL454Contig1	5	GE583123	GE580302	GE581983	GE579750	GE579732
CL519Contig1	5	GE580665	GE577051	GE580045	GE577012	GE577655
CL589Contig1	5	GE577737	GE605832	GE611201	GE605334	GE601444
CL603Contig2	5	GE610638	GE606619	GE606526	GE603853	GE604021
CL635Contig1	5	GE600403	GE598792	GE595133	GE596362	GE586745
CL647Contig1	5	GE605512	GE583212	GE582814	GE580275	GE577037
CL659Contig1	5	GE596524	GE601385	GE587704	GE597958	GE595286
CL684Contig1	5	GE612207	GE611643	GE609794	GE603255	GE581233
CL729Contig1	5	GE585104	GE579442	GE581672	GE578133	GE577863
CL836Contig1	5	GE600582	GE587615	GE600677	GE595789	GE595134
CL843Contig1	5	GE611129	GE612876	GE602538	GE613244	GE594430
CL948Contig1	5	GE583215	GE603950	GE608092	GE613183	GE613229
CL960Contig1	5	GE590365	GE592040	GE586345	GE592931	GE593654
CL1029Contig1	5	GE610841	GE609300	GE609605	GE596601	GE599143
CL1064Contig1	5	GE583319	GE583607	GE578763	GE579187	GE605944
CL1084Contig1	5	GE610643	GE602078	GE588221	GE598854	GE593297
CL1092Contig1	5	GE590516	GE587325	GE588161	GE598742	GE586028
CL1107Contig1	5	GE600991	GE587435	GE595348	GE593560	GE611538
CL1140Contig1	5	GE596154	GE600146	GE593738	GE610779	GE592718
CL1147Contig1	5	GE598720	GE601295	GE595367	GE592171	GE593422
CL1155Contig1	5	GE609634	GE606240	GE606836	GE591946	GE595784
CL1159Contig1	5	GE604926	GE604732	GE606741	GE607443	GE585714
CL1165Contig1	5	GE600110	GE590114	GE599566	GE603967	GE599699
CL1171Contig1	5	GE579353	GE604766	GE611641	GE604913	GE581605
CL1175Contig1	5	GE598960	GE601032	GE593397	GE595246	GE592573
CL1179Contig1	5	GE611000	GE602571	GE607001	GE578034	GE605414
CL1183Contig1	5	GE587864	GE589220	GE603682	GE588187	GE612529
CL1187Contig1	5	GE577387	GE583638	GE606531	GE605943	GE610685
CL1191Contig1	5	GE605782	GE606161	GE602025	GE605233	GE610605
CL1196Contig1	5	GE605965	GE612928	GE603199	GE598031	GE591766
CL1201Contig1	5	GE612378	GE613137	GE605412	GE611363	GE599349
CL1204Contig1	5	GE607031	GE612569	GE603693	GE604231	GE586192
CL1212Contig1	5	GE610969	GE602160	GE603504	GE596245	GE591848
CL1220Contig1	5	GE578089	GE577951	GE577064	GE606209	GE607841
CL1224Contig1	5	GE583181	GE585024	GE584434	GE582885	GE583620
CL1228Contig1	5	GE583694	GE613038	GE578822	GE602971	GE607579
CL1232Contig1	5	GE605079	GE610871	GE590887	GE604044	GE600655
CL1235Contig1	5	GE582188	GE579195	GE584550	GE583891	GE578693
CL1239Contig1	5	GE597742	GE586741	GE587206	GE591152	GE591770
CL1250Contig1	5	GE610131	GE607549	GE602398	GE610236	GE607308
CL1254Contig1	5	GE599933	GE590225	GE592985	GE587632	GE599833
CL1258Contig1	5	GE596757	GE598463	GE592655	GE589025	GE601242
CL1263Contig1	5	GE605805	GE583034	GE602276	GE603838	GE588510
CL1267Contig1	5	GE606202	GE599590	GE594511	GE586184	GE589270
CL1274Contig1	5	GE601406	GE586494	GE590386	GE596471	GE588132
CL1282Contig1	5	GE604817	GE603749	GE606136	GE602500	GE585828
CL1286Contig1	5	GE608399	GE602901	GE599370	GE601454	GE594039
CL1295Contig1	5	GE579924	GE598578	GE601243	GE606101	GE591236
CL1299Contig1	5	GE589821	GE596643	GE600705	GE594190	GE593132
CL1303Contig1	5	GE581565	GE577343	GE583196	GE579001	GE584916
CL1315Contig1	5	GE584722	GE580602	GE578962	GE578613	GE581503
CL1318Contig1	5	GE608907	GE602993	GE611907	GE610296	GE609119
CL1326Contig1	5	GE596492	GE596183	GE591325	GE589952	GE596231
CL1330Contig1	5	GE579084	GE583093	GE585068	GE585064	GE607963
CL1338Contig1	5	GE611607	GE608962	GE602442	GE608041	GE606291
CL1342Contig1	5	GE593107	GE601084	GE593253	GE587911	GE588874
CL1346Contig1	5	GE587812	GE591953	GE589394	GE600758	GE587730
CL1349Contig1	5	GE586100	GE604154	GE610917	GE609842	GE603219
CL1353Contig1	5	GE603559	GE609154	GE611765	GE603375	GE613101
CL1362Contig1	5	GE604949	GE604302	GE607169	GE607066	GE593229
CL1367Contig1	5	GE600009	GE588190	GE590217	GE601353	GE590659
CL1371Contig1	5	GE586269	GE590528	GE590629	GE598248	GE589250
CL1377Contig1	5	GE608635	GE607279	GE608532	GE612781	GE611335
CL1381Contig1	5	GE594577	GE591542	GE599331	GE601209	GE601111
CL1385Contig1	5	GE593915	GE598084	GE586053	GE594008	GE590177
CL1388Contig1	5	GE590268	GE590900	GE588883	GE593409	GE601428
CL1392Contig1	5	GE585204	GE581480	GE610319	GE609257	GE604409
CL1395Contig1	5	GE602848	GE586972	GE586560	GE586559	GE586973
CL1398Contig1	5	GE587509	GE606061	GE611042	GE587419	GE588954
CL1402Contig1	5	GE579558	GE579943	GE603048	GE579945	GE578477
CL1406Contig1	5	GE593898	GE601333	GE589711	GE594192	GE601189
CL1413Contig1	5	GE598163	GE604203	GE599596	GE600861	GE598832
CL1417Contig1	5	GE607723	GE594015	GE609057	GE599159	GE586324
CL1425Contig1	5	GE589029	GE588355	GE589357	GE590746	GE590841
CL1429Contig1	5	GE592163	GE592084	GE589061	GE586747	GE589619
CL1433Contig1	5	GE578093	GE582456	GE578260	GE583590	GE583271
CL1437Contig1	5	GE595130	GE601354	GE601563	GE599336	GE600539
CL1442Contig1	5	GE588392	GE596250	GE590776	GE595388	GE606111
CL1446Contig1	5	GE586879	GE596669	GE590683	GE597981	GE590175
CL1450Contig1	5	GE605302	GE606307	GE579985	GE577222	GE607158
CL1457Contig1	5	GE610279	GE607566	GE607904	GE589784	GE587588
CL1467Contig1	5	GE578407	GE582730	GE589349	GE603581	GE588376
CL1471Contig1	5	GE582833	GE577500	GE581104	GE580182	GE578876
CL1475Contig1	5	GE602970	GE600346	GE612177	GE588012	GE610761
CL1478Contig1	5	GE595329	GE597227	GE589416	GE592844	GE597221
CL1483Contig1	5	GE610065	GE612758	GE613256	GE596594	GE595160
CL1491Contig1	5	GE612131	GE599212	GE599694	GE592109	GE590366
CL1496Contig1	5	GE591277	GE587466	GE590968	GE596080	GE593754
CL1500Contig1	5	GE587923	GE591114	GE588152	GE589906	GE590200
CL1508Contig1	5	GE588237	GE596837	GE589736	GE591539	GE587661
CL1516Contig1	5	GE579410	GE582889	GE584862	GE580156	GE584841
CL1520Contig1	5	GE594051	GE595135	GE592476	GE593642	GE593549
CL1524Contig1	5	GE609542	GE604062	GE605616	GE610501	GE599094
CL1528Contig1	5	GE584203	GE609925	GE585336	GE581604	GE580971
CL1532Contig1	5	GE606119	GE610862	GE612431	GE607662	GE606799
CL1537Contig1	5	GE594349	GE598125	GE592216	GE600740	GE592156
CL1542Contig1	5	GE597420	GE596415	GE601312	GE594097	GE591629
CL1544Contig1	5	GE602207	GE602646	GE608894	GE591913	GE594868
CL1550Contig1	5	GE597128	GE600833	GE595153	GE596050	GE613214
CL1554Contig1	5	GE579561	GE582777	GE577905	GE580513	GE585524
CL1562Contig1	5	GE608066	GE595349	GE596430	GE600780	GE586169
CL1566Contig1	5	GE585287	GE578299	GE578022	GE610462	GE581527
CL1570Contig1	5	GE612233	GE609570	GE606339	GE605117	GE598338
CL1575Contig1	5	GE580638	GE580296	GE606734	GE606300	GE605071
CL1579Contig1	5	GE609911	GE608991	GE609546	GE587855	GE590947
CL1592Contig1	5	GE612215	GE611698	GE601824	GE584493	GE597794
CL1596Contig1	5	GE584702	GE580374	GE579387	GE581898	GE577527
CL1600Contig1	5	GE590157	GE597419	GE591985	GE594300	GE588412
CL1604Contig1	5	GE590352	GE587333	GE600436	GE596036	GE596241
CL1612Contig1	5	GE602402	GE604687	GE602827	GE597497	GE595211
CL1615Contig1	5	GE584593	GE585473	GE580935	GE583313	GE583444
CL1619Contig1	5	GE612399	GE609195	GE610843	GE607304	GE607857
CL1623Contig1	5	GE577618	GE609093	GE603340	GE603421	GE594730
CL1627Contig1	5	GE588700	GE598346	GE586612	GE595423	GE601427
CL1643Contig1	5	GE580774	GE580928	GE581875	GE602897	GE609042
CL1647Contig1	5	GE582830	GE581835	GE583449	GE579897	GE597993
CL1651Contig1	5	GE582788	GE605428	GE607612	GE608216	GE607190
CL1655Contig1	5	GE588594	GE591543	GE601365	GE596700	GE596891
CL1663Contig1	5	GE601666	GE612744	GE604129	GE595557	GE587437
CL1667Contig1	5	GE577246	GE610431	GE605913	GE606748	GE602279
CL1671Contig1	5	GE612689	GE607107	GE608485	GE577375	GE587301
CL1676Contig1	5	GE610428	GE586756	GE600276	GE589673	GE586368
CL1680Contig1	5	GE611145	GE577949	GE584205	GE612599	GE603528
CL1688Contig1	5	GE613293	GE612427	GE610239	GE608870	GE592124
CL1692Contig1	5	GE598223	GE594333	GE599516	GE585977	GE590690
CL1696Contig1	5	GE583189	GE583121	GE581561	GE579888	GE583431
CL1701Contig1	5	GE598134	GE596449	GE597119	GE592378	GE591690
CL55Contig1	5	GE586468	GE597184	GE595850	GE601196	GE592929
CL111Contig1	5	GE587215	GE590961	GE590247	GE595182	GE594564
CL158Contig1	5	GE596468	GE594273	GE596984	GE586157	GE589745
CL162Contig1	5	GE595617	GE598098	GE588835	GE595466	GE589513
CL235Contig1	5	GE586163	GE587757	GE591651	GE585896	GE596085
CL235Contig2	5	GE608478	GE605793	GE577754	GE585113	GE603927
CL238Contig1	5	GE586380	GE609177	GE590472	GE593531	GE587612
CL238Contig2	5	GE591826	GE605744	GE598305	GE592028	GE607992
CL379Contig2	5	GE606410	GE609795	GE609560	GE612491	GE603720
CL459Contig2	5	GE584748	GE577508	GE582859	GE582697	GE584404
CL463Contig1	5	GE581008	GE611951	GE595029	GE595571	GE600344
CL552Contig2	5	GE603481	GE605838	GE606443	GE610637	GE606183
CL556Contig1	5	GE579760	GE609495	GE607540	GE605492	GE607972
CL627Contig2	5	GE595758	GE595041	GE586101	GE589689	GE595762
CL676Contig2	5	GE603523	GE603542	GE601772	GE609078	GE605623
CL732Contig1	5	GE603134	GE586550	GE596168	GE596268	GE599381
CL759Contig1	5	GE588580	GE596152	GE589614	GE598808	GE597785
CL861Contig1	5	GE601747	GE608561	GE609816	GE602912	GE592576
CL913Contig1	5	GE608494	GE607961	GE594995	GE593290	GE595612
CL917Contig1	5	GE612922	GE601828	GE590167	GE597360	GE592467
CL933Contig1	5	GE587275	GE586877	GE588277	GE587054	GE601304
CL945Contig1	5	GE602377	GE609342	GE609445	GE578474	GE606866
CL949Contig1	5	GE613277	GE602845	GE603065	GE597405	GE587322
CL978Contig1	5	GE589381	GE587674	GE595253	GE597361	GE597536
CL1014Contig1	5	GE579825	GE584363	GE580682	GE606137	GE612544
CL1036Contig1	5	GE608967	GE609786	GE606752	GE607074	GE609413
CL1046Contig1	5	GE583280	GE612009	GE612377	GE582798	GE609933
CL1050Contig1	5	GE609137	GE610386	GE609590	GE609416	GE602391
CL1063Contig1	5	GE606492	GE582519	GE604874	GE609945	GE600940
CL1071Contig1	5	GE613261	GE602510	GE579951	GE607143	GE605172
CL1075Contig1	5	GE581559	GE582168	GE581130	GE580874	GE579829
CL1114Contig1	5	GE583750	GE579294	GE585161	GE602564	GE581524
CL1144Contig1	5	GE600262	GE588920	GE589212	GE596653	GE586379
CL1148Contig1	5	GE589263	GE597980	GE599396	GE601494	GE595971
CL1156Contig1	5	GE610602	GE604838	GE604606	GE609100	GE590286
CL1160Contig1	5	GE587940	GE599697	GE596233	GE596160	GE601415
CL1164Contig1	5	GE583524	GE579028	GE584185	GE612638	GE597149
CL1173Contig1	5	GE577952	GE610284	GE609944	GE606153	GE601220
CL1181Contig1	5	GE577201	GE603940	GE604475	GE588393	GE589878
CL1188Contig1	5	GE611386	GE608126	GE609803	GE582762	GE598423
CL1195Contig1	5	GE588008	GE597137	GE598839	GE597603	GE599375
CL1199Contig1	5	GE586620	GE599882	GE588276	GE598452	GE598233
CL1206Contig1	5	GE611839	GE606415	GE611821	GE606077	GE605927
CL1211Contig1	5	GE591958	GE593895	GE601696	GE599509	GE598328
CL1219Contig1	5	GE590272	GE596904	GE592785	GE592889	GE601191
CL1223Contig1	5	GE579566	GE608353	GE587472	GE599818	GE598403
CL1227Contig1	5	GE604951	GE612113	GE605139	GE610139	GE610244
CL1230Contig1	5	GE583205	GE607487	GE612606	GE605560	GE609420
CL1234Contig1	5	GE605270	GE608745	GE611735	GE611625	GE608452
CL1241Contig1	5	GE585923	GE589708	GE593686	GE588600	GE592243
CL1247Contig1	5	GE608166	GE600722	GE585834	GE585905	GE585801
CL1255Contig1	5	GE587089	GE586682	GE589256	GE589207	GE598351
CL1262Contig1	5	GE583798	GE577472	GE585173	GE610651	GE581570
CL1266Contig1	5	GE605713	GE605615	GE608345	GE603210	GE607767
CL1270Contig1	5	GE604656	GE602005	GE603355	GE608120	GE608329
CL1275Contig1	5	GE589173	GE594276	GE593521	GE596844	GE609769
CL1287Contig1	5	GE605954	GE588888	GE596457	GE591454	GE589505
CL1298Contig1	5	GE581375	GE581759	GE583015	GE582501	GE582751
CL1302Contig1	5	GE578412	GE583530	GE612094	GE595370	GE589045
CL1310Contig1	5	GE612749	GE604557	GE612596	GE604646	GE603007
CL1314Contig1	5	GE578784	GE602168	GE612236	GE611717	GE582864
CL1319Contig1	5	GE584121	GE608983	GE608286	GE612044	GE604612
CL1323Contig1	5	GE597531	GE589213	GE591068	GE595910	GE597813
CL1331Contig1	5	GE606804	GE604714	GE604778	GE609951	GE607606
CL1336Contig1	5	GE593390	GE596591	GE596361	GE593391	GE598861
CL1340Contig1	5	GE584400	GE578476	GE577448	GE585083	GE603976
CL1357Contig1	5	GE578024	GE582710	GE608162	GE592982	GE598205
CL1361Contig1	5	GE577860	GE583739	GE610724	GE603202	GE577925
CL1368Contig1	5	GE613067	GE607914	GE593106	GE605508	GE587439
CL1372Contig1	5	GE595128	GE587449	GE595604	GE598529	GE598222
CL1376Contig1	5	GE578812	GE579276	GE582509	GE577195	GE583610
CL1380Contig1	5	GE594293	GE589440	GE589705	GE596040	GE598989
CL1384Contig1	5	GE612863	GE604268	GE588693	GE609017	GE593839
CL1389Contig1	5	GE584905	GE578815	GE581372	GE585258	GE578550
CL1393Contig1	5	GE590884	GE586394	GE610500	GE594032	GE591186
CL1397Contig1	5	GE590132	GE589816	GE588219	GE591642	GE599924
CL1401Contig1	5	GE592015	GE593003	GE588722	GE588326	GE599738
CL1405Contig1	5	GE603852	GE607207	GE608741	GE591740	GE591840
CL1409Contig1	5	GE602820	GE610258	GE585469	GE579429	GE582416
CL1415Contig1	5	GE580439	GE584542	GE607002	GE610672	GE590139
CL1418Contig1	5	GE590492	GE598595	GE599886	GE612300	GE597196
CL1422Contig1	5	GE612716	GE578507	GE612820	GE609787	GE609676
CL1427Contig1	5	GE594587	GE608817	GE598236	GE598878	GE593419
CL1432Contig1	5	GE582096	GE583832	GE581608	GE580056	GE584606
CL1436Contig1	5	GE580957	GE577116	GE582752	GE602879	GE599512
CL1447Contig1	5	GE601402	GE587108	GE604923	GE589363	GE599010
CL1448Contig1	5	GE593580	GE609920	GE595228	GE597240	GE600483
CL1452Contig1	5	GE582058	GE603136	GE601234	GE597696	GE596763
CL1461Contig1	5	GE583567	GE582829	GE605273	GE605090	GE595706
CL1465Contig1	5	GE603476	GE601458	GE585770	GE592428	GE590945
CL1468Contig1	5	GE587565	GE613063	GE595759	GE600160	GE597302
CL1473Contig1	5	GE578638	GE581456	GE598798	GE611139	GE583549
CL1481Contig1	5	GE609176	GE610538	GE602231	GE593266	GE598674
CL1485Contig1	5	GE590348	GE610695	GE610180	GE601819	GE604818
CL1489Contig1	5	GE583586	GE598306	GE612222	GE593488	GE611657
CL1494Contig1	5	GE608825	GE607161	GE609439	GE601796	GE604498
CL1501Contig1	5	GE578916	GE605760	GE603548	GE602016	GE604869
CL1506Contig1	5	GE579448	GE583716	GE584147	GE577250	GE580594
CL1511Contig1	5	GE597069	GE601103	GE601308	GE592181	GE599717
CL1515Contig1	5	GE591326	GE586428	GE589811	GE597028	GE585909
CL1523Contig1	5	GE593286	GE588703	GE594257	GE591464	GE592967
CL1527Contig1	5	GE593327	GE601499	GE612941	GE589860	GE607854
CL1531Contig1	5	GE610326	GE584471	GE581196	GE597355	GE600745
CL1535Contig1	5	GE577793	GE577102	GE585532	GE583768	GE578071
CL1540Contig1	5	GE596510	GE596674	GE594944	GE596832	GE591047
CL1548Contig1	5	GE595924	GE605254	GE609331	GE603845	GE595115
CL1553Contig1	5	GE605297	GE580887	GE587070	GE586663	GE590253
CL1556Contig1	5	GE587627	GE593287	GE605271	GE606356	GE595078
CL1564Contig1	5	GE583743	GE609335	GE610808	GE606050	GE610850
CL1580Contig1	5	GE585925	GE598381	GE597897	GE588492	GE598392
CL1584Contig1	5	GE612052	GE584716	GE601949	GE609512	GE597346
CL1595Contig1	5	GE600036	GE595492	GE608128	GE600205	GE590748
CL1599Contig1	5	GE589390	GE590807	GE600342	GE588967	GE598844
CL1603Contig1	5	GE599976	GE594532	GE597856	GE586648	GE596567
CL1607Contig1	5	GE612035	GE611849	GE608149	GE597043	GE590015
CL1611Contig1	5	GE604937	GE604401	GE607277	GE610896	GE612446
CL1616Contig1	5	GE584402	GE577466	GE580048	GE612848	GE606545
CL1620Contig1	5	GE601978	GE579553	GE612723	GE588181	GE588394
CL1624Contig1	5	GE595875	GE592324	GE606125	GE599254	GE606521
CL1637Contig1	5	GE593668	GE594260	GE586376	GE598159	GE593539
CL1640Contig1	5	GE583320	GE582284	GE581828	GE605529	GE605668
CL1645Contig1	5	GE605947	GE605409	GE608502	GE613045	GE591291
CL1653Contig1	5	GE603423	GE577927	GE613246	GE602900	GE578844
CL1658Contig1	5	GE583941	GE581289	GE584551	GE603565	GE581294
CL1662Contig1	5	GE609519	GE612614	GE605309	GE604497	GE594957
CL1666Contig1	5	GE596809	GE590123	GE600259	GE597279	GE594840
CL1670Contig1	5	GE586148	GE590002	GE594316	GE594279	GE591605
CL1674Contig1	5	GE611707	GE608617	GE602731	GE587530	GE596321
CL1678Contig1	5	GE591128	GE590316	GE588113	GE601218	GE588346
CL1682Contig1	5	GE593424	GE594503	GE588816	GE598813	GE597206
CL1686Contig1	5	GE602751	GE591679	GE603761	GE594480	GE612480
CL1690Contig1	5	GE577556	GE583350	GE581446	GE579569	GE581380
CL1694Contig1	5	GE597575	GE586131	GE594819	GE589609	GE596167
CL1702Contig1	5	GE584871	GE579411	GE579592	GE580480	GE603610
CL29Contig2	5	GE610888	GE592548	GE596063	GE594585	GE586833
CL284Contig2	5	GE603756	GE593610	GE593694	GE607936	GE599056
CL357Contig1	5	GE606662	GE611421	GE607512	GE602908	GE603768
CL377Contig1	5	GE583947	GE579083	GE584519	GE605879	GE612714
CL381Contig1	5	GE581986	GE580991	GE610087	GE604643	GE588465
CL387Contig1	5	GE577242	GE603284	GE581852	GE581266	GE604604
CL479Contig1	5	GE604520	GE608751	GE603540	GE602632	GE609144
CL510Contig2	5	GE610295	GE606065	GE593899	GE595585	GE596045
CL586Contig2	5	GE608199	GE594101	GE598594	GE600290	GE591534
CL613Contig2	5	GE605238	GE609949	GE604202	GE577024	GE608197
CL621Contig2	5	GE581071	GE588031	GE592992	GE601910	GE612598
CL662Contig2	5	GE612391	GE611141	GE602455	GE612127	GE602855
CL756Contig1	5	GE611511	GE606833	GE607266	GE609170	GE603205
CL835Contig1	5	GE583940	GE583153	GE577965	GE581868	GE603324
CL884Contig1	5	GE608316	GE602711	GE611877	GE595935	GE593926
CL892Contig1	5	GE583812	GE581940	GE613150	GE606107	GE594727
CL904Contig1	5	GE607629	GE592311	GE601042	GE594458	GE587628
CL935Contig1	5	GE608940	GE606986	GE612912	GE580244	GE591565
CL938Contig1	5	GE611885	GE604943	GE610012	GE611337	GE605897
CL962Contig1	5	GE609643	GE604615	GE608204	GE590740	GE592906
CL1002Contig1	5	GE612833	GE605430	GE612752	GE603051	GE612104
CL1006Contig1	5	GE601529	GE604763	GE587515	GE590347	GE591450
CL1010Contig1	5	GE597504	GE590794	GE597795	GE597759	GE601334
CL1049Contig1	5	GE580636	GE612505	GE599671	GE589930	GE593489
CL1065Contig1	5	GE580228	GE584949	GE584421	GE579409	GE607357
CL1145Contig1	5	GE592585	GE589244	GE587591	GE599139	GE598886
CL1153Contig1	5	GE582467	GE581158	GE579994	GE583755	GE580233
CL1157Contig1	5	GE589710	GE596097	GE588527	GE592583	GE599085
CL1161Contig1	5	GE592101	GE596864	GE592074	GE592623	GE589346
CL1166Contig1	5	GE586526	GE586940	GE600921	GE591400	GE585721
CL1170Contig1	5	GE597506	GE596908	GE601613	GE597879	GE599424
CL1172Contig1	5	GE604927	GE596828	GE607046	GE610042	GE606903
CL1176Contig1	5	GE581135	GE607424	GE603245	GE585706	GE588497
CL1180Contig1	5	GE602264	GE604300	GE607421	GE604393	GE598587
CL1184Contig1	5	GE596798	GE601591	GE589255	GE596742	GE592489
CL1193Contig1	5	GE600053	GE586445	GE601124	GE595546	GE591681
CL1200Contig1	5	GE605532	GE599900	GE606026	GE598953	GE594546
CL1205Contig1	5	GE577470	GE584741	GE584113	GE577352	GE583389
CL1209Contig1	5	GE588513	GE612944	GE601953	GE609824	GE594165
CL1221Contig1	5	GE603403	GE608122	GE590240	GE590028	GE593972
CL1229Contig1	5	GE582905	GE581722	GE581748	GE583665	GE584858
CL1233Contig1	5	GE607030	GE606826	GE604186	GE606890	GE612635
CL1237Contig1	5	GE603928	GE604216	GE589360	GE593048	GE597965
CL1243Contig1	5	GE577279	GE583222	GE582107	GE582411	GE604783
CL1248Contig1	5	GE612143	GE613228	GE612472	GE607367	GE606382
CL1252Contig1	5	GE611301	GE606571	GE609954	GE597175	GE594582
CL1256Contig1	5	GE584620	GE582899	GE606674	GE602851	GE592354
CL1260Contig1	5	GE602319	GE608989	GE602828	GE604669	GE603278
CL1264Contig1	5	GE610999	GE612593	GE585373	GE583596	GE602791
CL1280Contig1	5	GE598973	GE597889	GE585807	GE589825	GE600257
CL1283Contig1	5	GE585308	GE584865	GE584217	GE577299	GE580320
CL1288Contig1	5	GE602116	GE611696	GE609039	GE604531	GE596429
CL1292Contig1	5	GE611977	GE600508	GE599477	GE607960	GE586079
CL1296Contig1	5	GE586177	GE599021	GE599765	GE585915	GE608987
CL1304Contig1	5	GE602223	GE602031	GE602793	GE593928	GE589085
CL1307Contig1	5	GE587462	GE596875	GE600759	GE595714	GE586066
CL1316Contig1	5	GE591842	GE592989	GE595091	GE594518	GE596877
CL1320Contig1	5	GE581392	GE577501	GE587705	GE579783	GE607358
CL1324Contig1	5	GE607493	GE606083	GE609814	GE598324	GE606556
CL1328Contig1	5	GE588096	GE592226	GE598966	GE589754	GE595305
CL1332Contig1	5	GE588736	GE596955	GE599462	GE600235	GE599905
CL1335Contig1	5	GE592061	GE610696	GE602217	GE603114	GE603224
CL1339Contig1	5	GE610173	GE599281	GE587294	GE594777	GE586018
CL1343Contig1	5	GE586774	GE598493	GE594157	GE596281	GE592252
CL1347Contig1	5	GE602573	GE603639	GE606363	GE611356	GE594209
CL1351Contig1	5	GE609280	GE605528	GE596573	GE595823	GE597671
CL1355Contig1	5	GE601198	GE589456	GE597456	GE586195	GE585869
CL1358Contig1	5	GE603679	GE583959	GE580644	GE580171	GE604190
CL1363Contig1	5	GE592224	GE600213	GE599611	GE600303	GE600711
CL1366Contig1	5	GE592022	GE586426	GE591561	GE600963	GE599622
CL1374Contig1	5	GE610014	GE612333	GE603477	GE610683	GE609228
CL1382Contig1	5	GE591271	GE595378	GE600177	GE586430	GE585727
CL1386Contig1	5	GE610006	GE582635	GE605179	GE606021	GE587402
CL1391Contig1	5	GE605104	GE610616	GE602999	GE586232	GE589295
CL1396Contig1	5	GE612666	GE577115	GE580336	GE602003	GE581577
CL1399Contig1	5	GE585607	GE580178	GE577156	GE582989	GE583460
CL1403Contig1	5	GE612250	GE611869	GE605101	GE609617	GE606024
CL1408Contig1	5	GE583356	GE610768	GE608546	GE609953	GE597564
CL1414Contig1	5	GE579654	GE583795	GE584569	GE583152	GE609120
CL1419Contig1	5	GE586111	GE609151	GE603176	GE585840	GE597894
CL1426Contig1	5	GE583255	GE583426	GE578088	GE580929	GE601997
CL1441Contig1	5	GE611816	GE612055	GE612366	GE608251	GE593530
CL1445Contig1	5	GE597571	GE600948	GE605050	GE589686	GE591843
CL1449Contig1	5	GE584845	GE588574	GE594421	GE608141	GE593152
CL1453Contig1	5	GE602270	GE603824	GE607833	GE608808	GE609537
CL1459Contig1	5	GE610811	GE602931	GE603069	GE612041	GE613182
CL1463Contig1	5	GE589031	GE595290	GE590456	GE591715	GE588828
CL1466Contig1	5	GE586406	GE589231	GE594687	GE592962	GE591483
CL1470Contig1	5	GE580430	GE579398	GE577709	GE577946	GE583207
CL1474Contig1	5	GE585468	GE608013	GE577877	GE582007	GE605912
CL1479Contig1	5	GE586597	GE586701	GE589638	GE592186	GE593208
CL1486Contig1	5	GE601232	GE592748	GE598757	GE592858	GE594147
CL1490Contig1	5	GE588524	GE598286	GE597392	GE595884	GE587691
CL1493Contig1	5	GE592178	GE594554	GE596265	GE594561	GE597082
CL1497Contig1	5	GE607231	GE613132	GE593359	GE607721	GE589782
CL1509Contig1	5	GE602097	GE612093	GE602603	GE609750	GE604438
CL1513Contig1	5	GE611087	GE612774	GE584834	GE601941	GE582802
CL1517Contig1	5	GE598304	GE599093	GE590820	GE589159	GE587278-
CL1521Contig1	5	GE606290	GE603831	GE610207	GE592584	GE594939
CL1529Contig1	5	GE602713	GE600517	GE608465	GE597530	GE588800
CL1536Contig1	5	GE587532	GE602915	GE594244	GE593300	GE599118
CL1541Contig1	5	GE609910	GE604837	GE592251	GE588487	GE587383
CL1552Contig1	5	GE606638	GE603489	GE610839	GE607668	GE587735
CL1557Contig1	5	GE613065	GE610623	GE582839	GE601597	GE596443
CL1561Contig1	5	GE612479	GE606293	GE603885	GE597294	GE601433
CL1565Contig1	5	GE610320	GE607554	GE591230	GE606589	GE597482
CL1568Contig1	5	GE578220	GE580772	GE581279	GE582143	GE581525
CL1581Contig1	5	GE610966	GE612777	GE605110	GE588893	GE611247
CL1589Contig1	5	GE598667	GE612247	GE585927	GE595738	GE600306
CL1593Contig1	5	GE601932	GE604724	GE605347	GE605621	GE595805
CL1597Contig1	5	GE581492	GE578017	GE608603	GE598184	GE591785
CL1601Contig1	5	GE612314	GE603215	GE610736	GE607912	GE590555
CL1613Contig1	5	GE607340	GE605033	GE609825	GE610304	GE610094
CL1617Contig1	5	GE608660	GE589171	GE604601	GE599574	GE587961
CL1625Contig1	5	GE610975	GE604025	GE603841	GE606614	GE598537
CL1635Contig1	5	GE609691	GE602056	GE589499	GE593921	GE590843
CL1636Contig1	5	GE585463	GE609827	GE602410	GE610264	GE610452
CL1644Contig1	5	GE603017	GE608003	GE612942	GE608799	GE600636
CL1648Contig1	5	GE586193	GE592248	GE610589	GE591471	GE597717
CL1652Contig1	5	GE588228	GE588292	GE593715	GE592561	GE592261
CL1656Contig1	5	GE613171	GE583266	GE612646	GE609366	GE609385
CL1664Contig1	5	GE608070	GE601760	GE609046	GE606912	GE595527
CL1668Contig1	5	GE609104	GE602002	GE603426	GE609497	GE606749
CL1672Contig1	5	GE578727	GE584015	GE585257	GE577028	GE581920
CL1677Contig1	5	GE588898	GE596018	GE591601	GE592322	GE586810
CL1681Contig1	5	GE610455	GE577738	GE608161	GE608368	GE611637
CL1685Contig1	5	GE591309	GE588499	GE598735	GE597345	GE597237
CL1689Contig1	5	GE594748	GE603056	GE594815	GE597477	GE601523
CL1693Contig1	5	GE601823	GE612835	GE606455	GE587543	GE594247
CL1697Contig1	5	GE596349	GE586431	GE600981	GE596051	GE588136
CL1700Contig1	5	GE584459	GE604413	GE589911	GE608699	GE596007
CL127Contig1	4	GE611525	GE596292	GE590275	GE586539
CL412Contig1	4	GE581200	GE612166	GE609016	GE601236
CL412Contig2	4	GE601503	GE590504	GE587428	GE593235
CL544Contig1	4	GE578930	GE580546	GE577055	GE577699
CL564Contig2	4	GE606635	GE591429	GE593556	GE606449
CL628Contig2	4	GE585227	GE577872	GE579413	GE577879
CL657Contig1	4	GE589829	GE593213	GE591847	GE598314
CL692Contig2	4	GE603144	GE598251	GE587702	GE602516
CL696Contig1	4	GE591947	GE598405	GE596055	GE594486
CL743Contig1	4	GE582257	GE579848	GE580250	GE584678
CL754Contig2	4	GE595542	GE605513	GE612159	GE609692
CL757Contig1	4	GE581471	GE581427	GE581832	GE583643
CL830Contig2	4	GE608250	GE595037	GE588971	GE594020
CL842Contig1	4	GE589188	GE588055	GE581434	GE593843
CL867Contig1	4	GE587055	GE586647	GE600299	GE598111
CL883Contig1	4	GE612853	GE609922	GE578575	GE590392
CL916Contig1	4	GE610249	GE606185	GE610912	GE595587
CL922Contig2	4	GE606925	GE607822	GE604839	GE602939
CL983Contig1	4	GE593914	GE589752	GE591062	GE602985
CL1027Contig1	4	GE597917	GE595422	GE596815	GE610444
CL1056Contig1	4	GE588093	GE596861	GE598824	GE601375
CL1198Contig1	4	GE611842	GE610237	GE612303	GE608155
CL1210Contig1	4	GE586450	GE601326	GE589591	GE596803
CL1309Contig1	4	GE578530	GE604009	GE603182	GE606659
CL1313Contig1	4	GE602403	GE603475	GE608873	GE611392
CL1379Contig1	4	GE611296	GE603439	GE602557	GE607436
CL1390Contig1	4	GE580245	GE580326	GE582155	GE606559
CL1464Contig1	4	GE579030	GE583635	GE580746	GE577849
CL1472Contig1	4	GE589787	GE588851	GE592677	GE595538
CL1484Contig1	4	GE612836	GE590113	GE593770	GE602647
CL1507Contig1	4	GE605005	GE611213	GE604912	GE608488
CL1510Contig1	4	GE580603	GE583448	GE584478	GE578961
CL1514Contig1	4	GE582054	GE609559	GE604169	GE603518
CL1539Contig1	4	GE604442	GE609344	GE591180	GE600874
CL1563Contig1	4	GE586226	GE586185	GE592672	GE596026
CL1571Contig1	4	GE598252	GE589399	GE599868	GE593756
CL1590Contig1	4	GE585810	GE609577	GE602061	GE588344
CL1622Contig1	4	GE588562	GE598056	GE588548	GE592082
CL1646Contig1	4	GE583095	GE580916	GE579482	GE583341
CL1673Contig1	4	GE586558	GE589282	GE604415	GE597559
CL1695Contig1	4	GE601750	GE609325	GE607670	GE608334
CL1703Contig1	4	GE589225	GE599295	GE590741	GE590974
CL1711Contig1	4	GE582654	GE607470	GE605682	GE596370
CL1715Contig1	4	GE582822	GE583001	GE577332	GE585300
CL1721Contig1	4	GE597309	GE596688	GE598011	GE595681
CL1724Contig1	4	GE587088	GE598277	GE598061	GE586680
CL1727Contig1	4	GE579423	GE578628	GE581051	GE581096
CL1732Contig1	4	GE596528	GE591019	GE599453	GE594411
CL1736Contig1	4	GE608068	GE607183	GE602014	GE596477
CL1740Contig1	4	GE604178	GE601064	GE591205	GE598750
CL1747Contig1	4	GE594985	GE595599	GE586415	GE600932
CL1750Contig1	4	GE587857	GE589935	GE590770	GE589437
CL1755Contig1	4	GE589166	GE590444	GE587887	GE594605
CL1759Contig1	4	GE609073	GE603531	GE602369	GE579630
CL1763Contig1	4	GE591554	GE598583	GE588808	GE589543
CL1767Contig1	4	GE596586	GE594698	GE593534	GE599378
CL1772Contig1	4	GE592228	GE590821	GE596031	GE589205
CL1779Contig1	4	GE601281	GE598194	GE596708	GE594113
CL1783Contig1	4	GE585648	GE585417	GE585331	GE577714
CL1791Contig1	4	GE598086	GE601319	GE595020	GE591854
CL1795Contig1	4	GE578333	GE604776	GE592781	GE600815
CL1799Contig1	4	GE592533	GE593082	GE592518	GE594073
CL1803Contig1	4	GE583892	GE580608	GE577616	GE583918
CL1809Contig1	4	GE597595	GE597276	GE595067	GE593733
CL1813Contig1	4	GE580518	GE577270	GE581393	GE577935
CL1821Contig1	4	GE611513	GE603434	GE612847	GE602396
CL1825Contig1	4	GE605571	GE594324	GE598879	GE597954
CL1827Contig1	4	GE588569	GE600013	GE608113	GE598700
CL1832Contig1	4	GE611323	GE589663	GE603837	GE592120
CL1836Contig1	4	GE599672	GE589039	GE590459	GE592202
CL1840Contig1	4	GE579548	GE580152	GE588547	GE609446
CL1844Contig1	4	GE603413	GE599822	GE607283	GE599922
CL1848Contig1	4	GE589915	GE590163	GE596092	GE598910
CL1853Contig1	4	GE602082	GE592384	GE591727	GE591521
CL1857Contig1	4	GE579810	GE603796	GE613094	GE599404
CL1864Contig1	4	GE612319	GE612395	GE590119	GE586314
CL1868Contig1	4	GE581299	GE603282	GE605774	GE607815
CL1872Contig1	4	GE587840	GE588047	GE603261	GE596855
CL1876Contig1	4	GE588957	GE597078	GE592714	GE599315
CL1880Contig1	4	GE597245	GE588927	GE588952	GE607460
CL1884Contig1	4	GE610263	GE586569	GE593074	GE592712
CL1887Contig1	4	GE589965	GE597782	GE609731	GE592547
CL1895Contig1	4	GE586366	GE595504	GE595257	GE600765
CL1899Contig1	4	GE592309	GE595913	GE586093	GE601345
CL1903Contig1	4	GE611163	GE592507	GE587323	GE594125
CL1907Contig1	4	GE590574	GE594527	GE598157	GE601197
CL1916Contig1	4	GE597567	GE594530	GE586138	GE598081
CL1920Contig1	4	GE586578	GE600511	GE592869	GE599966
CL1923Contig1	4	GE577892	GE583729	GE585152	GE579179
CL1927Contig1	4	GE592536	GE585910	GE588892	GE590464
CL1935Contig1	4	GE611053	GE593954	GE593813	GE588279
CL1937Contig1	4	GE581512	GE598928	GE600117	GE592212
CL1945Contig1	4	GE592209	GE593193	GE599033	GE588677
CL1950Contig1	4	GE610262	GE602165	GE603790	GE613006
CL1954Contig1	4	GE606114	GE598156	GE588578	GE591983
CL1963Contig1	4	GE611943	GE603638	GE608218	GE610456
CL1967Contig1	4	GE581090	GE609244	GE611654	GE609568
CL1980Contig1	4	GE611737	GE599202	GE606272	GE599806
CL1984Contig1	4	GE586818	GE597264	GE594446	GE594245
CL1988Contig1	4	GE592052	GE587873	GE594617	GE600249
CL1996Contig1	4	GE577289	GE609164	GE609178	GE603097
CL2000Contig1	4	GE598066	GE589088	GE586203	GE600608
CL2004Contig1	4	GE610691	GE592053	GE598948	GE600419
CL2008Contig1	4	GE600311	GE596378	GE591367	GE587392
CL2016Contig1	4	GE582225	GE577383	GE606129	GE611627
CL2020Contig1	4	GE608584	GE609812	GE597927	GE589694
CL2028Contig1	4	GE597502	GE595973	GE593511	GE593406
CL2035Contig1	4	GE612824	GE605256	GE603673	GE598370
CL2039Contig1	4	GE593244	GE597470	GE589998	GE588040
CL2043Contig1	4	GE603505	GE612493	GE600074	GE599246
CL2046Contig1	4	GE585446	GE581165	GE578785	GE578791
CL2054Contig1	4	GE588330	GE594738	GE589762	GE586309
CL2057Contig1	4	GE580470	GE585775	GE606186	GE594553
CL2060Contig1	4	GE577610	GE577813	GE577698	GE583646
CL2065Contig1	4	GE612018	GE586132	GE586281	GE593533
CL2068Contig1	4	GE611968	GE610197	GE609174	GE612169
CL2072Contig1	4	GE601894	GE604819	GE602281	GE592905
CL2076Contig1	4	GE610998	GE579457	GE577906	GE578625
CL2080Contig1	4	GE586477	GE601008	GE599472	GE601815
CL2084Contig1	4	GE611343	GE600061	GE602141	GE600754
CL2090Contig1	4	GE603929	GE612731	GE609619	GE609517
CL2094Contig1	4	GE612925	GE595941	GE593374	GE587583
CL2098Contig1	4	GE586699	GE591306	GE607109	GE612555
CL2102Contig1	4	GE585043	GE581849	GE584681	GE584204
CL2106Contig1	4	GE588719	GE595129	GE591449	GE599929
CL2109Contig1	4	GE604712	GE601020	GE600895	GE588518
CL2113Contig1	4	GE606802	GE602176	GE601595	GE595301
CL2118Contig1	4	GE602009	GE612654	GE609700	GE603773
CL2122Contig1	4	GE600584	GE588726	GE597937	GE593505
CL2125Contig1	4	GE584932	GE582404	GE578964	GE580771
CL2129Contig1	4	GE608248	GE609158	GE606060	GE602491
CL2133Contig1	4	GE579289	GE612022	GE607371	GE606033
CL2142Contig1	4	GE582962	GE581543	GE580120	GE608862
CL2148Contig1	4	GE584188	GE580593	GE610697	GE606265
CL2152Contig1	4	GE580425	GE588956	GE590677	GE598807
CL2157Contig1	4	GE606592	GE613161	GE596713	GE589148
CL2161Contig1	4	GE583702	GE582359	GE578354	GE583664
CL2165Contig1	4	GE594498	GE595105	GE599122	GE601072
CL2173Contig1	4	GE602595	GE608993	GE604431	GE605684
CL2177Contig1	4	GE610391	GE607245	GE595263	GE602481
CL2181Contig1	4	GE608241	GE608377	GE606983	GE592208
CL2185Contig1	4	GE594888	GE610048	GE613131	GE607966
CL2198Contig1	4	GE588143	GE598076	GE601290	GE613157
CL2202Contig1	4	GE577898	GE596360	GE583016	GE580184
CL2207Contig1	4	GE588843	GE586037	GE592999	GE591967
CL2211Contig1	4	GE586795	GE589283	GE609582	GE600821
CL2215Contig1	4	GE598488	GE596347	GE589491	GE589744
CL2221Contig1	4	GE608133	GE606159	GE601150	GE586461
CL2225Contig1	4	GE599838	GE589082	GE602192	GE606597
CL2229Contig1	4	GE602907	GE601912	GE610078	GE605509
CL2239Contig1	4	GE589857	GE592750	GE590143	GE589995
CL2243Contig1	4	GE587258	GE594876	GE599343	GE601408
CL2247Contig1	4	GE593128	GE595069	GE598135	GE591750
CL2251Contig1	4	GE577435	GE580180	GE581874	GE604130
CL2264Contig1	4	GE608315	GE602613	GE582074	GE584815
CL2268Contig1	4	GE603141	GE604729	GE607477	GE610487
CL2276Contig1	4	GE609031	GE602835	GE609571	GE599794
CL2280Contig1	4	GE581413	GE577647	GE584475	GE583571
CL2285Contig1	4	GE599165	GE588322	GE593178	GE590288
CL2289Contig1	4	GE579549	GE583494	GE581545	GE581060
CL2293Contig1	4	GE581688	GE583564	GE582659	GE584135
CL2301Contig1	4	GE587753	GE602175	GE594970	GE595899
CL2305Contig1	4	GE582774	GE582717	GE581693	GE608922
CL2308Contig1	4	GE609573	GE581830	GE604479	GE603907
CL2312Contig1	4	GE611913	GE578995	GE580376	GE583423
CL2317Contig1	4	GE610632	GE608669	GE610669	GE594543
CL2321Contig1	4	GE581323	GE582821	GE578324	GE576976
CL2326Contig1	4	GE584310	GE577623	GE582614	GE578201
CL2330Contig1	4	GE586404	GE600908	GE597165	GE599734
CL2334Contig1	4	GE601495	GE586733	GE589682	GE596439
CL2342Contig1	4	GE584473	GE582753	GE580086	GE602948
CL2346Contig1	4	GE607225	GE607657	GE606944	GE605635
CL2354Contig1	4	GE587359	GE588966	GE594026	GE588477
CL2360Contig1	4	GE609764	GE603100	GE596732	GE588361
CL2364Contig1	4	GE610702	GE603994	GE607958	GE590631
CL2378Contig1	4	GE583151	GE609035	GE607119	GE609890
CL2382Contig1	4	GE604692	GE603101	GE604468	GE591819
CL2387Contig1	4	GE583497	GE580584	GE577942	GE580710
CL2391Contig1	4	GE604548	GE604453	GE601857	GE584746
CL2395Contig1	4	GE578438	GE579660	GE581893	GE584547
CL2399Contig1	4	GE580216	GE583142	GE582045	GE609603
CL2420Contig1	4	GE603473	GE587815	GE586769	GE596460
CL2423Contig1	4	GE584677	GE582338	GE579935	GE578603
CL2427Contig1	4	GE589260	GE590634	GE604576	GE588502
CL2431Contig1	4	GE577481	GE577878	GE579773	GE582886
CL2436Contig1	4	GE612631	GE579190	GE603646	GE613185
CL2440Contig1	4	GE584235	GE579166	GE578779	GE605289
CL2448Contig1	4	GE610061	GE610271	GE584143	GE602144
CL2456Contig1	4	GE609065	GE607517	GE587056	GE586649
CL2460Contig1	4	GE596227	GE600599	GE596199	GE596663
CL2465Contig1	4	GE577437	GE584876	GE605246	GE607552
CL2469Contig1	4	GE585530	GE583390	GE603482	GE603302
CL2474Contig1	4	GE592837	GE602550	GE599157	GE588675
CL2482Contig1	4	GE610004	GE596185	GE588863	GE596088
CL2485Contig1	4	GE582546	GE612503	GE602863	GE610604
CL2490Contig1	4	GE599543	GE601199	GE588148	GE597493
CL2493Contig1	4	GE577632	GE584011	GE584111	GE579691
CL2497Contig1	4	GE601104	GE595386	GE586499	GE600431
CL2502Contig1	4	GE585898	GE591636	GE599298	GE589347
CL2506Contig1	4	GE591541	GE586416	GE600959	GE594134
CL2514Contig1	4	GE594258	GE597290	GE587761	GE587881
CL2517Contig1	4	GE582992	GE612982	GE602846	GE613029
CL2522Contig1	4	GE599846	GE594126	GE585920	GE598528
CL2526Contig1	4	GE577884	GE578127	GE584481	GE581444
CL2530Contig1	4	GE580437	GE606722	GE606238	GE577157
CL2538Contig1	4	GE599623	GE592944	GE588682	GE591411
CL2541Contig1	4	GE579510	GE603586	GE596670	GE591779
CL2545Contig1	4	GE601792	GE578963	GE605956	GE580592
CL2549Contig1	4	GE603057	GE596759	GE594861	GE594800
CL2553Contig1	4	GE591107	GE599455	GE592239	GE594317
CL2560Contig1	4	GE588363	GE598867	GE593555	GE593097
CL2564Contig1	4	GE579192	GE578375	GE579391	GE606858
CL2568Contig1	4	GE585130	GE584007	GE583149	GE581402
CL2575Contig1	4	GE581914	GE584511	GE585028	GE585196
CL2579Contig1	4	GE605457	GE605362	GE609695	GE605267
CL200Contig1	4	GE594779	GE598197	GE601270	GE585700
CL200Contig2	4	GE591730	GE591042	GE593920	GE591417
CL217Contig2	4	GE605280	GE611073	GE612439	GE591592
CL224Contig1	4	GE607525	GE592160	GE597731	GE579498
CL237Contig2	4	GE580955	GE584097	GE585077	GE580537
CL277Contig2	4	GE606444	GE585891	GE600101	GE597438
CL307Contig2	4	GE592238	GE601257	GE602158	GE586050
CL511Contig2	4	GE612690	GE606548	GE602143	GE605933
CL595Contig1	4	GE581140	GE580855	GE583065	GE577626
CL701Contig2	4	GE612729	GE597253	GE590970	GE589536
CL741Contig2	4	GE610984	GE608109	GE608215	GE604445
CL749Contig1	4	GE587009	GE600789	GE588338	GE599240
CL766Contig1	4	GE585097	GE610945	GE605792	GE606949
CL840Contig2	4	GE611395	GE610123	GE587650	GE585991
CL847Contig1	4	GE583676	GE579269	GE608955	GE604209
CL931Contig2	4	GE611851	GE605823	GE586535	GE586949
CL984Contig1	4	GE612809	GE605648	GE611522	GE599965
CL1004Contig2	4	GE588958	GE594457	GE590463	GE597020
CL1022Contig1	4	GE579964	GE582852	GE586577	GE608792
CL1026Contig1	4	GE601451	GE590333	GE586348	GE586989
CL1072Contig1	4	GE612783	GE611573	GE603055	GE593072
CL1151Contig1	4	GE603525	GE582160	GE580457	GE579342
CL1163Contig1	4	GE587251	GE590999	GE581359	GE586329
CL1208Contig1	4	GE580054	GE607758	GE579000	GE577683
CL1216Contig1	4	GE605679	GE607976	GE595800	GE591105
CL1242Contig1	4	GE587007	GE589318	GE587662	GE610178
CL1246Contig1	4	GE595399	GE599689	GE586318	GE587457
CL1271Contig1	4	GE613120	GE602364	GE612361	GE582632
CL1278Contig1	4	GE577831	GE604807	GE602054	GE606637
CL1291Contig1	4	GE609539	GE609390	GE579842	GE609287
CL1308Contig1	4	GE585474	GE583972	GE590196	GE610336
CL1322Contig1	4	GE590446	GE595053	GE596238	GE587473
CL1354Contig1	4	GE611826	GE612368	GE609749	GE610905
CL1359Contig1	4	GE612376	GE581078	GE601371	GE598382
CL1373Contig1	4	GE584883	GE580670	GE582649	GE602235
CL1454Contig1	4	GE604739	GE613294	GE605868	GE604322
CL1462Contig1	4	GE612718	GE607136	GE609311	GE609553
CL1487Contig1	4	GE588511	GE600879	GE595391	GE587994
CL1503Contig1	4	GE608803	GE603758	GE612870	GE608505
CL1583Contig1	4	GE585615	GE607037	GE580580	GE604672
CL1587Contig1	4	GE588606	GE588178	GE592791	GE588545
CL1631Contig1	4	GE595056	GE594926	GE598235	GE600873
CL1638Contig1	4	GE589027	GE593065	GE598557	GE594179
CL1639Contig1	4	GE591435	GE600078	GE599241	GE593605
CL1704Contig1	4	GE611545	GE605022	GE590927	GE607950
CL1708Contig1	4	GE595001	GE595322	GE598034	GE590385
CL1716Contig1	4	GE598258	GE589932	GE591460	GE610886
CL1722Contig1	4	GE580851	GE609876	GE612754	GE613259
CL1738Contig1	4	GE595700	GE590992	GE594464	GE597522
CL1742Contig1	4	GE600122	GE586267	GE598862	GE590213
CL1746Contig1	4	GE577149	GE582397	GE577520	GE583381
CL1751Contig1	4	GE588067	GE596565	GE590052	GE597500
CL1754Contig1	4	GE589284	GE597423	GE590956	GE598508
CL1757Contig1	4	GE602886	GE610559	GE613074	GE585931
CL1761Contig1	4	GE579244	GE609514	GE609307	GE603362
CL1765Contig1	4	GE579274	GE580861	GE577411	GE581613
CL1770Contig1	4	GE582330	GE579408	GE602694	GE602800
CL1774Contig1	4	GE609688	GE604685	GE589229	GE585720
CL1777Contig1	4	GE577996	GE606011	GE610182	GE587709
CL1788Contig1	4	GE595452	GE592270	GE598732	GE592964
CL1793Contig1	4	GE605688	GE585486	GE578301	GE580945
CL1797Contig1	4	GE603859	GE606835	GE601808	GE604053
CL1801Contig1	4	GE583595	GE583349	GE584035	GE609948
CL1811Contig1	4	GE610436	GE604328	GE598770	GE600024
CL1820Contig1	4	GE595255	GE589463	GE596108	GE601634
CL1826Contig1	4	GE590511	GE607389	GE588436	GE600232
CL1829Contig1	4	GE580282	GE603126	GE605460	GE608374
CL1834Contig1	4	GE584526	GE603917	GE604493	GE602378
CL1837Contig1	4	GE611892	GE601957	GE585941	GE585934
CL1841Contig1	4	GE609797	GE605863	GE587920	GE597766
CL1856Contig1	4	GE604859	GE599325	GE598689	GE589631
CL1860Contig1	4	GE608121	GE606710	GE606048	GE612642
CL1865Contig1	4	GE590402	GE600017	GE598652	GE600297
CL1869Contig1	4	GE590455	GE589728	GE596696	GE599511
CL1873Contig1	4	GE612699	GE606221	GE603818	GE590861
CL1877Contig1	4	GE588992	GE596454	GE593057	GE606950
CL1882Contig1	4	GE612868	GE588616	GE600207	GE587364
CL1886Contig1	4	GE578869	GE583781	GE580429	GE578801
CL1890Contig1	4	GE584520	GE577314	GE577458	GE583545
CL1894Contig1	4	GE582420	GE583487	GE585029	GE585123
CL1898Contig1	4	GE587748	GE587263	GE586864	GE591526
CL1902Contig1	4	GE606764	GE606451	GE605882	GE578842
CL1910Contig1	4	GE596843	GE593077	GE595987	GE593538
CL1919Contig1	4	GE599843	GE587692	GE597404	GE594590
CL1924Contig1	4	GE613221	GE591094	GE599334	GE590734
CL1928Contig1	4	GE609906	GE607978	GE602576	GE605911
CL1933Contig1	4	GE578711	GE613199	GE604308	GE605567
CL1936Contig1	4	GE608979	GE602965	GE612474	GE591079
CL1940Contig1	4	GE587531	GE590791	GE598897	GE589600
CL1944Contig1	4	GE581449	GE582791	GE584513	GE581553
CL1948Contig1	4	GE605842	GE603260	GE597551	GE590355
CL1952Contig1	4	GE594932	GE599523	GE596012	GE591675
CL1956Contig1	4	GE594565	GE589447	GE594391	GE591912
CL1965Contig1	4	GE587165	GE604165	GE604575	GE605864
CL1969Contig1	4	GE578814	GE604199	GE581917	GE602629
CL1973Contig1	4	GE587671	GE593045	GE601424	GE594814
CL1977Contig1	4	GE602628	GE593242	GE593810	GE593591
CL1981Contig1	4	GE577413	GE584144	GE610640	GE607242
CL1985Contig1	4	GE611922	GE610539	GE603027	GE598373
CL1993Contig1	4	GE607555	GE595533	GE597599	GE597021
CL1997Contig1	4	GE601514	GE601279	GE599301	GE588599
CL2001Contig1	4	GE579397	GE580858	GE578142	GE583964
CL2005Contig1	4	GE587644	GE607151	GE593821	GE601655
CL2009Contig1	4	GE590294	GE597460	GE590662	GE599022
CL2013Contig1	4	GE587162	GE586760	GE603201	GE588450
CL2018Contig1	4	GE586518	GE599949	GE600577	GE599133
CL2021Contig1	4	GE611954	GE609019	GE603112	GE588313
CL2025Contig1	4	GE595595	GE597162	GE589514	GE595801
CL2030Contig1	4	GE601890	GE604366	GE592973	GE588698
CL2034Contig1	4	GE576979	GE580840	GE579657	GE583559
CL2038Contig1	4	GE591248	GE591090	GE587482	GE598683
CL2042Contig1	4	GE608439	GE612840	GE589339	GE603334
CL2045Contig1	4	GE581535	GE603889	GE608665	GE578672
CL2049Contig1	4	GE592914	GE593413	GE605047	GE608571
CL2053Contig1	4	GE587538-	GE590560	GE599207	GE600049
CL2058Contig1	4	GE610152	GE610134	GE591692	GE590755
CL2061Contig1	4	GE600805	GE592529	GE589839	GE595192
CL2064Contig1	4	GE580711	GE580013	GE577773	GE585621
CL2069Contig1	4	GE609587	GE586391	GE610206	GE603222
CL2073Contig1	4	GE608995	GE608622	GE612296	GE590265
CL2077Contig1	4	GE612726	GE602990	GE607211	GE602867
CL2081Contig1	4	GE586207	GE600173	GE597946	GE591603
CL2085Contig1	4	GE604161	GE609358	GE590839	GE591418
CL2093Contig1	4	GE592071	GE599859	GE594310	GE588090
CL2097Contig1	4	GE602648	GE609204	GE612602	GE605653
CL2101Contig1	4	GE605335	GE605726	GE584169	GE610105
CL2104Contig1	4	GE595031	GE599805	GE601246	GE596341
CL2110Contig1	4	GE581097	GE576983	GE583712	GE606421
CL2114Contig1	4	GE586393	GE587764	GE588235	GE595838
CL2117Contig1	4	GE591879	GE588923	GE607145	GE600531
CL2124Contig1	4	GE587806	GE587522	GE591463	GE597090
CL2128Contig1	4	GE598518	GE588943	GE601452	GE600604
CL2132Contig1	4	GE603575	GE604607	GE594534	GE609987
CL2136Contig1	4	GE584412	GE578948	GE583228	GE583633
CL2147Contig1	4	GE581073	GE583024	GE584707	GE578659
CL2151Contig1	4	GE582426	GE585663	GE582701	GE579443
CL2155Contig1	4	GE589941	GE586796	GE595902	GE594620
CL2158Contig1	4	GE590127	GE600292	GE598623	GE600686
CL2163Contig1	4	GE586333	GE600973	GE596469	GE595988
CL2171Contig1	4	GE600200	GE598229	GE611126	GE607642
CL2176Contig1	4	GE580723	GE580225	GE578282	GE611047
CL2179Contig1	4	GE597368	GE597274	GE593887	GE597059
CL2183Contig1	4	GE586996	GE597197	GE586809	GE593085
CL2186Contig1	4	GE580456	GE605654	GE610953	GE598089
CL2189Contig1	4	GE596131	GE591342	GE600221	GE600651
CL2192Contig1	4	GE611773	GE612597	GE610786	GE602734
CL2195Contig1	4	GE601549	GE596057	GE591439	GE587084
CL2200Contig1	4	GE580973	GE578858	GE607224	GE580779
CL2204Contig1	4	GE605029	GE604630	GE601864	GE603614
CL2208Contig1	4	GE610424	GE597753	GE609401	GE599802
CL2212Contig1	4	GE577214	GE584983	GE582389	GE578619
CL2216Contig1	4	GE592391	GE591272	GE601621	GE593392
CL2220Contig1	4	GE611144	GE604586	GE609481	GE591644
CL2224Contig1	4	GE579346	GE612926	GE578314	GE603240
CL2228Contig1	4	GE581836	GE582407	GE603346	GE607450
CL2232Contig1	4	GE602093	GE611450	GE610410	GE613100
CL2241Contig1	4	GE612934	GE611743	GE606309	GE604368
CL2245Contig1	4	GE582310	GE578652	GE580860	GE603735
CL2249Contig1	4	GE582835	GE582571	GE580824	GE583399
CL2254Contig1	4	GE610174	GE605323	GE605991	GE609959
CL2257Contig1	4	GE581338	GE580325	GE580340	GE577962
CL2261Contig1	4	GE603606	GE602572	GE604247	GE609994
CL2265Contig1	4	GE583026	GE581466	GE583753	GE584354
CL2269Contig1	4	GE595357	GE598749	GE593091	GE598099
CL2275Contig1	4	GE602293	GE602687	GE612630	GE601031
CL2279Contig1	4	GE604466	GE608838	GE609194	GE604855
CL2283Contig1	4	GE609437	GE610281	GE607786	GE603078
CL2287Contig1	4	GE585217	GE578417	GE577704	GE612149
CL2294Contig1	4	GE595390	GE598265	GE602577	GE610571
CL2302Contig1	4	GE584709	GE579043	GE612426	GE610853
CL2306Contig1	4	GE601923	GE578181	GE608457	GE607618
CL2310Contig1	4	GE581006	GE579384	GE609250	GE604561
CL2314Contig1	4	GE579363	GE582616	GE579726	GE579694
CL2318Contig1	4	GE595068	GE593763	GE585876	GE588116
CL2324Contig1	4	GE578645	GE581014	GE582799	GE577065
CL2328Contig1	4	GE584553	GE612750	GE582634	GE581610
CL2331Contig1	4	GE596495	GE591305	GE587536	GE590191
CL2337Contig1	4	GE578361	GE582172	GE581270	GE586300
CL2340Contig1	4	GE593595	GE601080	GE601206	GE601608
CL2343Contig1	4	GE592435	GE599401	GE599213	GE589888
CL2347Contig1	4	GE608035	GE612902	GE610303	GE585886
CL2355Contig1	4	GE602070	GE603296	GE591379	GE595120
CL2361Contig1	4	GE588869	GE609003	GE596401	GE602969
CL2369Contig1	4	GE594352	GE599069	GE588969	GE586377
CL2376Contig1	4	GE582968	GE611866	GE579557	GE581505
CL2381Contig1	4	GE579554	GE577027	GE584697	GE579106
CL2385Contig1	4	GE581751	GE582691	GE609654	GE605241
CL2398Contig1	4	GE589919	GE597077	GE597634	GE595598
CL2402Contig1	4	GE580129	GE580792	GE584819	GE578780
CL2406Contig1	4	GE603146	GE602209	GE606665	GE600702
CL2410Contig1	4	GE591368	GE595742	GE598326	GE600370
CL2414Contig1	4	GE579621	GE586834	GE591456	GE587545
CL2418Contig1	4	GE597546	GE596203	GE589781	GE596326
CL2422Contig1	4	GE595276	GE596375	GE600116	GE600378
CL2426Contig1	4	GE610218	GE603390	GE603805	GE592200
CL2430Contig1	4	GE607713	GE606474	GE607853	GE611357
CL2434Contig1	4	GE585415	GE583776	GE580629	GE581595
CL2438Contig1	4	GE605589	GE609518	GE598622	GE607445
CL2445Contig1	4	GE604015	GE611979	GE603738	GE611415
CL2449Contig1	4	GE592920	GE597516	GE586113	GE611811
CL2457Contig1	4	GE587990	GE612892	GE612610	GE595976
CL2461Contig1	4	GE585984	GE612065	GE601723	GE592244
CL2463Contig1	4	GE592098	GE588458	GE595868	GE592492
CL2464Contig1	4	GE582232	GE606656	GE584497	GE578687
CL2468Contig1	4	GE607028	GE608475	GE611208	GE606370
CL2476Contig1	4	GE605830	GE612000	GE602040	GE590036
CL2481Contig1	4	GE613025	GE608658	GE598260	GE591527
CL2489Contig1	4	GE594120	GE596760	GE587423	GE593184
CL2494Contig1	4	GE592265	GE600791	GE595405	GE585856
CL2500Contig1	4	GE579774	GE583146	GE580384	GE578425
CL2504Contig1	4	GE591764	GE593340	GE591890	GE591652
CL2516Contig1	4	GE591077	GE585813	GE591224	GE592257
CL2519Contig1	4	GE612604	GE608557	GE589377	GE596866
CL2523Contig1	4	GE590686	GE590790	GE600255	GE595857
CL2527Contig1	4	GE587937	GE590216	GE588265	GE587442
CL2532Contig1	4	GE592017	GE598593	GE587305	GE586094
CL2536Contig1	4	GE590680	GE585914	GE591353	GE599081
CL2539Contig1	4	GE593204	GE599203	GE603604	GE607636
CL2547Contig1	4	GE603916	GE602328	GE603487	GE596564
CL2552Contig1	4	GE597745	GE589618	GE585771	GE596974
CL2556Contig1	4	GE603875	GE603690	GE602274	GE590688
CL2561Contig1	4	GE583045	GE608367	GE602379	GE610302
CL2565Contig1	4	GE593658	GE600891	GE593049	GE595410
CL2571Contig1	4	GE587512	GE589945	GE594254	GE597788
CL2577Contig1	4	GE605403	GE580285	GE592681	GE599128
CL2581Contig1	4	GE588765	GE599306	GE600478	GE591910
CL10Contig3	4	GE607718	GE606311	GE596056	GE601224
CL111Contig2	4	GE600102	GE591502	GE599253	GE600058
CL219Contig2	4	GE604710	GE608249	GE612903	GE609838
CL348Contig1	4	GE576993	GE580452	GE613057	GE583562
CL396Contig1	4	GE586724	GE586623	GE597343	GE592855
CL396Contig2	4	GE587917	GE590418	GE590089	GE598496
CL499Contig2	4	GE606565	GE608898	GE611439	GE594667
CL577Contig2	4	GE587099	GE596021	GE598734	GE599582
CL581Contig1	4	GE587972	GE593427	GE600880	GE586354
CL633Contig2	4	GE600096	GE598211	GE602502	GE609872
CL683Contig1	4	GE578953	GE581290	GE578618	GE581209
CL777Contig1	4	GE579155	GE608210	GE604794	GE603248
CL857Contig2	4	GE612306	GE605846	GE612641	GE599795
CL877Contig1	4	GE585162	GE580987	GE577144	GE584145
CL970Contig1	4	GE582473	GE584645	GE585267	GE579307
CL1102Contig1	4	GE612226	GE583374	GE604262	GE611224
CL1118Contig2	4	GE590870	GE585901	GE603577	GE597003
CL1132Contig2	4	GE593598	GE596647	GE600340	GE589350
CL1135Contig2	4	GE582577	GE579059	GE602715	GE595539
CL1168Contig1	4	GE612387	GE612086	GE612972	GE608413
CL1203Contig1	4	GE578568	GE582385	GE584364	GE583408
CL1215Contig1	4	GE602166	GE608291	GE611384	GE602244
CL1245Contig1	4	GE603968	GE612804	GE607687	GE596450
CL1251Contig1	4	GE594119	GE589621	GE599916	GE612584
CL1259Contig1	4	GE580273	GE610744	GE584193	GE582111
CL1279Contig1	4	GE602622	GE613066	GE609663	GE589236
CL1284Contig1	4	GE577297	GE606747	GE591087	GE594351
CL1290Contig1	4	GE604150	GE582400	GE609138	GE610337
CL1344Contig1	4	GE606046	GE606712	GE581894	GE611227
CL1348Contig1	4	GE609707	GE599434	GE595994	GE600708
CL1440Contig1	4	GE584744	GE578227	GE584249	GE583650
CL1443Contig1	4	GE606089	GE604990	GE591069	GE606701
CL1519Contig1	4	GE610158	GE612264	GE612693	GE588409
CL1545Contig1	4	GE591663	GE598146	GE597487	GE589241
CL1569Contig1	4	GE607203	GE605360	GE605743	GE609414
CL1573Contig1	4	GE604966	GE609632	GE599691	GE589685
CL1576Contig1	4	GE584355	GE584675	GE611322	GE601926
CL1588Contig1	4	GE600140	GE598091	GE600664	GE593403
CL1591Contig1	4	GE582927	GE582646	GE605581	GE578267
CL1628Contig1	4	GE581591	GE580485	GE582024	GE582880
CL1633Contig1	4	GE577227	GE609275	GE592807	GE593265
CL1649Contig1	4	GE610458	GE612643	GE577077	GE611414
CL1706Contig1	4	GE608679	GE600172	GE589869	GE609124
CL1719Contig1	4	GE606636	GE612110	GE610968	GE588456
CL1720Contig1	4	GE612216	GE611584	GE612283	GE595698
CL1725Contig1	4	GE582680	GE578987	GE578469	GE605193
CL1728Contig1	4	GE588704	GE588836	GE592829	GE592969
CL1731Contig1	4	GE593153	GE593069	GE601556	GE600832
CL1735Contig1	4	GE612987	GE612375	GE609957	GE604238
CL1739Contig1	4	GE584258	GE581370	GE609877	GE609372
CL1744Contig1	4	GE603710	GE605783	GE606682	GE587663
CL1748Contig1	4	GE580553	GE581730	GE609184	GE604512
CL1752Contig1	4	GE578372	GE581168	GE607435	GE597098
CL1760Contig1	4	GE584947	GE579641	GE578554	GE607448
[truncated: 4,621 more rows]
