# Supplementary material for: Ontology and diversity of transcript-associated microsatellites mined from a globe artichoke EST database
Source: BMC Genomics. 2009 Sep 28;10:454. doi: 10.1186/1471-2164-10-454 (PMC2760586; doi:10.1186/1471-2164-10-454)
Supplement: Additional file 2 — 19,055 unigenes. The data provided represent the fasta sequences of the assembled unigenes (contigs and singletons). [file 1471-2164-10-454-S2.TXT]

>CL1Contig1
CGGGGCGCGTTTTCATCTCGGCAGCCGAAGCACTTCGCCTCGAACCCAGAGGAACAATG
GTTAAGCATAACAATGTTATTCCAAATGGCCATTTCAAGAAGCATTGGCAGAACTATGTG
AAAACATGGTTTAACCAACCTGCCCGCAAAACAAGGAGAAGAAATGCTAGACAGGCAAAG
GCTGTTAAAGATTTCCCAAGGCCTGCTGGAAAGCTTCGTCCTCAGGTTCATGGACAAACC
TTGAAATACAACATGAAACTTAGGGAGGGCAGAGGATTTTCTCTTGAAGAGCTTAAGGGT
GCCGGTATTCCAAAGAAACTTGCTCCAACCATTGGCATTGCTGTTGACCATCGTCGCAGG
AACCGTTCACTGGAGGGTCTGCAAGCCAATGTCCAGAGGCTAAAAACATTCAAAGCTAAG
TTGGTTATCTTCCCAAGACGTGCAAGGAAAATGAAGGCTGGTGACTCGACCCCAGAGGAG
CTTGCAAGTGCCACCCAGGTTCAAGGACCAGTTTTGCCAATTGTTAGGGAGAAGCTAGCG
CCCGAATTCGTGAAGGTTACAGATGAGATGAAATCATTTGGTGCTTATGCCAAACTTCGT
GTTGAGAGGACCAACAAACGTCATTTGGGTGCTCGACTCAAGAGGGCTGCTGAGGCAGA
GAAGGAAGAGAAGAAGTAAGAGGTATGATGAAAGCAGTTTTGGATATTGTTTTGTTTGAA
ACCTTATATTTTAGTTATTGTAACTGGGAATTGGATGATGATGTTATTTCCAGTTTGTCA
TATGTTCATCAACTGAACCAAGCTATTATCTTTTACTCATTTGCTTCTCAAACTC

>CL1Contig2
CGGGGCGCGTTTTCATCTCTGCAGCCGAAGCACTTTGCCTCTAACTCAGAGAAACAATG
GTTAAGCATAACAATGTTATTCCAAATGGCCATTTCAAGAAGCATTGGCAGAACTATGTG
AAAACATGGTTTAACCAACCTGCCCGCAAAACAAGGAGAAGAAATGCTAGACAGGCAAAG
GCTGTTAAAGATTTCCCAAGGCCTGCTGGAAAGCTTCGTCCTCAGGTTCATGGACAAACC
TTGAAATACAACATGAAACTTAGGGAGGGCAGAGGATTTTCTCTTGAAGAGCTTAAGGCT
GCCGGTATTCCAAAGAAACTTGCTCCAACCATTGGCATTGCTGTTGACCATCGTCGCAGG
AACCGTTCACTGGAGGGTCTGCAAGCCAATGTCCAGAGGCTAAAAACATTCAAAGCCAAG
TTGGTTATCTTCCCAAGACGTGCAAGGAAAATGAAGGCTGGTGACTCGACCCCAGAGGAG
CTTGCAAGTGCCACCCAGGTTCAAGGACCAGTTTTGCCAATTGTTAGGGAGAAGCTAGCG
CCTGAATTCGTGAAGGTTACAGATGAGATGAAATCATTTGGTGCTTATGCGAAACTTCGT
GTTGAGAGGACCAACAAACGTCATTTGGGTGCTCGACTCAAGAGGGCTGCTGAGGCAGAG
AAGGAAGAGAAGAAGTAAGAGGTTTGATTAAAGCAGTTTTGGATATGGTTTTGTTTGAAA
CTTCATATTTTAGTTATTGTAACTGGGAATGGGATGATGATGTTATTTCCAGTTTTGTAC
ATGTTCATCAACTGAACCAAGCCTTTATCTTTTACCCATTTGCTTCTCAAATCCCACTGA
ACCATGCTATTGG

>CL8Contig1
GCGGGGAGTAATCAATCCCGTGCTCTGTTCTACTTCTTTTGGTACTTCTATTTTGGCACC
TTCTGCAAATCTTATCCATCGATTCCTCTGTTTTTCTTTATTTGATTCAACAAACAAACA
ACAATTCTACACACATTAATGGAAAAAGAATAATCCACTTCCTTCTCGCCGCCGCCG
CCGCCCCACCGCTCATCCTCGTCTTCATCATTCACTGCTGAACTTTTCGGTGATAACGA
CTCACAGCCGTCGTCCACCGGAGTTTTCGCTTCAATTTTCCCTCCTCCGTCGATGGTATT
GGCAAGGAACCCTAATTGTTCACAGTTCACTGGAGCTACACAAAAAGAGACATCGGAGAG
CCAGGTTTGGACTACCACCCATGTAACTTCAGCGGAGAATGTAGCTAAGAATACGGCGAG
TGCAAATAGTAGCATAATGAACATGGAGAGGAGATCGATCTTTCAGGAGAGAGTCGAACC
TTCTCCCCTAAGTTCATCGTTGTACTACGGTGGGCAAGAAGATATGTATGTCTGTTCTTC
AAGCGATCCCACGTCACAATCGTATCCTAAATTCAAGAAAATGGAAGGAAAGGATGATCC
CAATCATTTGCACAGTGCTTCTCGAGGAAATTGGTGGCAAGGGTCGCTTTATTATTAAGA
CTATGCCCCTTTCTAGGCAACAATATGGATTCTCCGGCTATTAACTAAGGAAATCCATGA
AGCCTTGATAGAAGTTTAAAGTTTTTGTTGATATATATGGAAAATGTTGCAGTATGTTCA
TCGTCTCACCTTTTTTCTCTTTGTTTGTTCTCCTTTTGATGCGAATTGACATTTTTGTGG
CTTTTGGTGTATGATATTCAAGGTTTTTATATAAATAAAAGCTTTGATGCTATGCATCT
TAGCAAAAGGGTACAGTTCCTGAGCC

>CL12Contig1
TTCCGCCGGACGGGGTTAAATCGAAAGATTAGAAGATAGAGTGCGGGGCGACAGGCGGA
GGAGCGATGGACGGAGGAGGAGTAGTGGTGCATCCGGCAATCGGACCTCTGGCGTATCTG
CTCGGAACTTGGAGAGGTCAAGGAGAAGGCGGTTTCCCAACCATATCCTCCTTCACTTAT
GGTGAAGAACTCAACTTCACTCATCCCGGAAACAAGCCTGTAATCGCGTATTCTCAAAAG
ACTTGGAAATTGAACTCTGGAGAGCCTATGCATGCCGAGAGCGGATACTGGAGGCCAAAG
CCCGATGGAACCATTGAGGTTGTCATAGCTCAAAGCACTGGTCTCGTCGAAGTTCAGAAA
GGATCATATGATGCTGAAAATAAAGTGGTGAAGCTTCATAGTGAGGTTATAGGAAATGCT
TCCAAGGTGAAAGAGATATCTCGGGTTTTTACTCTGGTTAACGAAGAGTTATCTTACGTA
GTTGAGATGGCTACCAATCTCACTGATCGTCAACCACATCTGAAAGCATCGCTTAAGAAG
CTCTAACGTCATTTTGATCCAACGATAACTCGTTTTTAAACATCTTCTCTTTGTTGGCCC
TTGTGAGTTACGCATAGAGTACAAAGAGGTCAAATCGTTGATGGTTGTATTTTGCATCAC
CTATGATCCAGTTGCTAAAACTTTTGTCATACATTTTAACCGAATTCTTTCAATTAAAGG
ATCTCATTCAAGATTTC

>CL16Contig1
CGGGGGGGGCTCGATCACCACCGACGATCGGAGAATGGAGACTGCCGCCGGAGACTTT
GTTTCACCTTACAAGCTTTTGCTCAGAGCCCTAACTCTCATACCTATCTCTCACTACCTC
TTACTTGCGTTTTTTGCTTTGATTGTTTTCGTATACAATCTACTCGAGATTCATATTCTA
CAGGACATTATCAGTGGGTTTGGAGGTGGTCATGTGTCTCTCACCTTCAATTCATCCTCC
GATTTGTACAGAGAAGTCATATCCAAATGTCATTTGCTTTATGGAAGATACGTCGCCACT
GCATGGCTTTCTAGTCCCCATCTTCAGACTATCTTACTGAATGTTTTAGTAAAGACTCCG
AGCTTCAGCTACAAAAGAGAGATATTTCGCACTTCGGATGGTGGAACAGTAGCATTGGAT
TGGCTGATGAACTCTGATGTTTTGGAGACAAGCTTTCAAATCAATGGAACAAATACAGTT
GCTGATATTCCTCTTGTGATAGTTGTTCCTGGCTTAACAAGTGATTCTAAATCCCCTTAT
ATTAGGAAGATTGCATATGCGATGGCAAAACACGGATGGAATGTTGTTGTATGCAATCAT
CGTGGGCTAGGAGGCGTTCCACTCACTTCCGAGTGCTTCTACACTGCAGGAAAGTCTGAT
GATTTAGGTGAAGTAGTGAATCATCTTCATCGCACCCAACCCGAAACTCCTATTTATGCT
GTTGGAACTAGCCTTGGTGCCAATATCTTGGTAAAATATCTTGGGGAGGAAGGGGTTAAT
GTACCTCTTGTTGGGGCTGCATCTATCAGTAATCCTTGGGACCTTTTGATTGGTGACAG
ATTCTTCACTCGTGCGATTATGCAGAGGTTTTATAATAGAGTTTTAGGGAATTCCTTGAA
AGGCGGCTGCCAAGTTGCACCAGGAAGTATATGCTCGACTTTCGGATTGGGAAGGAATTG
AAAAGTCACGTACAATTCGAGACTTCAACAATTACTCTGCTAGAGTTGCTGGAAATTTTG
ATTCAATTGATGCATTTCATAGATGGGCTAGCAGTGCCCGTCGGGTTACCAATGGTCTCG
GTGCCTCTTCTCTGTCTTAATGCCATAGATGATCCCGTCTGCACCGATCAAACCATTCCT
TGGGATGAGTGTCGGAAAAATAAAAATATTGTTCTTGCTACCACAAAACATGGAGTGCAC
ATTGCATTTTTTGAAGGAACGTCGGGAAAAGACTTGTGGTGGATAAGGGTTGTTGAAGAA
TACCTCTCTAATCTGCATGCAAGTTCAATCAGAAAACAGCAGATGCAGAAGTTTAAAGAC
TTGTCTTCCGAGACTCTGTAATTCGAGTATTCGCTTTCTCAAGACAAGAAGAAAATCAAT
CTAGTTTCCATATACTACAATACAGTTACAGTCATTTCTTGCATGGTAGCCTCTAGTTCT
TCTTTCCATTGNNTGTTCTGAAGAATTTCGTACGTGAAATCCACAATTTCTTAGTGAATA
CCCCAAAAAGCCGGAAACAGAGTCGGAATATGAACATCCAATTGTTGATGTTAACCAACA
GAATGGAATGAAGTAGTGGGGGAAATGGTAAAGTGTACCT

>CL20Contig1
CGGGGTTCTTCTGAGCTGAACTCTATCTATCCTTCTCACCAGATCTCATCGCTACGATTC
TTCTGTTGGAATCATCGTCTCTCGTAAATCTCTGTTGCTCGATCGATAATAGTTTTATCT
TGCATCTCAAATGGCAAACCGAGTTCCAATCCCTAATAACAACTCCGCACTCATTGCTAT
GATTGCCGATGAGGACACAATAACTGGATTTTTACTTGCTGGAGTTGGCAATGTTGACT
TGAGGAGGAAAACAAATTACCTGATTGTGGATTCAAAGACGACGGTCAAACAAATTGA
GGATGCTTTCAAAGAATTCACCGCAAGAGAGGACGTAGCAATAGTCTTGATCAGTCAATA
TGTCGCCAATATGATAAGGTTCCTAGTCGATAGCTACAACAAACCAGTTCCAGCTATTTT
GGAGATCCCGTCAAAGGACCATCCATATGACCCCGCACATGATTCTGTTCTATCACGTGT
CAAGTACCTCTTCTCTACTGAATCTGTTGCCTCTGATAGGCGTTAGAATCAATAAATCTT
TATCAAAAATCACTTTTCTTCTCGAGTTTATGGTTATCTCGACATAATTATAAGCATTAT
GGGTGTATTTTGTATCAAATGTGTGTGACGATAAAATGGTGAAAAGATCGGACTCGGTTG
ATCACACATGGAACCCTCTCAATAATAGGTTCGGACCTAACGAGTCTCGGCTCCTCATCG
ATTCTTATATTTGACGTACATTTGTTGGTGTTTGTTGTCGGATTGTTGCCGTCTTGGACG
GTCCGCGGTATTTTTTTCCTCTAATTTTATCTATGTTATAGAAACATTTGATTAGGGCA
T

>CL24Contig1
CGGGGACGCTCGATCTCGGTAACACTTGACTGGCAGCCCACCTAGATCAGAAAT
GACTTCAGAGACCAAACTTCTTTCACTTGAGGAGGTCTCAAAGCACGATTCCAAAACTGA
TTGTTGGCTTATTATTTCAGGAAAGGTGTATGATATTACACCATTTCTGGATGATCATCC
TGGAGGTGACGAAGTCCTGGTGTTAGCCACTAAGAAAGACGCAACCGAGGATTTCGAAGA
TGTGGGTCACAGTCAGAATGCAAGAAACATGTTGACAGAATACTATGTTGGTGATATTGA
TATCAACACCATGCCACAAAAAGGACAGTACAAAAAAACAGCTTCAAACTCAGGTTCTG
GATCGAAAAGTGGTTCAGGGAGCTCATCCAACATCATGGTAATGTTGGTTTTGCCCATTC
TGATGTTGGTGTTGGCATATGGTCTCTATTATTTTGCCAAAAAAGACAAGGTGATTGAT
TAGCCCATTTCATGCCTTACTACATTATGTTATGTATGGATCTGTAGTTTGTAATTGTGT
AGCTAGCTCTAGCTACAAGGAAGAGAAGGACCTTTATTTATTTATAGTCAGTCATGTGCG
GATATTGGTTACGTTTACTTATTGATGAACCTATGAACAAGGTTTTTATTGGGGATAAAA
TCGATGTGCTGTTTCTTATGTCCTATGTGTTTCGTAGGTTGAGGATGAAACAGGAAGTCA
AGGGACAACCTTGTATTTATTTATTGAAAGTGATATGATATTTATATA

>CL28Contig1
CGGGGCGCATGATTTTAAGCGAAGGGGAGAGTAATCAAACCGACATAGAAACCATCCTT
GTTTGTGATTTGAGAATTGAAGAAATTAGACGGAGATGGAGTCCAGTCAAGAGTCTTCAT
CATATTATAGTATTCTTGGCGTTTCTATGGATTCCTCCGATGATCAGATCCGCCGTGCTT
ATCGTAAGCTTGCTAAGCAATGGCATCCTGATAAGTGGACGAAGAATCCTTCGCTTCTGG
GAAAAGCTAAACGTAAATTTCAACAAATTCAAGAAGCCTATTCAGTGTTATCAGATCAGA
AAAAGAGATCGATGTACGATATTGGATTTTATGATCCTCAAGATGAAGAAGATGAGGGTT
TTGCTGATTTCCTGCAAGAAATGTTGTCTTTAATGGAAAACGACAAGAAAGAGGAAAAAG
AATACAGTTTTGGGGAAATACAGACCATGTTTTGGGAAATGGCACAGAGTTTCAATCATT
CGATGGACGAATACAAAGAACCGTCTTGGTGTCAAGATATCTTCACTTCGGATGACGAAC
CCAGAAGTTCGAAGAAACCTCGAGCCGTTTTGGACCCACTTGCACAATTCTCTGAACCAG
ATTTCGGTAGGCAAGAGACGAAATGCATATAGACCACTTTAGAGTTACCATATGAGCTCA
AACCCAAGCTTTTATCAATGGTTGGTTATGGCAAATCAACTTTTGAAAATGCTAAACTAG
TGTACAGAAACGAAAGGGTCATCAAACGGGCGTCCGTAGATATGATGAAAAGATGGGTTT
TGTTGTAAAGGTGTGATGATGTAGAAACTCACCATTTTAGGAAATTTCTTGAATTTGGA
ATCAATGTTTCGCC

>CL32Contig1
GCGGGGACAGGGATAGGGAGAACACCCACTCCATACGAAAACCAGACGACGGAACTCGAT
AATCCCTTCAAAATCGACGTTAATGGGTATCTGGGATGATCTCAGATCGGTCGCCGTCAA
ATTTATCAATCGGAGCACTTCATACAAGTCCTCCGATTCAACTACAATTTCACGAATCGA
ATCCATGCCTGATCCCGATCGCAGGGAGACCATAACTCGGGTTCTAACCGGATTCAGCA
AGTTCGCCGTCGATTCTGCTGTTAATGAGTCTCTTAAAGGTGGGTTACAACTATATAAGA
TAGCTAAGGAAGGAATGAAGGATCAAGAAGCAACAAATCTGAACAATAAGCCGCGGCATA
CACTAATGATGGAGGAGATGCAGGCTCGGATGGAGAAAATGGAGGAAGATTTGCATATTA
TAAGGCTAGATGATGAAGATTCAATCTTATGTGCCAAGGATTTGGATCCTCGTAAAGAGG
AGTCGACTGAACCTACAGAAAAATCAGAAACTGATATCAAGAAGGTCTTTATTCGATCAC
GCTTATGAAGAACGAAAGCTGAATCTGGGGATTGTAAGGTAAGTATGCATTTGCCAAATA
CCTATATCTGTAGATTAGATTGTAACCTTTTGCAGTTTTGTTGCTGTTTTAAGTTGCATC
TGGTGTGGATTGAACTCTAATGTTCCTCTTTGTGAATATATCTATGTGTGATATCTTCAA
ACTTCAAATTTGATTTTATGGG

>CL36Contig1
CGGGACCAAGAAAGGTTCATTTAGAAGCAAAACGGAGCAACAAAAAGCCCTTTGTTAGG
AGAAAAGGGGCACAGAAAGCACACACAGACCAAAAGCCAGCGACCATCCATGGCAGCAAC
TTCTCAGCTCACTAGAAGCTTTACATCCGTTTCTCTATCTCCTGTCACTCTCTCCCATTT
GCCTAACTCTTCTGCTTCTTCTTCTTCCTTTTCATTCATCAGCAACAACTTTTGTTCCCA
CAAACCCTCATCGAGACGAATCTTAACAATCAGAAAAAATGGTGTTTTCAAGATCCATGC
CATGACTGCTTCGTTTGGATCTCGATTGGAGGAGACCGTGAAGAAGACTGTTACGGATAA
TCCAGTTGTTGTCTATTCCAAAACTTGGTGTTCGTATTCTTCTGAGGTGAAATCGTTGTT
CAATCGACTTGGTGTGCAGCCACACGTTATTGAATTGGACCAAATGGGTGCCCAAGGCCC
GCAGCTACAGAAGGTCCTTGAACGGCTTACTGGCCAGCATACGGTTCCAAATGTTTTTAT
CGGGGGCAAACACATCGGCGGTTGTTCTGAAACCGTTAAGTTACATAGGAAAGGGGAACT
CGAGGCTTTGTTGACCGATGCAAAAAATACATAAACCTCGACGAAATGTTCTTTTTCGAG
TCGACATGTTTTCATCTTTATATAGAACATGACATTGCTTGTATTAATAAGAGAGATCC
ATTTCATCATCTACAAACTCTAAATGCACAATGATTTGTGATCTAGGGTTTTAATT
CAAAACCATCCCTCAATCTGTTTTCCATTTTGTCACCTCATAAAATCTATGATCTTGAT
TTTGACC

>CL40Contig1
GATAGAAGTGCTCCCTTTTTTCTCAATTCAAGAAGAGGGTGTTCTCTCAAATGGCGGTT
TTTGCCACTCTATGCTTCGCTCCTTCATTTACTTTCTCTGCAAACCAAACCCATAACCCT
GCCATTCTATCTCACCATCATATTCTTGGTCGAGGGTCGACAACTATAAGAACAAAACGT
CTTGCTCTGGGCAACGATTCTCTGGGTGACTTTGGTGCTAGAGACCCTTTTCCAGCAGAG
ATAGAGACCAATTTCTGTGACAAAGTGGGTGTTTATGACACTGAGCACAAGATTCTAATC
CCTACTGTTGCTGCTATGTCTCTTTCTCAACAAGAATGCACTCCAATTTCCCATCTGCGG
TTTCCGATTCCCGAGGAGGATGCGCAGAAGCTATTGAGAAAGGTTATTGGGTGGAGACTG
GTAAACGAAGACGGAAAGCTAAAGCTACAATGCTTGTGGAAGCTTAGAGATTTTGAATGT
GGGGTAGAACTCATAAACAGAATCTTCAAGGCTGTAGGATCTACAGGCCATTTTCCTAAC
CTTCACCTGGAACAGTCCAATCAAGTTAGAGCCGAGCTGTGGACTTCTTCCATCGGAGGC
TTGAGCATGAACGATTTCATTGTCGCTGCAAAAATTGACGACATTAGAACTTCAGACCTT
GTTCCCAGGAAAAGAGCTTGGGCATAATCTGCAGAAAAACGGTTCTATCAAGAACAATGA
CTCGTTGATATGATTTTATCGACATACTCGAGTCCGAGGTGTAACCATCCCAGATATAA
GTAAATGCATATATATCGAATAAACGGTGCATAATATCATATCTATTTCATTAATAATA
ATAATAATACCTGCGAACA

>CL44Contig1
CTTCCCTCATTTCATCCTGTCAGCAGCCCTCTGATTCTGCTTAAATTTTGACCCAAAACA
CACACACACACACGGGAACACAACCCTCTTCATTTCATCATCCATGGCTGCATTTTCT
TCTTCCTATATCTCTAATCTTGTTAAGATCCGCCATGAAAACCACCATGCATTACGACTG
CGATTGCCATTGTTACCATTACCCTCTACAAGAAGAAGAAGGACAACAGTTTCTGAAACC
CATTATTCAACTGTAAGTATTAGAGCAGCTGCTGGAAACTTAGCATCCAATTGGGACACT
TGGAAACCTGATGAGGGTTCCAAGGCTCCATCACTAAGTGACATCCTTTGGCCATCTGCA
GGTGCATTTGCGGCCATGGCTGTGTTGGGAAAGATGGACCAGATGTTGGCTCGAAAGGGA
GTTTCAATGACCATTGCACCACTCGGAGCGGTTTGTGCCGTCCTTTTTGCAACTCCGGCA
ACCCCCGGTGCTCGGAAGTACAATATGTTTATGGCTCAAATGGGTTGTGCAGCAATTGGT
GTATTAGCCTTCTCATTCTTTGGACCGGGTTGGCTCGCTCGGAGCACTGCCCTCTCCGTA
TCGCTAGCCTTCATGATCTATGCTCGTGCCGTGCATCCACCAGCTGCAAGCCTGCCGTTG
TTGTTTATCGATGGTGCAAAGTTTCACCACTTGAAGTTTTGGTACGTTTTGTTTCCTGGT
GCGGCCGGATGCCTTCTTCTATGTTTGATCCAAGAAGTGGTGTGTTACTTGAAAGAGAAT
GTGAAGTTCTAAGCAGAGCTTATGGAAATTGCAATTTTGGGGGAATTGGGTTATGTTGAA
TATGGGGAAAGAAGGATGTGCAATTCAAGCATGCATGTATTAGTTCTCAAGGACTCTTTT
GGAGGGTTATTTTGGTATATTACCTGATGAAAATTTGTACAT

>CL48Contig1
GCGGGGCGTCTACGAACATACTACTGCAAGAAGGCAGAGACGCCGTCCTCATTGCCGG
AGCAATTCCGTAATCTCTACAGTAGCAAGAAGATGGCGTATGCAGCGATGAAACCAACAA
AGCCAGGGCTAGAAGAGCCCCAAGAACAGATTCACAAGATTAGGATTACTCTTTCATCCA
AGAACGTTAAGAATCTTGAGAAAGTGTGTGCGGATTTGGTTCGTGGTGCCAAGGACAAGA
AATTAAGGGTCAAGGGACCAGTTAGAATGCCAACCAAGGTTCTGAATATCACAACTAGGA
AGTCCCCTTGTGGTGAAGGGACAAACACATGGGACAGATTTGAGCTTCGTGTCCACAAGC
GTGTCATCGATCTTTTCAGCTCACCAGATGTCGTGAAGCAAATCACGTCCATCACAATTG
AACCCGGTGTCGAGGTTGAGGTTACCATCGCCGATTCTTAGATTTACCGAGTCTTGTGTT
ACTATGTTCCATGTTGGGTAAGAATGTCTTTTTCGTAGGATTAATACCTTTAAAATTTTT
GAAGTATTTGACCGGAAAAATATATTTAAGAGTTGTGTTTATTTTTATTTTTTGTATGTT
TCATCAACTTTATGCATTTCTATATCATATCCCCACTTTAGCAATTTA

>CL52Contig1
CGCGGGGCAAGATGCGGGTAGTCCCAATTTGTGGTTTAAAGGAACGAACAACGATTGCAA
CCACCCGCCGTGAGAATGGCGACGAACCTCAACTCTTCTTATCCTCGAAACCACCACCG
CACGACAACTACCACCACTGCACCAGAACCACCAACCTCAGCCGCCACCTCCTTCCATTT
CCGGTCTCTAACAGAACATTTTGTAGTCTACACTCTTTTCGCTCTTCCAAGAATAATTCC
AACGACTACAGTAGAAGTCGTCGGAGGAGCTATCGCGTGTGTAATAAGGCCGCGGACGTT
CAGTCCAAAGATGTTTCTGACGCCGCTGAGGTAACCGTTCTAGCTGGCCGAGATCGTCTT
TTGAAGGTTCCCACAGAAAACATCAGGAATTTCTCTATCATTGCACATATTGATCATGGA
AAATCGACGTTAGCAGATAAGTTGCTGCAAGTGACAGGAACTGTGCCATCACGTGAAATG
AAGGAGCAATTTCTGGACAACATGGATCTTGAGAGGGAAAGGGGCATTACAATCAAATTA
CAGGCTGCTAGAATGCGTTTCATGCATGAAGATCGACCTTATTGCCTTAATCTTATTGAT
ACCCCAGGGCATGTGGATTTCTCATATGAGGTTTCTCGCTCTCTTGCTGCATGTGAGGGT
GCTCTTCTTGTTGTAGATGCCTCACAGGGAGTGGAAGCGCAGACATTGGCTAATGTTTAT
TTGGCCTTGGAAAACAACCTTGAAGTGATTCCTGTGTTGAATAAAATAGATCTTCCAGGT
GCTGAACCAAACCGTGTTGTTCAGGAGATTGAGAGGTATTGGTTGGGATGCAGCATGCT
ATTACTGCTCAGCAAGGAGGGATAGGATAAGGAATACTGAAGCAATTGTCAGAGATCCCT
CACACTAATCCGCTGAAACTTTGAAGTCTAA

>CL56Contig1
GCGGGGGCATCATCATCATCTAATCTATTCTTGGTGTTCAACAATGGTGAAAGAGGAGGT
GGTTCTTGTGAGCTTCTGGTCAAGTCCTTTCGGTTCCAGAGTCAAAATCGCGTTGGAAGA
GAAAGGTATTCATTATGAATACAAAGAAGAAGATCTCTTCAACAAAAGCTCCTATCTCTC
TACAATCAATCCTGTTCATAACAAAGTTCCAGTTCTCATACATAATCACAGATCCATATG
TGAATCTCTAAACATAATCGAGTACATCGACGAAGCTTGGAGCGATCGATCTCCTCAATT
CCTCCCTTCCGATCCACACCAGAGATCACAAGCTCGATTTTGGGCCGATTTCATCGATAA
GCAGCTATATGAAGCAAGTAAGAAGATATATAGAGAGAAAGGGGAAGAACAAGTGAATAA
TGGCAAGAAAGAGGTACTCAGAATTTTGAAATTGGTGGAGTCAGAGCTTGGTGAGAAGGC
CTTTTTTGGGGGTGATAATTTAGGGTTTGTTGATATATCACTCATACCATTTTACAGTAG
ATTTTATACATGGGAAACTTTTGGCAAATTCAGCATTGAAGAAGAATGCCCCAATCTTGT
GGCATGGGCAAAGAGGTGTATGCAAAAACGAAGTGTTGCCAACTCTCTCCCTGATCCTC
TCAAGATTTATGACTTCATTGTATCTCTCAACAAGTATTATGACAAGTAAAATGTCGTTT
TTCGGTTTGATTTAGATGTGATGTAAGAACGTGCGTGTGTTTTTTTGTCGGTGTTTAGAG
CAATACAATTCCACGGGGCCATGGAGAACAGCTTGGAAAATCTACGGTGGTAGGGAGTTT
TTGTTTCGTTAGTGGAGTGTTTGAAACCTATAATGTATAATGTACGTTTATGTTCTTATG
AATTACTTATCGAATATGTATATGATATGAAAATCTGC

>CL57Contig1
TGGCGGGGATCCGCACCACTAATTCTCTCTCTCCTTCTCGCTTTCTTTTTTATCACAAAA
ACCCTAAACCCTATTTCTCTAAACCACAGATTTCATAGATCCATGGCGACCGCCGCGTTG
CTTAGATCTCTTCGTCGACGAGACGTCGCATCTGCTTCTCTCTCTGCCTTCAAATCCTTA
AACGGAGCCAAAACATCATGGACTGGATCACATTTGAGTCAAAAATTAGGAGTAATTGCG
AGACCCTTCAGTTCGAGGCCTCTTGGAAATGAAGTCATTGGGATTGATTTGGGTACCACA
AACTCATGTGTTTCGGTCATGGAAGGCAAGAGTGCAAAAGTTATTGAGAATGCTGAAGGA
GCACGAACGACACCATCAGTTGTGGCCTTTAACCAAAAAGGAGAATTAATTGTGGGCACT
CCAGCAAAACGTCAAGCAGTCACTAACCCAACAAACACTATATTTGGGACAAAACGTTTG
ATTGGGAGACGATTTGATGATACCCAGACACAGAAAGAAATGGCGATGGTTCCATATAAG
ATTGTGAAGGCTCCAAATGGAGATGCTTGGGTTGAGGCCAATGGGCAGAAGTATTCTCCA
AGCCAGATTGGTGCATTTGTTCTTACCAAGATGAAGGAGACTGCTGAAGCTTATCTTGGG
AAGACAATTAATAAAGCTGTTATTACTGTACCAGCTTACTTCAACGATGCACAAAGGCAA
GCTACCAAGGATGCTGGGCGAATTGCTGGTTTAGATGTGCAAAGGATCATCAACGAGCCA
ACAGCTGCTGCACTGTCCTATGGATTAAACAACAAAGAGGGTCTCATTGCCGTTTTTGAT
CTTGGTGGTGGAACTTTTGATGTTTCTATCTTGGAGATATCTAATGGTGTTTTTGAGGTG
AAAGCAACAAATGGTGATACATTCCTTGGAGGAGAAGACTTTGATAATGCCATGTTGGAT
TTCTTGGTTAGTGAGTTCAAGAGAACAGAGGGAATAGACTTGACAAAGGACAGGCTTGCC
CTCCAAAGACTAAGGGAAGCTGCTGAGAAAGCTAAAATTGAGCTGTCATCGACAACCCAG
ACTGATATTAACTTGCCATTTATCACAGCTGATGCTTCTGGTGCTAAGCATTTGAATATC
ACTCTCACAAGGTCGAAATTCGAGGCTCTAGTGAACCACTTGATTGAGAGGACCAAGAAC
CCATGCAAAAGTTGTGTGAAGGATGCAGGAATCACAACCAAGGAGGTGGATGAAGTTCTC
CTTGTTGGTGGGATGACTCGTGTTCCTAAAGTTCAGGAAGTTGTTACAGAAATTTTTGGG
AAAACTCCAAGCAAAGGAGTGAATCCTGATGAAGCAGTTGCCATGGGAGCAGCTATTCAG
GGTGGTATTCTTCGTGGTGATGTTAAAGAACTGCTTCTACTTGATGTCACTCCTCTATCA
CTTGGTATTGAAACACTTGGTGGTATCTTCACCAAGCTGATTGGTCGCAACACCACAATC
CCAACTAAGAAAAGTCAGGTGTTCTCAACAGCAGCTGACAACCAAACTCAGGTGGGGATT
AAAGTTCTGCAAGGTGAGCGTGAAATGGCATCCGACAACAAGTTATTAGGCGAATTTGAT
CTTATGGGTATTCCTCCGGCTCCAAGAGGCATGCCTCAAATTGAGGTAACATTCGACATC
GACGCAAATGGTATTGTGACAGTCTCAGCCAAAGACAAGACCACCGGTAAAGAGCAGCAA
ATCACAATCAGGTCATCCGGAGGTCTCTCAGATAGCGAGATTGAGAAGATGGTTAGAGAC
GCTGAGCTCCATGCTCAAAAGGACGCAGAAAGGAAAGCACTTATTGACGCCAAAAACAC
GGCCGATACCACCATTTACAGCGTCGAGAAGAATTTGAACGAGTACAAAGAGAAGCTTCC
TAGTGAAGTGGTCTCTGAAATCGAAGCTGCTGTGGCTGATTTGAGGAAAGCTGCCGGTGG
TGAAGATGTTGCAGAGATTCAGGCCAAGATTGATGCTGCAAACAAGGCACAGTCTAAGAT
CGGACAGCATATGCAAGGCGGTTCAGGAGGGTCTTCTGATTCAGGATCTGGGTCTGGAGG
ATCACAAGGTGGTGAACAAGCTCCGGAGGCGGAATATGAGGAGGTAAAGAAGTAGAGAGA
ATGTTTGATTTGGTGTTATGACTTGTTCGACAGTTATTGTATCTAAAAGGTACAACCATG
AGATGTGATATGGGGTATGGTAGTAGGAATAATCCTCACCTTTTGTTATATTTGCCAATT
GGGAACTAGATACGTTTTTCAAAAAAATTTTCAATGAGATTCTACTACTAGTGATCGGTT
TGACCAAAAGAAAAAAAAAAGGCGCCTCGGCCAGTCGATCATGATCGAGCAAGATATGTG
GGGGCCGAATTTCCGCAGAGTGGATGGCGTCTTTTGGAAGGC

>CL62Contig1
TGGTGAGGGGATAAAATAGTCTAGGGGAGTTTTTGACATCATCCTCTATCTCTATCTCTA
TCTCGTCACCATGGCTGCTTCTTCACTCACTGCGTCTCTCCATAACAGCCAAATTGGATC
TGCTTTTTTGGGTGAGAGGCATGGAATCTGTGTTTCCACTGTTCCTGTTACGCGTCTCG
GTTTTAGAAGGAAGATTGTGGAATGTAAAGAGTCAAGAATCGGGAAGCAACCAATTGAAG
TTCCATCGAATGTGGTAATCACACTAGAAGGCCAAGATATGAAGGTGAAGGGTCCGTTAG
GGGAACTTGCACTGTCTTATCCACGAGAAATAGCTATTGATAGGCAGGAGACGATTATTA
AGATCAGTAAGGCCATGGACACCCGGAGGGCCAACCAAATGCACGGGCTATTCAGGACTC
TTACAAGCAATATGGTGGTTGGTGTATCGAAGGGATTCGAAAAGAAACTTCAGTTGGTTG
GTGTCGGTTATCGTGCAACAGTAGAAGGGAAAGAATTGGTATTGAGTCTTGGATTCTCTC
ATCCGGTCAAAATGACGATCCCGGATGATCTTAAAGTCAAAGTTGAAGAGAACACCCGAA
TCACAGTGAGTGGATACAATAAGTCAAACATTGGTCAATTCGCAGCTTCGATAAGGAAAT
GGAGACCTCCAGAACCATACAAAGGTAAAGGTGTGAAATATGCAGACGAGATCGTTAGAC
GAAAGGAGGGCAAAGCCGGGAAGAAGAAGTAGGCTACCGAGTTCGAATCTCAAATGTCAT
TTCCCTTCCGTTATTTATTTTTTGCTATCGAAATTCTTTCCCAATCTTGCTTATAAAAAC
CTTGTGGATTGTCTTCTGGGTATATAATTTTTGTATGGGGTTAGAATTGA

>CL66Contig1
CGGGACCTCTCTGTCTGCCGAAGCAGACGAGTCAAGTCTTCTCCTTTCGATCTACTTCGC
AGATTTGTAATTTAATATTGAAGATCGGAGAAGAAAGAACAGGATGTTTGGAAGAGCACC
GAAGAAGAGCGATAACACTAAGTACTATGAGATCCTTGGGGTCCCGAATAATGCTTCCCA
GGACGATCTAAAGAAGGCTTACAGGAAAGCTGCCATTAAGAATCATCCTGACAAGGGTGG
AGATCCTGAGAAGTTTAAAGAGCTGGCTCAAGCATATGAGGTACTGAGTGACCCAGAGAA
GCGTGAGATATATGATCAGTATGGTGAGGACGCGTTGAAGGAAGGAATGGGTGGTGGAGG
TGGGGGCCATGACCCCTTTGACATCTTCCAATCCTTCTTTGGTGGCAATCCTTTTGGAGG
TGGTGGTGGTAGCAGCAGGGGACGAAGGCAACGAAGGGGAGAAGATGTCATTCATCCTCT
CAAAGTTTCTCTTGAGGACCTCTACAACGGAACTTCTAAAAAACTCTCTCTTTCACGTAA
TGTAATTTGCTCCAAGTGTAAGGGCAAGGGTTCAAAATCAGGTGCTTCAATGAAATGTGC
AGGCGGTCAAGGTTCGGGAATGAAAGTTTCCATCAGACATCTTGGCCCATCTATGATCCA
GCAAATGCAGCATCCTTGTAATGAATGCAAGGGTACTGGAGAGACCATCAATGATAAGGA
TCGGTGCCCACAGTGCAAGGGTGAGAAAGTGGTGCAGGAGAAGAAGGTGCTCGAAGTCCA
TGTAGAGAAGGGCATGCAAAATGGGCAGAAGATCACATTCCCTGGAGAGGCTGATGAAGC
TCCTGACACAGTTACTGGTGATATTGTATTTGTCTTGCAACAAAAAGAGCACCCTAAGTT
TAAGCGAAAGGGTGATGATGTATTTGTTGAGCACACATTGAGCTTAACTGAGGCACTCTG
TGGGTTCCAGTTCATCTTGACCCATTTGGATAGTAGACAGCTTCTCATCAAATCTCGGCC
TGGAGAGGTTGTTAAGCCTGATCAATTCAAGGCCATAAATGATGAAGGAATGCCTATGTA
CCAGAGGCCATTCATGAGGGGGAAGTTGTACATCCACTTCACGGTGGAATTCCCTGATTC
ATTGACGCCGGAGCAGTGCAAGGCACTGGAGGGTGTGCTGCCAGCTAGGCCTTCAATGCA
GATGACAGACATGGAGCTGGATGAATGTGAGGAGACAACTCTGCATGATGTCAACATAGA
AGAGGAGATGCGAAGGAAGCAGCAAGCAGCTCAAGAAGCTTACGATGAAGATGAAGACAT
GCATGGTGGGGCACAGAGGGTACAATGTGCACAGCAATGATTGAAGGAAGCATGGTTTGC
TCGTCTATAGGTGGTCAGTCTTGGCAAGACAATAATATCAGCTGTAATTTTCGTTCTTTT
ATACGACCTTCTACTACTAGTACTATGTTATATTGTCAACTGTTTTGGGAACCTTTTAAA
GATGTATGGATGATACTTGCTGGTTTGAAACTGGTGTTAGAGCTTTACGAGGCCTTTGCT
GCTTGTTTGGTTTGATGAACGACATTGCTTTGAAATTGTTTTAATAATTGATAGCC

>CL70Contig1
GGCGGGGGCGACACAGGTGACGTCTCGAGAGGCTTCTCATCTTCGTCGTCTCCATATGT
GCTAGATCTCTTTCTCTTTTCCTTGTGATCTGAGGAAGAAGATTAGAAGAAGTTGTCAGT
TTTTCTAGGGTTTTTGTTCAATCTGATTTATTTAAATCAAGGAAAATGGCGGCTCCACCA
GCTAGAGCTCGAGCGGATTACGATTACCTCATTAAACTTCTCCTAATTGGCGACAGCGGT
GTTGGTAAGAGTTGTCTCCTTTTACGATTTTCAGATGGTTCCTTCACCACTAGTTTCATT
ACGACTATAGGTATTGATTTTAAGATAAGGACCATCGAGCTCGATGGAAAACGAATCAAA
CTGCAAATCTGGGACACTGCTGGGCAGGAGCGATTCAGGACAATCACAACCGCTTATTAC
CGTGGAGCCATGGGTATTCTGCTGGTGTATGATGTAACTGATGAATCGTCATTTAACAAC
ATCAGGAATTGGATCCGAAACATAGAACAGCATGCATCTGATAATGTAAACAAGATACTG
GTCGGGAACAAGGCTGACATGGATGAAAGCAAAAGGGCCGTTCCTACGTCTAAAGGTCAG
GCGCTTGCTGACGAGTATGGCATCAAATTCTTTGAGACTAGTGCAAAAACAAATATGAAT
GTGGAGGAGGTGTTCTTCTCAATAGCTAGGGATATAAAGACAAGACTTGCTGAAAGTGAC
ACAAAGGCTGAGCCACAGACCATTAAGATCAATCAACAAGGGCAGGCAGCAGGAGGG
TCTTCTGAAGGTGGTCAGAAATCAGCATGTTGTGGGTCTTAAAATGGGTTGAAAGTAGTG
ATTTTATAGGACAGCATACATTAAGAAGGGTGCTGTATTTTTTTTCTC

>CL74Contig1
CAGTCCAAGCTGCCGCAGACCATCTTCTTGATCATCTCCTCCTCTTCATAGAAATTATCT
ACAATGTCGGACGGTCAAGAAACTGATAAGAATATAGAGATATGGAAGATTAAGAAGCTA
ATCAAGGCATTGGAAGCTGCAAGAGGCAATGGTACAAGCATGATTTCTCTTATTATGCCT
CCACGGGATCAAATTTCTCGAGTCACCAAGATGCTTGGCGATGAATTTGGAACTGCTTCA
AATATTAAGAGCAGGGTGAATCGCCAGTCTGTTTTAGGTGCTATAACATCCGCCCAGCAG
AGACTCAAGCTATACAACAAGGTTCCTCCAAATGGGCTTGTGCTTTATACTGGAACCATA
GTCACCGATGACGGAAAGGAGAAAAAGGTTACAATTGACTTTGAACCCTTCAAGCCAATT
AATGCTTCTCTTTACCTATGTGACAACAAGTTTCATACCGAAGCTCTTAATGAACTTTTG
GAATCTGATGATAAGTTTGGTTTCATTGTTATGGACGGTAATGGAACCCTTTTTGGGACA
TTGAGTGGCAACACGAGGGAGGTGCTACACAAATTCACGGTTGATTTGCCGAAGAAGCAC
GGACGAGGAGGGCAGTCAGCCCTGCGATTTGCACGTCTTCGAATGGAAAAGCGTCACAAT
TATGTGAGGAAGACAGCTGAACTTGCAACACAGTTTTATATCAATCCTGCCACTAGTCAG
CCGAATGTTTCTGGACTTATACTTGCTGGATCTGCTGATTTTAAGACTGAGCTGAGCCA
ATCTGATATGTTTGATCCTCGTCTTCAGGCTAAAATTTTGAATGTGGTTGATGTTTCCTA
TGGAGGTGAGAATGGTTTCAATCAGGCTATTGAACTGTCCTCTGAAATCCTTGCCAATGT
GAAGTTTATACAAGAAAAGCGTTTGATTGGCAAGTATTTCGAGGAGATCAGTCAGGATAC
TGGTAAGTATGTATTTGGTGTGGATGACACTTTGAAAGCCTTGGAGATGGGTGCTGTTGA
GATTCTCATTGTGTGGGAAAATCTGGACATCAATCGATATGTGCTTAAAAATAGCACTAC
AAGTGAAATCACCATAGCTCACTTTAACAAGGACCAGGAGGCTGATCAGAGTAACTTCCG
AGACTCTGCCACTAATGCTGAGTTGGAAGTTCAGGAAAAGACGTCGTTGCTCGAGTGGTT
TGCTAACGAGTACAAGAAATTTGGATGCACGCTCGAGTTTGTGACGAACAAATCTCAAGA
GGGATCGCAGTTTTGTAGGGGTTTTGGTGGCATTGGTGGGATACTTCGCTACCAGCTTGA
CATTCGATCATTTGATGATCTTTCTGATGATGGGGAAAATTATGAATCAGAATAGCAATC
AACCACTTGTTACATGCCGGTGCAGGGGAATGGGGCCGAGAGCCAGCACCGGGGCACTTT
TTAAGCATCTTATCGACCTCCGTGTTCAAGGAATTCTCACAAAGTTGGAATAAGTTGGGT
GGACATTCCCCTGGAACTTGAAGCGGTTGCACAAGAGCGATTTCAACATGTTTTTAACCG
TATACGCTTGTTGCTTGATTGTGGATTGGATTTTTCGCGACATAGTTTGATATTGACTCG
TAGATTTGTAAGAACCTTCTTTACTTTTTGTTGCTTTCAATATCCGTGGCTTGAGAACTT
GCTCAGCAAATGCTTGAAACCTGAGGTGAGATTATATGGATAGACCAAAATTTCAAGAAC
GCTTTCATTTTGGTTGG

>CL78Contig1
AGAATGGACTCATCCGACGATGAAGGAGAGGAGTATTTGTTCAAAGTAGTCATAATCGG
AGACTCGGCAGTCGGCAAATCAAACCTGCTTTCTAGATACGCTAGGAATGAGTTCAATAT
GCACTCCAAGGCCACCATCGGAGTTGAGTTCCAGACTCAGAACATGGAGATCGATGGCAA
GGAGGTTAAAGCTCAGATTTGGGACACCGCCGGTCAAGAACGCTTCCGTGCCGTTACCTC
CGCTTACTACCGCGGTGCTGTTGGTGCGCTCATTGTTTACGATATCACTCGTACCACTAC
CTTCGATAGCGTTCCCAGATGGCTTGAAGAACTCAAAACTCATTCAGACACAACAGTGG
CAATGATGTTGGTGGGGAACAAATGTGATTTGGGTAACATTAGAGCTGTAAGTGTGGAAG
ATGGCAAGAACCTAGCAGAGAAAGAAGGAATGTTCTTCATGGAAACATCTGCACTTGATT
CCACAAACGTTAAAACAGCTTTCGAGTTAGTTATTAAGGAGATTTACAACAACGTTAGTC
GTAAAGTATTGAATTCTGATTCATATAAAGCCGAGTTATCTGTGAACAGGGTAACGCTTT
CAAACAATGGTGCTGATGGTTCAAAGCAAAGTCGAAGCAGATACTCTTGTTGTTCTTGAA
AACAAGAGTTCTTTCATGAGTTGTACCGTTATAGACTGATTGTGATTTGACCTTTTTTAT
CATATTTATTTTTTTTAGAAATCGATTGCTTTGTGCCTGGATTTATGGTGTATAGTAT
AAATTTCAAATATGATTGGGTATTTTTCTTTCT

>CL82Contig1
GCGGGGAGCCAGGGTTTCATCTTCGCCCCTTTTGACGATCGAACATCAAAATTGGAGCT
CCAAGCTGCTTCTATCTTATTACGGATATTGATGGAGAAAGGGAAAGGAGTGATGGGAGG
TCGAAAATGGGCCGTTGACTTTACAGACAATTCATCCACACCATCCTCCCGTGACATTCC
TGACCCACCTGGCTTCACTCGTGCCTCCCATGACCAAGATGATTCTACTCTGAGTCGTCA
AAAGAAGGATGCTGAAGCAAATTGGAAATCACAGAAAGCATGGGAAGTCGCCCAGGCCCC
CTTCAAGAATCTGCTTATGATGGGATTTATGATGTGGATGGCCGGAAGCACAGTGCATTT
GTTTAGCATCGGCATAACTTTTTCAGCCCTTTGGCAACCATTAAGTGCTCTTCAAGGGGT
TGGGAAGGTTTTTGAGCCTTACAAAGATAGCAAAGTAGACCTCAATGCACCCAAGTTACT
ATATATTGCCCTTAATTTAGGGGGTATGCTGCTCGGTGTCTGGAAGCTAAACACTCTGGG
CCTTCTTCCTACCCATGCATCCGATTGGGTTTCATCTTTATCCCCTGCCCATGAGGTCGA
GTATTCAGGTGGAGGCATTGCTTTGAAGTAAGATCCATCCACTGGCTTTTAACTCGTGTT
CAAGTTTTTAATATCTAAGAACTGCTTCAATTAATGCATTCTGTTTTGCTGAACTTGGCT
GCAATAATTGAGCTATTTGCCATAAGATTCATGTTGCATGTCTTGCATATCTTTGCACAA
TTTGAAGCACATCTGTATACAGTTTGAACCATGCAATCTTCTATTCTGAAGGAAACACT
ACCCTTCCTT

>CL87Contig1
GCGGGAACACTGAGAGAGGTTGAGAAGAAGAAAAGAAGCCATGGGTTTGGAGATCAAG
GCGTTGTACCTATCCTATGTGGTGCACGTGCTGGGGGTTGCCGGAGCGGTGATGGTTCTG
GTTTGGAACATCTACTTCAGGGGCGGTTTAGCTTGGGAATCGTCTAACAAAAATCTCATA
TTCAATGTCCATCCTGTTCTGATGCTTATTGGTTTGGTTATCATGGGTGGTGAAGCCATT
ATAAGCTATAAAGCTCTTCCATTCAAGAAGGCCGAGAAGAAACTTATCCATCTTGTTCTA
CATGCTATTGCCCTCATACTCGGTAGCATTGGAATCTATATGGCATTCAAAAACCACAAT
GAAAGTGGTCTTGCAAACCTATACAGTTTACATTCCTGGCTTGGTATTGGTGTTATTGCT
CTTTATGGCATTCAGTGGATATATGGGTTTGTGGTGTTTTTCTACCCGGGTGGAAGTAGT
GACATTAGAAGAGAATCGCTTCCATGGCATGTGCTGTTTGGAATGTTTGTGTATATCTTA
GCCGTTGCCAATTCAGCACTCGGGTTTCTTGAAAAACTAACATTCCTGGAGAGTTCAGGC
ATCGATAAGTATGGCTCCGAAGCGTTTTTGGTCAACTTCACCGCCATTGTTGCAGTACTT
TACGGCACCTTCGTACTATTGACTGCACTTTCGCGCGCCCCTGCTGAAGACGACAACAGC
TATTCGCCGATATAAAACGTGTTTATGTGAAATTATTGTTGTATCCACGGTTCTATCTAA
GATTGAACATATAATGAGCATATGAGTGTGTCTCATGATATGCATTTATGGGTTTATGTA
TCTTGGGTCTTGTAGAAACACAAACCACACAGCATTGTGTAATATGAAATACCGTATTTG
CCCTTCCA

>CL91Contig1
CGGGACCCACACTAGCTACAACAATTCATTTCTTGAGCCAGCTAGTTTTCCTTCCCTTTG
CATCCATCCCAAAGCTAGCCGTTGGAAATGGGTTCAAGGGCGTTGGCAACAACTGCTTTC
CTCATCACTCTCAACCTTCTCTTCTTTACTCTTGTAAGTTCAACTCAATGCCCACCACCA
CCAAAGAGCCCAAAACATCATCACCATAAAGCCAGTACTTGCCCTAAAGACACCCTCAAG
TTAGGTGTATGTGCTAACTTACTCAACGACTTGGTTCACCTAGTCGTTGGTACACCACCA
AAGACTCCTTGCTGCAGCCTCCTCGGTGACCTTGTTGATCTTGAGGCAGCTGTTTGTCTT
TGCACTGCCATTAAAGCTAATGTCTTGGGTATTAACCTCAATGTGCCTGTTTCTTTGAGC
TTGTTGCTTAACTACTGTGGAAAGAAGGTCCCAAAAGGCTTCCAATGCGCCTAGAGATCC
ATTTTGCATTGTTTATTTCATTTTTCAAAAGTTGGTTCATTTCTATGATCCCATTCTCTT
TGGTGTGTACGTTTTCATCTTAGATTTGAGTGTTTTATTTTGTTAAAGATATTGATTTGA
GTACGAATGCTCCTCACCTTCTCTTGTATTTTCGATCCTGTCACAATGTGACTAGGGTTG
TATTATTGTTATTCAAAAATAAAAATTCATATATCCTCAATATT

>CL91Contig2
CACACTAGCTAGCACAATTAACTTCTTGAGCCAGCTAGTTTTCCTTCCCTTTGCATCCAT
CCATCCATCCCAAAGCTAGCCGTTGGAAATGGGTTCAAGGGCGTTGGCAACAACTGCTCT
CCTCATCACTCTCAACCTTCTCTTCTTTACTCTTGTAAGTTCAACTCAATGCCCACCACC
ACCAAAGAGCCCAAAACATCATCATCACCACAAAGCCACTACTTGCCCTAAAGACACCCT
CAAGTTAGGTGTATGTGCTAACTTACTCAATGACTTGGTTCACCTAGTCGTTGGTACACC
ACCAAAGACTCCTTGTTGCAGCCTCCTCGGTGACCTTGTTGATCTTGAGGCAGCTGTTTG
TCTTTGCACTGCCATTAAAGCTAATGTCTTGGGTATCAACCTCAATGTGCCTGTTTCTTT
GAGCTTGTTGCTTAACTATTGTGGAAAGAAGGTCCCAAAAGGCTTCCAATGTGCCTAGAG
ATCGATTTTCCATTGTTTATTTCATTTTTCAAAAGTTGGTTTATTTCTGTGATCCCATCC
TCTTTGGTGTGTACATCTTCATCTTAGATTTGAGTGTTGTATTTTGTTAAAGATATTGAT
TTGTGTACGAAGGCTTCTCACCTTCTCTTGTATTTTCGATCCTGTCATAATGTGACTAGG
GTTTTATCATTGTTATTCAAAAATAAAAATTCATATCCTCAATACT

>CL94Contig1
CGGGGATGGCTGACATTTGGAGCTCACAAGGACTAACGAGAGCCAACAACACCTTCAGC
GGAGGCCGCCTTCTCCGGAAAACTTGAAAAATATGGCGGTGGTAAGAGCACCTCCGACTA
CTACTGCTTTTCTAAACACCGTTGACCGTCGTCTCACTCCTGCCAACTGTCCGCCGCTCC
GTCGTCTCACTCCCGCCAGAAATTCCTCCAGGATTTTAGCTATGGCTCCCAAAAAGAAGG
TGAACAAGTACGACAGTGGCTGGAAAAAGGAGTGGTTTGGGGCTGGGCTGTTCTTCGAAG
GAAGTGAAGTAGTAGAAGTAGACGTATTCAAAAAGCTAGAGAAGCGTAAAGTTTTGAGCA
ACGTGGAGAAGGCAGGGCTGTTGTCGAAAGCTGAAGAGCTAGGGTTTACTCTCTCATCGA
TCGAGAAATTGGGGATTCTGTCAAAAGCCGAGGAATTAGGGCTTCTCAGCTTGCTTGAAA
CGGCAGCCGGATTCTCTCCTGCAGCTTTGGCATCGGCTTCGCTGCCAGTGTTGGTGGCAG
CCATTCTAGCAGTTGTACTAATACCAGATGATTCCACCGCTCTCGTGGTGTCGCAGACCG
TCCTAGCAGGTACGCTTGCCGCCACCGCAACCGGATTGTTTGTTGGTTCGATTGTGTTGG
AGGGATTACAAGAAGCTGATTAGAGCTGTTCTTCCTTTGTATCATTTATCAATGAAGT
TTTGTATTGTGAATACTCCAAGTTTGTTCTAATTCAAATTTGTTGCCAAGGTATGTGATT
ATACACATTGTAACTTTCATTATGTGGAGGGATATATAAGGATGTTAACAACTTTCTTT
T

>CL99Contig1
TACATACCACTTCAACAGTCTACAGAGAGAAAAAAGAAGAAGAAAGTGAAACACACCCGT
TACCAACAATAAAGCAAAAGAACGAAAATATTGGAGAGATAAAGAGAGGAATCAGGGCAA
GAAGGAGGGTTTTTCGCTTTTTCTGGTTGAAGAAAAAGAGGGAAGAACAAGAAATGACTA
CCCAAACACAGCTACAAACACAGAGGCAATCAAGTGAACAGCTTCAAACACTGATGCAAG
CTGGTCAAATTTCAGGGAGCTTGAGCTTCAATGGGTTGATGACTAAAGAAGACGAAGAGA
TGTCTAGGTCTGCTCTTTCTACTTTTAAAGCTAAAGAAGAAGAGATTGAGAAGAAAAAGT
TGGAAGTTAGGGAAAGGGTTCAAGCTCAGTTGGGTCGTATTGAAGAAGAAACCAGACGTT
TGGCTAATATCCGTGAGGAACTCGAAGCGCTAACAGATCCAATGAAGAAAGAAGTTTCAG
TCGTTCGTAAGAAGATTGATTCCGTAAACAAAGAGTTGAAGCCACTGGGACAGACCTGTC
AGAAAAAGGAAAGGGAGTATAAGGAAGCCCTGGATGCATTCAATGAAAAGAACAAAGAGA
AAGTACAACTCATCACAAGATTGATGGAGCTGGTGAGCGAAAGCGAGAAGATGAGGA
TGAAGAAGCTGGAAGAGCTGAGCAAGAGCGTTGAAACGATACAATAAGTGTGACGACAAC
CTGATGATGATGGGCTTAAGCTAATTAGGTTTGTGTGATGTATTTAAGAAAGAAGATCTT
TTCCCCTTCTTTTGGCTATGTTCTTATTACATATGGGTTTGGTTGAAAAATTTCTGTCGG
TTTTTCGTTTGTTTTAAGTTTGATTAGTCGTGGTCGTTAATGGGTGTTTGTATTTTGCTG
ATCTAGGTTTGGAAATACCTCTGTAAAAACAGGTCTGTAACTAAAATCATGTCAAAAACC
TCTTTGTTTCCATTTCTAGACTTCATTTTTTACTGGTAGTTTGTCATTTTTACTCTTGAA
GATGGNGGATCTGTATTTGTTATATATATTGAAGTCGATTGCA

>CL102Contig1
GCGGGGCCATAACCAGTAAATTATCAGAGGAGCCACCGACGAAGAAACACCAAAAGGCGA
AAGGGAGATATGTCTACACTATGGCGATGGTTAGTGACGCAGACGAGAGATTCGAAACCA
TTTTTCTTTGCTTTTGCGACTGTATGCGCGGTTGTCCCCGGTGCCATCGGTTATTGTGTG
ATGCAGTTCACCAATTCAAGCAATGAGCAGCTGGAGTCCCAACTCCGTCGCAACGCTCGC
CCCGATACCCTTATGATGGGAAAAGTGAATAAAGAGAGGCTGGGAGAGTACCTTGGGGAA
CTGCAGAGGAAGGAAGATACAAACGACAGGTACATTGCCGCTTTGAAGGGGGAGACGTTA
ACCAGAAATCCCTACATGAGAATTCAACCTGTCATAAGTCCAAGCGGCTCTGAAGTTGAC
AATGGAAGATGAACGAATACCTGTTAAAGATGAATCCATGTATGGATGAATTTTCAAGA
AGATACCTCAGGACAAGAGTTTATGTTTCAAACCGACTTGTGTTATTTTTCCTTCTTATT
GCCTTTTCTATGAAAGGCGGATTGCCCTCTAATCTGGTAGTTATTATATGGGATTACTAT
ATAAGTAACAAAAGGTTTTATTTTCTATGCACTCCTTCGTGATGACGTGGGAATTTAATG
TCTTTAGAATTTGGAGCTTCTATCAACTTTTCGG

>CL106Contig1
CGGGGTGTTTGTGGGGTGGCCTCCGAAGACGCACAGCTCTTGCATCGGCGAAGCCATCAA
TCAGCAGCAGCCATGGTGAAGTATTCTAAGGAACCAGAAAACCCCACCAAATCTTGCAAA
GCCAGGGGATCAGATCTCAGGTGTCATTTCAAGAACACTCGAGAAACTGCCCATGCTATT
CGTAAGTTGCCTTTAATTAAGGCCAAAAGATACTTGGAGGATGTTCTGGTTCACAAACAA
GCCATTCCATTCACCCGTTTCTGTCGTGGAGTTGGGCGTACTGCACAAGCAAAGAATCGT
CATTCCAATGGACAAGGGCGTTGGCCTGCCAAGTCTGCCAAGTTCATCTTGGATCTGCTA
AAGAACGCAGAGAGCAACGCAGAAGTCAAAGGGTTGGATGTGGATGCTCTTCACATCTCT
CACATCCAGGTGAACCAAGCTCAGAAACAGAGACGTCGCACATACCGTGCTCATGGAAGA
ATCAACCCTTATATGTCCTCTCCCTGTCATATTGAACTTACCTTGTCCGAGAAAGAAGAG
CCTGTTAAAAAGGAGCCTGAGACTCAGTTGGCTCCTAGAACCAAGAAGAATCAATCTTAA
ATCTGAGAGACTTGGAGTCATAGTTTGCTGGTAGAAAGAATTCTGGTTTTGTTTTGATTT
GTAATCTCAAAAACTTGTTTCCATTTCCAAAGATTGTTATCCAATGCCCTTATATGAGAT
ATGATCATGCTTCATGAAGTTAAAATATTTAATGAGACTTTTCTTTCAGGCTGATTTCAT
G

>CL110Contig1
ATCGGCAGGAGCTTAACACGGCAGAACCCCTCTTTTACGGGACGCATCGAATCATCGTCT
TCTTGTGGGTACGAGCAGAGAGATCAATCAGAAAGAAACATGGGAGCAGGTCGTGCAGTT
TCAATCTCATTAGACGGAGTGCGGGACAAAAACTTAATGCAATTGAAAAAACTCAACTCT
GTCCTGTTTCCTGTTAGATACAATGATAAGTATTACGCAGATGCTCTTGCTTCCGGCGAA
TTTACTAAGCTAGCATATTACAGTGACATCTGTGTTGGCTCAATTGCATGCCGGCTTGAG
AAGAAGGAAGGTGGGGCTGTTCGTGTATACATAATGACATTAGGTGTTTTGGCACCATAT
CGTGGCCTAGGTATTGGTACAAAGCTGTTGAATCATGTTCTTGATCTAAGCTGCAAGCAG
AACATTGGTGAGATATACTTGCATGTGCAGACAAACAACGAAGATGCCATAAACTTCTAC
AAGAAATTCGGGTTTGAAATCACGGAAACGATCCATAACTATTACACAAACATTACGCCC
CCCGACTGCTACGTGGTTACAAAATACATTGCCCAGCCTCAATCCAAGAAATAGATGGAT
TCATGAAAAGAAGTGTGGAGTGTTGAGATTGTCCCAATTGGACACTGATTCTTGTTATGG
ATGGTAGAAATATGTAATTCTGTTTTTGAGGCCCATTTGTTCTTCTATCTTTGTTTGAAA
TTGAAACAGTGGTGAGTAAAACTCATGAATTTAATCATATATGTAGAATGATACACTGTT
CCAACTTGAGAATTTAAGCACACATTTATTTATT

>CL115Contig1
CGGGTTCATCTATCTATCTGGATAATGCTCTGAAATTTGGTGCACCTCCCGGGGAGCAA
CCTTGACGCAATGGCGGCCATGGCTGCTCTACAGAGCTCATTTACCGCTCTTTCTCTC
TCATCCAAATCATTTCTTGGCCAACGCTTCTCCCCGTGCCCCTGTCCACCTCTGGTTAAG
ACTACAAAAGTGCCATGTCCTCCTATCCAAGTGAAGCTAAAGAGATGGGAACGGATAAAA
TGCAAGCCGAACAGTCTTCCAATAGTTCACAAGATGCATGTGAAGCTTGGGGATACCGTG
AAAGTGATAGCAGGACGCGATAAGGGTAAAATCGGCGAGATAACAAAGATTGTTAAGCAC
AACAGCACTGTGATTGTGAAAGAAATTAATTTGAAGACCAAACATGTGAAGAGCAAGGAG
GAGGGTGAATCAGGACAGATAATTAAGATAGAAGCGCCGATTCATAGCTCAAATGTGATG
CTATACTCGAAAGAACAAAACGTTGCAAGCCGGGTGGGTCACAAGATCCTTGAAGATGGT
AAAAGAGTACGATATCTGTTAAAAACGGGTGAAATAATCGACAGCGTAGAAAACTGGAAA
CGTGCGATCAAGGAAAGAGAGAAGAAAACAGAAGAGCTTACTGTTGCATCATGATACTAA
ACCAAATGAACAAATTGTAATCGCAAATTGTGTGCATTTTTTTGTTACTCAACTTCCTGT
TTGTAGTTTGTGATCTAATTTTATTTGGCCTCTTTTC

>CL119Contig1
CTCGCGGGGACTTTCAGGTAGCACCAGAAGGAAGAAGGTACGTGATGGAGCTCAACCAG
GCCTCTCAGCTTTCGTCACTGGGGGTGCCTCCGGAATCGGTAGAGCTCTTTGCATAGCTC
TTGCCCAAAAGGGTGTATTTGTTACAGTTGTTGATTTCTCTGAGGAGAGGGGAAAGGAGG
TTGCTTCGCTTTCGCAAAATGAAAATCTCAAGTTTCATTCAGGATTGAAATTCCCATCTG
CTATCTTTGTAAGATGTGATGTCAGCAACAAAGGAGAAATTGCTGCTGCATTTGAAAAGC
ACCTGGAAGTGTACGGGGGTTTGGATATTTGTATTAATTGTGCCGGTATTTCAACTCCCG
TGGTGTTCCAAAAGGACCAAACTGATGGTTCACGCACGTGGAGACATGCCATCGATGTGA
ATCTTGTGGCAGTTATTGATTGCACCCACAGAGCGATCAGAATAATGGAAGCTGCAAAAA
GACCTGGTGTGGTCATAAATATCGGCTCGGCATCAGGACTATATCCAATGATCACTGACC
CTATCTATTCTGCCTCTAAAGGGGGAGTGGTTATGTTTACCAGATCACTTGCTCCCTACA
AGCGAAAAGGTATCCGCATCAATGTCCTTTGCCCAGAGTTTGTTCGAACTGACCTGGCCG
AAAAAGTGGATTCTAAGTTTATTGAACGAATGGGAGGTTATGTCTCCATGGATACAGTGA
TTCAAGGTACGTTTGAGCTTATAAGTGATGAGAGTAAAGCTGGCTCGTGTTTATGGATCA
CTAACCGCAGAGGCCTGGAATACTGGCCGACTCCAACCGAAGAATCAAAATACTTGGTGG
TCCCTTCAAGATTGAGGACAAGATTTTCATCGGTGGTTCCATCTACTGTCCAGATCCCTC
AGAGCTTTGAGAAAATAACTGTTCACACTCTGAACCACAATTTTCGTAGTGCTACAAGTA
TAGTGCGTGCACCATTGAGATTACCGATCAAACCAAATCATGTCCTCTTGAAAATCATAT
ATGCTGGTGTCAATGCAAGTGATGTGAATTTTAGTTCTGGTAGCTATTTCAGCGGAAGCA
AGCAAGAAATCAGCTCTCGACTTCCATTTGATGCCGGATTTGAGGGTGTAGGATTAATCG
CTGCAGTGGGTGATGGGGTTAAAAATCTAAAAGTTGGCTCTCCGGCAGCTATCATGACTT
TTGGAGCTTATGCTGAATTTACCATGGTACCCGCAAAACACATTCTTCCTGTCGCAAGA
CCAGACCCTGAAGTTGTTGCCATGCTTACTTCTGGACTTACAGCATCGATTTCTCTAGAA
AAGGCAGCAAAAATGGAGTCCGGGAAGATAGTTCTTGTCACTGCAGCTGCTGGAGGGACG
GGGCAATTTGCAGTTCAGCTCGCANAATTTGCTGGANACAAAGTAGTTGCAACGTGTGGA
GGTAAAGATAAAGCTATGCTTCTCAGAGATTTGGGAGTTGATCGAGTCATCGACTACAAN
GAAGAAGTCATCAAAAATGTTCTTAAGAAGGAGTTTCCAAAAGGCGTTGATATCGTTTAC
GAAATCTGTGGTGGCG

>CL119Contig2
TTTGCAGTTAGCTCGCAAAATTTGCTGGAAACAAGTCGTTGCAACGTGTGGAGGTAAAGA
TAAAGCTATGCTTCTCAGAGATTTGGGAGTTGATCGAGTCATCGACTACAAAGAAGAAGT
CATCAAAAATGTTCTTAAGAAGGAGTTTCCAAAAGGCGTTGATATCGTTTACGAATCCGT
TGGTGGCGAAATGTTTGATTTGTGCTTCAACGCGTTAGCAGTTTATGGGCGAATGGTTGT
CATTGGTATGATCTCTCAGTATCAAGGAGAACATGGATGGAAACCACGAAACTACACAGG
ACTGTGCGAGAAACTCCTAGCGAAAAGCCAAACTGTGACTGGATTTTTCCTCACACAATA
TACTCATCTTTGGCAACAACATTTGGATAGTCTGGTTCATCTTTTCTCCGTGGGAAAGCT
AAAGGTTGCAATAGACCCTAAAAGCTTTGTGGGCGTTCAATCCGTTGCTGATGCAGTTGA
ATATCTCCATTCTGGTAAAAGCGTTGGCAAGGTGGTGGTTTGCATTGACCCGAGTTTCAG
TCAACAAGCAGCCAAACTGTAAGTTTACCATTGGTAATAAACATTGTTGGAGTAATCACA
TAAGCATCGGCAAACTGGAAATACAGAGGACTCTGTTATTGTTCCTTCATGAATCAAGTT
GAATAAGGCTCACACGTATGATCATATTTTTCCGAAATAACTCTCCTTCGGGTGGGTTCA
TATACAAACAACTAGACCACATCGGATATGTTTGTTCTTGTGCTTGAACATCCTGGATTT
TGTTGAATGAATTCTGTAACTTCTACAGGTTAAGATGAACCNACTGTTTGTACAAGTATG
TCATCTT

>CL123Contig1
CGGGGATATGACGGCTCGGCACACTCGCCAATAACAATCCGATTGCTTTCTCTCTCTACA
CACACACACTGTGTGTCGTCTATAAGTTGGGGAATTTTTGAGCCCTAAATTTGGGGCTCT
CGATCTCCATCTCAACTTACAGGCGCAACTCAAAATAAAATATGAGTACTCTAGACGTC
GCGAGGACAGAACTTGCACTTGCTGTTCTGTATTTGAACAAAGCGGAAGCCAGGGACAAG
ATATGCAGAGCAATACAATACGGGTCAAAGTTTGTGAGTAATGGGGAGCCTGGCACGGCA
CAGAACGTTGACAAATCGACTAGCTTGGCTAGGAAAGTTTTCCGACTTTTCAAGTTCATC
AATGATTTGCATGCTCTTATCAGCCCGACTGCTCCTGGAACTCCCCTTCCGATTGTTTTA
CTTGGGAAGTCAAAAAATGCATTATTGTCGACTTTCTTGTTCCTCGACCAAGTTGTTTGG
CTCCATAGATCAGGCATTTACAAGAACAAAGATCGTGCAGAAATTCTCGGCAGGATATCC
CTTTTCTGTTGGATGGGCTCCTCCGTCTGTACTACTTTAGTCGAGATAGGAGAGATCGGG
AGGCTTTCCAAATCAATAAAGAAGTTGGACAAGGAACTCAAGGGTACCGATAAATACAAG
AATGAACTGTACCGTGCTAAAGTTAAAACATCAAACGAGAGGTCGTTGGCCTTGATCAAA
GCAGCCATGGATATCGTGGTTGCAGCTGGTCTGCTCCAACTCGCTCCGAAAAAGGTTACT
CCTCGTGTTACAGGAGCATTTGGATTCGTTAGCTCTCTCATATCTGGTTATCAGTTGCTT
CCATCACCACAAAAGTCGAAAACGCCTTGAAGCAGATGATGGATGGCAACTACGTAGGTT
TGGAAGGCGTTATAATAATTATACGCGTATATTGCAGTCACATACGTTGTTCGTGTATG
ATTTTATTATTTTGCAGTCAACAATTACAATAATAATAATAATGTATGTTGTGCC

>CL127Contig1
GCGACATGGGTGCCTATACCTATGTATCGGAGCTATGGAGGAAGAAGCAGTCGGATGTCA
TGAGATTTATGCAGAGGGTGAGGTGCTGGGAGTACCGCCAGCTTCCTTCCATTGTCAGGG
TTACTCACCCTACCCGACCCGATAAGGCTCGTCGTATGGGTTACAAAGCCAAACAGGGCT
ATGTGATCTATCGAGTTCGTGTGAGGCGTGGTGGAAGGAAGAGGCCAGTTCCCAAAGGT
ATTGTGTATGGAAAGCCAACAAACCAGGGAGTTACTCAGCTGAAATTTCAACGCAGCAAG
AGGTCTGTTGCTGAGGAACGAGCTGGGAGGAAATTAGGTGGTCTTAAGGTTCTCAACTCT
TACTGGCTCAATGAGGACTCAACTTACAAGTACTTTGAGGTGATCTTGGTGGATCCAGCT
CATGCTGCTATCCGCAACGATCCAAGGATCAACTGGATCTGCAACCCTGTGCACAAACAC
AGAGAGCTTCGAGGACTCACATCTGCCGGTAAGAAGTACAGAGGACTGCGTGGAAAGGGA
CACTTGAACCACAAGGCACGTCCCTCAAGAAGGGCTACCTGGAAGAGGAACAACACTTTG
TCTCTTCGCCGTTATCGTTGATCATCGTAACTATCTATCCATCCATCCATCCATTATCAA
CAACTTTCTTTTATTTCCTTGTGTTGTAGTGATTCTAAATTTTGGTGTTCAAGACCTGGA
ATGTTTTGTTTCAATTTTGATCTAAACTTTTTGCGGAAGTGGTGTTTGAGAATTTTTCTA
TGGCGACATCTTTTTATAAA

>CL127Contig2
CAGCCATCTCTCTTAGAGATCGAAACCGGAAGAGACTGCGACAATGGGTGCCTATACCTA
TGTATCGGAGCTATGGAGGAAGAAGCAGTCGGATGTCATGAGATTTATGCAGAGGGTGAG
GTGCTGGGAGTACCGCCAGCTTCCTTCCATTGTCAGGGTTACTCACCCTACCCGACCCGA
TAAGGCTCGTCGTATGGGTTACAAAGCCAAACAGGGCTATGTGATCTATCGAGTTCGTGT
GAGGCGTGGTGGAAGGAAGAGGCCAGTTCCCAAAGGTATTGTGTATGGAAAGCCAACAAA
CCAGGGAGTTACTCAGCTGAAATTTCAACGCAGCAAGAGGTCTGTTGCTGAGGAACGAGC
TGGGAGGAAATTAGGTGGTCTTAAGGTTCTCAACTCTTACTGGCTCAATGAGGACTCAAC
TTACAAGTACTTTGAGGTGATCTTGGTGGATCCAGCTCATGCTGCTATCCGCAACGATCC
AAGGATCAACTGGATCTGCAACCCTGTGCACAAACACAGAGAGCTTCGAGGACTCACATC
TGCCGGTAAGAAGTACAGAGGACTGCGTGGAAAGGGACACTTGAACCACAAGGCACGTCC
CTCAAGAAGGGCTACCTGGAAGAGGAACAACACTTTGTCTCTTCGCCGTTATCGTTGATC
ATCATAACTATTTATCCATCCATCCATCCATCCATTATCAACAACTTTCTTTTATTTCCT
TGTGTTGTAGTGATACTAAATTTTGGTGTTCAAGACCTGGAATGTTTTGTTTCAATTTT
GATCTAAACTTTTCGCGGAAGTGGTTGTTTGAGATATTTTTCTATTGCGACATCTTTTTA
TTATATTCAAACATTGAGGAATGATGTTTCTGCT

>CL131Contig1
ATTTGACTCATCAGCACTGTAAGAGCCAACGCAGCACTATTTGGGACAGTCACTCAAGGG
ATCCCACTCAGCGGCGGCGTTGTTACATTTTCTCTCTCCTCCCTAAGAAATATCGTCGCC
GCCGGCCATGTCCCTCCTGCAAACATTTATCCAGCAATGCCCCGTCGTCTCTGGCGGTTT
CCCTCAATTCCCCCCTACACCATCACTACTTTCTTCTACTAAACATTCCGTCAATTTCAC
CGTCTCATGTTGCTCCGTCGCTTCGCCGGTGGCCGTTGTTAACGAAAATGTAGACAGGAA
ATCTATCGAGAGGAGCGAGATTAGGTTAGGTTTGCCTAGTAAAGGTCGAATGGCTTCCGA
CACTCTTGATCTTCTCAAAGATTGTCAATTATCTGTGAGGCATCTGAATCCTCGGCAATA
CGTTGCAGACATTCCTCAGCTCGCAAACTTAGAAGTTTGGTTTCAGCGTCCAAAAGATAT
TGTACGAAAACTGGTTTCAGGAGATTTAGACCTTGGCATTGTTGGTCTTGACACAGTTAG
CGAATATGGACAGGGAGATGAAGATCTAATCCTTGTTCATGATGCACTTGCATATGGAGA
TTGTCGCTTATCTCTTGCAATTCCAAAATATGGGATTTTCGAGAACATCAATTCAGTTAA
GGAGCTAGCACAAATGTCTGAGTGGACTGCTGAGAAGCCTCTAAGAGTTGCCACTGGTTT
CACTTATCTGGGTCCTAAATTTCTGAAAGAAAATGGTCTTCAGCATGTTGCTT
TTTCAACTGCTGATGGGGCACTGGAGGCAGCTCCTGCAATGGGTATTGCTGATGCTATTG
TGGATCTTGTTAGTAGTGGAACCACATTGAAAGAAAACAATCTCAAAGAAACTGAACGCG
GTGTCCTCTTAGAAAGTCAGGCTGACATGATTGCTAGCAAGAAGTCCTTAATCCAGCGCA
NAGGTTTATTGGACATCACACACGAAATTCTTGAAAGATTCG

>CL135Contig1
CTGGCGGGGGGACCGAGGAGAGGAGACGGCCATGGAGGAAGAAGACACGAGGTGTACG
GAGGAGACATCCCAGATGTCGGTGAAATGGAAGGAGACGTTGATCCTCATCACGCCGATG
TCGAGATGACTACCGCAGACGATGACGCCGTCAAGGAATTGGATGAGATGAAGAAACGAC
TGAAGGAGATGGAAGAAGAAGCAGCCGCTCTTCGCGAAATGCAAGCCAAAGTTGAGAAAG
AAATGGGTGCTGTTCAAGATCCTGCAAGTGCAGCTGCTAGCCAGGCAAGCAGGGAGGAGG
TGGATACAAGGTCTATATTTGTTGGCAATGTGGATTATGCTTGCACCCCTGAAGAAGTTC
AACAGCATTTCCAGTCTTGTGGCACTGTAAACAGAGTCACTATCCTTACGGATAAATTTG
GCCAACCTAAGGGTTTTGCTTATGTGGAGTTTCTTGAAGTGGAAGCTGTTCAAGAGGCTC
TTGCCCTTAATGAATCTGAACTACATGGGCGACAACTGAAGGTAATGGCTAAAAGAACGA
ATGTACCTGGAATGAAGCAGTACCGTGGGAGGCGTTTCAACCCTTACATGGGCTACAGAG
GATTTAGGAGGCCATATGTACCTCCTTATTTCTACTCCCCTTACGGATATGGGAAGGTTC
CGAGGTTCAGGAGGCCAACACGCTACATGCCCTACTACTGAGCACCAACACAGGCTGC
AATGCAATCTGCTTGTTCTTTGAATGCATGATCGTATCGTATCATATATTATTATGCAG
ATAGATGGCACTGTGAGGTATACTTCATTGGACTGTAAAAACAAACCTCGTTCAAC
TTGTTCTGGTAT

>CL139Contig1
TTTTTGGGCTCCCTATGCGGGGCTTAAAAATCTCGTATCCACCAAATCCAACACCACCC
ACCTCTCTCACAAGATGCAGATATTCGTCAAAACCCTAACCGGGAAGACCATCACTCT
CGAAGTCGAGAGTAGCGACACCATCGACAATGTCAAAGCCAAGATCCAGGACAAAGAGGG
TATCCCTCCAGACCAACAAAGATTGATTTTTGCTGGCAAGCAATTAGAGGATGGACGAAC
ACTTGCTGATTACAACATCCAGAAAGAGTCAACACTCCATCTTGTTCTAAGACTGAGAGG
AGGAACTATGATCAAGGTTAAGACTCTTACAGGGAAAGAAATTGAAATTGACATTGAACC
AACTGATACAATTGATAGAATCAAGGAGCGAGTTGAAGAGAAGGAAGGAATCCCTCCGGT
GCAGCAAAGGCTGATTTATGCTGGGAAACAGCTTGCAGATGACAAAACAGCAAAGGACTA
CAACATTGAAGGGGGGTCTGTACTTCATCTAGTTCTTGCATTAAGAGGTGGTGGTAATAT
TTAAAAGATGCCTGCTAATGCTATCTTATCAAAGTTTACATAATTGAGCTCACACTCGAT
GATATATTCCATGTGGGTCCATAATGAGACGTCGATTGCCCCATGACAATGTGATTTGTA
TTTGTATTTATACTCAAGATTTGGTGCATTTTATTCTGCATTGCTNTTTGAGGGCTTGG

>CL142Contig1
CGGCGGGGGAACAACTGTATTTCATCAACTTTTCAGAAAAAGGCAATGGCTAAGGTGGC
GATCATGAGGACACTAATGGGGCTCGTCGCTACCGCGATGCTACTGGATTTGGTGGCGGC
AGTGGATTACACTGTCGGAGCTCCAAACGGAGGGTGGGACCAGTCGACTGATCTGCAGTC
GTGGGCTACATCCCAAACATTTTCAGTAGGAGACAATATAGTTTTCCAGTATTCATCTAC
TCATGACGTGCTTGAGGTTTCTGAGTCGGATTATAATTCTTGTGCAACCGGAAGTCCTAT
TTCAACCAGTAGAAGTAGCCCAACTAGAATCGCACTCACCACTGCAGGAAGCCGATATTT
TATCTGTGGCATAAGTAACCATTGCAGCCAAGGAATGAAGGTTCAGATTGATGCAGCAGC
AGCATCATCACCTGCACCGCCACAAGGCACCACTCCTTCAGCCCCATCTCCGCCAACAGA
TGGTCCTACCGGTAACTCGCCACCACCCCCAGTCACTGGTGAGACTGTAGACCCTCCCTC
ATCCGCTATAACACTAAAGATGGCTGCTGGTTCTATACTTGGGTTTGGGTTCCTTGTGAT
GATGCTACTGTCCCTCTAAGAATTCCTAGAAAATGATTTTGAGGATGTTTGTTTGTGTTC
ATTCTATGGTTTTTGTGACACTAGCTCTAGCTGGCATTGTTTGATTTACGACTTGTAATA
TAATCATGTATTTTTCATTCCCTAAAATCTATTTTCATTAA

>CL147Contig1
ATATCCTTCTCTCATTTCACACAAATTTCGATATCCGTGGAGAATCAAACACACACACAC
GCACACATATAGATACAGGACTTCTGTACGTATATCCCACGAACACCCACCACCGGTTAC
CAATTATCGATCAATCTTCCGATTTTTCTAAATCCAAATTGGGAATTGCATCTCCTCAAT
AGCAAACAAATTCCCCAATTTCCAGTTTTAGGGTTTCGATTTCTTCTTTCTTTCATTCCA
CGAACAATGAAGGTTCATCCGGCGCCCAATCGGCGAAACATCACCGTCCGGTACGATTTC
GGTTCTCAATCCAACGCCGCTGCGGTTCTTTGCCGTCAAAAAAAGCTCCGGCGACTCCC
ACACATCTTTGCAAAGGTTCTGGAACTGCCGTTTTACTCCGATGCCGATGTTTCCATCC
ATGAAACTTCCGATTCTCTTAAATTTGTTGTCGATACAGACGACGATATCGGTACCGATG
GCGATATTGCTGCTCATACAATCGAGATCTATCCTGGTGTTACTAAAATTGTTGTAGGTG
GGAGGCGAGTTGTGAACAATTGTGGTAATAATCCGGTTAATGAACTGGAGCTAGACGTGT
GGCGGTTCCGGCTTCCGGCGTCTACGCTGCCGGAGCTTGCGACGGCGTCGTTTAGTGATG
GAGAGCTTGTAGTTGTTGTGCCGAAGGACGTTAACTTGGACGGAAATCAGGGAGAGCTTT
GGGTTGAAGGTAACGAAACAGGGCAATTTGTTCTTGTACAGTAATTAAATATCTTAGTTC
TTTAAGTATGTGTCTTCTAATCCTCAAGATATATGTTCTGAAAACTTCTGTTACT
TATGATTGA

>CL151Contig1
GCGGGATCCACGGCGGGTATTCGTTCACCTACACGAATCATGGCAGCTCAAGATGAAACT
GAGGTTAAGAGTGGTGATTCAACAAAGTTTGAACCGGAGAGACCAAAGGGTGCATCAAAA
ACAAAACTAGAGACTCATGTGAGCAGGGAAGAAATTGACCTGATAAAGTCGAGCGATTCT
CCTACACGCCCTATACGGACCACAAGACAGAGTGTTGGTTCAGATCAGAGCATTGATAAC
TCACCAATGCACCCACATCCACAAGCCAGAGTTGGGAACAGGGGTAGCGCAGGTTCTTCA
CCAATGTGGGATAGAAAGGTTTCTTCAGAAAGTAGCCATGGTGCAGCTTCTTCAACTCCT
GGAAGATCTCGATTGAAACAAGTTACTCGTGGTGAAGAAACTGTAGATGATGGTCCTGCA
ATTCCGAAATTTGGTGATTGGGATGATAATGATCCTACAGCAGGCGAAGGTTACACTCAA
CTCTTCAACAAAGCAAGGGAGGATAGACACAATGGAGGAGCCAAGTCGCCAATGATAACA
ACTGAGAATGCTAATTTTTATGGTCAAAACCGGCATGGCAATGACAACACAAAGGGTTG
TGGCTGCTTTTCATGGAGCAGAAAATGATTTATTTTTGGTATGGATGGAAGAAAAAGTGT
TTGCTAGTTCTTAAAAGGGGTTTTTGCAACATATTTTGGGATTATTAAGTGGGGGATGTT
GAAAATATATCGTCTAGAATTCATATCATCTTTTTATTATATCATTTATAGAATCGTATT
GTATATGATGCTAGGACAAAGGTGACTTACGTGCAATGCAATGTTGATGCTTTTGTCTAC
GTTA

>CL151Contig2
GCGGCGGGTATTCGTTCACCTACACGAATCATGGCAGCTCAAGATGAAACTGAGGTTAAG
AGTGGTGATTCAACAAAGTTTGAACCGGATAGACCAAAGGGTGCATCAAAAACAAAACTG
GAGACTCATGTGAGCAGGGAAGAAATTGACCTGATAAAGTCGAGCGATTCTCCTACACGC
CCTATACGGACCACAAGACAGAGTGTTGGTTCAGATCAGAGCATTGATAACTCACCAATG
CACCCACATCCACAAGCCAGAGTTGGGAACAGGGGTAGCGCAGGTTCTTCACCAATGTGG
GATAGAAAGGTTTCTTCAGAAAGTAGCCATGGTGCAGCTTCTTCAACTCCTGGAAGATCT
CGATTGAAACAAGTTACTCGTGGTGAAGAAACTGTAGATGATGGCCCTGCAATTCCGAAA
TTTGGTGATTGGGATGATAATGATCCTACAGCAGGTGAAGGTTACACTCAACTCTTCAAC
AAAGCAAGGGAGGATAGACACAATGGAGGAGCCAAGTCGCCAATGATAACAATTGAGAAT
GCTAATTTTTATGGTCAAAACCGGCATGGCAATGACAACACAAAGGGTTGTGGCTGCTTT
TCATGGAGCAGAAAATGATTTATTTTTGGTATGGATGGAAGAAAAAGTGTTTGCTAGTTC
TTTAAAGGGGTTTTTGCAACATATTTTGGGATTATTAAGTGGGGGATGTTGAAAATATAT
CGTCTAGGATTCATATCAGGTTTTTATTATATCATTTATAGAATCGTATTGTATATGATG
CTAGGACAAAGGTGACTTACGTGCAATGCAATGGTGATGCTTTTGTCTACTTT

>CL155Contig1
CGGCGGGGGAGATGGAGTCTTTTATCAGGAGTAGATGGGATGATTAATGAGGAAGAGATA
GACTTTGAGACAAGGGTTTTTCCCTTTTCTTTTTAGGCACGCATAAACACAACGGGGAAC
CCAGATTGAGGAGCTGATCCCTCTGAATCTGTTGCAGAAACAAAAGATCAGATTGTTGGA
GGAAGGGAGAACATCTTAACTCGTGATTTATAAGGATGCCTCATCACGAAGTTGACCAAA
TAGATTACATGGCAGAAGAAGGGGACATGTCGGATTTTGCGGACGATGTGGATGGAGAGG
AAAACGGTGGTGGAGATCGAAGTCTTGATGACTATGATATGCTTACGAAGGTGACGGATA
CGTCCTCTGCTCAAGCAAGGACAGGCAAAGATATTCAGGGCATTCTGTGGGAAAGATTGA
ATATAACAAGGGAAAGTTACAGACGTACAAGGCTGGAACAGTACAGAAACTACGAGAACA
TTCCCTTATCGGGCGATGCTGTTGATAAGAAATGCAAACAAAAATCGAAGGGCGGTTACT
ACTATGAATTCTTTCATAATACGAGATCAGTGAAGCCTACGATCCTTCATTTTCAGCTAA
GGAACCTGGTATGGGCTACCTCGAAGCATGATGTATATCTCATGTCTAACTACTCAATCA
TGCACTGGTCATCATTATCACAAAACTTGACGGAAATCCTTAACTTCTCTGGGCACGTA
GCACCTACTGAGAAACATGCTGGAAGTTTACTGGAAGGCTTTACGCAAACTCAGATTAGT
ACACTAGCAGTTAATGACGATTTTCTGGTTGCAGGAGGCTTTCAAGGAGAGCTCGCTTGT
AAGAGGTTGGATAAACAAGGAGTAAGTTTTTGTACAAGAACAACTTATGAAGACAATGCC
ATAACAAATGCTATTGAGATATACCACACCTTGAGTGGTGGGACGCATTTTATGGCATCA
AACAATGATTGCGGTGTGAGAGAATATGATATGGAGAGATTTCAGCTTGTGAATCACTTC
CACTTTCCTTGGCCAGTGAATCATACATCCTTGAGCCCAGATTGCAAACTCATCACTGTA
GTCGGAGATCATCTTGATGGATTGCTTGTAGACTCTTCAAACGGAAAGACGGTTGCGACA
GTGGAAGGTCACCTCGACTACTCATTTGCTTCTGCATGGCACCCGGATGGGAGAATCTTT
GCGACAGGCAATCAAGACAAGACTTGCAGGGTATGGGATCTAAGGAATCTATCAAACCCA
GTTTCGGTTCTGAAAGGCAACATGGGTGCAGTAAGATCAGTGCGCTTCTCTTCAGACGGG
CAGTTCTTGGTGGTGGCAGAACCTGCAGATTTCGTTCATGTGTATAACACCAACTTAAAC
TACGAGAAAAGGCAAGAAATTGATTTCTTTGGGGAGATTTCGGGTGTTTCACTTAGCCCT
GATGATGAAAGCCTTTACATTGGAGTATGGGATCGGACTTTTGCGAGCTTGCTACAGTTC
AACAAACGACATAGGTATGGGTACCTTGATTCGTATGTGTAGTCTAGTCCCTAATAGTCA
CCCTGAAATAAGTCGGTCGGGAGTGTTTGTTTTGTTTTTGTGTGGATTGGAGACCATGGA
AGTAGTAGTATCTAAAACATTATTCCCAG

>CL159Contig1
TAAAATCCATCTCCTCTCTCTCTCTCCCTTGCTTTTTTGCTGGATTTGCAACCATTTTTT
TCTCGCTCTCATCTGGGTTTTAAAAATTTCAAGTTGAAAGATGGAGAGGGATTTCATGGG
TTTGAATTCTAAAGATTCAGTGGTCGTCGTCAAGGAAGAAGCCGTTGAAGGATGTAAAGA
ATCAGTGTATACAAAGAGCTCTGCAATCCACTGGCCTCTGCCAGATGGTTTTGAAGGGTC
TAAAAACCGCCAATCTGGTGAAAATCAGAAAAGCATTGGTCTTAACAGGCAAGGTGGTAC
TCATTTTTCAATGGCTGCTTATCCCATGCAACAGTGTGCTTTTCCTTTGCAACTTCACAA
CGATACTAAGCAAGCAGTTCCTATTGCGATGAGTCCTTTCTTCAGGGCTCAGTTTGGTGG
TGCTCCCATTAAGCAACATGCCATTCTTCCATCTGCCGGTTCCTTTCTTGCTGGAACCAC
CGAACCATGGTATAGTACAAAGGCTTCTTGTGCTCCTGCTCAACTGACCATCTTTTATGG
GGGCATGGTGAACGTGTACGATGATATCTCTGCCGAGAAGGCTCAAGCTATCATGTTCTT
GGCTGGAAATGGGGCGTCTGTGAGCACGCCTCAGCCGAGGGTTCAAGCTCAGGCACCCAT
TCCAAGAACACCAGCAGGAGATGCGGTTTACGTGAGCGAACCAATCAACATGCAACCCTG
CTCAGCACTCTCGAGCCCAATGTCTGTGTCTTCACACCCTGTTGGTCAATCGACCGCTGT
ACCCACTAACAAAGATGAAGCTGCTAAAACAGTCGGAGGCTCAGTGACCCCTATTAGCAA
AGTGGATACTCCACGAGTCATCAATTCACTTGAGCAAGTGATGCAATCAGCTGTTCCTCA
AGCTCGCAAAGCATCCTTGGCTCGGTTTCTTGAGAAGCGCAAGGAAAGAGTGATGGCTTC
GGCTCCTTACAGCATGAGCAAAAGCAGCTCGGAATGCAGTGCGAATCCTGGAGCAAGCTG
CAGTGCAAATGTTGTTAGCAGCAGCTAGAAAGAGAAT

>CL159Contig2
CGGGGCTTTTTTGCTGGATTTGCACCATTTTTTTCTCGCTCTCATCTGGGTTTTAAAAAT
TTCAAGGTAATTTCTTTGTTTTTTTTCTGGGTTATAAAATCTTTTTGGGGGGTTTCTTTT
GATCTTTAGGGGAAATTATAATTTTGTAGTTGAAAGATGGAGAGGGATTTCATGGGTTTG
AATTCTAAAGATTCAGTGGTCGTCGTCAAGGAAGAAGCCGTTGAAGGATGTAAAGAATCA
GTGTATACAAAGAGCTCTGCAATCCACTGGCCTCTGCCAGATGGTTTTGAAGGGTCTAAA
AACCGCCAATCTGGTGAAAATCAGAAAAGCATTGGTCTTAACAGGCAAGGTGGTACTCAT
TTTTCAATGGCTGCTTATCCCATGCAACAGTGTGCTTTTCCTTTGCAACTTCACAACGAT
ACTAAGCAAGCAGTTCCTATTGCGATGAGTCCTTTCTTCAGGGCTCAGTTTGGTGGTGCT
CCCATTAAGCAACATGCCATTCTTCCATCTGCCGGTTCCTTTCTTGCTGGAACCACCGAA
CCATGGTATAGTACAAAGGCTTCTTGTGCTCCTGCTCAACTGACCATCTTTTATGGGGGC
ATGGTGAACGTGTACGATGATATCTCTGCCGAGAAGGCTCAAGCTATCATGTTCTTGGCT
GGAAATGGGGCGTCTGTGAGCACGCCTCAGCCGAGGGTTCAAGCTCAGGCACCCATTCCA
AGAACACCAGCAGGAGATGCGGTTTACGTGAGCGAACCAATCAACATGCAACCCTGCTCA
GCACTCTCGAGCCCAATGTCTGTGTCTTCACACCCTGTTGGTCAATCGACCGCTGTACCC
ACTAACAAAGATGAAGCTGCTAAAACAGTCG

>CL163Contig1
CGGGATCCAAAGTAATCATCAATATCTTTGACTTTTTGACTTCATAGTTTCGATCGTAAA
GCTACTGAAAATGGTGAAGTTGGCATTTGGTGATTTTGGTGATTCGTTCAGTGTTGGCTC
ACTCAAATCGTATTTAGCTGAGTTCATTGCCACACTTCTTTTTGTGTTTGCGGGTGTTGG
GTCAGCTATTGCTTATGGTAAGCTCACAGCAGATGCAGCATTAGATCCTGCTGGGCTGGT
AGCTATTGCAGTTGCTCATGCTTTTGCACTATTTGTCGGGGTCTCAATGGCAGCCAACAT
CTCAGGTGGCCATTTGAATCCGGCCGTCACCTTTGGATTGGCTATTGGCGGCAACATCAC
TATCCTAACCGGCTTATTTTATTGGATTGCCCAATTACTTGGTGCCATTGTTGCTTCATT
CCTTCTCCAGTTTGTCACCGGAGGACTGGCTGTTCCAACCCATGGAGTTGCTGATGGCAT
GAATGCTATCCAAGGAGTAGTGATGGAGATTATCATAACATTTGCCCTAGTCTACACAGT
TTATGCAACTGCAGCAGACCCGAAGAAGGGTTCACTAGGAACCATCGCACCCATTGCAAT
TGGGTTCATTGTTGGAGCTAACATCTTGGCTGCCGGCCCATTCAGTGGTGGTTCAATGAA
CCCTGCTCGATCATTTGGACCTGCTGTTGCTAGTGGAGACTTCTCAGAGAACTGGATTTA
CTGGGTTGGACCACTTATCGGCGGTGGTCTAGCTGGGCTTATCTATGGTGATGTTTTCA
TCGGATCATACGCTCCACTACCAGCCTCTGAAGACTATGCCTAAAAAGTCTAGTCGTTT
TGCGGTTTCAATGTATTTCATGTTTATTTAAGGGTTGAAATTGTAATATCCTCTTTGT
TTGGGGATCATTTTGAGAATTATGGAAGGTAAAGGGTCAATTTTGATGAGATACTAATGT
ATCTTATTCACATTTGACCACACCATAATCTCCCAAGTTTGTATCTCTATCTTCCTTTGG
AAAATCCTAAGCTTGTAATCTTGATATGTGAATAAGTGTTTATATCTCCTTTTGAATCTT
ACGACA

>CL167Contig1
AGGATTGGGATTGCGTTTGCGTACTGCTCTTGAGTTTTCTCCTTCTCTATCTCACCGCCT
CTATCAATCCATCAGCTATCCTTAAACCCAAGATATTCGATTACTTTCTTCTTTCATTCA
CTTTAACGTAATACATCATTTGATTTTCTATCCAAACCCTAGTTCATGGACAACTCCAAA
GACCAAGGAAGCAAGATCGCCAATAACGAAGAGAACCCTTCCAATAATTCTGAAACTCTT
GTTGGTTCTTCGGTTCTTCCTGTTGTTGGTGAGGAAAATGGCAACCCAAACCGGTCTTCT
TCGGTTGCCAGAACCCCGTTCACCAATCTCAGTCAGGTCGATGCTGATCTTGCCCTGGCT
CGTACACTACAAGACCAGGAAAGGGCATATATGATGTTGAGAATGAATGGTGATGGGAGT
GAACATGAGAGTTGGGAAACTGGAAGTTATGCGCATGATGATGATGATGAATTTGATCAT
CACAATAGTGAATATGATGGTTCTGATGCCGATGAAGGAGAAGATGCATTTGATGTCCAT
GGTCATCTTGATCTTGGATCTGGAGAGGAGGATATAGGCAACCAAGGTGTTGATTTGGAT
CCTGCTTCTTTTCCAAATGACGAGGCCTATGCAAGAGCTTTACAAGATGCTGAAGATCAA
GAAATGGCAGCTAGATTTTTGGCCCTCACTGGCATAAATGAAATGGTTACAGAGGAAGAT
GATGATATTGATGATCATGGTGGTAATTCTCAGGATACATGGGATGATGTTGACCCAGAT
GAACTATCATATGAGGAATTGCTTGCACTGGGTGAAGTAGTTGGGACAGAAAGTCGAGG
GCTTTCTGCTGATTCAATTGCTTCTCTGCGTTCAGTTGTATACAAGACCCAAAATAGTCA
TAATGGAAGCAGTGAAACATGTGTTATTTGTCGCCTAGACTATGAGGATGGTGATAACTT
GATCTTACTTTCATGCAAACACTCGTACCATTCTGAGTGCATAACCAACTGGCTACAGAT
AAACAAGGTGTGCCCTGTCTGCAGCACAGAGGTCTCAACATCTGGAAGCGCTAGTTGATG
TACATTCGTGGTGTTTTTATGTTGCTGCAGAAGACAAAACGAAACCCTGGTTCCAAAATA
TCCTTTCAAAGACCATAATATCCCTCATTTGTGACGATTCTNGGTTATGTTGTAGTTGGT
TAGCAGCTTTTCTTATGNCAACTTTCTTTGGATCATAATTCTGAATTGTCTCANTGTCTA
TCGGATCGTGGTGCCAGTTG

>CL171Contig1
GGCGGGGACCACACACTTCATTTCTCATCATATTCTCACAATGCCTTCACCTCATCCCGA
TTTCGAGCCCATCTCCGAATGCAGCTCGGAATCGAGATCGAGCCAGACCGTCGCATCCAA
TCTCGATGGCACCCTCCTCGTTTCCCGCAGCCTGTTTCCATACTATTTCCTCATAGCCCT
CGAAGCCGGAAGCATTTTCCGAGCTTTCCTCCTACTACTGTCTTTCCCATTCGTTTTCTT
GACTTCCGTCCTGTTTTCCGAATCCGCAGCTACTCGTATCTATATTTTCATCTCGTTTGT
CGGGCTACAGATCCGAGATGTGGAGCTCGTATCGAGCTCGGTTTTGCCACGATTTTATGT
GGAAGATGTTCGACCAGAGACATGGAGGGTGTTTAACTCGTTTGGAAAGAGGTATGTGGT
GACATCAAGCCCATCGGTGATGGTGGAACATTTTGCGAAGCATTTTTTAGGGGCCGATAA
GGTGTTCGGGACCGAACTGGAAGTTTCGAAAAATGGTCGAGCCACCGGGTTCGTTACAGA
ACCCGGTGTTCTTGATGGCGAGCTTAAAAAAGCTGCCATTTTTCGAGAATTTGGAGGTTC
GAATTTACCTGATTTGGGTCTTGGAGATGGTGAAACTGACAAAGATTTCATGTCCATTTG
CAAGGAAGGATATACAGTACCGAAAACGAGATGCGAGCCGTTACCAAGAAACAAGCTTCT
AAGTCCGATCATCTTTCATGAAGGTCGTCTTGTTCAAAGGCCTACACCGCTCGTCGCTCT
ACTCACCTTTCTATGGATGCCGATCGGCATTCTCCCTCTCATTCTAGG

>CL175Contig1
GGTGATGGTCTGAGCCTGTGATAACACAGAACATCGTTTAACGTGAAACATTTAAATAAG
ATACAAATCGACGGTTTTTACTTCTCTCTCTGCGATCCTTCTTCAAAAGTAACTGTGTGG
ATCAGTGGTGGAAGGTGAGTAGCTTATTCTTGTCGTCATACTTGGGACTTGCCATCACAA
CTACGTACAGATTCTTCATTCATCATTTTCATTTTCATTTCTGTGAGTGAAGTGAGCTCC
AAGTGAAAGAACAGATTGGAGTTGATCTCTGGTGTTTGTTCTCAGTCCAGGGTTCTCCAC
TGCATCATTCCTCGGTATCCGGGTATTTGGTAAACAAGCATGAACGCTTTAGCTGCAACA
AACCGAAATTTTAAGCTGGCAGCTCGTCTGCTGGGTTTAGACTCCAAACTTGAAAAAAGT
CTGCTCATTCCATTCAGGGAAATCAAGGTTGAGTGTACAATACCAAAGGATGATGGTACT
TTGGTATCTTATGTTGGCTTCAGGATTCAACATGACAATGCTCGCGGACCCATGAAAGGA
GGAATCAGATACCATCCAGAGGTTGATCCAGATGAGGTGAACGCTTTAGCACAACTGATG
ACATGGAAGACGGCTGTAGCAAATATACCATATGGTGGAGCGAAAGGAGGGATAGGGTGT
AATCCGGGAGAATTAAGCATATCTGAGCTCGAACGGCTTACTAGAGTTTTCACACAAAAG
ATACACGATCTGATTGGAATCCACACCGATGTTCCAGCACCTGATATGGGAACCAATCCC
CAGACAATGGCATGGATATTAGATGAATATTCCAAATTTCATGGATACTCGCCAGCTGTT
GTTACAGGAAAACCTATTGATCTTGGTGGATCACTGGGTAGAGATGCTGCTACTGGAAGG
GGAGTACTCTTTGCAACAGAAGCCCTTCTTAATGAATACGGAAAGACTGTTGCTGGCCAA
CGGTTTGTTATACAGGGTTTCGGAAATGTGGGTTCATGGGCTGCTCAGCTTATTCATGAA
GCTGGTGGAAAAGTTGTAGCAGTGAGCGATATATCAGGAGCAATAAAGGACAACAATGGG
CTTGACATCCCAAACCTACTTAAACATGTCAAAGAACATAAAGGAGTGAAAGGTTTTGGT
GGTGCAAACTCCATAGATGCTAATTCTATTTTGGTTGAAGATTGTGACATCCTCATCCCA
GCTGCCCTTGGGGGTGTAATCAACAGGGAAAACGCGAATGAGATCAAAGCCAAATTCATT
ATCGAAGCAACTAACCATCCTACTGATCCTGAAGCCGATGAGATCTTATCAAAGAAAGGC
GTTGTTATCCTCCCCGACATATTTGCAAATTCANGAGGGGTAACAGTTAGTTACTTTGAA
TGGGTTCAGAACATTCAGGGGTTTATGTGGGATGAGGCAAAAGTGAATAANGAGCTAANG
AATACATTGGACAAGGTTCAAGATGTGAAGAGATGTGTAGACTCATACTGCGATTACGTA
GGGAGCTTTACGTTGGAGTCATCGCGTGC

>CL179Contig1
CGGGGATCCGTGTGTGTACATCGGCATCCCCGTCGTCGGTTAGTGTTGACAACTATGGAC
AAGTTGCTAAGCGTCGGGACTAAGATTGTCGCCGTTGGCCGTAATTACGCCGCTCATGCT
AAAGAACTCGGCAACGCCGTCCCTAAGGAGCCGGTTTTGTTTATGAAACCGACAACCTCC
TACTTGGCAAATGGGGGAACGATCGAAGTTCCGAATCGGTTAGAATCGCTCGATCACGA
GGTGGAGCTGGCGGTTGTTATTAGCAAAAAGGCTCGCGATGTTCCTGAAGGCACTGCCAT
GGATTACGTCGGAGGCTATGCACTTGCACTGGATATGACTGCAAGGGAAATCCAGGCATC
TGCGAAGTCTGCAGGTCTTCCGTGGACTGTTGCTAAAGGACAGGATACTTTCACACCAAT
CAGCTCCATCCTATCCTTGTCAAGGGTGCCAGATCCTCATAGCTTGGAATTGTGGTTAAA
GGTAGATGGAGAAATACGGCAAAAAGGGTCAACAGCAGATATGATGTTTAAGATCCCGTT
TCTGATCAGTTATATTAGCTCAATGATGACACTTCTTGAAGGCGATGTCATACTAACAGG
AACCCCAAAGGGTGTTGGGCCAGTTAAAGTTGGTCAGAAGATAGAAGCTGGCATAACTGG
GCTCTTGGATATGCACTTTGACGTAGGAAGACGTCAAAAGACCTGATCGAAATCCCGGGT
TGAAGTGCCTAAAATTTGCCTAGTTTCAAATTCAAAGTTGAACATTTCATGGGCATTA
ATCTGAGCATTTTGTTAGCATCACAGTAGTTCGTGAATCTGAGCATTTCTTGCATCACAG
TAGTTCTCAGAATGCTGAGATAACATTAGTGATCTA

>CL182Contig1
CGCGGGACCTTCCATTCAACACCTTCAAAACTTACCTCCCATCCAATTCTATTCAACTCC
GATCACCGGAAAAATGTCTCCGATCACCCCCGAGATTAGAGCATGTGCAGAAATCATCAC
CGGAGACAACATTTGCAAGGAGAAGACCAAGTCTTTGCTCAGAGAATACGATCTTCCCGA
TGGCCTCTTGCCTGCAGAGGATATCGAGGAACTCGGTTACGTGAAAGATACTGGTTTTAT
GTGGGTGAAACAAAAGAAAGATATCGTCCACAAGTTCGAGAAAGTAAGCAAACAAGTGTC
GTATGCCACTGAGGTCACCGGGTACTTGGAGAAGTGCAAGATCAAGAAGCTGACTGGCGT
CAAGTCGAAAGAGGTGTTAATATGGATCTCGATTAACGAGATCTTTGTTGAAAATCCAAC
CGCTGACAAGGTCACCATGAAAACACCCACCGGAATCTCCAAGAGCTTCCCGAAGGATGC
TTTTCAGGCTTAAGAGGCGATGAACGAATGAAAAAATAAGCATGTATGCAACAAATAATC
GCGTTGATTTATATTTCATGTACTAAACTTGGTTGTTTTAGAACTGATTTTTAGGGGTTT
AATAAACGTTTTGAGTTGTATCATCGTGTACTCAAGTCATTAAATGTGATTTATGAAATA
TATTGTCTCGAATCN

>CL186Contig1
ACAAAGGAGAGACTTTTTTCACGCGATGAAGAAGCTCAACTCTCTCATGGTGGTGAGTCT
CTGAGTCACATAAACGAGTTGAGTTACAGCACCTTTACTTTGAGTTTAAGGTATCAGTCC
GTGATCGGATTCTTGTTCAGACAACTTTGTTTCTGGTGGTTAGGTTTGTTCGTAAAGAT
GAGCTTCGGGAATAATGGATACAACAGTTTGGAGATGGACTACATAAAAAAGCATCACAA
GCATCAGATTGCCGATAATCAATGCACCTCCGTTCTCCTCAAGCACATCAAGGCCCCTGT
TCATCTCGTTTGGTCTTTGGTAAGGAGATTTGATCAACCACAAAAATACAAACCATTTGT
TAGCAGGTGTGTTGCTCAGGGCAGTCTTGAGATTGGTAGTCTTAGGGAAGTTGATGTTAA
GTCTGGGCTTCCTGCCACCACGAGCACTGAGAGGTTGGAACTCCTTGATGATGATCAGCA
TATCTTTAGCGTTAGGATTATTGGTGGTGATCACAGACTCAGGAACTACTCTTCAATCAT
CTCAGTTCACCCAGAAATTATTGAAGGTCGGCCAGGGACTCTAGTGGTTGAGTCATTTGT
GGTTGATGTGCCTGAAGGGAATACCAAGGATGAAACCTGCTACTTTGTTCAAGCATTGAT
CAAATGCAATCTCAAATCTCTTGCTGACGTTTCTGAACGGCTTGCAGTCCAAGACAGAAC
GGAGCCCATTAATCGGATGTAAATGTGGGGACCAGACAGGTAACGCTGCTGTATGTACCA
CGGATGAAGCTTCTTTTAAGGCTGTCGGATTCTGGCAACGCTTTTGGTGACGGACTGGTA
CCAGCTGTTCCTCCATTTTCAGCAAAATTTTCCCTCGTGTTTTTGTTGCATTACATGTCT
TTAGTTTCAGTGTCATGATGGACTCTCTGCCTCTAGCCCAGCACAAGAACCACAGTTGT
ATAATGTCAAAATGCTAAATGGTACTCACCTTATCCAAGTCGACCAAAGTTTCTGTTTTT
TGAGTTTTCAGCTTTGCTGGGATGTTGTCATGGTTTATTTGTGAATAAAAAATTATGAAA
ACAGGTGTCTCATGTATTCTATTTTTGTTTTATGTAGTAGTATGTGTGCCGGATATAGGA
GAGTGAAGTAGGCAGGTGAAATAATTGTGGTAAGATTTTAGAGTTTTAAACTAACATGGG
TAGTTCAGTAATCTACTAATCTTTGTACCATTTTGATTTTTTCTTCAACCTATNTTGTCG
GTTTCCGTTTGCC

>CL190Contig1
CGGGGGTACGGATGACGAATTAGGGCAAATTAAGCTCTCCCCTCTTCCACTGAATCGAGG
CTACACGCAGAGAGAAAATTAGAAGAGAAAGAGAGAGATGGGATGGATCGGGGAGCAAAT
CGATTCGGTGAAATCTATGCAGTTCAGACAACTCTTTACTCAAGCCATTAGCCTTGGTAT
GATTGTTACATCAGCATTAATAATATGGAAAGGGCTGATGTGCATAACTGGTAGTGAATC
ACCTGTTGTCGTTGTGCTTTCTGGAAGTATGGAACCTGGCTTCAAAAGAGGTGATATTCT
GTTTTTGCATATGAGTAAGGAACCAATTCGGGCTGGAGAAATCGTGGTGTTCAATGTTGA
TGGACGTGAAATTCCAATAGTTCATCGAGTGATTAAGGTTCATGAGCGTGAAGATACTGG
AGAAGTTGATGTCCTTACAAAAGGAGACAACAATTTTGGAGATGATAGGCTCCTGTATGC
TCAAGGCCAGATGTGGTTGCAACGGCATCATATCATGGGGAGAGCTGTTGGGTTTTTGCC
TTATGTTGGTTGGGTGACGATTATAATGACAGAACAGCCTCTCATCAAGTATATTTTAAT
AGGTGCTCTGGGACTGCTAGTAATAACTTCAAAAGAGTAGCAAGCATCAATCCCTTCATA
GAAAGGTTATTCAATCATTGTAGACATCTCTATTTTTGTGTTTTTCATGGTGATGGACAG
TTATAGCTTCAATACAAGACCTATTTTGTGCTGTGTATGTGTATGTGTATGTTTATGTTT
TCCCCTTTTCGATATGATCAAAATTACATAAAATGTGAGGGCAGCTTAAGT

>CL193Contig1
CGGGGTATACTTAGATCACGTTTCTATGAATAGAATAGTACTCTACTTTATCTATATAAA
CCCTAGGATATATCACATGCTAATCCTCACCCAACATCCCTCAACTAACCACATTCTG
GCTATGGCTTTCAGCAAATCTTCTACTCTCTTCTTAGCCATCAACCTCCTTTTCTTTGTA
GCCATAAAGGCATGCTTCACTTGCCACACTCCAACCCTCCCTGCGCCTGAAAAAACT
ACCCCCAAGGGCAATTGCCCTAGGGATGCCCTGAAATTAGGGGTGTGTGCTAAGTTGC
TTAATGATTCCATTGGGACTGTCATCGGGAACCCGCCAGACCATCCTTGCTGCTCAGTCC
TTGGCGGCCTTCTGGACCTTGAAGCAGCAGTCTGCCTTTGCACTGCTTTGAAAGCCAATG
TTCTTGGGATCAACATTAATATCCCTATCTCACTTAGCTTGCTTATTAACACTTGCGGCA
AAGACCTACCCAAGGACTTCATTTGTGCCTAAAAGTGGGAGAAATTAGATGATGAAATCC
CTTGGGCCCTTTTTTCCATGGAAGAGCAACATTATCCAGGACTTACATTTTTCTTAAGCC
GTTTCATTTTCCATTGTGATTTCCCAGTTCCACTTTCGTAGCATTTCTTTCTCAGCTCAG
TTAGATGTTTGTTGAGATTTCAATTAGGATCAATTGTTCATGTCATTGTAGTATTTTGAT
TTTATAAATGTATTGTACTCTTTCATTAATCAATGTGATAAATTGATTTTCTGGAGCTT

>CL197Contig1
TCGCGGGGGATACTTAGCGCCCAGATTATTTTGGCTCTGTATTCACTCAATCTGTGCTTT
TTTAATGGTTGGAACGTGAAAATTCGAACACAAATCCAATGGTTGTTTCCTTGAATTCAT
TCGTCAGCTTCACTTCCACGGCTAACCATAAAAATGTCCCAAGAGTGTGCATAGGAGCTT
CAATGCTAAAGTCCAGCCATTTCTCATCCCCTTCTAGAACGCTTCTTATTAGTAGACCAA
TACGTTCAAGAAATGGAAGGTCTCTTTTAGTTGCAAACGGTGATCGCATAGCAACAGAAA
TCAGTACCAAGACTTCAGAAAGTACCGAAACCGAGCCTGTCAAAAAAACCCCTGAAGCTT
CTAATGGATCCATTTCTGCCTCTGAACCGATACAGGAAACAGATAACGCCGCGATAAATG
CCATCCCAAAAAGATCGAAGTTAACAGCAAGAGAGAAGTTAAGGGCAGCAAGAGTTCGCA
GTCGTAACTCAGAACCAAAGCCAGTCGTGAAAGCAGAGCTTGGAAGCAAAGTATTGGAAG
CCCTGAGGGAAAACGATAAAATCACAGGGAAAAAAAGAACAGGTCTTCCTGAAGCGCCGA
CGAACTTGTTCGATGACAGTAAACGTGGAATGCCGAAAAAGGGGTTGACCTTTGAGCTGC
CAGTTGGGTGGGATGTGTTTCTGATTATCCTTTCAGTGGTTGTGATCAGCACGGTGATGT
TTACAACAACTTTTGTGGTGTGGAAAATGGGTGCCATTCACTTTAACGAGTACTAGAAAA
TAGATGTTGGTGGGTACTTCTCTTGTTTAAAGCAAAGCATATACTTGAATGTACAACTTT
AGCTTCGTCAATCTTTTTGTTTATACATTCCACTCCTATNAGCTTCTTCTAGTTGAAGAA
CGTTCCAC

>CL204Contig1
GCGGGATTCACGTGGCACTCTTTTTTCCAATAAACCTTATCGTCCCCAACCAAGAGACAT
CAACCACAACGACAGGTTATACATTCCGCTGAATATTGGTACGCTTTTTGTAACAGGAA
TCCATGGCTCTTCGAGCAGCTTCTCTTCTTCCATCTGCAATTTCAGTTCACAAGGAGGGG
AAGTTGAATTCTTCTCTCAAGGAGGGTTCATTCAATGGAGCTTTTCTCTCAAAAAATGTC
AAATCGGATTTCAGTTCTCTTTTGATTGGAACAAAGGAGCTTAGAAGGAAGTCATTGATG
GGACCAATCCGTGCACAAACAGCAACCATGGCACCATCCGTCATTGAAGCCGCAGAAGAC
GGCAAGAAAACACTCAGGAAGGGCAACGTGATAATTACAGGAGCCTCATCTGGTCTTGGT
CTAGCCACAGCAAAGGCTTTGGCCGATACTGAAAAATGGCATGTAATCATGGCTTGTAGG
AACTTCCTGAAGGCAGAAAGGGCCGCTAAATCAGTCGGCATTACTAAGGAAAACTACACC
GTTATGCACCTTGACCTTTCTTCGCTTGAAAGCGTTCGCCAATTTGTGGACACGTATAGG
CGTTCTGGTCGACCCCTTGACGCACTTGTGTGCAATGCAGCCATCTACTTGCCTACGGCT
AAAGAACCCACTTACACTGCCGATGGATTTGAACTTAGTGTCGGGACTAACCATCTTGGC
CACTTTCTCCTCTCAAGATTGTTGCTAGAAGACCTCAAGAAATCAGATTACCAGCAAAAA
CGACTCATCATTGTTGGCTCCATAACAGGGAACACCAATACTTTGGCTGGGAACGTGCCA
CCAAAGGCTAACCTGGGGGACCTGAGAGGGTTAGCCGGGGGCTTAAACGGGTTAAACAGT
TCTGCTATGATCGACGGGGGAGAATTCGATGGTGCTAAGGCCTACAAAGATAGCAAAGTA
TGCAATATGCTAACAATGCAAGAGTTTCACAGACGATACCATGAAGAAACTGGAGTTACC
TTTTCGTCCTTGTACCCTGGTTGTATTGCTACAACTGGTTTATTCAGGGAACACATCCCC
TTGTTTCGACTTCTATTCCCTCCTTTCCAGATGTACATCACGAAAGGCTACGTTTCAGAA
GAGGAAGCCGGAAAACGTCTAGCCCAGGTAGTAAGCGATTCAAGCCTAACGAAATCGGGT
GTGTATTGGAGCTGGAACAAGAACTCTGCTTCCTTCGAGAACCAGCTGTCTCAAGAAGCC
AGTGATGCAGAGAAAGCTCGAAAGCTGTGGGAAGTCAGCGAAAAACTGGTTGGTTTGGCT
TAAAATCAACAAAATTACGAGTCATGGTCAATAATAATAGTTCTATTTCATGGTATGAAT
GTGTTTGTTATTCTTGAACTCCCAATGTCATACAAGAATGGCGCTTGTACCAGAAGGTCA
TTGACCCACAGTAACTGGGTTACCGGTAGATTAAAAGCAGTGCTAAATCAACTTGTCCAC
ATTCTTGTGTTTTATGCTACTAAAAAGGTAAAAGAAAGGNTCTCCATGAATCGTTTCCCA
AGATTTGTCTGCAAAATTCCCTAAAAAAG

>CL208Contig1
CGGGCGCGGATTTGAGAGAAACCATTTCCTCTGATCTCTTCCGCCTTCCCCTTTCCAAAC
AGCAACCATGATTATTCCTGATAAGAATCGTAAGGCCATCTCCAAGTACCTCTTTCAAGA
GGGAGTTTGCTTTGCCAAGAAGGACTACAATTTGGCAAAGCATCCGGAGATCGATGTGCC
GAACTTGCAGGTGATTAAGCTGATGCAAAGCTTTAAATCAAAGGAATATGTACGTGAGAC
ATTTGCGTGGATGCACTATTACTGGTATCTCACCAACGATGGGATCGAGTTCCTCAGGAC
TTACTTGAATCTTCCTTCCGACATTGTGCCTGCTACTCTCAAGAAGTCAGCTAAGCCACT
TGGACGTCCCATGGGTGGCCCTCCAGGAGACCGTCCTCGTGGCCCGCCAAGATTTGAAGG
AGACAGGCCGAGATTTGGTGATAGGGATGGATACCGTGGTGGACCTAGAGGGCCTCCTGG
TGAATTTGGTGGTGAAAAGGGTGGAGCTCCGGCGGATTACCAGCCTGCTTTTAACAGGGG
TCCTGGTGGAAGGCCGAGCTTTGGTCGTGGAGGTGGCAGTTATGGAGGAGGCGCACCACC
AAGCTCAAGTTTCGCTTAAACATTTCATATTCATAGGGTGTTTGCAGTTGAATTTTAAAC
TTGATCTTGGTTTGCTGAAATGCTGTGCTTTTCTTTCACTTGTTATATGATCTACAATTT
TGTTGATTTGATTGGTTCTCTTTCTCCATGATAATTCCAAATTTAGAATATTGCAGGGCG
TTTTTCAAAACCTCTTGGTTATT

>CL212Contig1
TCTTCTTTCCTTCACCGATCACACAGATCGTTTCTATCTTCTCGCTTTAGATATGAAGGG
TGCCAAGGGTAAAGGGGCAGCAAAGAGGGACAGCTTGAAGCCTGTTGATGACAAAAAGGT
AGGGAAGAGGAAGGCACCTGCTAAGGCTGTTAGCAAAAGCAAGGCTAAAGCCGGGAAAGC
AGTGAAAGATCCTAACAAGCCAAAGAGACCTCCCAGTGCTTTCTTTGTCTTTCTTGAGGA
GTTTAGGAAGACATTCAAGAAAGAAAATCCCACTATTAAAGCTGTTTCAGCTGTCGGGAA
AGCCGGCGGAGAGAAGTGGAAATCCTTGAGTGCAGCTGAAAAGGCACCGTATGAAGCCAA
AGCTGCAAAAAGGAAGACTGATTATGAGAAACTAATGAACGCATACAACAAAAAACAGGA
GAGCATGGCTGACGATGATGAAGAATCCGAAAAATCTAAGTCTGAAGTAGACGAGGAGAG
CGGACAGGATGGTGGTGATGATGAAGAAGATGACGATGAAGACGATGATGAGGATGATGA
ATGAAATGAAGGGCCGAAACCTGTGTGATTCAGACCACAGATTTGCCGAAAACTTGCATG
TTCATATTCATAGCTTACTTGATTATGGTCTTGCCTGTTTACTTAAGTTGTTGCAGCCAT
AGCTTAGATTTGACCTTTCTTATGTACCCTACCCCTATGATTTCATTTAGTTTGAATTGA
ATGTTGATTTTACCTTTTGGACTGAATGTCATTTCAAACCCATTCTACTGTCACCTACTA
CAGTTAACAATCATCATCATACATTCTGACAGTACATGCTTAAAATGGTATACTTTT

>CL216Contig1
CGGGGAAACGTTTCGAATATAGACATCCTCCTCCTCCCCTTCCTTATCTCCCCCTCCTCC
TTCTCCATTGAAGAACATGAATACTTTATTGCAGACGTCTGTCTCAAACCGCCGTTGTC
CAATTTCTTCTCCATCAATCCTACAATCCCTAGATTAAGTCCTCGATTTCGCGGCAAAAC
CTGCTTCAATATCCATGCATCTTCAAACGAATTAGGTACGAAAACGGTGGAGGATGAAGG
CAAAGAAGAGTACCAGGAATCGATTGGAGTGACGAACAAGAGTTCAGTCGGAGCAACAAC
GAGCAGTGGAGCAATCGAGAAAGACCTAAAAAAGGTCGTTCAGAAAACCGCTGCAACGTT
TGCACCGAGGGCGTCGACGGCTTCAAAGAACCCAGCGGTACCGGGAACAACGTTATACAC
GGTTTTTGAGGTTCAAGCCTATGCATCAATGTTGGTGGGTGGAGCTCTCTCTTTTAACCT
CATATTCCCTTCAAATGAACCTGATATATGGAGATTAATGGGGATGTGGTCAATCTGGAT
GTTCACTATTCCTTCCCTTCGTGCACGAGACTGCTCAAAGAATGAAAAGGAAGCTCTCAA
TTATCTGTTTCTCCTTGTTCCGTTGCTGAATGTCACAATCCCGTTTTTCTTGAAATCTTT
CGCGCTCGTCTGGTCTGCAGATACTATGGCTTTTTTCGCTATGTATGCATGGAAGCTTGG
ATGGCTACAGAAAACTGATTAGGTCATGCTGCGAAGATCTTTATGCAGAAAAACTAATTG
GGGTTTTGGAATTTTTATAGTTTATCCAAGTACAAAAGGTCTGTTTACAATAGGTAGGAA
AATGTATATCCCATTTTTGTATGTATGTTCACAATGTGTTTAAAATAGCGATGAAAT
TATACCTTTGTGATCCACATACAAATGGACTCTGGGC

>CL221Contig1
CGGGGAGGCGAAAGTCGTCTTCTTTCATCCGAAAAAAGAAAAAGGAAAAACGCAATCAGA
AACAACGGAGAATCCCGCAGGTGAAGTAAACGAGGAGAGAGAGAAAGATAACCAAAATAC
ACTTCGTGTGTACTGTCAAATCTTCATATACGGAGGACTCAAATCGTATCTCTCTCTTTT
CTTGCTAATGATTTCAGGGTCTCTGCTTAATCTCAGCCTTTGGGGACTACCTGATTTCGA
TACCCTTTTTGACGTTTCCTGCAAATAATGTTCTTTATTTTCCAGGTCTCTAAGTTTGGC
TGGTTTTGATTCATTCACACAAAGGAAGAACAAATGGAAGGAGATATATTTTCAGGAACG
GGAAATGAATCACAATTAGGAGTAGACGGGAAACTAATACAGACATTTCAAAAGAGCTTT
GTACAAGTCCAAAAAATTTTGGACCAAAATCGGGTTCTGATCAACGAGATCAATCAGAAT
CAAGAATCTAAATTACCTGTTAACTTGACAAGAAATGTGGGTTTAATCAGAGAGCTGAAC
AACAACGTTAAAAGGGTGGTTGATCTTTATGGCGATCTTTCAAACTCTTTTGGCAAATCG
ATGGATGCATCATCTGAAGCAGAATCAGGCGGCACAACTAGATCTGATGGCAAAAAGAGA
GGGAGGTCTGGCTAAACGAAATGCGTTTTCTGTAAGTCTTTTATTACGATGATTCATCCC
TGATCTTTACCATCTTTTGTTAGGTTTCATAATTGGCGATTCAAGCTACTAAATGTCACA
ACCCGTGTTGTAATTTTTGTTTAAAACGTCTCTTCGTTAGTTCTTCACATGATTTAAG
CATGTTTTCTTTCTTTTTTATTAATTTTAGTTTCATGGATTTCAAATGATCCCGACAAAA
TCTTGATAAATGCAGTGGGGTTTGGTTAATCATCCATGTAATTTGTTTCTGTAATAATAC
TTGTTTCTTTCTAAACTAGCATTTATCACC

>CL227Contig1
CTCGCGGGGGGTTCATCGACACCCTATTTTCTCTCCCCCTCCGCTTTTTCCACCCACCAC
TTCCAACCTATCTTTCTTTCACTCCAAATGGCCGATCAGCTCACCGATGACCAGATCTCC
GAGTTCAAGGAAGCCTTCAGCCTATTCGATAAGGATGGCGATGGTTGCATCACGACAAAG
GAGCTTGGAACGGTGATGAGATCACTGGGGCAAAATCCTACAGAAGCTGAACTTCAGGAC
ATGATCAATGAAGTGGATGCAGATGGTAACGGAACCATCGATTTCCCGGAGTTTCTAAAC
CTGATGGCAAGGAAGATGAAGGACACAGACTCTGAGGAGGAGTTGAAGGAGGCATTCAGA
GTGTTCGACAAGGATCAGAATGGCTTCATTTCTGCTGCTGAGCTGCGTCATGTGATGACA
AACCTTGGGGAGAAACTCACTGATGAAGAAGTTGATGAAATGATCCGTGAGGCGGATGTT
GATGGCGATGGTCAAATCAACTACGAGGAGTTCGTTAAGGTTATGATGGCCAAGTGAAGT
GATCGATCATAATAGTCATAATTCTCATTTAATAGTGTTTTTGCTTCGTTTGGTTTGATT
CGATTTGATTTGATTTTGTCAGTAAAAGTATCTAGTGATGGATGGATCCTTTAAAATCAT
CTTCTTGTTTAATTATGTATCTGTGACCAAGTCTTCTTTTTTAAGTTCCTGCTTCTCATC
ATCTTCATGTCCAAATAACTGCATTCCCTTTCATCATTCCTTTGCTTTCTCTTTCATGCC
ATACCAGAAATTGCTTCCA

>CL232Contig1
CGGCGGGGATACGGAGATATTATTTATCAAGAACAAAAATACTGAAAAATGGAGCTTTCT
TTGCAGACCATCATTCCTGTTGCTTCATTAACTACGCGAAGGGAATTTAAACTGAAAGA
ATATACCGCGTTCCCTAGAAGTCCTTACATCCCATTTCTCACGAAACCGAAAGAAACCCT
ACAGATACCATATGGATTACCGGAAACGGCTGCTTCTGTAGCGGTTGCTGCCACGGTTGT
GGGTGCAGCAGCTACCCTTCTGGCTAGAAGAACCAAGTCTATAGAGACAGCCCAGGCTGC
TCCAACAAGAACTTGTGATGCTTGTGGTGGTTCGGGGATATGTCCCGAATGCAAAGGTGA
AGGATTTGTGCTCAAAAGAATGTCCGATGGAAGTGCCGAGAAAGCCCGATTGAATGCAAA
GAACATGGCTACTAGATACACAGCTGGGCTACCGAAGAAATGGAGCTACTGTACCAAATG
CTTGTCTTCTCGATCTTGTAAATCCTGTGACGGCAGTGGAAAGTTAGCCCTTTAGTCTTC
AAAGCCACTGGGATTTTTCTGAATGTTCTCCAGGTCTTCTGGGATTAGTCGAGGTGTGCG
CAAGCTGATCCGGACACCCATGATTAAAAAGACGTTAGGCTATTAGTTCCAAGAAACTTG
GAGAGATTCTTGTGCATGCTTGCAATATGAATTCTTTTGACATATTGCTTTGTAAAGATT
GTTCTTCTTTTGAAATGCCATTTTGGGATATCTTTTCTTTGAGTATAAAATATTTATATA

>CL236Contig1
CGGGGACCACTTCCGACGAAACACGTGAGGAAGACTGAGCCAGTCCTACCCACTCGGCGA
AACAACGATGGAGAAAGGGTCTGCAAATGGGTCATCGGCGGTGAAGAAGAGTCCGAAATC
GTCGGCTAAGAAATCGAGGGGACCACCACAGAGCTCAGTTGATACGTTTGCTGTGCAATG
TAACGACTGTTTCAAGTGGAGGACATTGGCAACAGAAGAAGAATTCGAGGAGTATAGAAG
TAAGCAAAGTGAAGATCCATTTGTTTGCAGCAAACGTGAAGGAATCGTCTGTGACAGTCC
TGCTGATATCGAGTACGATTCTTCTCGAACATGGGTCATGGACAAACCCAACATCCCGAA
AACCCCGAAAGGTTTTCAGAGAGTAATTGTTCTGAGAAGAGACTACTCTAAAATGGATGT
CCAATATGTGACTCCCGATGGCACCCGAATAAGAGCAGCTCCGGGAATCATTGCATATCT
TAAAGAACACCCGGAATACAACTATGCATCACCATCGGATTTCTGCTTTACGTCTCCGAA
GGTAATGAGCGATACCATTCCTGAACATATCGAGAGAAAAAACCCGGGTAGCAGCATCAA
GAAACCGAAAAAATCGAGTTAAAGATCGAGGGGTTCGTTCTGTTGTGTGTGTGTCTTC
TTAAGGTTTTCATTCGAATGTTAGTATGACCTAAAATGAGGATGGATTCGTGTCTATCGT
TATTTGTATGTTAAGCGTCGTGTTTCAACTGTTATGACGTCCGATCATGGGATCGGAA
TCCGTTGTAAAGTGGTGGTTTAGTCGTAGTGATGACTTATTAGGAGCAGGAAACGAATAT
GTATTGAGTCTGTGGATATGATGA

>CL240Contig1
CTCGCGGGCTCTTTCTACGGTATAGGTAACGAGGTCCGGTGTCGGCTCTTCTATGGTTT
CTTATTCTCCGTAGCAACAAATCCAACCAAAATCTAGGGTTCGTGGATCATGGCGTCTCT
TCTTCTTTCAAACTCAATTGTCTCATCTCCTTTTCTCGGCAAGAACCTTTCAGTTGATGG
GAATTTAAGGAAGTCGAGACTATGCGCGTTGGTAGTTAGGAGGAGCCCTAGATGTGCTGC
TGCTGATGCAACGTTTGGGGGTAACATCCCAAAATTCCCTCGCAGTAATGTTTGGGATCC
TTACAAGCGCCTTGGTATAACTACTGATGCTTCTGAAGATGAAGTCTGGAGTTCTCGCAA
CTTTCTTTTAGATCAGTATGGCGGTCATGAGAGGAGTGCGGAGTCAATAGAAGCGGCTTT
TGAGAAGATACTTATGACAAGCTTCCAGAACAGGAAAAAAACAAAAATCAACTTAAAAA
CTAGGCTAAAGAAGAAAGTAGAGGAGTCTCCACCTTGGGTTCAGAACTTACTTAGTTTTG
TGGAACTTCCTCCCAATATCATTATCCTTAGAAGATTGTTTCTGTTTTCGTTTATGGCAG
TCTGGAGTGTGATGAACTCTGCCGATGGTGGTCCTGCATTCCAGGTAGCCCTGTCTTTGT
TTGCTTGCATCTACTTCCTCAATGACAAGTCAAAGAGCATAGCAAGGGCTTCTGTTATC
GGATTTGGATCCCTTGTGGTTGGGTGGATTTGTGGTTCGTGTCTGGTACCCATAATTCC
TGCAGCCCTTTTGCACCAACTTGGACCTGGAGCTCTGACTCACTGGTGGAACATCTTCT
CTTGCTGGATGCACTTTCTAATGAACATATCTTTTTGTCTAGATTCACTCACTCAACCAA
ACAGATATCCATTGCTCTGTGAAA

>CL245Contig1
GTGATCGAAATTTTCATTCCAGTCGGCCAAGATGTCATCTTCTATGGTTGTTTACTCT
CGATTAGCATCCTCATCAAGGATCCCGTCGTTCGAATTTGTATCTGGACCAACCGCAATT
AATCGCTCTTCAGTGCGCTACCACTGTCGTTCACACACCTTTGGCAGCTTAAGATTTGGA
TGTGACGCTATTAAAATCGGAGCTTCTTCAAGAAGGATTCGTTCTACAGGATGCTTTGCT
GCATTAAATCCTGAGTTGAAAACAACTTTGGATAAAGTTGTTACATCACACAAGGTCATT
CTTTTCATGAAGGGAACCAAGGACTTCCCACAATGTGGATTCTCAAACACAGTTGTGCAG
ATTTTGAGGACAGTCAATGTACCTTTTGAAACAATCAACATTTTGGACAATGAAATGTTG
CGACAAGGGTTGAAGGAATATTCTCAGTGGCCAACATTTCCACAACTCTACATTGATGGG
GAGTTCTTTGGGGGTTGTGACATAGCCGTTGATGCATACAAGAGCGGAGAGTTGCAGGAA
TTATTGGAGAAGACATTATGCTCGTGATTGATTCAAGTTTGTAATATGTCATATTTCCAT
GCCTTGTGTATTCGAGTTTTCAGCAGCTCGATAGAGGTTATGTAAGTTGTACTTATGAAA
CAAAATGGATATTTATTTGTCTTTAGGTAATATATTTATATGGAGAAAAGATGCATCCAG
AGACCAGAATAC

>CL249Contig1
ATCTTTGTTGTCATATAGTAGAAAATGGTGCGATTTGTGACCCTCACACACGACGAAGAG
AGGATTTGGGTTTAATTTCATAACTGATATTATCTTCTTCTTCTTCTCGCGATTGATGTT
GAAGCTGTATGTTATGGCTTCTAATGGGTATCTTCCTACCCTCGTATTTCGCCCAGAACA
AGGCTTGAACAGAGTACCTAAGGACTCTCAGCGTCTCTTGCCTAATTATGAACTACGAGA
AGATATCATACGATCAAGTCCCCTCAACATGAGCCCACAACAAAGTGAGGATCCATGGAA
ACCGATAAGTGGGTTAATCGACAACAACCAGTTTGTTATGATTGAACCGACTGTTACAAA
GTCTGCACTCATTGATATCCAAGATTCTTGCTCTATTTTGCCGCTTTTCAGCGTTGGCAT
CACGGAACAGTGCACAAGGCACAATAGAATCTTTAAGTTTTTGATGTCGGGATTAAGTGA
ATTAGAAAGAGATGGGCTAGATTTGTTGTCACTTTCTGACCTAAACGGGCTTCAAACTAT
GACAACCGATTACAAACCGTATTTTCCTGATGTGGGTCCTACAGATTCTCCTCTTATATA
TCCAAATATCGAATTCGACTCCCAGAAACCTTTGATGGACTTTGTTGGTGATTTGGTTCG
ACGTTCTGAAGTTTCTAAGACTGAGATGAAGAACATACTTTCGATTCTTGCGGAGTTTTA
TTTGTTAAAGAACTCGAGTAACTGGAGAAAGCAGTCAACGTTGGTACCACAATTCAATAG
GTTGGATTACATGAAACAAGCTATTATGGTTCCGCTTTGGAGCTAGAAAATGTGATGGT
CGCTCCTCTGAAGAGCCCGGAGAAGATCAAAGTGAAGCCGTCACAGAAAAAGAAGGGCAG
CCGCAATAAGACAGCAATCAAACACAGAAGTAATTACATTCAGGCCTGTGAAAGCCTCCT
ATCAATCATAGTTGACAAAAACCGAAATGGGAAAGCCGCTATTCCCGTTCTAAAGAAATC
CGGTCCTGAGCTACCCAATCTCCTAACTCAATTCTCTGCTAGCATTGCCGGAATGGGCAT
TGCTGTTCTTTTCTCGGTTATGTGTAAGTTAGCCAGTGGTCGAGTGCCGTTTTGTGCATT
GAAACTGCTCAACACGGGTCTCGGCCTTGGCCTCGTGTGGCTTTCGTGGGCGGTCAACAG
ACTCAGGGATACGATCATGGTGATTAACAAGAATTCAAACAAGAAAGGTTTGAAAGATGA
AGAACTGATGAAGAATTTGGATAGAAGTGTGAAGGAAATCTACTTTAGAGGTGCAGCATT
GATGGCAGTGGTGGTGTTGAGGCTTGCTTGAATCCCGTTCGCTGGAATTGTGATGGGATT
TTTTTAAAGTGTCACGTC

>CL253Contig1
GCTTGGCGGGGTCAATCGTTATGTTCAGTATTAATGTATTATATCTGTCGTTATTAGTTT
CAGTTTTTAATTCTATATCCTTTTTGTTATAAAATTTGAAAAGGGGTGAAGAGATACGTT
CAGATCCAGATCTGTTAGAGTGAATCCAAGTGGAGGTTCACTAATGGCTTCCAAATTGGT
AATGATTGTGGTCTCTGTTCTTGATCTGATTGCATTCGGTTTGGCTGTTGCTGCTGAACA
AAGGAGAAGCACTGCTAGAGTACAACAAGATCCTGAAAAGGACTACAACTACTGTGTCTA
TGATTCGGATATTTCAACCGGCTATGGGCTTGGTGCGTTTTTCCTTCTCTTGGCTAGCCA
AATTCTTATAATGGTGGTTAGCCGATGCTTCTGCTGCGGGAAGGCTTTGAACCCTACTGG
TTCAAGAGCCTGTGCAGTTCTCCTCTTCATCTTCTGCTGGATCACATTCATCATAGCCGA
GGCATGCTTGCTTGCTGGTTCAGTGAGGAATGCATACCACACCAAATACAGGACCATATT
CAGCGAAGAAGGACCGTCATGTGAGACAGTAAGGAAGGGAGTCTTTGCAGCAGGAGCGGC
TTTTGTATTCTTATGTAGCATAGTCTCTCAGTTCTACTACGCATCCTACTCGAAGGCCAG
GGGAGCCTTCCAACCATACGGTGGTGAAGCCAATGTCGGCATGGGAGCCTATAAATGAAC
CAGGTATCGGTTGGGTCCTGTTTCTACGTTCACATAAGTATTGTTTTAGGTGTTAAGTCT
GTTGGATGAGCTTGTGTATGTGAAGTACATGTTCCAATTTTTTGGTGTTTCAATGCTACT
AAGACATATTAGGGGTTGTTCGTTCGGTTGGTTTTTTATTAAGTCTTATATGGATAAAGT
TGTCTATGGATTAATAATGTCTGTATAGATTAAAAAGGGTTTGCTTGGGAGGGTTGTTTT
ATAGATGGAACGAACGTATATTTGAATTGGGAAAAAGAAAAGAATATTACCCGCCGCCTC
GCCCC

>CL256Contig1
CGGGATGAGGAGAGGGAGAGAAGACATGGCTACCGCCGCCGCTGCTGCCGCTGCGATTGT
GTTGCTACCAGGGAGACAAACATTGCCGGCGACCATGATGAGCTTTAGTCGGAGGCTGAA
TAGCCCTGTATTCCGTTCTGTTACCTCTTGCAGTTACTCTACCTCCTTTGCATCAAGGAA
GCAGCTGATACTTTACTCGAAGCCTGGTTGCTGTTTGTGCGATGGCCTCAAAGAAAAACT
TCATTCTGCTTTCTCTCTTGCTTCTCCTTCGCCTGATTCCTACTCCCTCCATGATGTCGA
GTTGCAGGTTAGGGATATAACTAGCAATCCTGAGTGGGAAAGAGCATACCAGTATGAGAT
ACCGGTCTTGGCTAGACTCCGTTCTGATGGCACCGAGGAAATAATTCCTAGATTTTCTCC
ACGTGCTGGAGTCGACCACATCCAAACAAAGTTAGCAGCTGCTTTGAGTAAAGACAATTG
AGGTTCCATTTCATAGAAGTGATTTATTATCGATGGGCATATGAAATGTTGTACATTTA
CAGATGGATTGTAATCAATCTAGAATGCTATAATTTACCAGGTTTCAGTCATTATCCT
CTCCATTGCAGGATCTTGCTTTTCTTATATACAATCTGGAATTGAAATCTCAATCACCGG
TCTCTCCTCTTCTTATATAAATCTTCTGAATGAATTTGATTCT

>CL260Contig1
CGGGACATACGCCAAATCGCCAGAATTGAAGAGACCAAACCCTAGATCACAAAAGGGGG
CAAATTTTAGCAGTTTCTCCGATCTCTCGAAATCGAAACCCTAGAACCTAGAAGAATGGG
GCAAGCGGAGAAATTGATGAACCAGATCATGGAACTGAAGTTCACCGCGAAGAGCCTCCA
ACGACAGGCAAGAAAGTGCGAGAAAGACGAGAAATCCGAGAAACTCAAAGTCAAGAAGGC
AATCGAGAAAGGTAACATGGATGGAGCACGAATTTACGCCGAAAACGCGATCCGTAAGCG
TAACGAACAGATGAATTACCTTCGTTTAGCCTCTCGCCTCGACGCCGTTGTCGCGAGGCT
TGAAACACAAGCGAAGATGAATACGATCAGCAAGTCTATGGGATCGATAGTCAAATCTCT
TGAATCAACCTTAGCGACGGGTAACTTGCAGAAGATGTCGGAGACGATGGATCAGTTTGA
GCGACAGTTTGTGAATATGGAGGTGCAGGCGGAATTCATGGAGAGTTCTATGGCTGGAAG
CACTTCTCTCTCGACTCCGGAAGGAGAGGTTAACAGCTTGATGCAGCAAGTGGCAGATGA
TTATGGTCTAGAGGTGTCGGTGGGTTTGCCACAACCTGCTGCGCACGCTGTGCCAACGAA
GAACGCCGAGAAGGTTGATGAAGATGACCTTTCTAGGCGTCTAGCAGAGCTTAAAGCCC
GTGGGTAACTGAAAATCGTCAGAGGAGTTGTGAATACTCTTTATATATTTGGCATACTAT
CTGCTACCTGAAATAGTCTGTACATTTGCCTGAGTTTTGATTTGGTTGTATCTCTGACTG
GTATACTGCTTTCATCCGATCCATGCACATATAATGGATGG

>CL264Contig1
CGGGGGGGGAAACTCCACACACACACACACACACGCCCTTTCTCTCGCTCTTTCAAGT
CTGTGTATTAAGCTGCCGGAGGCCGGATCTCCCGCCGGAGGCTCCGACCTGAGAAAACAT
ACAGCCGTGGCTCCTCCGTCAGGGCAACAGCAACAGAGCAACCACAGCAACCTCTCACGA
CGAAGAACCGCCCCTTCTTCTAATTCGTCGCCGTCACGTCCATCGGCTCCTACTCGGATC
ATTTACAGAGAAACTCTTGGTCCTTCGTCGTTTTCGGAATCGGATCTAGACCTTCCGTTT
TGGCAACGGACTTGGTTTATTGGAATTCTACTGGTGATGGCGCTGTCTTTCTTTGGTCTC
GCTATATTTCTCTTCCTAACCCTAGACTCAGATTACAACACCTCTCCTGTCTACGCTGCC
ACTTCCGAAGGCGTTGAGATTACTTATGGGTCGGTACTCAAGCTGATGCATGAAAAGACA
AGATTCCGATTGCACTCGCATGATGTGCCTTATGGATCAGGCAGTGGGCAGCAATCTGTT
ACCGGTTTTCCTAATGTAGATGATGCCAATAGCTACTGGATTGTGAGGCCTATGCCAGAG
ACATCAGCAAAACAGGGAGATGGTATAAAAAGTGGAACCATCATTCGGCTGCAACACATG
AAAACCAGGAGATGGCTCCATAGCCACTTGCATGCTTCACCTATATCAGGCAATCTAGAG
GTGAGTTGCTTTGGAGATGATGGCAATTCAGATACCGGAGATTATTGGAGACTTGAAAT
TGAGGGAAGCGGAAAAACTTGGAGACAAGATCAGAGAATAAGGCTTCG

>CL268Contig1
GCTTCAAACCCCACCTTATTTCTCCCTCCACCGATCGCCGCCGTCGCACCGCCCTTTGAC
GATTCACAAACACCCATCAAGTCAACCATGAGTAAACCCACAATTCCGTTGAATTTCCTA
CTGATTCTAGCCTTTGCGGCGGTTTTAGTCCCATCACAGTCCATAATTCCGTCGAAATAC
GACGGATTCGTGTATAAGAAACGGGCGGCGTCGACTGCCACCGTGTTGATAGAGGCGTTC
TACGATCCGGTTTGCCCCGATAGCAGGGATTCGTGGGCTCCACTCAAAAAAGCCGTCGAT
CACTACGGCCCCGCCGCCGTCTCTCTCATCGTTCACACCTTCCCTTTACCATACCATGAC
AATGCTTTCGTTACTTCCCGAGCTTTGCATATTGTCAACGAGTTAAATGCTTCGGCTACG
TACCGTTTGCTGACCGCGTTTTTTAAGCACCAGACGCGGTTTTACAACGTGAAAACGTTG
AACATGTCTCGATCTGCTGTTCTCGAACAAGTTATAGGATTCGCATCACAGGCTGTCGGG
AACTCCTTGGAATCCGCAATTAGGTCGGGATTCAATGACTCAAAAACGGGTACCAAAACG
AGGGTTTCGTTCAAGTATGGATGTTCGAGAGGGGTGTATGGCACGCCTTTCTTCTTCGTG
AACGGGTTTTTGTTACCCGTAAACGATGATGACATGATGGACTACGATGGATGGAGAAAA
GTCATCGATCCGCTAATTACCGAACAACAACACGGGAGGAGTAAGTATCCTTCGAATGCC
TTCTGATTGAGAAACTGTTTTCGTTTCCCTTAAAAACTATGCTCGTGTGCAGGGTTTCTA
GTGTTGTTTATAAAATAAAACGCTAAAACATATGACCAATTCGGATCGAAAGGAAAGTAC
TGATATATGAACTTATATCTACTATC

>CL272Contig1
TGCCGTCAAAGGAAGAAAACAAACGAAACATCGTCACCCACCTCCACGCTCCAACCCTCT
ACTTTCTTCTTCCCCTTATCTTTTTTCTTGCACAATTTTCCATCATGCCTCATCCCGATC
ACATTAACCCTCGAGATGTTTGTATCGTGGGTGTTGCACGAACGCCTATGGGGGACTTCC
TTGGTTCTCTTTCATCTCTGTCAGCAACCGAGCTTGGATCCTTAGCTATTGAATGTGCTC
TACAAAGAGCTAACATCGATCCACGGCTAGTGCAAGAAGTTTTCTTTGGAAATGTTCTCA
GTGCAAATTTAGGTCAAGCTCCTGCCAGACAGGCTGCATTAGGTGCAGGAATACCAGATA
CAGTGATTTGTACAACCATTAATAAAGTATGTTCTTCAGGGATGAAAGCAACGATGATTG
CAGTACAGAGCATTCAAGTTGGTGCTAATGATATAGTAGTGGCTGGTGGCATGGAAAGCA
TGTCTAATACACCTAAATATGTAGCAGGATCAAGAAAGGGATCTCGGCTAGGACATGATG
CTATCATTGATGGCATGATCAAAGATGGCCTATGGGATGTTTACAACGACTTTGGAATGG
GAGTGTGTGGCGAGTTATGTGCTGAGCATTACAAGATAACCCGAGAAGATCAGGATAACT
ATGCTGTTAGAAGTTTCAATCGTGGAATTACTGCGCAAAAGAATGGTGCCTTCAAATGGG
AAATAGTTCCGGTGAAAGTTTCTGGGGGAAGAGGGAAGGCACCAACAATTGTTGATAATG
ATGAGGGTTTGACAAAGTTTGATGCTACAAAATTGAGGAATTTAAGACCTAGCTTCAAGG
TCAAAGGTGGTTCTGTTACTGCAGGCAATGCTTCAAGTATAAGTGATGGTGCAGCTGCAT
TGGTGCTAGTGAGTGGAGAAAAGGCATCACAACTTGGATTAAAAGTGGTTGCTAGAATAA
GAGGTTTCGCTGATGCTGCTCAGGCCCCTGAATTATTTACTACTGCTCCAGCCCTTGCTA
TACCAAAGGCTATTTCAAATGCTGGATTGAAGGCTTCTCAAATTGATTACTATGAAATAA
ATGAAGCTTTTTCTGTTGTGGCCTTAGCCAACCAGAAGCTGCTAGGAATTGGTGATGAAC
AACTTAATGCTCATGGTGGAGCTGTATCCTTGGGACATCCACTAGGATGTAGTGGAGCGC
GGATTTTGGTCACCTTGCTAGGGGTATTAAGGCAGAAGAATGGAAGGTTCGGGGCTGCTG
GTATATGCAATGGGGGTGGAGGAGCATCTGCACTTGTTCTGGAGCTCATGCCAACTTCAA
GGATGGGTCAATCCAGGTTGTGAGAAGGAGATTGTGCTGTTTGACCAACTTAGCTACTAG
TTAATATCGTCTTTCTTTCAAAATGTTGTAATAAACCATTACATTTTTTTTTCATGCTTC
ATTCACATAACTACCGATATAATGCATTGTAACTTGAATTTGTTATTTACTAGGCTGTAA
CATATTGTGTGCTGCAATTCCTTTC

>CL274Contig1
CGGGCTCCTCGACTCGAGTTTCCTTCTCTGCCATTCACACACTCTCAGATTGAAGAATCC
ATGGCAGGAATTCAAAACAAGCTGTTCGTCGTGCTACTTTGTTCGGCTTATCTGGTCGC
ACCTTTTGCTGATGCCATAGATGTCAAATACTGCAAAAAGAATAAAGATTATGCCGTCAA
GGTCAGTGGAGTTGAGATTACTCCTTACCCAATAACAAGAGGCCCAGAGACCACCTTCAC
TATTACTGCCTCTACAGATACACCCATCGTTGGAGGGAGTCTTCAGATTGATGTTTCATA
CTACTTTTTTGGTGTCTATAGCGAGACCAGTGACCTCTGCACGAAGACAGAATGCCCTGT
TTCTTGTGGTGACTTTGCGATCTCTCACTCCCAAGCCTTGCCTTCAGTAACTCCGCCTGG
TTCATATACACTCACAATGAAGATGAAAGATGGTGACAAAAATGAGTTGACATGCATCAC
GTTTGATTTCAGCATTGGCTGGTATAACTCCGAGGAGGCAGTGGCTGCCAGTTAAGTGCT
TGAAATCTGTTTTCTCGACCAATCTATCAATAACAGCTATACTAGATTATCTCATGTGCC
CTTCTGTTTACAGCTCTGTATAACATACACCATCTCACATTTGGTTTTGTACTACCTTTA
ATGGTTTGACTGTAATAACCAGTGATACTGGTTACTAAGTCCTATGTTTGTACATAAAAA
ATCGATGCTTTCCCATGTT

>CL278Contig1
CGCCGGGGGAAAAAGCGAGAGAGATGTCGCTGGTGGACTACGCTTCGTCAGACGACGAAG
ATGAAGCAGTGGGGAGAGAAGAAGGTCGCCACAACGATAATCTTGTAATTTCACACACGA
AGCCGTCCCATCATCCTCCCAATCAGAAAGCGACAAGGTTGCCAGTCCAACAATCAGATA
ACTCTATAAATCATTCAGAGTCTTCTACTTTTAGGCTGCCTGATGCGTCGCTTCTCTTGG
ATTCCCCTTCTCTGCCATCCAGTATGACTGGAAGCTATGACCACACTTCTCGAGTCGCAG
CTGCCATGGCTCAAAATGAATCACGCAAAAGAGATTCCAAGGAATCGACTGCTTCTTATC
CTCGTGGGAAAATTCCAAGAGGGAACTTGCCCCATTCAAAACATGTTCCAGAGACAGCGT
GTGGTCTTCTTCGTCCACCTCAGCTTAGTGGCAGGAGTAATGTGGTTACAGAAGATATAA
CCAAGTTATTTACGCGAAGAAATGGGTCTGAGCCCTCCTCTTCGTCTAGCAGATCGACCT
CCGGGTAATTTCTTTGTAACTTGTAAAGTATGCAAGGATTCATAAAGACAGATATATTTT
GCAATTTGGAATGGTTAGTTATCAAGAATAGCAGCAGACACATGTTTTGAGTAGGATTT
TGTAGAGCTGGATATAAATTCTGTTGATCTTTATACAAAGATTCAGTTGTTCTCTCAAAC

>CL282Contig1
GTGAAGTTTACCATATAAATGACCCAAAAAGCTTGAAGCCCAAACAAACACCCAACAATG
GCAGCAGCTTTATCATCAATGGCTTCCATGGTGGGGTGGAAAGCCACCAACAGAACAGAA
ACCTTCACCTCCAGAAGAAGATACAACAATGGCTTCTCAGTCCGTGGTCAACAGCAAGTG
CAAGAATCAACTTCACTGCAACAAGAAGAAGTGAAAGAAGATAAACCAGTGAAGAAGGGA
GTGACGGAGCCGAGGCCGGTGGAGCCGCAAACGAACGTGGAAAGCAAGAACATGGGGCGG
GAGTATGGGGGGCAATGGCTGAGCAGCACCACCAGACATGTGAGGATTTTCGCAGCCTAT
ATCGACCCAGAGACTTGCGCTTTCGATCAAACTCAGATGGATAAGCTGACCCTTATCCTT
GATCCAACGGATGAGTTCGTTTGGACCACAGAAACCTGCACCATGGTTTACTCTTACTTT
CAGGAGCTTGTTGATCATTATGAGGGAGCACCATTGACGGAGTACACACTACGACTTATT
GGTTCAGACATAGAACACTACATACGAAAACTGCTTTACGAGGGAAAAATACAATACAAT
ATGAATGCACGGGTCCTTAACTTCAGCATGGGCAAACCTCGTATTGGTTTCAATTACAAC
GAATACCAACTTGAAGATGTAAATCAGTAGCTCTTTCAACTTAAAAAAATACGATTATAT
AGTCATATTCATGTTTGTAAAAAAAAATCATATTTGTTCTTGTTGATCACATGTGCGGA
TAATGGGATTTGAAGCCAGAAATGAAAGAAGTGTGACGAAGATGAACCGTCTTTTGCAT
CAGACGTTGCCGATACAGTGACAAACAAT

>CL286Contig1
TGTGGTTGCGTTTGGTAGGATTATTTGCGTAGAAGAGTTTATGGATAGATAGAAGAAGCG
TTACCGAATGCAATTCCCAAAAAGTGAATAAAAAAACACACACACACACAGTAGTTGTTT
GTTTGTTATTTGGGTTGGTTAGGATATTGTATGGTCCGAAACCAATGGCTACAACTGCTC
AGATTGCTAATGGCGTCGGAATCGGAATCGGAAACAATGCCCTTACTCGCCGACCTACAT
CTGCTACTCCCTCCAGTCCTTCTCCAACTCCGAACAACATCTTACTTGGATTGACTCGTC
CACGCGCCACCACTCTTCGTTTCGATTCTGTCGTTAATATCGGTGGTCGATTCTGCAGTT
ACCGTCGTTCGCCGCCGCCGTGTTCTGTTCGGGTTTCAGCTATCTCCGCTGACCAACCTA
CCTCTTCAGGTCAAGGTGTTGAAAATTTGGTAATCATAGGCTCAGGCCCAGCTGGGTATA
CTGCGGCAATTTATGCAGCCCGTGCCAATTTGAAGCCTGTAGTGTTTGAGGGATATCAAA
TTGGCGGTGTTCCTGGGGGACAATTGATGACAACTACTGAAGTGGAGAACTTTCCAGGTT
TTCCAGAGGGAATTACTGGTCCAGACTTAATGGATCGGATGCGGCGTCAAGCTGAGCGTT
GGGGAGCAGAACTTTTTCAAGAAGATGTAGAATTTATTGATGTGAATAACAGTCCTTTTA
CTGTACAAAGTACCGACCGTAAGGTGAAATGCCATAGTATTATAGTAGCTACAGGAGCCA
CTGCCAAAAGACTCAATTTACCTCGTGAAGAGGAGTTCTGGAGTAGAGGAATTAGTGCA
TGTGCAATTTGTGATGGAGCTTCACCACTTTTCAAGGGTCAAATTCTTGCCGTTGTTGGA
GGAGGTGATACGGCTACTGAGGAAGCAATTTACCTGACTAAATATGCTCGACATGGCATT
ACT

>CL290Contig1
ACTCACAGAACTGCTTATCATCAGCATGATCATCATCATATCTCCCCACCAACAAAATGG
AAGCAAAACCTCTAGATTTAGAAAACCCTGATTCTGAAACACCATCAGAAGACCTCTCCA
TTGCTCCCCTTACCTCCATCACTCTCTCTCTTTCCACTCTCCTCCCCATCCACTTCATTT
CCCCACCAAAATTCTCACCTAAAATTGTCAAAATCCCTAATCAAATCTCTTCTCTGTGCA
ATCTCTCTCTCTCCAACACCCTCTCTCCCACCAAACCATTCTTCAAATCAACCGTCTCCG
CGAATCCTCTTCAAAACCCATTATCTTTAAACCCTCGCCGCCCTTCTGACCCCTCCAATG
CCGCCGGTCTACGTCGTGCTTCTGTAGTCTGGTTCCGTAACGACCTTCGTGTTCACGACA
ATGAATCTTTATCTTCTGCTAACAATGAATCAATGTCAGTTTTACCAGTTTACTGTTTCG
ACCCTAGAGACTACGGGAAATCTTCATCCGGGTTCGATAAAACCGGACCTTACCGGGCAT
CCTTCTTGATTGAGTCGGTTTCCAATTTGAGAAAGAATCTTCAGGCAAGAGGGTCGGACC
TTATAGTCCGTATTGGAAAACCTGAAACGGTTTTAGCTGAATTAGTGAACGAAGTTGGGG
CAGAGACTGTGTATGCACATAGAGAAGTGTCTCATGATGAGGTTAAGGGTGAAGAGAAGA
TTGATACAAAGTTGAAAGATGAAGGAGTGGAGGTTAAATACTTCTGGGGAAGCACTTTGT
ACCATATTGATGATTTGCCATTCAAGTTGGAAGAAATGCCCACTAATTATGGTGGGTTCA
GGGAGAAAGTGCAAGGCTTAAAGATCAGGAAGACCATAGATGCACTTGATCAGCTGCGAG
GATTGCCAACCGGCGGTGATGTGGAGCCCGGTGACATTCCTTCTTTGGTTGATTTGGGTC
TTAACCCTACTGCTACCATGACTCAGGCAAAAGCAAGTGCTAATGCTTCACTTGTTGGAG
GGGAGAGTGAAGCACTGGAGAGGCTTAGAAAGTTTGCTGCTGAATGCCAATCACAACCTC
ATAAAGATGGAAGTAGTGATAGCAGCATGTATGGCGCCAATTTCTCTTGCAAAATCTCTC
CATGGCTCGCAATGGGATGCCTTTCTCCTCGATCCATGTTTGATGAGTTGAAGAAATCTG
CTTCTAGAACCATTTCTGCTGCTGCTGCAAACCGGAAAGATGGTGGTGATACTGGGATGA
ACTGGTTGATGTATGAGCTTCTATGGAGGGATTTCTTCAGATTCATCACCAAGAAATACA
GTTCTGCAAAACAACACAATGGTGCTCCAGTCACTGCTTGTACTGGTGTGGTTGCATGAG
GGGTTTATGTTTCAAGACTTAATGGCAAAGGGAGAAATATATCGTTTCTTCGATCAACGA
TATCCTATAACCCGAGATAATTCTATCAAAGATGATGTTTCTTCAAAGTATGCTTTTTGT
TTTCATTAGAATGGTGATATATTTGGCATGCTTTCTAAAAGCAGTGCTTCACATTATTTG
GGTGAGATTTTGAATGGCAAATCATGTGTTGTAGATTGCAATCAG

>CL294Contig1
ATTACACTCGTCCCTGTCATTTGCAATTACCCTAAAAGAACTCTAAGATGGAGCAGACCT
TTATTATGATCAAGCCTGATGGCGTTCAAAGAGGCCTTGTTGGTGAAATCATTGGTCGAT
TTGAGAAGAAGGGTTTCTCTTTAAAAGGATTGAAGTTTGTGACTGTGGAACAAGCTTTTG
CCGAGAAGCATTATGCTGATTTGTCCTCAAAGCCTTTCTTCAATGGTCTAGTTGAGTACA
TCATCTCTGGGCCTGTTGTTGCCATGGTTTGGGAAGGCAAGAACGTGGTCACCACTGGTC
GCAAGATCATTGGTGCTACAAACCCTGCCGAGTCTGCCCCTGGCACCATCCGTGGGGATT
TTGCAATCGACATTGGCAGAAATGTGATTCACGGCAGTGATGCTGTTGAAAGCGCAAAGA
AGGAGATTGCTCTGTGGTTCCCTGAGGGTGTTGCTAACTGGTCTTCCAGCCTTCACCCAT
GGATCTACGAATAAATGGTTGTTGAGAGTGTGATTTAAGCTTATTATGTTACAACCACCC
TTTATTTGTCTTACTGTTAGGGTGTAATCTGTTGTCAACTGGTCTTGTTAATGGATTTTG
ATGTCGTGAGGAACTTTTTGGTATGGTAAATCTGTTTTATTATCATGTTCGTTCTCC

>CL298Contig1
TCGCGGGCTCCGGATTCGGTCTTTCATGGCTTTGGCTGCTCGGCCAATTGTTTGCCGTCT
TACGCCAAATAAACCAGTGGTTCAAAGAGATGAGCCGGCGGCTCTGCCGGTTCCCTCACT
TCCGGTTCAGAAGGTACGGCTGACGGATGCGGCTGCCGTAACAACGGAATACGACGGGAA
GATCCTACTGCAGCCAAGGGTCTGTACGCTTAGATCGTACGGATCAGATCCTTTTGGAGT
GATGAGGATTCGGACCGCTGACGGCGACGACAATGAGGTGTCTCAGTTTTTCGAGAAGCT
TTCGGAGTACATAGAGAGCTCGAAAAAGAGCCAAGACTTCGAAATCATCTCTGGTCGTCT
AGCCATGATCGTGTTTGCAGGAACAGTGACGATGGAAGTTGTTACTGGCAACTCGTTATT
CAGGAAGATGGATTTGCAAGGGATTGCGGAGGCTGCAGGGGTTTGTTTGGGTGCCGTGGC
TTGTGCTGCAGCTTTCGCTTGGTTCTCCAGTGCTCGTAACAGAGTGGGTCAAGGCTTCTC
CATCGGCTGCAATACGTTTATCGATTCCCTTATCGATCAAGTCGTGGATGGGTTGTTCTA
TGAAACCGATCTTAGCGACTGGACCGATGAGATTTGAAGAACCAAAAATGGCAGGAAAAT
GAAGGGATTTGGTGTTTGAGTTATCATCAATTATGTGTAATTAAAGTGTACGGAAATTTG
TATAGGTCGATTAGACGGTTTACGTGAGTAGAACTCGGTAAGTTGATATACATAGATACG
AAATACATGACCGATAAAATAAAATTGATATAATTACCAGATTATAATTGTATTATGGGT
TGTGGTTTCTTTTTGTAAAAATACTGTTTGCTTTTAATAAACCAATTCTATTATTTTGTT
T

>CL303Contig1
CTCGGCGGGGCCACATTGCACCCAATGACTACTACTGATCTTGAAATGCCACCTCCTATT
CTCCTTTGCCGGATTCCGACCACCGTCCACCGCCGTCCCAATGGCGGCGACCCATCA
CCCTCTTGTCAGGAATCTTCCTTTTCATGCTACTTTTTTCGTCTTTAATAGCTCTTGTCA
TCAACCAACATGGTCAACAACAAATCGCCGGCGACGGAACACCGTTGTCCTCGAACTCAG
CGCCGGCGGCAAAGAAGGTTTTGGAACCCATTTCAAGAGGGGTTTCACAAGGGGTGTCGG
AAAAGAGTAATTTCCAGCTGTCCTCCGCCGCCGCTGTGGTGGAGACATACCCTTGGACC
AATGCTATGCTATCTTGGCAAAGAACAGGCTTCCATTTTCAACCTCCAAAAAACTGGATG
AATGATCCCAACGGTCCGTTATATCACATGGGGTGGTATCATCTGTTTTATCAATACAAT
CGGGATGCAGCCGTATGGGGAAATATCACGTGGGGCCATGCTATATCAACGGATCTGATT
AACTGGTATCATCTCCCTTTTGCTATGGTCCCTGATCAATGGTACGATATCAAAGGTGTA
TGGACTGGATCTGCTACGATCCTGCCCGACGGTCAGATCGTTATGATGTATACTGGGGAC
ACCAATGAGGAAGTGCAGGTCCAGAATCTAGCCTACCCTGCCAACCTATCTGATCCTCTC
CTCCTTGATTGGGTCAAGTATTCGGGTAACCCAGTTCTAACCCCTCCACCGGGTATTGGC
AGTAAGGATTTTCGGGATCCGACTACCGCATGGGTTGGTCCGAATGGGAAGTGGCGGGTT
GCTTTGGGGACGAAGGTTAATAAAACGGGTATCACACTAGTTTACAAAACGACGGATTT
TACGAGCTATGAGTTGTTGGATGAAGTCCTTCATGCTGTTCCGGGTACGGGTATGTGGGA
ATGTGTTGACTTTTATCCGGTTTCAACAACTGAGTCAAACGGGTTGGACACGTCGGTTAA
TGGACCCGGTATTAAGCATGTGTTGAAATCGAGTTTGGATGATAATAAGCATGATTATTA
TGCACTTGGGACATACGACCCCATTAGTAACAAGTGGACGCCCGACAATCCGGACTTAGA
TGTGGGTATCGGGTTACGAGTGGATTACGGAAAATACTACGCATCGAAAAGCTTTTATGA
TCAAAATAAGCAAAGGAGACTTCTTTTGGGTTGGACCGGAGAAACGGATAGCGAAGCTGC
TGATATTTTAAAGGGGTGGGCCTCCCTTCAGACCATTCCAAGAGAAGTTGTGTTTGACAA
AAAGACCGGAAAAAATATACTTCAATGGCCCGTTAAAGAGGTAGAGAAGTTGAGATCCAA
AAGTACGGTATATAAAAAAATGTTGCTCGAACCAGGATCTCTTGTGCCCCTTGACATAGG
CGCAGCTACACAGTTGGACATAATAGCAACGTTTGATATCGATAGCACAGTTTTAGAGGC
GGCACTCGAGGCAGATGTGGGTTACAATTGCACAACAAGCGGTGGCTCCTCCTCGAGAGG
AGCTTTTGGACCCTTCGGATTGGTGGTTCTTGCAGATGAGTCACGTACGGAGCAAACTCC
CGTGTATTTCTACATTGCCAAAGGCACTGATGGCGTTGCGAGTACTTACTTTTGTGCCGA
TCAATCCAAGTCATCAACTGCTTCAGACGTTGTCAAATTAATCTACGGAAGCACTGTTCC
TGTACTGGATGGTGAAAATTTTAGCATGAGATTATTGGTTGATCATTCAATAGTGGAAAG
CTTTGGGCAGGGTGGAAGGACGGTTATAACCTCAAGGGTATATCCGACAAAAGCAATTTA
TTCGGCAGCAAAGGTCTTCCTGTTTAATAACGCCACGGGAATAACTGTAAACTGCAAACG
TAAACGCCTGGAACATGGATTCGGCAAACATTAAGTAGTTCACCCTTAGTCAACACTAAA
ATTACGAGTATGCCATTACAAAGTCAACCTATTGTTGTATCACCCCATCTTCATATTCAT
TTTTCTCTATNTTCATCCCAATATCTATGTGATCCATTTTCTAC

>CL306Contig1
ACGGCTACTATCTGTGTTGGAGACTTCACAGGAGTCAAAAATGGCGCTTGTTTGCTCCCT
TAATGTTCATCCAATCTCTTTCGCACCCATCATAAACCCTAATCGCGCAAGTTCTCCCAA
ATTCTCAATTCATCACAAAACGCCACGTTCTCCGCCTCGGTTTCCCGTCCGTTTGCGTTC
GAGATTTCGAAGAAGCAGCTGCTTGCAGTTTCCAATTGTGGATGAATTGGGAAAAGAATC
CGACCAGAGCAGGACACAAGGGGACAACAAAGAAGATTTTGGAGTCAAAGTGGCGTT
GTCCATGCTGAGGTTCTACAAAAGGGAAATCTCACCATTAATGCCAAATAGTTGTCGGTA
TGTCCCAACTTGTAGTGAGTACTCCATGACTGCTTACAAGAAGTATGGTGTTATTAAGGG
ATCAATCTTAACCACATGGCGGCTTTGTCGTTGCAATCCCTTGGGTGGGTCAGGATTTGA
TCCGCCAAGATGGTTTGATGAGCCAACTCCACCGGAACGATGAAATAAAGTGTGTAAATC
AAAGAAAGCTTGGTACGGTTAATGTTGAAGCTTGTTTTTGAGCATGTTTGAATTGTTTCG
AACGAAAAGATGGATTGAAGACAGTTGGATGAAGAATGGTCATTGCTCTTGTTAGAGTTT
GGGGTTGAGGGCTATAAGTCGTTATCTAATGCAGGTCATAACACACAATCAATGACGATC
TATATCATCAATGCACCGGACACCAGAGTAACTTCATCATTATGATACAATCATTGATTC
ATTAACATCATTTGTGTACAACTGTTATCATCCATACTCAAGATACTATAAAAAGATAAA
GACCATTCAAACAAAGGACAACGGATTGCAGGAAAATACAATCTAATCATTGAATGCTCT
CGAGCTACTGCATGAATGAACACAAATTGNCAGACTATCCAAGACACTCTACTNGTATTT
TTTTTAGTTTTCACACGACACGTTGTGGTTTCTCGCGACCACT

>CL309Contig1
AAGAAACGAAGCTTCTGCGTGGCCTTCCTTTCCCTCTATATCTCCCACAGACGTCTTAAA
AACAAACACCGCCATGCGGAAATTCGTAGCACACAGAGCCAAAACCATCATCACCAAAGC
CACCGCCTCCCTTTTCACTCCCCATCGTATTCATCCAACTTCCTCTTCCTCTTC
CTCAGATTTTTATTATTATTATACTCGTACCCTCAATCGATTCTTCACTTCTCTTG
ATTCATCCACATCCATGTCTTCCGACAAGTCTGCGCCGCCTCTTACTGTTGAATCCCTCA
ACCCAAAGGTCTTGAAATGTGAATATGCTGTACGTGGTGAAATCGTCTCTCTGGCTCAGA
AATTACAGCAAGACTTGCAAGCAAATCCAGGTTCTCATCCTTTCGAGGAGATACTTTACT
GTAACATTGGGAATCCGCAATCTCTTGGTCAACAGCCAATCACTTTCTTCAGAGAGGTTC
TTGCATTATGTGATCATCCCACCATATTGGACAAGAGTGAAACACAGGGCTTGTTTAGTG
CGGATTCCATTGAGCGAGCATGGCAGATCCTGGATCAAATTCCTGGAAGGGCTACTGGTG
CATATAGTCACAGTCAGGGTATTAAGGGATTGCGTGATGCCATTGCTGCTGGCATTGAGG
CTCGTGATGGTTTTTCTGCTGATCCAAATGATATTTTTCTGACAGATGGTGCTAGTCCAG
CGGTCCATATGATGATGCAGTTGCTAATAAGATCAGAGAAGGATGGAATTTTCTGTCCAA
TTCCTCAGTACCCTCTTTACTCTGCTTCAATCGCTCTTCACGGTGGCACTCTTGTTCCTT
AATATCTCGATGAAGCAACAGGGTGGGGACTTGAGGTCTCTGAGCTCAAGAAGCACTGG
AATCGCTAGACAAATGGTATTACTGTA

>CL315Contig1
GCGGGGGGGAAACGCGAATACATCAGTGTACATTCTTCCTCATAACTCAAACCTGTGAA
ATCAACCCTCCCTGGAAGAATGTTGAGAGCTTATAATAACCTACCATCAATAGCTTCC
CCAGCCATCAGCATCTGTGCTCTTAAACTCTCCCTTCGTCAAGCCCTTAATTCCACTTCT
TCATCTTCATCCAGGAGAATCTCCACCACATTTCCCCTTTTATCCCAAACCTTTACTTCT
TCGACATCTTTTTTGGGTTTAAAAAGGGTCATGCGCATGAGGAATCGTCCACCTCTAAGA
GCCTCAGCATCTTATAGTACTGGGAATAGTCATGATGTTGGTAGAGAAATATTGGTGCAG
CACCTGCTCCTTAAAGAAGAGGATAAAAATCTTTTCTTGGAGCTGCAGAAAAGACTTGTA
CAAGGGGAGGATCTAAGCGACTTGGCTGTAGAATATTCAATTTGTCCATCAAAGGAGGAA
GGTGGTATGCTTGGTTGGGTGAGAAAGGGGCAAATGGTGCCAGAGTTTGAGGAAGCTGCA
TTTAATGCTCCTGTAAACAAAGTTGTAAAATGTAAAACCCAATTCGGATGGCATTTATTG
CAAGTTCTATCAGAGAGGGAAGAATCAGTACTTCAAGACATTCAACCCGAAGAACTTCAT
ACAAAGTTGCAAGATCCTGATTTCCTTGAAGATGCTCAATTCATTGATGTTCGAGAACCA
CATGAAGTGGAGCAAGCTTATTTATCGGGATTTCAAGTTCTTCCTCTCCAGCAGTTTGGA
AGCTGGGGACCAGAAGTCACTACGAAGCTAGATCCTCAGAAGGATACTTATGTTTTGTGT
CATCATGGAGTGCGGTCGTTGCAAGTTGCAAATGGTGCAGACACAGGGTTTAGAAATATA
CACATTC

>CL319Contig1
TAAAACAACTCCGACCCCACCACCGCCGTCGTCGTCATCCGCCATGCCGCCACCGCCAAA
CCTCCCTCCACTACCACCACCACCAACTTTCTATTGGGGAGAAACACCTGAAGAAGAATT
CTACAAATCGCAAGGCGTTCGTAACTCCAAATCATACTTCGAAACACCTAACGGAAAACT
ATTCACTCAATCATGGCTGCCGACTGACGAAGATCAACCGATTAAGGCGGTTGTATTCAT
GACTCACGGTTATGGATCTGATTCCAGCTGGTGTTTTCAGAAGATCTGTATTGAATACGC
TAAATGGGGATACGCTGTGTTCGCCGCCGATCTACTTGGCCATGGTCGATCGGATGGAAT
CCATGGATACCTCGGTGATATGGATAAAGTTGCTGAGACGTTGCTGTTATATTTTCTCAG
TGTTCGCCGGAGTGAAACGTACTGTAAACTTCCGGCGTTTCTGTTCGGGGAGTCGATGGG
CGGCATGATCACCATGCTTGTGTACTTTCAATCAGAACCTGACACGTGGACGGGTTTAAT
CTTTTCCGCGCCGCTGTTTGTCATACCCGAAAACATGATACCATCGAAGCTACATTTGAC
CATGTACGGTCTACTATTCGGCTTTGCGGATACATGGGCAGCAATGCCAGATAATAAGAT
GATCGGAAAAGCGATCAGAGATCCTGAAAAACTGAAGATAATCGTCGTGAATCCAAAACG
GTACACCGGAAAGCCAAGGGTTGGTACGATGAGAGAAGTGGTGAGAGTAACCACTACAT
ACAAAACAACTTCCACAAGGTTACGACCCCTTTCATAACGTTGCACGGTACATCGGACGG
TGTTACATGCCCGACCGGGT

>CL323Contig1
ACCACTATCTTACTCCCACCCACAACCACCATGGTCAAAGCCATCATAGTTCATCAGCAC
GGTGGCCCTGAGGCCTTGAAATATGAAGATGTTGAACTTGGAGAACCGAAAGAAGGACAA
ATCAGGTTGAAACATAAAGCAATTGGTCTGAATTTCTTAGACGTTTATATGCGTAAGGGT
CTTTACGACACCTCTCCGCCATTGCCGTATACTCCAGGTTTGGAAGGATCTGGAGTTGTA
ACAGCCGTCGATCCCGGAGTAACCACCTGCAAAGTCGGAGATCTTGTGGCTTACGGTACG
TTACCGGTGGGTGCTTATGCAGAAGAACGATTACTTCCGGCAGATCGAGCCGTGCCGGTT
CCTTCCGGCGTTGATGCCGTTCAAGCAGCTTCTGTTATCTTTAAGGGATTAACTGCACAA
GTCTTGATCCGTAGCAGTTTTAAGGTTGAACGTGGGCATACCATTCTTGTGCATGCTGCC
GCCGGTGGGGTTGGATCTTTATTGTGTCAATGGACAAATGCCATCGGAGCTACGGTCATC
GGAACTGTGTCGACCAAAGAGAAGGCTGTTCAGGCGAAAGAAGATGGATGTCATCATGT
GATTCTTTACAAAGATGAGAACTTTGTGGATCGTGTGATGGAGATAACTTCCGGCAAAGG
GGTGGATGCAGTCTACGAATCCATCGGAAAAGACACCTTCAAAGGGTCATTTGAGGTCTT
AAAGAAGCGTGGATATATGGTGCAATTCGGGATGGCTTCAGGTGAACCAGATCCGATTCC
GTCTTCCACACTTTCTGGCAAAGCGCTCTTCTATACATTTTCTGCGATGGGGGTATACAC
CGAGGAAAGACATGAACTACTTGCAGCCGCTGAAGATTTGTTCACGAATGTAGCAAACGG
AGTCTTGAAGATTCGTGTTAATCATAAGTACCCGTTGTCTCAAGCAGCGCAAGCTCATAC
CGATCTCGAGGCTCGAAAAACGACAGGTTCGGTTGTGTTGATACCGGATGGGGAGTGATT
AATTTCATGGTGTTGGATGTTTTAGTTTATTGTGTAATGTGTTAGAGATGAATCCATCTA
TGTTTTCTTTGTGGTAATCGTTTGTAATAATTACCGATGCAGGTAAAACGTTGTTAAATT
CATCTTATATTATTATTGCTAACTCAAGCTATGTAGTGGTGGTCCGGTCAAGTGGTATAA
AAGCCAAAGAATTTAGTTCGGG

>CL327Contig1
CGGGGAGTAGTAGGAGTGTGAGAGAAACCATGCCTGAAACCTTGGATGCGTGCTCGTCGC
CGTTGATGGCAGTGAAGAGAGCATGAACGCTTTGAATTGGGCACTCGATAATGTCAAGCT
TCGTCCAGAAGGAACTTTAGTCATTATTCATGTTCAATCACCGCCGTCAATCGCCGTCGG
TCTCAATCCCGGTGCTATCCCCTTCGGTGGTCCCAGTGATGTGGAGGTGCCGGCGTTTAC
TGCGGCTATCGAGGCGCACCAGCGGCGGATTACTGATGCTATCATAACTCATGCTATGAA
GATTTGCGCCGATAAGAATGCGGAGGTCAAGACACAAATAGTGGTTGGAGATCCTAAGGA
CAAAATATGTGAAGCTGTTGAAGAATTGCATGCTGATTTGCTTGTAATGGGATGCCGTTC
TTTTGGTCCTATCAAGAGGATGTTTTTGGGAAGTGTAAGTAACTACTGCTCCAACAATGT
GCCGTGCCCTGTCATGATAGTTAAAGGCACTGCTTAAAAGAACTTTACTGGTACCATTGC
TGTGGCCTCCATGGAAAAGTTTGAGCTTCAATGGAGGATCCTCGACAATACAGTATCTAA
GAAGTCGATAATCTGCCATCAGCCTTTGCATGGTATATATACTATTTGTTGAGTAAATCT
GTTGTGTGTGATGCTTAATTTGTTGTATATTATTGTTGTTTGGAATGCATTTAAGCATAT
TATTGTTATTTTAACCGAAAGATACACTTTGGCATGGGTTA

>CL327Contig2
CGGGGGTCCATTTTTTACTTCATGATCGCTGCGCTGCCACGATCATCCACCCCCATTGTT
ATCTAGATTCACCTTGCTCAGATATCTGAAGAAGTTAGTAGGAAGTGTGAGAGAAAACCA
TGCCTGAAAACCTTGGATGCGTGCTCGTCGCCGTTGATGGCAGTGAAGAGAGCATGAACG
CTTTGAATTGGGCACTCGATAATGTCAAGCTTCGTCCCGAGGGAACTTTAGTCATTATTC
ATGTTCAATCACCGCCTTCAATCGCCGTCGGTCTCAATCCCGGTGCTATCCCCTTCGGTG
GTCCCAGTGATGTGGAGGTGCCGGCGTTTACTGCGGCTATCGAGGCGCACCAGCGGCGGA
TTACTGATGCTATCATAACTCATGCTATGAAGATTTGCGCCGATAAGAATGCGGAGGTCA
AGACACAAATAGTGGTTGGAGATCCTAAGGACAAAATATGTGAAGCTGTTGAGGAGTTGC
ATGCTGATTTGCTTGTAATGGGATGCCGTTCTTTTGGTCCTATCAAGAGGATGTTTTTGG
GAAGTGTAAGTAACTACTGCTCCAACAATGTGCCATGCCCTGTCATGATAGTTAAAGGCA
CTGCTTAAAAGAACTTTACCGGTACCATTGCTGTGGCCTCCATGGAAAAGTTTGAGCTTA
AATGGAGGATCCTCGACAATACAGTATCTAAGAAGTCGATAATCTGCCATCAGTCTTTGC
ATGGTATACTATTTGTTGAGTAAATCTGTTGATGTGTGATGCTTAATTTGCTGTATATT
ATTGTTGTTTGGAATGCATTTAAGCATATTATTGTTATTTAAACCGAAGATTACACTTT
GGCGTGGTTTGTATGTTAAAAGTTGCATTTCATGAAAACATATGAGTTTGTATTCATTGA
ATTATGTAAAAAGCAGTTTTTGTAGATTTTATGTTTATGTAAACATTCCTTTTTGAAA

>CL329Contig1
ATAGAATGGTCTGATCACGGCATATTCTTTCAATTCTCACCACCGCCACCTGTTTCTAAT
TTCTCATCGTACTCAGATACACTCTCTGCACAAACTCATCAGATTGCAAACGTATTTTCC
CCTTTTCACCATTGTTCTTCGTAACCCTTCTTCAATCATCTCCAGATGGCTACTCTAATC
TCTGACACTGCACCATGGAAGGATTTGAAGGCTCATGTTGCGGAAATTGACAAGACTCAT
TTGCGTGATTTGATGACTGACACTGACCGATGCAAGTCGATGATGCTTGAGTTTGATGGA
ATATTCCTGGATTACTCACGACAGCGCACCACTGTTGATACGGTGTCTAAGCTCTTTACA
CTTGCTGAGGCAGCATGTCTCAAAGAAAAGATTAATAGTATGTTCAATGGGGAGCATATA
AACAGCACGGAGAACAGGTCTGTGCTTCATGTTGCTCTCCGTGCTTCAAAAGATACAGTT
ATAAACAGTGATGGGAAGAATGTGGTACCTGATGTGTGGCAAGTTCTGGACAAAATTCGA
GAATTCTCGGATAAAGTTCGCAACGGTTCCTGGGTTGGAGCCACAGGGAAGGCATTGACA
AATGTGATTGCTATTGGTATTGGTGGAAGCTTCCTTGGTCCATTGTTTGTGCACACCGCT
CTTCAAACAGATCCAGAGGCTAGTAAATCTGCAGGAGGTCGCCAGCTCCGCTTTCTAGCA
AATGTTGATCCAGTAGATGTTGCCAGAAATATTTCAGGCTTCGATCCTGAGACCACCTTA
GTTGTTGTAGTTTCGAAGACTTTTACTACAGCTGAGACCATGCTGAATGCACGGACGTTG
AGGGAATGGATCTCATCTGCTTTGGGACACAGGCTGTTTCAAAGCATATGGTTGCGGTT
AGCACAAATCTCAAGCTTGTGGAGAAGTTTGGGATTGATCCTAATAATGCTNTTGCATTC
TGGGACTGGGTAGGAGGTCGATACAGTGTTTGCAGTGCTGTTGGAGTGTTACCTTTATCT
CNTCAATACNGTTTCTCAGTCATTGAGAAGTTCCTGAAAGGTGCTAGGAGTATTGATCAG
CATTTCCAGTCCACTCC

>CL333Contig1
GATTGCTGTAGAGAGATGGCAACTTTCTTTCGTTCTCCGCCTGTTGTCTCTCATCCTGTA
GTTAGAACTCAGCATTTATCTTCATCATCACAACCTCCACCACCACTTCCGCCTTCTC
AGCCACCGTTGCAACAGCCGCCCCTTATTAAGACTTCACAAGAGCTGCAGCCGCCATTGC
CGGTGGCTTCAGCACAAGGTGGTAAGGCCAGGAGTACAAGTGCTGATTCGACTGATTGGA
TAGCTTCGAGCTTGACAAGAAGGTTTGGTCTTGGTGCTGGGCTCGCTTGGGCAGGTTTTC
TAGCATTCGGTGTTGTTTCTGAACAAATCAAGACCCGTTTGGAAGTCAATCAGCAAGAAG
CAAATACAAGAGATGTAGAGATGGAAGAGGAGGTGGTGTTACCTAATGGCATAAGGTACT
ATGAGATGAGAGTGGGTGGTGGTGCTACACCAAGGAAAGGGGATTTGGTGGTGATAGATA
TCAAAGGAAATGTGGAAGATGGTGTATTTGTGGACACTTTTGGTAAGGACAAGAAACCCT
TGGCTTTGGTGGTTGGGTCAAGGCCTTATAGCAAGGGAATGTGTGAAGGGATTGAGATGG
TTCTAAAATCCATGAAGAATGGTGGAAAACGAAGAGTCATAGTTCCTCCTGCTCTCGGCT
TTGGAGACGAGGGTGTGGATTTTGGCACTGGCGTTAAGATTCCTCCTTCTGCGACGCTCG
AGTATATTCTCGAGGTCGAAAAGGTTTCAATTGCACCATCTTGATTTTATGCATGGAGCC
ATTGTTTGTATTTGGGTTTATTTGGTGTCGCGGTATGACACTGCTCGATCTCGAAACC
CAAAAGAAGCATGTACTTTCCAGCATTCTTCTTGATCCGAAGCTTCAAAAATATATAATA
CAAAAAGAACATTTTAAGTGAA

>CL337Contig1
ATTCCCCTTTCCTCGAGAAGTTGAAAAAGAAGGGATACCAAGTCCTCTACATGGTGGACG
CAATTGACGAGTATTCTGTGGGCCAATTGAAGGAATTCCAAGGATATAAGCTCGTTTCCG
CCACTAAAGAAGGTCTGAGGCTTGAAGAAGCTGAAGACGAGAAGAGGAAGCAAGAATCTT
TGAAGGAGAAATTCGAGGGTCTATGCAAGGTGATCAAGGATGTGTTGGGCGACAAGGTCG
AGAAGGTGGTCGTATCGGACCGCGTACTCGACTCTCCGTGTTGTCTGGTGACGGGCGAAT
ACGGATGGACGGCCAACATGGAGCGAATCATGAAAGCGCAGGCTTTACGGGACGCAAGCA
TGGCGGGATACATGTCGAGCAAAAAGACAATGGAAATAAACCCAGAGAACGCAATCATGG
AGGAGTTGAGGAAGAGAGCGGATGCGGACAAGAACGATAAGTCGGTGAAGGATTTGGTGC
TGTTGCTGTTTGAGACAGCACTGTTGACATCTGGGTTCAGTCTGGATGAACCAAACACAT
TTGGAAACAGGATTCATAGGATGTTGAAACTGGGATTGAGCATTGATGATGATGAAGCAG
GTGAAGGCGATGCTGATATACCTGCTCTTGAAGATGCAGATATTGATGCTGAAGGCAGCA
AGATGGAGGAAGTCGACTAAAAATTCTCTTCTTTTTGAAGGATTATTATCTTGGTGTTTT
TTTGAAATAGTTGGCAAACTGCTGCTTTTTGTATCGGTTGTCTCTTGAGAATACACGTTG
GTTTCTTTTAGAATGATGTCTTTTCTGCTCAACTTCATTTGGTTTTGTGTATT

>CL337Contig2
CGGGAACCCTTTTGTTTCTTTTCTTCTTAGATCGTCGATTTTAGTTCTTTCCTCCACTAA
CAAGTCTTCGTCGTCGTAGAACCAGAAGATCGCTAATGGCGGAAACAGAGACGTTTGCTT
TCCAAGCTGAGATCAACCAGTTGTTGAGTCTAATTATCAACACTTTCTACAGCAACAAGG
AGATCTTCCTTCGTGAGCTTGTTAGCAACGCCTCCGATGCTTTGGACAAGATTCGTTTTG
AGAGCTTGACTGATAAGAGCAAGCTAGATGCTCAACCAGAGCTGTTCATCCACATCATTC
CCGATAAGGCCAACAACACACTGACCATCATTGACAGTGGAATTGGAATGACTAAAGCAG
ATTTGGTGAATAATCTAGGTACCATTGCTCGTTCTGGTACCAAAGAATTCATGGAAGCCA
TTGCTGCTGGTGCTGATGTTAGCATGATTGGACAATTTGGTGTCGGTTTCTACTCAGCTT
ATCTGGTTGCAGAGAAAGTCATTGTCACCACAAAACACAACGATGATGAACAGTATGTTT
GGGAGTCACAGGCTGGTGGGTCATTCACAGTAACCCGGGATGAAGGTGAACCCCTTGGCA
GGGGCACTAAAATTGTCCTTTATCTCAAGGAGGACCAGCTCGAGTACCTTGAGGAGCGCN
AGGCTCAAGGATCTGATTAAGAAGCACTCTGAATTCATCAGCTACCCAATCTCCCTTTGG
GTCGAGAAGACAACCGAGAAAGAAATATCCGATGATGAGGATGACGAAGAGAAGAAAGAT
GAAGACGAAGAGAAGAAAGACGAGGAAGGCAAAGTTGAGGAGGTTGATGAAGAGAAGGAG
AAGGAAGAGAAGAAAAAGAAGAAGATTAAAGAAGTGCCTCATGAATGGTCTTTGATGAAC
AAACAAAAACCCATCTGGATGAGGAAGCCAGAGGAGATCACCAAGGAAGAGTATGCAGCT
TTCTACAAAAGTCTCACCAACGACTGGGAGGAACACTTGAATGTGAAGCACTTTTCTGTC
GAAGGACAGCTGGAATTCAAGGCTGTTCTTTTCGTACCCAAGCGGGCCCCCTTTGACCTG
TTTGACTCGAAGAAGAAGCCCAACAACATCAAGCTTTATGTCCGTCGTGTCTTTATCATG
GACAACTGTGAAGAGATCATACCCGAGTACCTCAGTTTCGTTAAGGGTATTGTGGATTCA
GAGGATCTTCCCCTTAACATTTCAAGAGAGATGTTGCAGCAGAACAAGATCCTGAAGGGG
AGTCGCAAGAACTTGGTGAAGAAATGCATCGAACTTTTCCAGGAGATTGCGGAGAACAAG
GAGGATTACGTCAAGTTCTACGAAGCCTTCTCCAAGAATCTCAAACTGGGTATCCACGAA
GATTCCACAAACAAGACCAAACTCGCGGAATTGCTCCGATACCACTCCACCAAGAGTGGA
GACGAGATGACTAGCTTGAAGGACTACGTGACGCGAATGAAAGATGGTCAAAACGAAATC
TTTTACATCACAGGTGAGAGCAAGAAGGCCGTAGAGAATTCCCCATTCCTCGAGAAGTTG
AAAAAGAAGGGATACGAAGTCCTCTACATGGTGGACGCGATTGACGAGTATTCCGTGGGC
CAGTTGAAGGAATTCGAAGGAAAGAAGCTCGTTTCCGCCACCAAAGAAAGTCTAAAGCTT
GAAGAAACCGAAGACGAGAAGAGGAAGCAAGAATCTTTGAAGGAGAAATTTGAGGGTCTG
TGCAAGGTGATCAAGGATGTGTTGGGCGACAAGGTGGAGAAGGTGGTCGTATCGGACCGC
GTAGTCGACTCTCCGTGCTGTCTGGTGACGGGGGAGTACGGATGGACGGCGAACATGGAG
CGAATCATGAAAGCGCAGGCTTTACGTGACGCAAGCATGGCGGGGTACATGTCGAGCAAA
AAGACGATGGAAATAAACCCGGAGAACGCAATCATGGAGGAGTTGAGGAAGAGAGCGGAT
GCGGATAAGAACGACAAGTCGGTGAAGGATTTGGTGCTGTTGCTGTTTGAGACGGCACTG
TTGACATCTGGGTTCAGTCTGGATGAACCAAACACATTTGGAAACAGGATTCATAGGATG
TTGAAACTTGGGTTGAGCATTGATGATGATGAAGCAGGTGAAGGTGATGCTGATATTCCT
GCTCTTGAAGAAGCAGATGTTGATGCTGAAGGCAGCAAGATGGAGGAAGTCGACTAAAAA
ATCTATTGTTTTTCAAGGTTTATTATTTGGTGCTTTTTGAAATAGTTTGGCAAACTGCTG
TTTTTGTATCGTTTGTCTGTTGGGAATACACGTATTTCAGTTTTTTACCG

>CL341Contig1
GCGGGACGATTCAGGGTGATCTTCCCCCTCCGTCTAATCGATCCAGCAAAGGAAGTCCAA
GAACCCTATCTTTCTGATCTAAGGTGGCCGTCGATTTTTGCATCCCTCGCTTTTCATCTA
CATCGGTCTGGTCCAAGTGAGAACCAGTACTCATGGCACATAGGATATTAAGAGATGTTG
AAGCCGATGGTTGGGAACGCTCCGACTTCCCAATCATTTGCGAGTCATGCCTAGGTGACA
ATCCCTACATTCGAATGACAAAAGCAAATTATGATAAGGAGTGCAAGATCTGCACTAGGC
CCTTCACAGTCTTCAGGTGGAGACCTGGTCGGGATGCAAGATACAAGAAAAGTGAAATTT
GCCAAACTTGCAGCAAGTTGAAAAACGTTTGCCAAGTGTGCCTTCTCGATCTTGAATATG
GCTTGCCAGTTCAGGTTCGTGATACTGCGCTCAGTATCAACTCGAATGATGCCATTCCAA
AGAGTGATGTGAACAGGGAATACTTTGCAGAGGAGCATGATCGTAGAGCAAGAGCTGGTC
TGGATTATGAATCCTCATATGGGAAGGCACGGCCAAATGATACTATATTGAAACTGCAAA
GGACAACACCATATTACAAGAGAAACCGAGCACATATTTGCAGTTTTTTCATCAGAGGTG
AATGTACAAGAGGTGCTGAATGCCCTTACCGGCATGAGATGCCCGTCACTGGCGAGTTAT
CACAGCAGAATATCAAAGACCGTTACTACGGAGTTAACGATCCAGTTGCATTGAAACTAC
TGAACAGGCGGGTGACATGCCATCTCTCGAACCCCAAAAGACGAGAGCATTCGACCC
TATATGTGGAAGGGCTGATGCAGAGTCTCA

>CL346Contig1
CGGGGAGTTGAGGAGGGTAGACACTCGCCTACCGTTGTCCTCACAATCTACAGTCGAGCC
TTGAGAATCCAAAGAAGGCATTAGAGAAATCATTACTAATGGAGGTCGTTTGTCCCATAG
ATGCCCAATTCCCTCAGCAAATCTCTCTTCTCCTCGAACCACCTTCATCTCTTCTAGTTC
AGGAGTATTTTGATGACCTTATAACAAGTAAACAACGCCATGGGATTCAAGTCAAACCAA
CTAACGACCATGGAAAAGGTGTTTATGTCGACCTAGACTTTGAAGAAGGGGATCTTGTTT
TGAAGGACCAAATGCTTTTCGGCGTGCAACATTCTTCAAATAAGATTGATTGTCTTGTCT
GTAGTTTCTGCTTCCGTTTTATTGGCTCAATCGAACTTCAAATTGGGAGGAAGCTCTATC
TGCAGGGTTTAGGAAACCCGAAAGATTGTTTTGATTTGGCATCCTCAGATGGTTCTGACA
AGGAAGATCAGCTAGAGTTTCAGCAGTGTTCTTCTACCAGTTCTAGAAATAAATTTCAGG
TTCCTACTGAGCGTGTGGAATCATTAATGCAAGAGAAATTAGCATTGCCATACTCGATGA
AGTTTCCGTTGCCTTCAGTTAACATTTGCCCTGGTGGATGTAAAGAAGCTTACTACTGTA
GCAAATCTTGTGCACAGGCTGATTGGGATTTATGCCATTCTTTACTTTGTACCGGAGAGG
AGTCAAAATCATTGTCCAAGAAGGCACTTTCAAGATTCATAGAACATGCTAATGAGACAA
ATGATATTTTCCTTCTTGCTGCTAAGGCGATTTGCTGTACAATTTTGAAGTATAGGAAGT
TGAAAGCAGCATGCAGCAAAGAGAAAGA

>CL351Contig1
GCGGGGGACTTCTTCTGTAACTCGTTCCCGCGCAGGGCCAAGGAGCTGTTTTTGACGAA
AGATCTTCGGACTTTAGGGTTGCAATGGGGGTTTACGGAGAACAATCCAGAAGAGACAAG
CCTGGTAGACGTAATCATGGGCTAACTCAGCAGAAAAGGCAAGAAATCAAAGAAGCATTT
GAGCTATTTGATACTGATGGGTCTGGCACAATTGATGCCAAGGAGTTGAATGTTGCAATG
AGGGCCTTGGGTTTTGAAATGACGGAGGAGCAAATTAATCAAATGATAGCGGACGTAGAC
AAAGACGGAAGTGGTGCAATTGATTTTGATGAATTTGTGCACATGATGACTGCCAAAATT
GGTGAGAGGGACAGCAAAGAGGAGCTAACAAAAGCATTCCACATCATTGACCAAGATAAA
AATGGGAAAATATCTGTGGAAGACATTAAGCATATCGCTAAGGAGTTGGGTGAACATTTT
ACCGATGCCGAGATCCATGAGATGGTGGAAGAAGCAGATCGTGATCATGATGGAGAAGTT
GGGGCAGAGGAGTTCATGAGGATGATGAAGAGAACTTCGTATGGATATTAATCATTCCGC
TTTTCCTTTCATCTGATGCCACATTATGTTGATGGTAAACGTTATCTTGTATGTTTTTCT
TTCCTTCTCGTTGTTTCCATATATCAATCTGACTTTTGACATGAAAACGTCTAAATGTTT
TTTAGTGTGATATATATAGTGTAAGTATAAGCTATGTCTCTCGTATAAATGGGCTTGTAC
AAAGCCTCATCATGGTGGTCTCTATACTACTTATGCACTAGTCTAAATTCTC

>CL355Contig1
GGAAAGGCGAGGCGATCGGCCAAGCAGAGGTAAAGAAAGGGGGGAAAAATGGCTTCCGTG
GTGAAGAACATTCTGAAGAGCGTCAGAGAGAAGGGTCTCGTAAATTTCGCAAGGGAGCTT
CGTGAAGAAGGATTTCTGAATTGTCTTTCGGATGGAAATCTTTTGCAAACTAAGATTCAC
AACATAGGTGCCACAGTAGTGGGTGTCGACAAATTTGGCAATAAATACTACGAGAAGCTT
GGTGACACGCAATATGGAAGACACAGGTGGGTGGAATATGCTTCCAAGGACCGTTACAAT
GCTTCTCAGGTCCCACCGGAATGGCATGGTTGGCTGCACTTTATAACTGATCACACAGGA
GACGAGCTACTAATGCTTAAACCAAAGAGGTATGGATTGGATCACAAGGAGAACTTCTCA
GGGGAAGGAGATGAATACATCTACCATTCCAAGGGACACACATTGAACCCTGGCCAGAGA
GACTGGACCAGGTATCAGTCATGGCAACCCACCAAGACCCAATAATTTCATAGTTTCTTG
TTTTTTTTATAAAACCAATCGTTTGGATACCCATCAATAAGCAGCAGCAGCGGCTTTGTG
TGGTTGAAAATAACGAAACAAAACTCGAGCATCAAGTCGTTTCTTTGTTTCCTGTTAAGT
ATATTTAGGAAGGTTATATGATTGCATTTTGCAGTCCATTTAGAAAGTCATCTCTTGTTT
CATGTATTGAAAGTGAAGTCCTTTTCTTGTTATTACTGTGTTGAATTTGAGTGCATGAAG
TACAAGACTTGAAGTTTCCCACC

>CL360Contig1
CGGGGGGCATCTTCTCACCAGAGGCAAGAAGACCAAGCAGCTGCACTTTGACGTTGTAAT
TTTGCAGTGTAGCAGAAACAAAAAGATGGCGTATGCAGCAATGAAGCCAACAAAGCCCGG
GCTGGAAGAGCCCCAAGAACAGATTCACAAGATTAGAATCACCCTCTCTTCTAAGAATGT
CAAGAACCTTGAAAAAGTTTGTTCGGATTTGGTTCGTGGTGCCAAAGACAAGAAGCTACG
AGTCAAAGGACCTGTTAGAATGCCAACCAAGGTTCTTAACATCACAACAAGGAAGTCTCC
TTGTGGTGAAGGAACAAACACATGGGACAGATTTGAGCTTCGCGTCCACAAGCGGGTTAT
TGATCTTTTCAGCTCACCAGATGTTGTGAAGCAAATCACCTCGATCACTATTGAACCTGG
TGTCGAGGTTGAAGTCACCATTGCTGATCCATAGATGTGCCAATCTCCTTTTAGGTTTG
TCTTGCAATGCCTTTGGTTTGGCATGAAGGTCTTCTGATAGCTTTTTTTTTATGT
ATGTCTCTTACAATTACAATTTTGGGGATTTGCGTTCAACGGGAAGGAAAAAGTAGACTT
CTGTTCGTTATTCTTTGATGTTCAATAACTTGAATGTGTTCTCGATTATCGCTTTCTTTG
GTTAGCATTGATGCATTCCAATTCGATACAATGTTGCT

>CL364Contig1
TCTCGCCGCTCACAGCTTTCATAATGGCTTTGCCGAATCCGCAAACTGTTGATTACCCTA
GTTTCAAGCTTGTAATTGTTGGCGATGGTGGCACTGGAAAAACTACATTCGTAAAGAGAC
ATTTGACTGGAGAATTTGAGAAGAAATACGAACCAACCATTGGTGTGGAAGTACATCCCC
TGGATTTCTTCACCAACTGTGGAAAGATCCGATTTTACTGCTGGGATACAGCTGGTCAGG
AGAAATTTGGTGGTCTTCGAGATGGATATTACATCCATGGTCAATGTGCAATCATCATGT
TTGATGTAACTGCAAGGTTGACGTACAAAAATGTTCCAACATGGCATCGTGATCTTTGCA
GGGTCTGTGAGAACATCCCGATCGTTCTTTGTGGTAACAAGGTTGATGTGAAGAACCGTC
AAGTGAAGGCAAAGCAAGTGACTTTCCACAGAAAGAAGAACCTACAGTATTATGAAATAT
CTGCCAAGAGTAATTACAATTTTGAGAAGCCCTTCCTCTATCTTGCTAGGAAACTTGCC
GGGGATGCTAATTTGCATTTTGTGGAGTCTCCTGCACTTGCTCCTCCAGAAGTGCAAA
TTGACATGGCTGCTCAACAACAGCATGAGGCAGAGCTTCTTCAAGCAGCAAGCCAGCCTC
TTCCAGATGATGATGATGATACTTTTGAGTAAAAGAATATGTATGGTGTCATGGTTTCTT
TGTGTTGGCAGGGAGAGATTGAAAAAACTTGTAGGGTTTTGATGAATTTTAGCATCTTAT
TTGATTGAGAACATGAAAGGGGTTTTTTTTGCATATTGTGTTCATTGTGGATGTAGAGGT
GAAGGAAGGAATGTACGTGTGATGGCATTGCATCTTCATGATTCAGCCTCTACTTTTGCA
TTTTGCTTCCAAAAACCTAATGGAATCACTGCTTTTTTACAAATCTATTGTTATCAGCAA
TCATTTCAGAT

>CL368Contig1
CGGCCGGGGTCCAGCTTCATAACGCAGCAGTCTTCTCCTCCCGAGCCGAACTCCAAGCAG
GTTAGGGTTTTCCTCCGAGAGGATCCACCCTTCGATTCAACATCTTCAAGATGTATACC
TCAATGAAGAAGATCCAAAAGGATAAGGATGTCGAACCCACCGAGTTTGAGCAGAGTGTT
GCTCAGGCTTTGTTTGACTTGGAGAACACTCACCAAGAGCTCAAGAGTGACTTGAAGGAC
TTGTACATCAACTCTGCAAATCAAATTGATGTATCTGGAAACCGGAAGGCTGTTGTGATC
CATGTTCCTTATAGATTGAGGAAACCATTCCGCAAGATCCATACCAAGCTTGTCAGAGAG
CTTGAGAAAAAGTTCAGTGGGAAGGATGTGGTTTTCATTGCCACCAGACGCATAGTTCGA
CCACCAAAGAAAGGTTCCGCAGCTCAGAGACCACGATCTCGCACCCTTACAGCTGTGCAT
GATGCCATGCTTGAGGATGTCGTCCACCCTGCTGAGATTGTGGGGAAACGTATCCGATAT
AGGCTTGATGGTTCCAAAATCATAAAGATTTTCTTGGACCCAAAGGCTCGCAATGACACA
GAGTACAAGCTGGAGACATTCAGCGGAGTGTACAGGAAGCTTTCCGGGAAAGATGTTGTG
TTTGAGTACCCTATTACAGATGCTTGAGAGCATGTTAGCTAGGCTTTTGAGTCGTGATGA
GGTTGCTTTGATGTTTCATGTTGAAAAATGACCATGATTTTATTTATGCTTTCCCAAATT
TTGAGTTATAGTACATCTCCTGGACCATTCTCCATTGCTGTTGCTTGAATTGGAATTGCT
CTCGTTTTAGTCGGT

>CL372Contig1
GGGCGGGGTGGTGGTGTAGGTGAGACGGTCACGGTCACGGTCACGGTCACGGTGGTGCTC
CGCTACTCATATCTTCCCTAAATCCACAGCTTAATTTCAATCAAACAACCAACTTCACCA
GATTGTAGATTGAAGAACTATAATGGGTGGTGCTTCATCTGTTCCAGAACATTCGATTCA
TGAATTTACTGTCAAGGATTGCAAAGGGAAGGATGTGGATCTTAGCATCTACAAGGGAAA
AGTTGTTCTTGTTGTTAATGTTGCTTCCAAATGTGGATTTACAAGCTCAAACTATGCGAA
ATTGACTAAGCTTTATGAAAAGTACAGAAACAAAGGTCTTGAGATATTGGCATTTCCATG
CAATCAATTCTTGAAGCAAGAACCTGAATCAAGTGAGAAAGTGGAGGAATTTGCATGCTC
AAGGTTTAATGCTCAATATCCCATCTTTCAAAAGATTCGTGTCAACGGGCCGAAAGCAGC
ACCTGTCTACAAGTTTCTTAAAGCTAAGAAAAGCGGGTTTCTTGGGTCTAGCATCAAGTG
GAACTTCACCAAGTTTCTTGTGGATAAAGAAGGTCAAGTCATTGGCCGTTACGGGCCAAC
TACTTCACCGTTATCGATCGAGGGAGATATTCAAAAAGCGTTGAACGCTTAGTGAGGTGT
TCAGTTTTGTCCTAAAGGAGTATAAATATGTTGCTTTTTGTATGTTCTTGTTGCTCAAGT
AGATGTATCAATCAAATCCGCTTAATGTGAAATACGCAAAACCTTGCGGA

>CL376Contig1
AAATTTCACACATCCCAAAAACTCAATGGAGTATTATACAACTTTCTTTGTCTTCTTATC
TTTCGCATTCATCTATACCCTCACTATCTCCGGCCGCCGCAACTCACGGCTGCCGCCGGG
ACCTTACCCTTTTCCGATCATAGGTAACATCTTAGAAGTTGGCAACAAACCCCATCAATC
ACTTGCCACACTCTCAAAACGTTATGGCCCGTTAATGTCACTTATGCTCGGAAGCAAAGC
CACCATAGTTGTTTCATCACCCGATATGGCTAAAGAATTCTTTCACACAAATGACCAATC
GTTCTCCGGTCGATTTATCACCGAGGCCATCCGAGCGGTGGACCACGCTAAATTCTCTCT
AGTGTTTTCGCAGGCCGGAGATCAGTGGCGAAGATTACGAAGAATAACCAAAGAATATAT
GTTCTCCGTGCGATGTCTAGACAATAGTGAACTCCTACGTCAAGAGAAGGTACGGGAACT
TCTTGACCATGTCAATCGATGTTCTACAGATGAAAAGGCAGTTAACATAGGTGCAGCTAC
GTTTACCACAATTCTTAATATCTTCTCCACCTTCATTTTCTCTTTGGATTTCTCTCAATA
CGATTCTGTGTCATCACAAGAATTCAAGGATACGGTATGGGCTTTGATGGAATATTCCGG
GAAGGCAAATCTAGCAGACTTTTTTCCAATACTTAAACCATTGGATCCACAAGGCATCGT
ACGAGATGGAAGCGTTCATATGAAGAAATTACTGGCTATTTTCAGTAAGCTCATAGATCA
ACGTTTGCAAACCAAATTGAGTTCGTCATCATACGATGGTGTTTTATCTACAGACAATGA
TGTTTTGGACGTGTTGCTCAACCTTAAGCGCAAGAATGAACCCGAATTTAGTCAAGATCT
CTTGGGACATTTCTTTGTGGATTTATTTGTTGCGGGAACTGACACAACATCGAGCACCGT
AGAATGGGCGATGGCTGAACTCATTCGTAACCCAGATAAAATGGCAACTACACGATCAGA
GCTTGTTAAACTCATGCAATACAACAAAAGGAGTCTAGAAGAACGAGATATCACTCAACT
TCCTTATTTAAGAGCTGTTATAAAAGAAACTTTTCGATTGCATCCTCCGGTCCCTTTTCT
TGTTCCTCACGAGGCCATACATGACGTACAAGTCCACGGCTTTGTCGATCCTAAAAATGC
ACAAATCCTTTGTAACGTTTGGGCAATGGGACGAGATCCAAACATTTGGTTTGACCCAGA
AACATTCATGCCCAAGAGGTTTTTGGATGTTGAGATCGACTATAAAGGCCAAGATTTTGA
CCTCATTCCGTTTGGTACTGGGAGGAGAATTTGCCCGGCATTGAATATTGCACATAGAAT
GTTACATATTATATTGGGATCTTTGATTCACAAGTTCGATTGGAAGCTTGAAGGAGATAT
GAGAGCANCAGATATCGACATGGGGGAGAAGTTTGGGATCACGTTGCAAAAATTATACCG
CTCATGGCCATACCGATCAAACTTGACGGTTTCGATCACTGTGTTTTTTTATATAAATTT
ACAAATATTTGAATATTTTACCCGACTTTTATCTTGACGGGTCGGCTGCTCACGGCTACG
GG

>CL380Contig1
GCGGGGACGACTGCTCGCTGAACTCATCTCTCTCTCTCTCACTACCAACAATGGCGGTAG
CTCAAGTTTCTCCCTCCTTCTGTATCTCCACCGCCGCTAGAATCTCCCCTGTTCCTCAAT
TTCCATCCTCTGCTTTGCCTCGGATTGGGACATCTTTCATTTGCGGTTCGCCCCTCGTGA
TGTGCGGAGCTTACCATCAGAAGGTGCTAGTACGTAAGGCCGCTGCATTTTCTGTGAGAT
GTGAGCAAAGTAGTAAGGATGGAAACGGTTTAGATGTGTGGCTAGGTCGCATAGCAATGG
TTGGCTTTGCAGTGGCGATTAGTGTTGAAATATCAACCGGGAAAGGGCTTCTTGAGAATT
TTGGGCTTTCATCACCCTTGCCAACAGTGGCCTTGGCAGTGACTGCACTTGTGGGCGTTC
TTACAGCAATCTTCATCTTCCAGTCTGCCTCTGAGAATTGATAACACTGATACATAACTT
GGTATTTGTAAAGCTTCTGTATTTATTTGTGACGAGCTGTTCTTTCTTATCTTTTGTTTG
TTTATGTAACACAATCTTTAATGTTGGATGCCGACAATGATGTATGCATTTGAGAATCTA
CAAGTAATTGAGGACTTCCTCACCATGAGAACGTAGTAGGAGTCCTATTGTTGTTTGAAT
GGGTTTGTAAACAAATTCTACATTTAGTAAATATGGATTTATGAGTTGCCAGAC

>CL384Contig1
GGGGATAGATGATGAGAAAACAACGCATTTTCATTGATCTCTGCAAATGGAGACCATTTT
AGCTCCTCACTCTTTCCCTTCTCTCTTCAATATCAAATCATCTCTCCAGCAACAGCAAAA
TCCCAGATCAACTCTCGCAAATGCCAAACCCATTTGTTGTAATCTCAAGAAGGATTCGGG
TTTTCAATCTTTTTCAGCAATACCCACGAACCACCCCAATTGGTTTTCTCATGTTCAACA
TGGATTTGCTGCTTTAGCTATCTCATTAGCACTCAATTTTACCCCAATTTTAGCTACTGG
GTCTGCATTTGCATCTGAATTTGATGTGCTCAATGACGGTCCTCCGAAAGAAACTTATGT
GGTGGATGATGCTGGTGTTCTTAGCCGGGTAACAAGATCCGATTTGAAGAAATTGCTGTC
GGATTTGGAGTACCGGAAGAAAATTAGCATCAATTTTGTTACCGTTCGCAAACTCACGAG
CAAAGCTGATGCATTCGAGTATGCTGACCAAGTTTTGGAGCGTTGGTACCCAACAGTTGA
AGAGGGAAATAACAAAGGAATAGTGGTATTGGTGACGAGTCAAAAGGAAGGGGCGGTGAC
CGGGGGTCCTGAATTCATCAAGGCTGTTGGTGATACTGTTCTTGATGCCACCGTTTCCCA
AAACCTTCCTGTCTTGGCGACAGACGAGAAATATAATGAAGCAGTTTATAGCTCTGCTAA
ACGGCTAGTTGCCGCAATCGACGGTCTACCCGATCCTGGCGGCCCCGAGGCTAAGGACAC
CAAAAGAGAATCCAACTTCAAAACTAAGGAGGAAACGGCCGAGAAACGAGACCAATTTAC
ACTTGTCGTCGGAAGGTTGTTAAGTATCGCTTTCGGTGTTCCCATGGCACAATACTTTGC
CTATGTCTCCAGAAAGTAGTTATCTTACGTCTAGTTCGTATAAAACCCGTATCCATGTGA
TCATCACGAACAATGTAATTAGAANAACGGAATTTGAAATGTGGATTCGGTTTGTTCCT

>CL386Contig1
GCGGGATCTCCTTCATCATACACAAGGAACAAATTGTCTTTCTCACACACACACACTCAC
TCACACACTTTGATCACCACAAAATCGCTGGATACTGTGTGTTTATGTGTGTGATTTTGT
GATATTTTCTTTCAAGGGAGATGGTGAGGATTATGCCGATGGCGTCGACCATTCGTCCTT
CTCTCTCATCGTTCGCCACTTGTCGTTTTGCTCCTGGTGCTATCTCCATGGTCAATTCTT
CTTCACGGTTCAATTCGCTTCACTTTGCTTCCAATGTGGAATCACAGTCGCAGCGTTTTG
GGCTTAAAGCTTGTAAGTTATTTAGAGGAGAAGGAAACAGCAAGTCTGTTAAAACAATTG
TAAGCATGGCCCAGGGAAGCACCGCAACCACTCAGGAAAATGCCTTGGAGTGGGTAAAAA
GTGACAAGAGAAGAATGCTTCATGTTGTGTACCGTGTTGGTGACATGGACAGAACAATAA
AGTTCTATACAGAGTGCCTGGGGATGAAGCTGTTGCGAAAAAGAGACATACCTGAGGAGA
GATACACCAATGCATTTCTTGGATATGGACCAGAAGATTCTCACTTCGTGATTGAACTCA
CATACAATTATGGAGTCGACAAATATGATATTGGATCTGGATTTGGTCACTTTGGCATTG
CGGTAGATGATGTTGCTAAAACTGTGGATCTCATAAAGGCTAAGGGTGGCACTGTAACCA
GGGAACCTGGTCCTGTTAAAGGTGGGAAGTCAATTATTGCATTTGTTGAAGATCCTGATG
GTTATAAGTTTGAACTTATAGAGAGAGGTCCTACACCTGAACCACTTTGTCAAGTCATGC
TTCGTGTTGGAGATCTTGATCGTGCCATTACTTTTTATGAGAAGGCTTTTGGTATGGAGC
TTCTGCGCCGAAGAGATAACCCTGAATACAAGTACACCATTGCAATGATGGGTTATGGAC
CTGAAGATAAAAGTGCTGTACTGGAGTTGACTTACAATTACGGGGTCACTGAATATGACA
AAGGAAATGCTTATGCTCAGATAGCAATAGGCACCGATGACGTTTATAAAACTGCGGAAG
CGGTTAAACTTTTTGGTGGGAAGATTACCAGAGAACCCGGACCTTTGCCTGGCATCAGCA
CCAAAATTACAGCGTGTTTGGATCCTGATGGTTGGAAGACGGTCTTTGTCGATAACATCG
ATTTTCTGAAAGAACTAGAATGATGTGGAAATTCTACTCAGTTCAGATCCAGAGTTCAGC
GAATCATCTACTTGGTAAGCTCCATATTTGATCAGAAACACGATTCTTGAAAGAGGAAGT
CGCGTATCAGAGGGTAGCGAAACCCCCATTTTGTAGATATAAATTTGATCAGTGGTTGTA
ACTTATCACAACCGAAATCGATAGCGCAGGCTACTTGTCGGTAAACATGGCGAATAATGT
ACAGACCATTTTGTTTTGGTGAAATTAGTTTTAGAAACTAGGGAAACCACAACTTCTGTA
TCAGTTCTTTTTCCAAGTTTATTTTCATTTTTGTGGAGAGCAGATTCAGAAGATTTCATG
TTACTTTGCCACTTTGATCTTCACAAAATGTGTCAATTAGTAGC

>CL391Contig1
AGGACGCCGTATAACTCTTGCCGTTCGTCGTTGTGTTGTCGCCGGCCGCCATTGAAGTCC
TAGAAACCCTCTTCCCAGTTCCCAACTCTCAACCTCAATCGGTCACTCGTCACTGTAGAG
AAAGAAAGATAGAATGCAAGAAAAAATAGCAGAGGAGGAGATGGTGACACCAGGGGAAGT
ATTGGGCAAAGGATCCGAAGTGAAAGCAGGGAGGGGAGCATATATCGCACCCTACAATAA
CACCGTCTACGCCTCCCTCACCGGCCGCCGTTGCATCGTTCCTTCGTCGCCTGAATCTCC
AGACCAGAGGCCAACTGTGGAAGTGATTGGACACAAAGCCCACGGTCCTGTTCCTGAGCC
AGGTTGTGTTGTCATTGCTCGAGTAACTAAGGTGATGGCTAGGATGGCTTCTGCTGATAT
TATGTGTGTTGGTTCGAAAGCTGTGCGAGAAAAGTTCTCTGGCATCATCAGGCAACAAGA
TGTCAGAGCAACCGAGATTGACAAAGTAGATATGCATACATCCTTCCGCCCTGGTGACAT
TGTCAAAGCTTCGGTACTTTCTCTAGGAGATGCGCGTGCATATTATCTTTCAACTGCACA
AAATGAACTGGGCGTTGTATCGGCAGAAAGCATGGCAGGCGGCACGATGGTTCCAATTAG
CTGGACGGAGATGCAGTGTCCGTTGACTGGTCAAATTGAGCAGAGAAAGGTTGCTAAAGT
TGGAGCTTGAAATCAAGATTCATGATTGTTAGAAGCTGTTTTTAGTGTATCTGAAGACT
AAATCAACTGCTAGTTGTCAATCTTACCTTCCAAAATTTTCATATAAGTGAGGTCTCTCT
CTCTCTCTATATA

>CL397Contig1
CGGGGGGGGGTCCATATATACACCGACACTGTTCTTCTACTCTATCTTCGCTTCGATCTA
GATCTGACCCAAGACGCACGCCGCGCTTCTTGCTGAATTTGAAAGCAAAGATCATGGGT
CGCGGAGTGAGCAGTGGTGGGGGACAGAGTTCGCTTAACTACCTGTTTGGAAGTGGAGAG
GCAAAACCCGGAGAGGCTGCGGTTGCAGCTCCTGTGAGCCAGGTACATGTTGCCGCTTCC
AATGAGCCACCTCCTAAACCTACAGCCACCATACCCCAGCTAGATATTACGAAACAGATT
CCTGCTGGGATCCAGCAGGGTAGCCAGGCAAACAACTATTTCCGAGCTGAGGGTCAGAAC
ACTGGCAACTTCCTCACGGATCGGCCTTCAACCAAGGTTCATGCAGCACCCGGTGGTGGG
TCTTCTTTGGGTTACCTGTTTGGTGGTGGTAGCAATGCGAATTGACATGAATCATTATCA
TTCTAGAATACAAGAACGAAGAACTGTTGTCTGCTGTCTGGTTAATATGGTCTAAAGACT
GCTTTCCGTTTCTTGGTACTTGTTTTGTTATATATTTTTGTAATGCAATCATGTTCTTTG
GTTGAATATGCATGCAGTAATTAAGGAATGAATGGTTTGGGACTTCAAAAAATACTCCAG
ATATGGCATGCAAAACCTTAC

>CL399Contig1
TAGTGGAGAGAAGCTCACAGTTCTGCGATCAGTAGAGGGAAAAAACGGACGCCATGGAAG
GTACAGAAGGAACACAGCAACCTCACCTGGTTCTCGCTAACAAGCTATTCCTTCTTACTC
ATTCTGATGTTGATGACATTGAAAAAGTTCGCCTCCGTGACGAAGTCATGTCCACCGTGG
TGGCCGACGATATGGCGCCGTTGTACGAAACCCTAGCTGCGAATTCGGTGTTGGAGCTCG
ACCAGAAAGTTTTGGACTCGATGCGTGCCAAGATTGCCGAAGAGCTCAAGAAACTCGATG
AAAAAATAGCCGATGCTGAAGAAAATTTAGGAGAAAGTGAAGTTCGAGAAGCTCATTTAG
CAAAATCGTTGTTCTACATTCGGATTGGTGACAAGGAGAAAGCACTAGAACAACTCAAGG
TAACTGAAGGTAAAACAGTTGCTGTAGGCCAGAGAATGGATTTGGTATTTTATACACTAC
AAATGGGTTTCTTCTACATGGATTTTGATCTTATATCAAGGAGTATTGATAAAGCAAAGA
ACTTGTTTGAGGAAGGAGGTGATTGGGAGAGGAAAAACAGACTGAAGGTGTATGAAGGCT
TGTATTGCATGTCCACTCGCAACTTCAAGAAAGCCGCTGATCTGTTCCTTGATTCTATAT
CAACATTCACTACTTATGAACTCTTCCCCTACGACACCTTCATATTCTACACCGTTCTGG
CAAGCATTATTTCATTGGATAGAGTTTCCCTAAAGCAAAAGGTTGTGGATGCACCAGAGA
TTTTGACAGTACTAGGAAAAATTCCATTCTTGTCAGAATCATGAACTCCTGTACGATT
GTCATATAAATCATCTCTCTGCTTTGCGGGATCACGAGCAATTAGTGGACGCTATTGCA
TCGCACTT

>CL404Contig1
CTCGGCGGGAACACACAGTACACACCTTTCATTTCATCCACTCACAGCCAGAGAGATAGA
TGGGAACAATGGCGGAGGCCGGCGGAGGAGTGGTGGTGGTGAGCCCCAAACCGAGCAAAG
GTCTTACCTCCAAAGCAGTTGATTGGTTAGAGAAGGTAATAGTGAAGCTCATGTATGATT
CATCCCAGCCTCATCACTGGCTTTTCGGTAATTTTGCCCCTGTTCAGGAGGAAACTCCTC
CTTGCAAAGACCTCCCTGTAATCGGTCACCTACCGGAGTGCCTAAATGGCGAGTTCGTTA
GAGTAGGTCCTAACCCAAAGTTTGCTCCTGTGGCTGGATATCACTGGTTTGATGGAGATG
GCATGATCCATGGCTTGCGTATCAAAGATGGAAAAGCAACTTATCTATCCCGTTATGTAA
AGACATCTCGTCTGGAACAAGAGGAATTTTTTGGAGGAGCTAAGTTTATGAAGATTGGAG
ATCTTAAGGGGATGTTTGGGTTACTGATGGTCAATATGCAAATGCTTAGAACCAAGTTGA
AAGTGCTGGATCTTTCATATGGCCAGGGGACAGGAAACACAGCTCTCATATATCATCACG
GAAAGCTCTTAGCACTATCAGAAGGAGATAAACCATACGCCATTAAAGTTTTGGAGGATG
GTGATCTACAAACTCTTGGCTTAATGGATTATGATAAGAGGCTTTCTCACGCCTTCACTG
CTCATCCAAAGGTTGATCCAGTTTCTGGTGAGATGTTTACTTTTGGATATTCACAAGCAC
CGCCATTTATTACGTACCGGGTGATTTCAAAGACGGTGTTATGAATGATCCGGTGCCGA
TAACAGTACCAGAATCGATAATGATGCATGACTTTGCGATTACTGAGAAATATGCAATAT
TCATGGATCT

>CL404Contig2
ACACCTTCATTTCATCCACTCACAGCCAGAGAGATAGATGGGAACAGTGGCGGGGGCCGG
CGGAGGAGTGGTGGTGGTGAGCCCCAAACCGAGCAAAGGTTTTACCTCCAAAGCAGTTGA
TTGGTTAGAGAAGGTTATAGTGAAGCTCATGTATGATTCATCCCAGCCTCATCACTGGCT
TTTCGGTAATTTTGCCCCTGTTCAGGAGGAAACTCCTCCTTGCAAAGACCTACCTGTAAT
CGGTCACCTACCGGAGTGCCTAAATGGCGAGTTCGTTAGAGTAGGTCCTAACCCAAAGTT
TGCTCCTGTGGCTGGATATCACTGGTTTGATGGAGATGGCATGATCCATGGCTTGCGTAT
CAAAGATGGAAAAGCAACTTATCTATCCCGTTATATAAAGACATCTCGTCTGGAACAAGA
GGAATTTTTTGGAGGAGCTAAGTTTATGAAGATTGGAGATCTTAAGGGGATGTTTGGGTT
ACTGATGGTCACTATGCAAATGCTTAGAACCAAGTTGAAAGTGTTGGATCTTTCTTATGG
CCAGGGGACAGGAAACACAGCTCTCATATATCATCACGGAAAGCTCTTAGCACTATCAGA
AGGAGATAAACCATACGCCATTAAAGTTTTGGAGGATGGTGATCTACAAACTCTTGGCTT
AATGGATTATGATAAGAGGCTTTCTCACGCCTTCACTGCTCATCCAAAGGTTGATCCAGT
TTCTGGTGAGAAGGTTACTTTTGGATATTCACAAGCACCGCCATTTGGTACGTACCGGGT
GAATTCAAAAGACGGTGTTATGAATGATCCAGTGCC

>CL408Contig1
GCGGGGGAAATGGCAGCATTCGTTAAGTAGCGTCCACTTCTTCTCCCACTCTTCTCGCTT
CAACTTCTTCATCTTTCTCAATTTTCACCAAATTGAGATCTATACCCCATCTGGGTTTTT
CATTTTCAGTCAATACTGCTGCTACTTCTGGAAATCGGTTGTTGTTTTGTTCCCGAAGAG
GGAAACGTATGGCTCACACAATTACTAAGGCCACTCTTGGCCTTACTCATCCTGTTGAAA
TCGAATCCCCCAAGATCTCTTTTGCTGCAAAAGATATCAATTTGATGGAATGGAAAGGAG
ATATTCTTGCAATTGGTGTCACAGAGAAAGACATGATAAAAGATGAGAACTCAAAATTTC
AAAATGCTGTCCTGAAGATGCTAGATTCTCAATTGAACGGGTTATTATCTGAAGTATCTA
CCGAGGAAGATTTTACTGGAAGGGCTGGACAGTCGACTGTTCTGAGGCTTTCTGGTCTTG
GCACCAAACGAGTCAGCTTGGTTGGGCTTGGAAAAGGCCCCACAGGTTCATCTACTTGTG
CTTATCGCAGTCTTGGTGAGTCTGTTGCCTCAGCCGCAAAGGCTTCTCAGGCTAACAATG
TTGCCGTTGCACTTGCTTCTTCAGAAGGCCTAACCCCTGAATTGAAGCTGACCACAGCTT
CAGCAATAGCAACAGGTGCATTGCTGGGGACTTATGAAGATAATAGATTTAAGTCAGAGT
CTAAGAAGCTGGCACTCAAGTCTGTTGACTTTCTTGGTCTTGAACTGGACCCGAGTTAG
AAAAAAAACTCAAGTACACACAGGATATTTGTGCAGGGGTGATTTTGGGGAAAGAGCTTG
TAAATGCACCTCCCAATGTGCTTACCCCTGAGGTACTAGCGAACGAGGCTAAAAAGATTG
CTTCAACATATAGTGATGTTTTTACGGCATCAATTTTGGATACAGAGCAATGCAAGG

>CL412Contig1
AAGAAAGAGAGAGCTGAGGGCTAGGGTTCAACTTCCCCGGCGTCCTTCTTCTCCGAGATC
GGCTTCTGCTCCTTTGAATAATCATCGTCTTCTACTCCGATCTGCTTTCTATTCAGTCTT
GTAAAAATGGCCGATACCGAAGATATTCAGCCCCTTGTTTGTGACAATGGAACCGGGATG
GTGAAGGCTGGGTTTGCTGGTGATGATGCTCCCAGGGCAGTCTTTCCAAGTATTGTTGGT
AGACCACGACATACTGGTGTTATGGTAGGAATGGGCCAAAAGGATGCCTATGTTGGAGAT
GAAGCACAATCAAAGAGAGGTATCCTTACCTTGAAGTATCCCATTGAGCATGGTATTGTC
AGCAACTGGGATGACATGGAAAAGATTTGGCATCATACTTTCTACAACGAGCTTCGTGCT
GCTCCTGAGGAGCATCCCGTGCTTCTCACGGAGGCACCTTTGAATCCTAAGGCCAACAGG
GAGAAGATGACTCAAATCATGTTCGAAACCTTTAATGTTCCTGCCATGTATGTTGCCATT
CAGGCCGTTCTTTCTCTTTATGCCAGTGGCCGTACAACCGGTATTGTGCTGGATTCTGGA
GATGGTGTGTCGCATACAGTGCCAATTTATGAAGGTTATGCTCTTCCTCATGCCATCCTC
CGTCTTGATCTTGCTGGCCGTGACCTTACAGATTCCCTAAAGAAAATCCTGACTGAAAGA
GGTTACATGTTCACCACCACTGCCGAACGGGAAATTGTCCGTGATATGAAGGAAAAACT
TGCATACGTCGCTCTTGACTACGAGCAAGAGCTTGAAACCGCAAAGAGTAGCTCTTCTGT
AGAAAAGAACTACGAATTGCCTGATGGACAAGTGATCACTATTGGAGCAGAGAGATTCCG
TTGCCCAGAGGTTCTGTTCCAGCCATCATTGATCGGAATGGAAGCTGCTGGTATCCACGA
GACCACATATAACTCGATCATGAAGTGTGACGTTGATATCAGAAAGGACCTTTATGGTAA
CATTGTTCTCAGTGGTGGTTCAACTATGTGCCCCGGCATTGCTGATAGGAGGAGCAAGGG
AAATCACTGCTCTTGCTCCGAGCAGTATGAAGATCAAGGTGGTTGCACCCCCAGAAAGAA
AATACAGTGTCTGGATCGGAGGATCAATCCTTGCTTCACTCAGCACCTTCCAACAGATGT
GGATCTCCAAGGGTGAGTATGATGAGTCTGGCCCATCCATTGTCCACAGGAAGTGCTTCT
AAGTAATGGATTTTGTTGCTTTTGATGGTTGAGTTCCCTTTGGTTTAGTTGGTTTTTGGT
TTTCTATTGCCCTTTTTTCGTGTTATGTTTCATGTGAATTAAGACTGGCAGACGTTGGTT
TATGGGGAAAGCTGGTTTACAAAAGCATATCTCATCCCTCAAGCTTCCATGGCTGGTGCA
TTGCTCCGCTCTGATCTGCCCCATTTGTCAATTGCTGCCAGGGATGTTTGTAGTTGAAGA
GTGGTTGTGATGTCTTATTATGAATTAAAGCTGTCTGTCGGTCGGTCGGTCTTTTTAAAC
CGTTTGTTGGCAATAATCATGTCAATATCTACTGTATCAAAAATTGTGTTAGAGTCAGTT
TGTGGGCATTTTATCAAC

>CL412Contig2
GGACCTTTATGGTAACATTGTTCTCAGTGGTGGTTCAACTATGTTCCCCGGCATTGCTGA
TAGGATGAGCAAGGAAATCACTGCTCTTGCTCCTAGCAGTATGAAGATCAAGGTGGTTGC
ACCCCCAGAAAGAAAATACAGTGTCTGGATCGGAGGATCAATCCTTGCTTCACTCAGCAC
CTTCCAACAGATGTGGATCTCCAAGGGTGAGTATGATGAGTCTGGCCCATCCATTGTCCA
CAGGAAGTGCTTCTAAGTAATGGATTTTGTTGCTTTTGATGGTTGAGTTCCCTTTGTTTT
AGTTGGTTTTTGGTTTTCTATTGCCCTTTTTTCGTGTTATGTTTCATGTGAATTAAGACT
GGCAGACGTTGGTTTATGGGGAAAGCTGGTTTACAAAAGCATATCTCATCCCTCAAGCTT
CCATGGCTGGTGCATTGCTCCGCTCTGATCTGCCCCATTTGTCAATTGCTGCCAGGGATG
TTTGTAGTTGAAGAGTGGTTGTGATGTCTTATTATGAATTAAAGCTGTCTGTCGGTCGGT
CGGTCCTTTTTAAACCGTTTGTTGGCAATAATCATGTCAATATCTACTGTATCAGAAATT
GTGTTAGAGTCAGTTTGTGGTCATTTTATCAACTATAAGGATTCTATTTATTGCTGCGTT
TACTGAGTCTCTAAAATGCAACAACCACAATCAAATTCAAC

>CL416Contig1
GGGGGAGACTCTTTCCACACTCAACGTTGTCTCCGATGGCCCCTCCGACACCATTTACGA
TTTCTATGGTTTCCCTAAATCCATGTACCAGCTCAAGTACCCGGCACCTGGAGCTCCAAA
ACTGGCAAATCGGGTCAAGGAACTGCTCATGTCATCCGGGTTCAAGAGAGTTGATCAGGA
GAAGAACCGGGGGCTGGACCATGGTGCATGGGTCCCACTAATGCTTATGTATCCGGAGGC
TGATATTCCGGTGTGCCAACTATCTGTCCAGACAGACCAAGACGCCACGTACCATTACAA
CATGGGTAAGGCGTTGGCACCCCTCAAGGACGAAGGGGTGCTCATAATTGGTTCAGGTGC
GACCACCCACAACCTGAAGATGCTCCGCAACACCACTTCGGTGCAACCATGGGCTCAAGA
GTTTGATATGTGGCTAAAACAAGCACTGCTTGAAGGAAGGTATGAAGATGTGAAGGAGTA
CAAGGAGAAGGCTCCACATGCGACCGTTGCACATCCATGGCCCGACCATTTCTACCCGTT
GCATGTTGCCATGGGTGCATCGGGTCAGGATTCGAAAGCCGAACTCATCCACCATAGCTG
GGGTTTGTCGTCTCTTTCATATGCATCATATAGATTCAAAACGATAGCATAGCTGTCGAG
TGTGTGCCTTGTTTTATGAATGATCGATATGCATCCTCGTTTGACAATTAGTCTCGAATC
CACGGTCGATATGTCGTCAATTTGGATGTGAATACGATGGTGTACTTTATTTGGTTTTAT
TTTTCTTTTCGAATAATATTGTTTGTATGATTCTCGTAAATTTGTAATGAAGTGAAAAAC
ATCAAATTTGAAGTTTGAACATGTCATGCAATACGTTTCAAATATATATTATTGAG

>CL420Contig1
TCTTGTACACAATGGCACTTTCACAATCCTCCACTTTGTCTTCCAAATCGCTCTTCCAAA
CCTACCCTTCCCACCACCAATCTCACCAACCAATTGGTATATCTCTTCTTCCAACCACC
AACTCCCACCGCAAACCAAAACCCATCTCCGCCGTCCACGCAGCAGAGCCAGCCAAGAA
CCTGACCAAAACCCCACCTCCACCGCCACCGCCATTGAAATGGACCATTGACAGCTGGAA
GTCAAAGAAGGCTTTGCAGCTTCCGGAATACCCAAATGAAGCGAATCTCGCCGCTGTTCT
TAAAACCCTTGAAGATTTCCCTCCGATTGTGTTCGCCGGAGAGGCCAGGCACTTGGAGG
AGCGTCTCGCCGATGCCGCCGTGGGCAAGGCGTTCTTGTTGCAAGGAGGGGATTGCGCCG
AGAGTTTTAAGGAGTTCAGTGCTAATAATATTAGGGATACTTTCAGGCTTCTTCTACAGA
TGAGTGTTGTTTTGATGTTTGGTGGGCAGATGCCAATCATCAAGGTAGGAAGAATGGCTG
GCCAGTTTGCCAAGCCGCGATCGGATGCATATGAGGAGAAGGATGGGGTGAAGCTGCCAA
GTTACAAAGGAGATAACATCAACGGTGATGCTTTTACCGAGAAGTCAAGAATTCCAGATC
CTGATAGAATGATAAGAGCTTATTGCCAAGCTGCAGCCACTCTTAACCTTCTTAGGGCAT
TTGCCACTGGAGGGTATGCGGCAATGCAAAGAGTCACTCAATGGAATCTTGATTTTGTT
GCCAACAGCGAGCAGGGAGACAGGTACCAGGAGCTAGCTCACCGTGTGATGAGGCCTGG
GGATTATGTCTGCTGCTGGACTCACATCGACCACCTATTAGGCACGACG

>CL424Contig1
CTTGAACTGTGCTCTTTATCATGCCTAATTTTCAACCATTTCTATCTCATAACCCTCATA
ATTCCTTGTTACAGCATCAACCTTTGTGGGTGTCTACGTTTGGATTTTATACATGTTGCC
AATGGAAGAAAAGGGGCAGTGGTACCAACAACAGCATCCTTCCAAATCGAGCTGTGGATA
GAGATTCAGAGTTCGAAATCGATCCAGATAAGGCCCGTGAAGCCCTCAGAAAGCTTGACC
AACAACTTGATCTTATTTCTCAGAAACAGTCCAACCCTGTTCCCAAAATTAAAGCTCCCA
GCCCGTATAATACAAGAGATGATGAGATGAAAGATACGGGATCATTTCTTCCGTATGCCG
CTTTTGGACTTCTTATCTTCACCATATTTTATAATATACTGTTCACAATGGTAATAAAAC
CATCTATTGATGGACCACAAGTAGAAGTATCTCCTGCTGGATCATCAATTATGACACAAG
TTTTGAAAGCTGAGTTACTGCAACTTTCACCATCTCCAGACCAACCATCAACTTCTACTT
TGATTAATTCTGATCAGTAAGTAACTCCATCTCTCTTCTGGCATTCACAATTATGTAATG
AATTTATACATCATGATCAATTCAAATATGTATGCATGCATGTAGTATGTATGAACGTGC
ATATGTATGGGAAAATAAGATTTGAGCTATCCCATTTCACAAGTAGTGCTCGAGCAGCTC
TTCATCATGCTACTCGTTTATAGGTCCAACCAACGGGTACTATATGAAATGCAATGTATG
GGGGAAGCCTTTTGCCTACGAACTATTCCTAGTTTTTTTTGGGGGGAGGCATGTGTGTAT
ATTCCAGTGGGTTCTTTGNAATTTGAAATGATAGAGACTTGTATTG

>CL428Contig1
GGCGGGGACTTTATATCTCTCAAGTTCTACGGGCAGAGCCGACCTGCCTTTGTTTCTTTG
ATATTGCAGCAGCAGAAGCTTGACTCGAAGATTTGATCAACAGAAAATATGGCAGGTGAA
GAAGCTGTAGTTGCTGTTGAGGCACCCGCCCCTGTTCCTGCTCTTGGTGAGCCAATGGAC
ATCATGACCGCTCTGCAACTTGTCCTGAGAAAATCACTTGCTCATGGTGGTCTTGTGCGT
GGACTTCACGAGGCTGCAAAGGTGATTGAGAAGCATGCTGCACAACTTTGTGTGCTGGCT
GAGGATTGTAACCAGCCAGACTATCAAAAGCTGGTCAAAGCACTATGCGCCGATCATAAT
GTGAGCTTGGTAACTGTTCCCAGTGCAAAGACCCTTGGCGAGTGGGCTGGTTTATGCAAA
ATTGACTCGGAAGGCAAAGCTAGGAAGGTCGTGGGTTGCTCGTGCCTTGTTGTGAAGGAT
TATGGTGAGGAATCTGAAGGGCTTCACATTGTTCAGGAGTATGTGAAATCTCACTAAATA
TATGGATGTAGATCCAAATACTTACTCTACTTCAATGTTGTTTGATCAATTTTGAATTTT
TGAAAGCATGGAAACTTGGCAAATTTAGATTTTTCCAGTAAAAACTCCTTGTCAAAGTTC
ATTAGATTTTAATTATCAGTCTTTTGCCTTTTTGTTTTTATGTGTTGATGCTGGGTTT
ATTATCAAAATTATGCATTGTTGAATATGG

>CL432Contig1
ATATTGTAGAGGTGAACTGTGTGAAATGGGAAGCATGACGACTCTCTGTTCATCAGAGAG
CGTGTTTTCCATGAGGAGGATGGCGTCGCTTTCGACTCAATCATCATCATCATCATCATC
TTCTTCTTCTTCTAAACCTTCGAAATTCTTTCGATGTTTTCTGGATTCTAATGTTTCGTC
TGTTCATACCTCTCAATCTCGCGTTTTCTTCAGGCAACATTGTATCAAATTACATGATAG
GCGGTTCAGGCAATTTCAGCACTCAAGATACCATATGAATGTATTTCGTTCTGATGGTAA
TGATGCAACTAAACTTGCCCACAATGTGGAGGATTGGGAATGCAGTACTTCGGGCAAATC
AAATTCAAGAAATATGTTGACAGCAAAAACGTCACTTCCTTCTAAGGACTTATCTATTGA
TACATCACGGAATAGCTACCTAAAGTTTTTGCTGTTCTTTGGGATTTTAACTCTTCAAGA
TGCTCAAAGCGCCCTTGCTGGTTCAGATGTTGCTAATCTGTTGCAGTCTAGCTCATTTTT
TGGAGATCTCAGTGATTTAAGCACAGGTTTTGCTTCAGCATTCTTGCTAATATTCTTCT
CTGAGCTAGGGGACAAAACCTTCTTCATTGCGGCACTTTTAGCAGCTCGGAATTCTGCTG
CAGTTGTCTTTTTGGGGACTTTTGGTGCACTTGGGGTAATGACCATCATATCTGTTGTTC
TTGGGAGAACTTTTCACTATGTAGATGAAATCCTTCCCTTCAGATTCGGTGACATGGAC
CTGCCAATTGATGATATGCTGCAGCATGCCTCTGGTTATTTTGTGTTCAACGTGCTGATG
CTCTCG

>CL436Contig1
TCGGCGGGACCCCTATTCCCTTCTCTGCCAAAATATCTGCTCTTTAATCCTCCTTCCCTT
TTCCCAATTTTGCTTTTGATATGGCAGCTGAAGAAGCCCAGAAGGTAGAGGTTGAACCCG
AGTGCCCGCCGGAGCCACCACCTGCCGCCGCTGAGGTGGAGGAGAAAGCTATTGTTCCAC
TTGAACCACCTCCTGTTCCTCAAGAAAATCCCGTTGATGATTCCAAAGCCCTCGTTCCAG
TTGAAAAGCCAACAGAGCCTTCCAAGGATAAACCTGCAGAGGGTTCTGTCAACAGAGATG
CTGTTCTTGCCAGAGTTTCAACAGAGAAGAAAGATGCACTAATCAAAGCTTGGGAAGAAA
GTGAGAAGTCCAAAGCAGAGAACAAAGCTCAACAGAAGCTATCTGCCATTGGAGCTTGGG
AGAACAGCAAGAAAGCAGATCTAGAAGCTGATCTCAAGAAGATTGAGGAGAATTTGGAGA
AGAAGAAGGCCAAGTATATTGAAAAGCAGAAGAACAAAATCGCTCTCCTACACAAACAAG
CAGAAGAGAAGAGAGCAATGACGGAAGCGAAACGTGGAGAAGATCTTCTCAAAGCAGAAG
AAGTGGCGGCCAAGTGCCGAGCTACTGGAACCACCCCCAAAATAGGATGGTTTAGCT
AGATGTTTCCATAAACTCTAGTATGTGCCATTTGTAAAGTTTCTTATAGTATCTTGCTAT
ATCTTAGATGTTTGCTTATTTATGTTGCGAATGATTGGTTGAATGTTTCATTATTTGGTG
TGCATAGTAATGCAAATTATGTGTATATAAACCATTGGTAAGAAAACAATTTGAATGTG

>CL440Contig1
GCGCCGTGTGATCTTCGAAGGGCCTCCTTTCACCGTCAGCCTCTCCCTCTCAATCCTAAA
TCTAAATGCATTTATATCATCGATGATCGTTCTATCGTCAATGGCAGTTCTTCCGGTACT
AAGATCATGCAACCACCACCATAGCATACCAAAAATCACACATGCCGCCACCAATATCAC
TATCGCCGGAGATTTAAAGAGGAAAGTGCTGGAGCACAATTCATTGAAAAGCAAGGAAGA
ATCATCACCGAGATCACGACTTCGATTGAGATTCAAATGCCGATTATCGAATGCTTCAAC
CTACTCTTCCAGAATTGCTACCGATATATATCTCTACGAATCGCCTGACGCTTCGTTCGA
TCAATATTTGGAGGATAAGCCTAGAGTTTTCAAAGCAATCGTCCCTGACAAGCGTAGAAG
CCAACAACTCGATGAAGAAGAATGGAGAGTACATATGCTACCAATACAATTTCTTTTCTT
GACTTGTAATCCGGTGATCGACATACGATTGAGATGTAAATCAAATGGATACGATTACCC
GACCGGAGTGCCATCCCATGTCGCCAAAGTTCTTGATCTCGACATAGTAAGGTGGGAGCT
TCAAGGGCTAGAAGACGTTTTGAAGCCGTCTGAATTCACCCTCGGTGTCAAAGGGGCTTT
GTACCCTTATCGACAAGGAAACCTTAGTCGACTTAGAGGTCAATTGACCATGAGCATAAC
ATTTGAATTACCTCCGGTGCTTTCTTTGATCCCAGAGGATGTTCGTCGAGATGTTGCACA
AACGGTGTTGAAGCGATTGGTGGAAACATGAAGGAGAAAGTGAATGGTAGCTTGCTTGC
CGATTATACCAAATTCAAGAACGAACGAACAAGGAAATTAGTTTGAGGTTTCACAGTTTT
TTTTTTAATGTTGCTGATTGATTCAGCCATTTTTTCTGAATAGAANAGACAAGTCGTGTA
TAANAAAGAAGCCTGTAAAAATGCTTATAATAGAGTTTAATAAGCTCCGGTGCTCCACTC
ATTCTTTTTCCC

>CL444Contig1
GGGCTTGGAGGGACATGAAAGTGTAAGCAAGGGAGAGGAGTGTATTCTCAGACTTGAAGA
CAAGACATCAGGTGAACTCTATGCTCGGGCTTTTCTAAGAGATGGAGAACCTCATCCTGT
GGAGCCTGTTATTGATAGCAGCCGATATTTTGTTCTACGTGTGGAAGAGAACATTGGTGG
CCGCCTTCGACATGCCTTTATTGGCATAGGATTTCGAGAAAGACCTCAAGCTTATGATTT
CCAAGCTGCTCTGCATGATCATATGAAGTATCTTAATAAGAAGAAAACTGCTGAAGAGAT
GGAACAACAGTTCCAGCATACTTCTTCAGTTGATTACAGTTTAAAAGATGGTGAAACTCT
AGTGCTTCAACTTAAGAACAAAGGTGGTCGAAGCGTGAGGTCCAAGTTCTTCGAGCAGGG
ACTAAATAATCTCCCAGATCAAAAAGAAAAGGGTAAGAAGGAAGTTGCAATATCTATCAA
ACCCCCACCACCACCTCCATCCCCACTTTCACCGCCTATTGGCTCCATGGGTACTCCTCC
AGGTTCGCCCTCAAACTTCAATCTTGACCATTCGTTGAGCCCCCAATCAAACGAACCCCA
TTCTGTTGAAAAACAGACTGCTCAAGACTTGCCAGATGATGATTTTGGGGATTTTCAAGC
AGCATAGTGTGTTATGAATGTTTTGCTTAAAACTCAAAACAGGTTCTCACTGATCTCATG
TTTCTTATGGGTTGGTAAATATGACATTTCCTTTTTCTATATATCAATTATTTTTTAATC
TTCA

>CL444Contig2
CGGGATGTACCAGATTGAACAATCTTACCATCCCTTTTGATTCTCTACATCTTCCACAAA
TCGTTTTCCACATTAAACCCCATCCATCTCCCACCCTCTCCTTAATCTACTCTGGATCAT
GGACAAGGAGCACAACCAATCGAATAGTACAAACACGAATGATAATCCTCCAACTTTAGA
TGATAGCGGAGACATTGAACCGGCTGAGCTCGTTCTCTTTCAAGTATCTGAATGCTACGT
TTATTTGATACCTCCGAGGAAGACTGCAGCTTCCTACAGGGCGGATGAATGGGATATAAA
CAAATGGGCTTGGGAGGGAACAATGAAAGTAGTAAGCAAGGGAGAGGAGTGTATTATCAG
ACTTGAAGACAAGACATCAGGTGAACTCTATGCTCGGGCTTTTCTAAGAGATGGAGAACC
TCATCCTGTGGAGCCTGTTATTGATAGCAGCCGATATTTTGTTCTACGTGTGGAAGAGAA
CATTGGTGGCCGCCTTCGACATGCCTTTATTGGCATAGGATTTCGAGAAAGACCTCAAGC
TTATGATTTCCAAGCTGCTCTGCATGATCATATGAAGTATCTTAATAAGAAGAAAACTGC
TGAGGAGATGGAACAACAGTTCCAGCATACTTCTTCAGTTGATTACAGTTTAAAAGATGG
TGAAACTCTAGTGCTTCAACTTAAGAACAAAGGTGGTCGAAGCGTGAGGTCCAAGTTCTT
CGAGCAGGGACTAAATAATCTCCCAGATCAAAAGGAAAGGGGTAGAAGGAAGTTGCATA
TCTATCAAACCCCCACCACCCACTCATCCCCACTTTCACG

>CL448Contig1
CGGGACCAAACAGAACCATAACAAAGCACAAGTTCTACAGTCTTTTAGGGTTCTAAAACA
ATGGCAGGGAAGATGACGTTGATGAAGGTCATATGTGTTGTGGTGGCTTGCATGGTGGTG
GCAACGCCTTATGTGGAGGCTGCTATTACTTGTGGTCAGCTGGCAGGGAAGTTGGCGCCA
TGCCTGAACTACCTGAAGGTCGGTGGTTCGGTGCCGGCAGCATGTTGCTCTGGTGTTAAG
AGTTTGAATGCTGCCGCACAATCGACCCCTGACCGCAAGACGGCATGCGGTTGCCTGAAG
AGTGCTTATGCATCGAACTCAGGCATCAACGCTAACTATGCCTCGGGCCTTCCCAGCAAG
TGTGGCGTTAGCATTCCGTATAAGATCAGCCCTAACACCGACTGCTCCAAGGTGAAATGA
GGCTTCTCTCGAATGTATGGAAAGATAAACTTGGGATGATGAAGATTAACGTATCATCAT
ATATTATTAGAATAAAAAAATATGCATGTCTTTTTAGTTTGTGTTGTCTTTGACTCTTAA
AAGTGTTATGGTTTATAGATCATGGCATATGCATGCATGCATACATACATATATGTGTAT
GTATGTATGTATGTGTTTATGTATGTATGTGTTAAGTTATTATCAATTTATAAATGTTA
TTTCAAC

>CL452Contig1
ATTTCCGTAGCATTTCGTTTCCATTCAACAAAGACGAAGAAGAACTGAAGTGAAAAAGCT
GTTCCATTCCCGGTCAACTTCCCGGAAAATCTCTCTAATGGCTAACAGACACACTATCAT
ACTCATGCAAACTTCTCAAAACCGAGCAACTCGGACGTTTATGGATTATGAGTCAATAAG
TCAAGCAATGGATGGTATATGTGCACTATATGAAAGGAAACTCAAGGAATTGAATCCTGC
CATCAGAAATATTACTTACGACATTGAAGATCTCTATAATTTCATTGACGGCCTTGCTGA
CATGAGTGCTTTAGTTTATGATCACTCTATCCAGGCATACCTTCCGAATGACCGACAATG
GATCAGACAACGGATGTTTCATCACCTTAGAAAATTGGCGCATTGACTTGAAGAAGAATC
AAATCTTGTTTCTTGGTATATTGTATCAGGTTGATTGCACATAACTTTCCTTGAAACAAA
AAGGAGTGTTGCACTTGGCAGTAAGTAGTATTTTATTCTGTCTGTAGCCATTCAACTTAA
ACTGCATATTATTTGGTGCTCCTGCAACTGGGAAGTTGTATGGTTTGATTGGAGAAAATG
TTTGCTGGAATTTATGTAAAAGTGGGGCACCGTTTTGTGTTTATGTAATGTTGTCATCAT
ATTTCATTTGATAACTCCTGTTTGGTTGGAAATTAAGCTAATATGCAAAAGATAGTTGG
ACTTGGAATATAAATTGACATTTTGTT

>CL456Contig1
CCAACTCTCATCTTCCAGAACCCATCTGAAAAAAGAGAACAGAGAAAGAAAGGTTTCAAT
TATGGAGGGCAAGGAAGAAGATGTTAAGCTTGGAGCCAACAAGTTCTCAGAGCGCCAACC
CATTGGGACATCGGCTCAATCAGACAGCAAAGATTACAAAGAACCACCACCGGCTCCTTT
CTTTGAGCCAGGTGAGCTTTCCTCATGGTCTTTTTACCGAGCCGGTATAGCCGAGTTCAT
AGCCACTTTCTTGTTCTTGTACATCTCGGTCTTGACCGTTATGGGTGTGGTTAAATCTCC
CACAAAGTGTGGTACTGTTGGTATTCAAGGGATTGCTTGGGCTTTTGGGGGTATGATCTT
TGCCCTTGTCTACTGCACTGCTGGTATCTCAGGAGGACACATCAACCCAGCTGTGACTTG
GGGTTTGCTCCTGGCTCGAAAACTTTCTGTAACCCGGGCCTTGTTCTACATGGTGATGCA
GTGCCTTGGAGCCATCTGTGGTGCTGGTGTGGTCAAAGGGTTCATGGGTAAGAACCAATT
CAACACCTTGGGTGGTGGAGCCAATGTTGTAGCCCATGGTTACACCAAAGGTGATGGTCT
TGGTGCTGAGATCATTGGCACCTTTGTGCTTGTATACACTGTTTTCTCAGCCACTGATGC
CAAAAGAAGTGCCAGAGACTCACATGTCCCTATTTTGGCTCCGTTGCCAATTGGGTTTGC
GGTGTTCTTGGTTCATTTGGCGACCATCCCCATCACCGGAACTGGGATCAACCCTGCAAG
AAGTCTTGGGGCTGCAATCATCTACAACAAGAAACATGCATGGGATGACCATTGGGTTTT
CTGGGTTGGTCCCTTCATTGGAGCTACACTGGCTGCTCTGTACCATGTGATAGTCATCAG
AGCCATTCCCTTCAAGAGCAGATCATAAACTTTGATTTGGTTTTGATTTTATTTTCTCTC
CCCTATGGAATGGATTGTTGTTTATTAATCTCTCTGTACCCAAATTAAATGTGGATTTAG
TGTACTTCTGTTGATGAATGTGTGTGTAAATTACCTATCTACCCCTGAGTTGGTGTTGTA
CTGATTTCAGTTGAAAAAAGAAAACTCTTGTATGTCACCAACCTTTTTTTCCCTATGGAA
TGAAATCATCTCTTCTATTCTGGTTCTGGTAAA

>CL461Contig1
GGCTCAAGACGGTCCGTTGATGAAGGTGAAGGAGTAAAAGCCCCCTCCCACACACCAAA
AGCACAAGTGACCTGTGAACCATGTCCGATGTTCCGATGCCGCCGGATGTACTCGCCCAA
ATCCTATCATGGTTGCCGGTAAGTTCACTTCTCCGATTCAGGTCTGTTTCCAAATCTTTC
CGTGCCCTAATTGATAGTGACTACGTGATTAAGCTCCATGTGAATCACTCCGTTCAAACC
AACACTAATCTCAATCTGCTTTTCGGTGGTGATAGAACTCTTTGCTATCTTAGCTTGCAT
GAATCGAGTAAAGCTGTTACCAAAATAGATAACCCTTTGTATTTTGCAATTTTCGAAACT
GTAATTTTGGGTTCTTGCAACGGCGTGGTATGTTTGTGCACAACTGAACCGGATAATGAA
ATTGCTTTCTGGAATCCTTTGGTCCGCAAGTTCAAAAAAATACGGTTGGCCCCAGCGAA
ATGTATAGAAGGACTTGGTCGAGGAATTTGCATCAAGGGTTTTGGGTATGATCATGTGAA
TGATGACCATAAGGTGGTGAGATTGGTTCAATATTGTAGCTTGTATAATGATATTGTTCA
TTCGACAATAGAGGTTTTCAGCTCGAAAACGGATGCATGGAGAGAAGTTAGGGATTTCCC
CTATTACCTTTGCTACCGAAGAAACTTCAATACTTTTGCCGTGGGTGCTTTGCATTGGTT
AGTGAGTCTAAAACCTGAGGCCAAATTTGATTTTCGGATTGCCGCCTTTGACCTAACGAC
TGAGGAGTTGTGTCTGCTTCCCCAACTGATTTTGCAATGAGATGGTCG

>CL466Contig1
TTCTCTGATGGTGATCGAACAATAAAGAGATCTCACCTCCTAATTCACAGTGATATCGAA
TTTGATCATAAGAAAGAGCTCAAAAATGGCGAGTTTGAGAAGAACTCTGTTGTTTGGCAT
ATCTCGCTTCCTTAATTCGACGGCCGCTCCCGCTCGGGTAAACGCCGGCGGCGCGTCATC
AAATGGCATCATCCAGTATCAATATCTTTACAAATCAAGGCCTTGTGTTAGTTCCTTCTC
TCGTCTCTATTCTTCAAATGATGGTATCGAATCGCTAGATTTGGATTTATCTAATGAAGA
AAGCAAGCGGCAGTTGATGAACAGATTTATATATAGGAGCAAACAAAGGGGTTTTCTTGA
GCTGGACTTGGTTTTGGGAAGTTGGGTGGAGAAACACATTGGATCTTTGGATGAGAAGGG
GATTAGAGCCCTTGCTGATGTCCTAAACCTGGAAAATCCAGATTTGTGGAAATGGCTAAC
TGGGCAAGAGCAACCTCCAGAAGCGATCAACACGAATCCCGTATTTGTTGAGGTGCGTAG
CAAGGTAATGAAGAACCTCGACAACTGTGCTTCTCCACAGACAAGGGCCGCACCTGGGCA
GCCATGGGTGAGAGGATGGGATGATTTCAAGAAAGGTCGTGATAGCCCTATGGTCGGCAA
CCAGTAGGTATTTCTATGACCCTTTTTTATAGTAAGCTTGCGTATTATGTTAAAAGCGT
GAAGAATAAAGCTGTCAAAAGCGAAAATTGTGTAGTGACATTAAGTTGTTCGCCATAGAT
AACTTTATGTGTAAGCTCAATCACCATAGTCGTTCCTGTTTACAAGATTGTTCTGGATG
AATAAAGCTGTCTGTATGGATAAAGCTAATCCATACAGACACCACAGTTGGCGCGC

>CL470Contig1
ATCCAGGTAGGGTTTGTTCTCGCAGCCTCAAACCTTCCCTTCGCCTGCTCACACCCCTAA
CTATGGCCGTCGGCAAGAACAAGCGAATTTCCAAGGGAAAGAAGGGAGGCAAGAAGAAAG
CAGCTGACCCTTTTTCCAAGAAGGATTGGTATGATATCAAAGCTCCATCACTGTTCAGCA
CCAGAAATGTTGGCAAAACTCTTGTTACCCGTACTCAGGGTACTAAGATTGCTTCAGAAG
GACTGAAACATCGTGTCTTTGAGATATCCTTAGCTGACCTCCAAAATGATGAGGATCATG
CCTACAGAAAGATCCGTCTGAGAGCTGAGGATGTCCAAGGGAAGAATGTGTTGACCAATT
TCTGGGGTATGGACTTCACCACGGATAAACTGAGGTCTCTTGTCAGGAAATGGCAGTCTT
TGATCGAGGCACACGTTGATGTGAAGACAACCGACAGTTACACATTGAGAATGTTCTGCA
TTGGCTTTACAAAGAAGCGTGCCAACCAGGTGAAGAGGACCTGCTATGCACAATCTAGCC
AAATCCGACAGATTCGTCGTAAGATGAGGGAGATCATGGTCAGCCAGGCCCAATCTTGTG
ATCTGAAGGAGTTGGTCCAGAAGTTCATTCCTGAATCAATTGGCAGAGAGATTGAGAAGG
CAACATCTAGCATTTACCCGTTGCAGAACGTTTTCATCCGCAAAGTTAAGATTTTGAAGG
CTCCCAAGTTCGACCTAGGCAAATTGATGGAGGTTCATGGAGATTACTCCGAAGATGTTG
GTGTGAAAATGGAGAGGCCTGCAGACGAGCCGATTGCTGAAGAAACAGAAGTTATTGGT

>CL474Contig1
GCGGGAGGCTTTTCGTCACGGGACAAAGGGTTTCGATCGTTGCCCAATTCCCTCTGGTTC
TTGGCGACGTATTTCTCATAAAAAGGTGAAGAACTTGAAGAAAATATATAGAAAAGAAGT
TGATTCGATATAAACAGCCATGGGACAAGTTTTTCGCAAGCTCTTTGATGCATTTTTTGG
CAACAGCGAGATGCGGGTTGTCATGCTGGGGCTAGATGCAGCAGGAAAAACAACCATACT
GTACAAGCTGCACATTGGAGAAGTTTTATCAACTGTCCCTACTATTGGTTTCAATGTGGA
AAAAGTTCAGTATAAGAATGTGATGTTCACGGTTTGGGATGTCGGTGGCCAAGAGAAGTT
GCGGCCCTTGTGGAGGCATTATTTTAATGACACAAATGGATTGATTTATGTTGTCAACTC
TTTGGACCGAGAGAGGATAAGCAAAGCAAAGGCAGAGTTTCAGGCCATTATCAATGACCC
TTTCATGACTAATTGTGTCATCTTGGTGTTTGCAAACAAACAGGACATGAAAGGAGCAAT
GACACCAATGGAGGTGTGTGAAGGTCTGGGACTGTATGAACTCAAGAACCGAAAATGGCA
CATACAAGGGACGTGCGCTCTTAGAGGAGACGGGCTATACGAAGGGTTGGACTGGGTAGC
TAGCACCCTAAAGGATATGAAGGCGGCTAGCACCTCATCTTTCTGATCAACCTGGCTGGC
TAGAATCGCAAACGGAAACCTTTTTTTTATGGATATCGACTATCGAGAACAGATGAGCCT
CTGAATATCCGTTGGGGATGGTAACCCTGTGTAGCACCAATGGCATAATGGAAAGAAGAA
GAATGTGCAGCTGTGTGGGTGTTTAATTCACATTATAATCTTTTGATATATTTCGGAAAA
GTGGAAAGTTTCATGTGTCTA

>CL474Contig2
GATCATTAATTGTGACCTGGGCATGTTCTTTCTCCGCCGAAAGGAAGATTCTCTGAAGC
AACGACGCGACCACCTGCTCTTTTCTATTACAATTCTGATTCTGGATTTTTCTTCCGATC
CACTAAGCTCACAGGGCCTTTTCCGTCAACGGGACAAAAGGGTTTCGATCGTTGCCCCAA
TTTCCTCTGATTCTTGGCGACGTATTTCTCATAAAAAGGTGAAGAACTTGAAGAAAATAT
ATAGAAAAGAAGTTGATTCGATATAAACAGCCATGGGACAAGTTTTTCGCAAGCTCTTTG
ATGCATTTTTTGGCAACAGCGAGATGCGGGTTGTCATGCTGGGGCTAGATGCAGCAGGAA
AAACAACCATACTGTACAAGCTGCACATTGGAGAAGTTTTATCAACTGTCCCTACTATTG
GTTTCAATGTGGAAAAAGTTCAGTATAAGAATGTGATGTTCACGGTTTGGGATGTCGGTG
GCCAAGAGAAGTTGCGGCCCTTGTGGAGGCATTATTTTAATGACACAAATGGATTGATTT
ATGTTGTCGACTCTTTGGACCGAGAGAGGATAAGCAAAGCAAAGGCAGAGTTTCAGGCCA
TTATCAATGACCCTTTCATGACTAATTGTGTCATCTTGGTGTTTGCAAACAAACAGGACA
TGAAAGGAGCAATGACACCAATGGAGGTGTGTGAAGGTCTGGGACTGTATGAACTCCAGA
ACCCGAAATGGCACATACAAGGGACGTGCGCTCTTAGAGGAGACGGGCTATACGAAGGGT
TGGACTGGCTAGCTAGCACTCTAAAGGATATGAAGGCGGCTAGCACCTCATCTTTCTGAT
CAACCTGGCTGGCTAGAATCGCAGTCGGAAACCTTTTTTTTATGTATATCGACTATCGAG
AACAGATGAGCCTTGGATAGCCGTTGTGGATGGTAACCCTGTGTAGCACCATTGGCATAA
TGTAAAGAAGGAGAAATTGCAGCTGTGTGGGTGTTTAATTCAGATATATAATCT

>CL477Contig1
GGCGGGTCCCAACGGGTCAGGAGCGGTGGAACGGGTTTATAATTCGGTTTCTTCATCCA
TTCCATCATCGGAGAAAAAGCGAAGATCGATACGCTTTGTAGGTTTGATTGAAGTGGAGA
CGGAGAGAGGAGCGAGGAAGGGTAGAAACCCCAATTTTGACCTAACTCGACGAATCACCG
TTGTCTCAGGCGAAATTGACCGTCGAAGATTGCAGTCTATCATTGTCCGTGAAGTCTGAA
AGCATTGCAATGGCTATGTACATTCGTGTTAAGCGCAATAAAACGACCTATTTTCTGCAA
TGTGATGCAACTGAGAAAGTTCTAGACATTAAGCAGAAGTTGCATAGCCTAATTGATCAG
CCAGTTAATGACCAGCGTTTAATTTTAGCAGCAACCGGAGAAGTCTTGGATGATTCAA
AGACATTGGCAGATCAAAAGGTTGAGAATGATGCTGTTGTGGCACTTACACTGAGAAAAG
ATGACAATGAATTTGAGGATGTGAACATAGTGAGGCCAAATGACTTTTATCAGTCCCGTG
ATACAGACACTACTGGCAATTGGTAAAATGGATGAAATGTGCCTGCAACTGCAACATCCT
GCTACTACAACAAAATATCAGGTGCTTAAACACCATTGAATTGCTATTTGCTGACATTGT
GAACATTAAAACACTTCTGTTGAACTTTTAGTAAGCCTTTTGATTCTATAGTTTGATATA
TTATCATCACAACTTGTTTCCTACAAAAAAACAAAATTATCAACACCAACACAACAAAAA
AAATGAATTGCCCTGAAATGGCTCAAACTTCTCTCAAACACCCTCTACAATAAAAGGGCC
CCCCCAGACCATGCCACTCATGTTCTAAGAAGCCTTGATAGTGAAGCGAAATTATGTGAC
TTCACATAGGATGCCTTTTTAAACGTATCAGACCGACCAATACAGTGGGGAACGGACTGG
AAATCTCACTCATAATATCAAAAAGTGCCCCACCAATTTCCATCCCCAAAATCTCTTCAG
TTACAATGGAAAGAGGCCCTCACACCGGTTTTTTACCCTAAAGCTATTGAGGTGGTG

>CL481Contig1
CGGGGAGAAATCGGACACAAAGACGGTCCTCCGAGAGCAGAAGGGCGCCATTTTTGCCGA
CCAAGGTACAAAATTCTGCAACTATGGCGAGTCTAGTTATGGCTCCCCAATTGTTCTCAA
TCTCTAAAAGAAACAAAGCAGAGCGTAAAACTTCACATTCTACTCACGTTAGGATCAGAT
CGATGCAGAGACCTTTGGAGGAGATATATAGCATAAGGGTAGAAAGAAACGTGTCTAAAG
AGCGATTAGCCGAACTCGAGGTCTCTAAATGGTCAACATGGAATACGGGCAAGTGCAATG
TTCCATGGGATTGGCATGTTGACCAACTGGTTTTCATCGAAGAAGGAGAGGTAAGGGTCG
TGCCTGAAGGCAGCGAACGACACATGAGTTTCGTGGCCGGTGATTTGGTACGGTATCCGA
AATGGTTCGAGGCCGACCTCTGGTTCAACGGCTATTATCAAGAGCGATATAGCTTTCGTG
CATACGGTGATGATTAGGGTTTCTTGAAGTAGTGTTGAGTTATTTGTTATGGCATTTAGG
GTATGGCTGTGGCCAGTTATTTTCATTCAGTTCTTGGTATGAATTGAATCAGACAGTTTG
TAGAAGAAATTATTGTATCTATTCAGAAACTGTAACTTGTGTCTGTATGAGATATTGCTT
GGATGTTTTTTCTTTTAAATTGAATGCAGTTGGTTTAAATTGAA

>CL485Contig1
AGACGAGCCTCCCGTCGCGTAGACTCGTCACGTTTCACTTCCTAGATTCGAGAGAGATG
AGAGAGGGCCTTCGATTCTACAATGGCGAAGTACTGCTACGGTTTATGTTGGGTTTATCG
TACTTATGTAATCACTCAATCGTTCCAATCCGAGCTTCGATTCATGAGTATCAGAACGAA
GTCTTCACTCCTCAGTTGAACGCTTTCCTCTTTCATGGCGGCAGTGAAGGCATCTTCGCT
TCCAAACTTCACCATGATCAAGATAATCAATCTTCACTTATTTCTCCAGGAAATAAACCC
CTCGAAGGGAAATCCTTCATCAGGTTTGATAGTGTTACCTTCAAGAGAACAGATGAATC
AGCCAAGACTCAAAATGAAATGCAGAGTAAAACTGGATTAATTGAAGCTATTATATTTGA
GGTCAAAGATACAGAAAGGATTGGAGGGAATTTTCTAAAAAGTAATTCTAATGTCTTATG
TTGCAATCCCAAGCTCGCCGCAGATGAGTCTTGCAATCTAGGAGAGGTTATTATTCAAAA
AAATGACAACAACCCTGAGTGGCCTAGACGCATCCAGACCTTCTTTGCAGGAAAGGATCG
AGAAGCTAAAATGTCTACTCAGTCAGTTGAGATAAACAAAACTGGAATGTATTATCTTTA
CTTTATGTATTGCGACCCACAACTCAAGGGTACAACTATTACTGGAAGAACCGTATGGAG
GAATCCAGATGGTTATTTGCCTGGGAAGATGGTCCCTCTAATGACCTTCTATGGAGTCAT
GTCTTTGGCTTACCTTGTNNCTGGGCTGGTGGTTTTTAGGGTCGTCCAGTTTGGAGGACA
TATGCAGTGCATACACATTTCGCTGTATGCTCTGGGATGGTGAATGGCACTTGGATTTGA
T

>CL489Contig1
AGAGGGTGGCAGCTTGTGTAGTGTTGTTACTGTCTCCATCGACGGCCATAGGCGGAGGAA
GGAAAGGAAAAGGGGAGGGAAGAGAAGAGAAAGAGGGGATCTTGCTCCATCAAAACCAAA
CCCTAACTAGGTTTCATACACTTCAAGCTGAGCAGATCCCCTGCATAATTCTATGGCTCA
AGAACCCTCATCATCCACATCCCAAACCCTAGATGACGATCTTCACCAACCTCCTCCAAA
TTCTACTGATTCCAACAACCCTTCCCTCACACGTAACGTATCCTCCAGCCGGCTTAACGC
TAAGGCACCGGAGTTTGTTCCTCGCACCACCACTACCGCCGCTTCTCCTTCCTCATCCTC
TACTACTACTACTACTACCACTACTGTTACTAGTCGTGTTGATCTCTC
TCAGCCTCGGCTGGTTATCTCTCCTCCTCCCACATCTCCCGGGATAATTCATGTATATCC
TTCACCTAATTCTCCTTTTCATGCTCCGATCCCTACCCATGTTCCCGTTTCTGTCCCTGT
CCAAAACCATCATCCGCATCATCACCATCATCATGTTCCGCTTCAGTTTCATCACCACCA
ACATCATAATCCTAATCATCAACGACCCTTTAATGGCGCCACGGGCTTTCTTGATCATAA
AGACGTGTCGGTTCAAGTTCCGCGTGGAGATCCAGATTCAAAAGATGGTCTCACTGACGA
AGCTACTCAAAAGATTCTTAATCAGGTGGAGTATTATTTCAGTGATATAAATTTGGCCA
CTACTGATCATTTAATGAGGTTCATCAACAAAGATCCTGAAGGTATGTGCCATATCTGTG
TCGTGCTTTCAGAAGATCAAGCCTTGTAGCAGTATGCCAGCTGCTACAACTGCTATTCTC
AACTGTGGTAT

>CL493Contig1
GTTAAGGGCAGGGGGAGAAGGGAGAAGGGAGAAGGGAGAAAGAGGGCAAACACGAAAGAT
GCATTCCTTCGGTTACAGAGCCAATGCTCTCCTAACCTTTTCTCTCACTATTCTTGCTCT
CATGTGCGCCATGGCTTCTGTTTCCGACAATCTCAACTCTCAATCCCCAACTGCCACCGT
CCAGGTCTTGAATGTTAATCGGTTCCAGAAGAAATCAAACGGAGATGATGAGGTTGGAAT
TACACTGGATATATCTGCAGACCTACAATCATTGTTTACGTGGAATACCAAGCAGGTTTT
TGTATTTTTAGCTGCTGAGTACAGTACTCCAAAGAATTCCCTGAATCAGGTTTCATTGT
GGGATGGTATCATACCAGCAAAAGAAGATGCAAAATTTTCCATAAAAACCAAGAACAAGT
ACCGATTCATTGATCAGGGAAGTAACCTTCGCGGGAGAGATTTTAACTTGAGTTTGCACT
GGCACGTGATGCCAAAAACTGGTAAGATGTTTGCGGACAAACTAGTCTTGCCCGGTTATC
GCTTACCAGAGTCATACAGATGACGCTAATACCATATGATGATTTGATGACAATAGCC
AGACAAATCACCTTGTTTGATGATTACTTGAACCAGAGAAACTAAAGGGAAATCTTACT
TGTGAAACTATGGTCATGTGAAGTAGACATACTCTCTTTTTTATTCCCTTTTTTTGGTTG
TTTAAGGTTTAAAGCCAGTTTGTGAACCAACGAACGGAGACTTTTTGTCTTAAATTGAAA
AGAAAAACATGTTTAACAGACTCTAATGGCATGTTTATTAACAATTT

>CL497Contig1
GATCTCCCTATTTCTCTATCTCTTACACCATTACAAGCTTCAATAATGGCGGAATCACC
AGAATCTGAGCATCCGATCAAGGCCCATGGATATGCTGCTCGCGATACTTCTGGAATACT
TTCCCCTCTCACCTTCTCCAGAAGGGCTACTGGGGAGAAAGATGTGAGATTCAAAGTACT
GTACTGTGGAATCTGTCATTCAGATCTTCATTTTGTCAAGAACGAATGGGGTTTTACGA
CTTACCCTGTTACCCCAGGGCATGAGATTGTGGGTGAGGTGACAGAAGTAGGCACCAAAG
TGGATAAATTCAAAATTGGGGACAAAGTGGGAGTTGGATGCTTGGTGGGATCATGCAGAT
CATGTCAAAGCTGTGCTGATGATTATGAACAATACTGCCCTAAGCAGGTTCTCACTTATG
GTGTTCCCAATTTCGATGGCACAAAGACATACGGTGGCTACTCAGATCACATGGTTGCAG
ATGAGCATTTCGTCCTCCGGTGGCCGGAGAATCTGCCTCTTGATTCTGGTGCACCTTTGC
TATGTGCTGGGATCACAACTTACAGTCCTTTGAGATACTTTGGATTAGACAAGCCTGGTA
TGAAGGTGGGTGTTGTTGGTCTTGGTGGGCTTGGTCATATTGCTGTCAAGATGGCCAAGG
CTTTTGGTGCAGAAGTTACTGTTTTCAGCACCTCTCCTGCTAAGAAACAAGAATCCATTG
AAGGGCTGAAAGCTGACCATTTCATAAACAGTAAAGACTCAGAACAGATGCAGGCTGCTA
CGGGCACGCTTGATGGCATCATCGATACGGTATCTGGAACTCATCCTATTGCGCCATTGC
CTAATGCACTTAAGCCTCATGGAAAGCTTGTTCTCGTGAGTGCACCAGAGAAGCCAATTG
AATTAGCAACATTTTCTTTGATTATGGGGAGGAAGATTGTTGGTGGTAGTAACATTGGAG
GGTTGAAAGAGACTCAAGAGATGCTTGATTTTGCAGCAAAGCATGGGATAACCGCAAATA
TCGAGGTTATACCAATAGACTACGTTAACACGGCCATGGATCGATTGTTAAAATCCGACG
NTAGATACCGATTCGTGATCGATGTCGCCAATCAATNNCATGTGCATAGTCTGCTTTCTT
TTAAGTCTGATGAATGTTTT

>CL501Contig1
CGGGGACCTCCCAAATAATATCTCCCCAACCCAACCCTCCTCTTCTTCTCTCTCCTCTCT
CGATTTCAAAGCAAATCGTAAACACCGAGAGTCGCAGCGGAGACTCGCCTGTTATTCGAT
TCAACTCCGACTTGGTTTATGAGCTCGAAGGAGAAACCCACTCTAGGTGGTCAGCGGATC
AAGACCCGCAAACGGAATATTGCAGCCCCTCTGGACCCTGCAGCATTTGCGGATGCAGTG
GTCCAGATTTATCTGGATAATGCTGGTGATCTGGAACTAATTGCTAAGTGCATTGAATCT
TCAGACCTTAACTTCAACAGATATGGTGACACCTTTTTTGAGGTTGTCTTCACTGGAGGG
CGTACTCAACCTGGTACTACTAAGCCTGACGAAGGGGAGCGCCATCCTTACTCTATATTA
GATTATGAGGCTAGCCGTGAAGTCATTTTGCCATCTGTGATCTACATACAGAAAATTTTG
AGGCGAAGGCCTTTTCTCACCAAGAATCTTGAAAATGTTATGCGAAGATTCCTTCAGTCT
CTTGAGTTCTTTGAGGAAAATGAACGAATTAAGCTGGCAATTTTCACAGCACTTGCCTTC
TCCCAGAAGCTGTCGGGTTTGCCACCGGAGACAGTCTTCCAGCCACTTCTTAAGGATAAC
CTAGTTGGAAAAGGGCTGGTTCTTACTTTTATAACAGATTTTTTCAAGGAATATCTGATT
GATAATAGCCTTGATGATCTGATCTCCAACCTGAAGCGGGGGAAAATGGAGGAACATCTG
CTTTGATTCCTTCCACCTGAAAGCGATCTGCTGAAGCTTCTCTGAGCATTTACCAAGCAG
GGATGCCCCTTTGGTGATATAC

>CL501Contig2
ACAGAAATTTTGAGGCGAAGGCCTTTTCTCATCCCAATCTTGAAAATGTTATGCGAAGAT
TCCTTCAGTCTCTTGAGTTCTTTGAGGAAAATGAACGAATTAAGCTGGCAATTTTCACAG
CACTTGCCTTCTCCCAGAAGCTGTCGGGTTTGCCACCGGAGACAGTCTTCCAGCCACTTC
TTAAGGATAACCTAGTTGGAAAAGGGCTGGTTCTTACTTTTATAACAGATTTTTTCAGG
AATATCTGATTGATAATAGCCTTGATGATCTGATCTCCATCTTGAAGCGGGGGAAAATGG
AGGACAATCTGCTTGATTTCTTTCCATCTGGAAAGCGATCTGCTGAAGCTTTCTCTGAGC
ATTTTACCAAAGCAGGGATGGCCCCTTTGGTTGAATATAACGACAAAAAGATCTTTGAAG
TGAAGGTGAAGGAAATGAAATCTGCCTTAACAACTCAGATAGCAGAGGAAGCTGATATTT
CAGAAGTAATAGAAACAGTGAAACAACATGTGAAGGATGCTAAATTGCCAGATATTGAGG
TTGTGAGGATTCTGTGGGATGTTTTGATGGATGCTGTTCAATGGTCAGGGAAGAACCAAC
AACAGAACGCTAATTTGGCTCTCCGCCAGGTGAAAACTTGGGCCAAGTTGCTGAACACAT
TCTGCACTAGTGGAAAGCTTGAGCTAGAACTGCTGTACAAGGTTCAAGTCCAATGTTATG
AAGATACCAAACTAATGAAACTGTTCCCTGAAATTGTGAGGTCCCTTTATGACCAAGACG
TTCTTGCTGAAGACACTATACTTCACTGGTTCCGTAAAGGAACCAACCCAAAGGGAAGGC
AAAGCTTTGTGAAGGCGTTGGAGCCGTTCATAAAGTGGCTGGAGGAGGCAGAAGAGGAGG
AATAGATGATGATCATACGAGTGCCAAAACAAAACAAAACAAAAAACTTGAAATTGTGTT
TGTGTGAAGTTGGTTTTTTAATTTCTTGTGTCTGAACTTTTATGATGCTGAATTAATTTT
CATAAATCTGTGTTGTTGACTGACC

>CL504Contig1
TCGGCGGGGACCATCAGAAGTATATATACAGTCGATCTTTTTAGCATGAAGCCATCCTT
GTTCTTTCTTCCCTTCCTTCTTTTCCTTCTCACCACTCAGACTCAATCAATCTCCTCAGC
CACCACCGACGATTTCATTTACGACATTGCCGGGAAGAAGGTCGACAAAAACTCACCCTA
CTACATTGGTCCGGTGAACGGAGGTGGAATCAAGTTATCCAACTCCAAGTGCCCAGTCCA
CGTGATTCAGGACCCGAAAAAGGCTGACTCATTCGAATTCGTACCCAATGCTGCCAAAGA
ACAGTTTCTGCGCATATCCTATCCTCTCGGTGTCTCCATCGACTTGACCAAATCGAATGG
TAAATGCAAGGAATCATCGTTTCTAAAGATCGACGACATGGAATCCAAACCACCTGCAAA
CTTTATCAGGAGTGGTGGGCTATTCAACACAGCCGTTTCGTGTTTTCAGCTTGTGAAGTA
CCCAAAGCCAACAAATGCCAAAGTGCCGAGTTACCTGCTTCAACTGTGCCCCTCGGTTTG
TGGTGCGGGTCCTAGTCGTTGCTTTAACATCAGCAGTAGTGTTCACAAAGGCATCAAATA
TCTTGGTGCCAGTGGTACTCCTTTGGAATTGGTGTTCAAGAAGGCATCTGCTTAATCTAT
GTTTGTAGTTTGAAATAACAAGGACGTACTGTTCCATATGGATTGCTGTCCATGGACACT
CCTTTCTGCATTCTGCATTCTGCATTCTGCATCATCATCATAATGGAAGTCAAGTTCATT
AAGTTCTTTTGAAACGCACATGTATATGGGCCGGGATCGATTGAAATAACTGAACTTGTT
AA

>CL509Contig1
GCTCTTTGAAGAAAGGGCAGAACCAAGAAATTTGGCCCACAGGGGTTCATTGGAAGAAGC
AAGTTCAGAAATCTTGTAAAGACATGNGGAAATGGANGATATTCCACAAAAGTGAATCCC
AAAGATTTCAAAACTGTTGATGTCACAAAGTTGACAGTTTCTCTTAATGGCAGGAAACCT
TTGACACCAGAAGGGGTAGCCAAGATAGGTGGAGGGTACAATATGTTTCTTCAAACTTCG
TTGCCAGAACAGCTACGACTGTATAATCCTAATGACGAAAATGTGGATTCGGCTCACAAG
ATCTTCACCACCACATTTCCGCGTGGTTTTGCTGTGGAGATTGTCCAGGTTTACTCGGGT
CCTCCGGTGATTGTGTACAAGTTCAGGCATTGGGGTTACATGGAAGGTCCATTCAAAGGT
CATCCGCCAACCGGAGAAATGGTAGAAATGTTCGGCATTTCTACAATGCAGTTGGATGAA
CAGCTCAAGATCGTAAAGGTGGAGTTCTTCTACGACAGAGGAGAGCTGCTTGCGGGTCTG
ATCAAGGGTGCAGGTGCAACCACTGGTGGTGATTCCATCACCGGTGGGGCGTCTTCAAGC
TGCCCTTTTTCTTAAAAGAATGCACCATTTGCTACACAAATGAATAAGGGATAAACAAGA
TTATGTTTCTTGTTATTTTTCTTTGTATTGTGTCTTCTGAGACATGTTGGAAATCTTTAT
GTATTTCATGGTTGTAAACCCTAATTGTATCATCTATTTTTGCAG

>CL509Contig2
GGCGGGGGGGATGATATGAGAAGTAGGGTTACACAGTAGCAATGGATCAATACAAAGGTT
CAGATGTGGACAAGTACAGATGCTTCATGAGTGGAGAAGGTGAGAAGAACACCACATGGA
AGTTGGGTGCACCTCCAAACCTTGATGATGTCAACAAGCTCTTTGAAGAAGGCAGAACCA
AGATTTGGCCCACAGGTTCATTGGAAGAGCAAGTTCAGAATCTTGTAAAGACATGGGAAA
TGGAGACATTCCACAAAGTGAATCCCAAAGATTTCAAGACTGTTGATGTCACAAAGGTGA
CAGTTTCTGTTAACGGCAGGAAACCTTTGACACGAGAAGGGATAGCCAAGATAGGTGGAG
GGTACAATATGTTTCTTCAAACTTCGTTGCCAGAACAGCTACGACTGTATAATCCTAATG
ACGAAAATGCGGATTCGGCTCACAAAATCTTCACCACCACATTTCCGCGTGGTTTCGCTG
TGGAGATTGTCCAGGTTTACTCGGGTCCTCCGGTGATTGTGTACAAATTCAGGCATTGGG
GTTACATGGAAGGTCCATTCAAAGGTCATCCGCCAACCGGAGAAATGGTAGAAATGTTTG
GTATTTCTACAATGGAGTTGGATGAACAGCTCAAGATCGTAAAGATGGAGTTCTTCTACG
ACAGAGGAGAGCTGCTTGCGGGTCTGATCAAGGGTGCAGGTGCAACCACCGGTACCGGTG
GGGCATCTTCAAGCTGCCCTTTTTCTTAAAAGAATGCACCATTTGCTACACAAATGAACA
AGGGATGAACAGAATTATGTTTCTTGTTATTTTTCTTTGTATTGTGTCTTCTGAGACATG
TAAGGAATCTTTAAGTATTTCATGGTTGTAAACCCTACTTGTATCATCTATTTCCGCA

>CL512Contig1
ATCTTCTATAATACCCAGAAATGGGAGCTCAGTGGTCTAAACAGGCGGAACGCCGGAAA
TTAATCGCCGACGAGAAGAGAACTTTACGGGAACTCGAAGAGAGCTCCGGCTGCAACTTT
CCCGGCTGCGATTACCATCCAACCGATCGGAAAAACTGGATTTCCGGCCTCAACCCGGAG
AAAATTCACCTGAACCAGATTGTTTGGCCGGGAACCCATGATTCCGCCACCAACAAGATC
GGAATCAAGATGGTTTCTCGGCCGTTCGCCCAATGTCAATCGTTATCCATTTACCAACAA
CTTGTAATCGGGACCCGTTTGCTTGATATTCGGGTCAACGAGAACCGAAAAGTCTGCCAT
GGGATTCTCACCACGTACAGTATCGATAATGTGATCAACGACGTCAAGAAGTTCATATCG
GAAACCGAATCCGAAATCATTATCCTCGAGATCCGAACCGAATTTGGACACAACGACCCA
CCCGAATTCGAGAAATACTTGGAGCAACAACTTGGGGAATACTTGATCCATCAAGATGAT
CAAATATTCCAAAAATCAGTGGCCGAGATTCTTCCAAAACGAATTATTTGTATCTGGAAG
CCTCAAAAATCCGACCCACCAAAACCCGGTAGCCCGTTTTGGAGTTCGGGTTATTTGAAA
GATAATTGGATCGATACCGATGTGCCGGCAACAAAATTCGAGAGTAATTTGAGTTACCT
GAGTAAACAACAGACCTTGAGTTCCCGAAATACTTTTATCGGGTCGAGAATACGGTGACA
CCCGCAGTAGATAACCGGTTTTGTGTGTGAAACCGGTACGAACGGATCCACGGTATGCAG
GGT

>CL516Contig1
CGGGATATCAATCTTCTGGAGCGCCTTCCCACTCCATCTAAAACCCTAGCAACATACTTC
ACTCCGGGGCAGACACGATTTTGCACCTACCTCTTATCTACAACAACTACAAGCAGCT
ACCATGGCGTCTGCTAATGCAATTTCTACAGCTTCTATAATCTACTCCCCTAAACAGGGG
AGTTTGAGAAATGGTAATGGAGGTATTAGTCAGTTGCGGACTGGTCAGACGATGAAGCAA
TCGCATCGCCGGTTCGCCGTTCGAGCTGCTGCTAAAGATATTGCATTTGATCAGAGTTCT
AGGTCGGCTATGCAGGCCGGTATCGATAAGCTTGCCGATGCTGTTGGTCTTACTCTTGGC
CCTAGAGGGAGGAATGTTGTCTTGGACGAATATGGTTCCCCAAAGGTGGTTAATGATGGG
GTTACAATTGCCAGAGCTATTGAGCTACCTGATGCTATGGAAAATGCTGGCGCTGCTCTA
ATCAGAGAGGTTGCAAGTAAAACCAATGACTCGGCTGGTGATGGTACAACAACTGCATCT
GTTCTTGCACGTGAAATTATCAAACTCGGTCTCCTGAGTGTAACTTCTGGTGCCAACCCG
GTCTCAATAAAGAAAGGTATTGACAAGACAGTACATGCTCTGATCGAGGAGCTGGAGAAG
AGAGCTAGACCAGTAAAAGGTCGTGATGATATCAAAGCCATTGCCTCAATTTCTGCTGGA
AATGATGATGTTATTGGGTCCATGATTGCTGATGCCATCGACAAGGTTGGAGCAGACGG
TGTGCTATCTATTGAATCATCCTCCTCCTTTGAGACGACTGTTGATGTTGAAGAAGGAAT
GGAGATTGACAGAAGATATATCTCCCCACAATTTGTTACAAACTCGGAAAAATTGATGGT
TGAATTTGAGAATGCTCGAGTGTTGGTTACTGACCAAAAAATATCTTCCATAAAAGACAT
AATTCCCTTGTTGGAAAAAACCACTCAATTGAGAGCTCCTTTACTAATTATTGCGGAGGA
TGTTAGTGGGGAGGCTTTGGCCACTCTTGTCGTAAACAAGCTGCGAGGTATCCTTAATGT
TGCTGCCATCAAGGCACCTGGTTTTGGTGAGAGGAGAAAAGCCCTGCTTCAAGATATTGC
TATCATGACAGGAGCCGAGTACCAAGCCACAGACTTGGGTTTACTTGGTGAAAATACCTC
TGTGGAGCAGCTTGGCATAGCCAGGAAGATCACGATCAGCAAGGACTCTACGACCATCAT
TGCTGATGCTGCATCAAAGGACGAGATACAGTCTAGGATTTCC

>CL520Contig1
GCGGGGACAGGCGTCTAGATCATTAACCTGAGTGAGGATATATTTGCAGGTTTCAATTCT
ACATTACGTGGAGGAAATGTTACTCATCATGAATACATACAAGTTGGTAAAGGAAGAGAT
GTCGGTCTCAACCAGATCTCATTGTTTGAGGCAAAGATAGCCAATGGAAACGGGGAGCAG
ACAATGAGTCGTGATATATATAGGCTTGGACACCGCTTTGATTTCTTTCGCATGCTCTCT
TGCTATTTCATCACTGTGGGATTCTATTTTAATACACTGCTAACTGTGATTATTGTATAT
GTCTTCCTCTACGGCCGGGGGGGTCTCGTTCTCAGTGGATTGGAGAGAGAGTTGAGTACT
AATAGGCAAGTTGTGAATGATAAACCCCTTCAAGTAGCTCTTGCTTCACAGTCTTTTGTT
CAAATTGGCTTTCTTATGGCATTGCCAATGATGATGGAAATAGGACTCGAAAGAGGGTTT
CATAGAGCATTTACCGATTTTATCCTCATGCAACTACAGTTGGCTCTCTGTGTTTTTTAC
CTTTTCTCTTGGAACAAAAACCCATTATTATGGAAGAACTTTGCTTCATGGGGGTGCACA
ATACAGAGCCACAGGCCGTGGATTTGTTGTGTTTCATGCGAAATTTGCTGAGAACTACAG
ACTCTATTCTCGAAGCCACTTTGTCAAAGGAATTGAACTTCTGATCTTACTTGTTGTATA
TGAAATTTTTGGTCAATCTTATAGAGGTTCACTTGCATACATATTGATTACAATATCAAT
GTGGTTTATGGTCGGATCGTGGCTATTTGCTCCCTTCCTTTTCAACCCCTCAGGGTTTGA
ATGGCAAAAAATTGTTGATGATTGGACACATTGGAGTAAATGGATAAGTAACCATGGAGG
AATTGGTGTCTCTGTTGATAAAAGTTGGGAATCTTGGTGGGAAAAAGAACAAGAGCATCT
TATATCTTCAGGGGTAAGGGGTAACGTTATGGAGATCTTGTTGGCGCTTCGGTTTTTTAT
TTATCAGTTTGGACTCGTGTATCACCTCAGCTTAACGGATAGCAAAAGTTTTCTGGTTTA
TGGAATTTCATGGCTTGTGATCATTGGAGGACTGGTTGTGATGAAGGCAATGTCATTTT
GGAGAAAGAAATTGAGTGCGGATTATCAGCTTATGTTCCGGTTGATTCAGGGGTTTATCT
TTGTTGCATTTATTTCAACTCTGATTACCTTGATTGCGCTACCTCATATGACAGTGAAAG
ATATAGTAATATGCATCCTTGCATTCCTCCCAACCGGCTGGGGACTGCTTCTGATTGCAC
AAGCTCTGAGACCATTTCTGCGAGGATCTGGAATTTGGTCTTCAATCAGAACCTTAGCAC
AATACTACGAAATCATCATGGGGTTACTTCTTTTCACCCCAGTTGCATTTCTCGCTTGGT
TCCCATTTGTGTCGGAGTTCCAAACACGAATGCTCTTCAACCAAGCGTTCAGCAGAGGTT
TGCAGATTTCTCGTATTCTTGGAGGACAAAAGAAAGACCGATCATCCAACAGCAAGGAAT
GATGGATCTTCCGCCACAAACGTAAATATGTATTCGTTTTGTTCATAAACTCGGG
ATCTTCATACGTGTGTAATGCAAAAAGTTCACATAGGATACATGTGTGAATAATTATGTA
AATGATGCTTGGTTCTGGACAAAACGTATAGTAATCTTAAGCCTTTCTTCTATTCTA

>CL524Contig1
CGGGGCACAGCGACGGCCCACACGCAGGTGAAAGGATCGGTAGGGTTTTCCTACGCTGG
AGACTTCGCCGGAGATGGACGCAGTGGAAGCATCTTCACATCTTTCTCCTGCTTCCTCTA
CTGTTAGTCCACAGCGCCATTTCTATCTCGCCGTCGACAGAATCCAGTTTAAGATGGAGA
CATTGGTGGATCTATTAGGAATGGCAGGCCGTCGTCCATGGCTTCCAATGGTGGTTTGTT
GTAGCACCCGTGATGAGCTTGACGCTGTTTGCTCTGCCGTTTCCAACATTTCATACATTT
CTGTTACGCCGCTGTACAGTGACCTCGCGGAAGCAGAACGTGCTTTGGTTTTAGATAGAT
TTCGCCACTCAACAATGAAGTGGAACCAAAATGCTGCTGTTCAATCTGGAGATGAAGGGG
ATGAAAAGGAAGATCAAAAGTCTCATATGATCGTTGCAACCGATGCTTGTCTTCCTCTTC
TTGCTTCTGGAGAATCCCCTATAGGTTCTAGTGTTTTGATAAACTATGAACTACCAACAA
AAAAGGAAACATATACGAGGCGAATGGCAACATGTTTAGCTGCAGATGGGATTGTGATA
AATATGGTCGTTGGAGGCGAAGTGGTGACTCTTAAAAGCATCGAGGAAAGCAGCAGTCTT
GTGATTGCAGAAATGCCCATAAATATTTTTGAAATGTTCTAAAGACATTCCATAAAGTTA
GGGAACGTTGGCTACGACTTGGTTCGTTCTCTTTTGAATTAGTTGAACCGTTTGTGCTTG
TATAACGTAGTTTCATTTGCTTGAAGAGAGAGAATGTGTATTGACTCGCATGTATTTTTA
TGGAGTAGAT

>CL528Contig1
CTTCGTTCGGCCATACAGAGAGAAACTTCGTTCCCAGAGATACTCTATCTGTTTCGAAGA
TGGTGCAGCGTCTCACCTACCGCAAACGCCATAGCTATGCCACCAAATCTAACCAGCACA
GGGTCGTCAAAACCCCTGGTGGAAAGTTGGTTTACCAGACCACAAAGAAGAGAGCTAGTG
GTCCTAAGTGTCCCGTTACCGGCAAGAGAATCCAAGGGATTCCTCACTTGAGGCCAGCTG
AATACAAAAGATCCAGACTATCAAGGAACAGAAGGACAGTCAACCGTGCCTATGGTGGTG
TGCTATCCGCTGGTGCCGTTCGGGAAAGGATCATCCGAGCATTCTTGGTTGAAGAGCAGA
AGATTGTGAAGAAGGTATTGAAGATTCAGAAGACCAAAGAGAAGGCAGCTGGAAAGAGTT
GAGAGAGGGGTTTACTAGTACTGAAATTTTGACTTCAACAGAATGATTATAAGATGGGAA
CTTATGGATTCTTGTGGAAGGTACTTGATCGAATTTGTATTCGAAAGAGCTCGTTATTGT
TAGTTTTGTTTGGTTTTTAATATTTACGTTTTCATACTCTTGGTTTCGGATCTTCGATTA
TATGAATGTGTTGCCATGATCTGTTAAGTTCT

>CL531Contig1
GCGGGGACTGTAAAGGCGGCGGCGAGGATACACCGATGCTGGCTCTATTCAGAGTAGAAC
GTGCTCTGAATTTCACAACCATAAACGACGGCGGCGAGGACACACCGATGCTGGCTCTAT
TCAGAGATGCTACTGGTCTGGTGGTATGAACTACAACTCTAAAATGGTTGGTGGAAAGAG
TAACAGAAGAACTGCAGAGAGGAAGAACCAAAAGTCAGTTGCTCCTGTATGGAGACCAGT
GTCTACACAGTCTTGTTCAGTTGAAGTGAAGGATGTTGATGATGGTGTCAATGTTGAGGT
TGGAAGTCAAGTAAAAGTGTACGATGGCAGTTCTAGCGGGGTTTTAAAAAGTCAAGATGG
TCGGGGTGGGGCTGAAGTAGGTGCTAAATTGGCTGAACCAAATATTGGTCCTACAACATT
TTTAGATAAAGAAGAAAGCAAGGCATTTGAAGGGTCGGTGTCTTCTACAGATAAACACTT
GGTCTCTTTGGAGGTAGGGTCTTCCTTGTTGCGATTCATCAAAGGAAAAGGGGGTTCTAT
GCAGGAAAAAATTGAAGGGGAAATGGGGATTAAAATTATATTTCCATCATCAAGAACGGA
AGAATCAATAACGATTGAAGGCAGTTCTCCTGATAGTGTAGCTAGAGCTTCAGAAAGAAT
ACAACTCATAATTGACGAGGTTGTTAAAAGCTCAGCTCTTGACTACTCTCACTTCGTATC
ACTTCCGTTGGCTTTATATCCTGAATTGGTTGATCAGCTTGTCAACTTTCAGAGTTCGA
TATTAGGGATGCACGATCCGAACCCAGATGAGGTTTTGGATATTAGTTCCAATAAAGATA
CGACAGATGAGGAAGATCGGGACCAAAAAGTAGATGAAGCACCTCAAGTTGCGGTCACAC
TTCAAGCTCAAAAAGATGGTAAAAATGTTAAAGTGGAT

>CL535Contig1
ATCAATCAGCTATATCTTTTGATCAAAGTCGTATCCATATTCTGTTGAACGATCAATAG
ATCGAGATGGTTCTAACCGGAAAGATGATCATGTACTTAGATATCAGTTCACGTGGAGAC
ATATTGCATGATCTCGTGAGGCACAGACCACATGACATCCCTTCCATTTCCCCTGATAAG
CTTCATGGATGTGATCTCCTTGAGGGTGAACGAGGAGCTGTTGGTTCTGTCATCTGCTGG
GACTATACCCAAGATGGAGAAAAGAAAAGAACAACGGAGGTAATTGAAGAAATTGATGAG
ACAAACCACAAGATAGTGCTCACTGCAATTGAAGGAGATCTTCTGGGAGATCTACACAA
GTCCTTCAAGATCATATTTCATGTTGAACCAAAGGGTGATGGCCAGTTGTTCGTTGTGAC
GCTTGAGTTTGAGAAGCTGAATGCAAGTGTGCCCTATCCAACATCTTTCATGAACTATTT
ATTGCATCTTATTACGGACATGGATGCACATAGCAGCAAGTTCTCTGGTTAAAAGAAAAA
GATATCTGGAGGCAAGTTGATCAGATTACGTGTGCATTTAGCATATTAAATAAGATAAAT
GAATCAAACAACTTGAAGAATAAACAAGTGGCAGCTATATGGCCATTTGGGAACATGTAT
GTTCCGATTACCCAGGGTGTGCTGTTGTTTCCTTTGTTTGTATCGTGATGTCTTCTAAGT
GACTGTATGGTTGTATGATTGTTAATTTGTGAATCTTTAAACAGTGTCCATGTTTTAGCC
TTGTTATATACATGGTATTTCATTTCT

>CL539Contig1
ATCGGCGGGGGGGAAGGGAGAAAGACATTCCTCTGCTCGTGTGATTATACGATTTCATAA
AAAAATTTCTTCAATATTTTGAATTCAAAGTGGGGCTCGAATTTCCATGTATTGCTTATC
AAATCTTCTTACATTTTTATCGATAAATGTGTTAATCTGGAAACACGATTGAAATTTCTA
CGCCATTGGAAGCGATTCGTTGGAGGACGATTGGTGTTGGTTGAAGACGCTCTGGCGGAG
GACCCCCTCAGCGGAAAGATAAGGTTTTGTGGTGATTATACATGCAAAAATTAGAAGTTG
GTAAAACCGACCTTTTGAAGAATATTAGGCTTCTTGATTACATCAGATGGATGATAATAA
ACCACCAAAAGATAGAGACACTGTTGTTGACATTGAGAGTAGTGAAAGTGAATATGAGGA
GGACCGAAGAAATGAGACTGTGACAGGTAACAAAAGAGCAAAAACAATGGTCCAGTCTGT
AGCTGGAACTTTGAGTTTTGAAGGATCAGAGGAGGGTGAATGCATCAGTAATTCTTACAG
GACCTCAGTGAAACCAAGTGACGATGAATATGAAGATATTGAATCATTGACACACAACAA
ATTTGGAAATAATGGGGAACATGCACCTCTTTTAGAAAAGACACAGCTGAAAGAGAAGCG
AAAGACTTCAAACTCGAGAAAGGCTCCAAAGCCACCTCGGCCACGTAAGGGTCCATCACT
GGACACAGCTGACTTGCAACTAGTTAAGGAGATTGCTGAACAGGCCATGAAAAGGCGTGC
GAGGGTTGAAAGGTTGAAATCCTTGAAGAAGAGGAGAGCAGCTAAAGCTTCATCACCATC
ACCATCATCAAACAGCAGCCTTTTGCATGGCTATCACAGTCTCTTTTCCTGTCAAATTTT
CAGGGGTTTGTCAGTCA

>CL544Contig1
TTGACGAGTTGCAACCAGTTCTTACTTACCCAGGAACCTGTGGGTGAGCACCATGGCTAC
TGGACAAATTTTCTCCCGAACAACACAAGCATTGTTCTATAACTATAAGCAATTACCAAT
TCAACGGATGCTTGATTTTGACTTCCTTTGTGGGAGGGAAACGCCGTCAGTTGCTGGAAT
CATTAACCCTGGTGCCGAGGGATTTCAGAAACTCTTTTTTGGCCAAGAGGAGATTGCCAT
ACCAGTGCATTCAACCATTGAAGCGGCTTGTGCTGCACATCCTACTGCTGATGTATTCAT
AAACTTCGCATCATTCAGAAGTGCTGCTGCTTCATCCAAGCTTGCTCTCAAACAGCCTAC
CATCAGAGTTGTGGCTATTATAGCTGAGGGTGTTCCCGAATTCGACACCAAGGAGCTGAT
TTCCTATGCAAGGTCAAATAATAAGGTTGTTATTGGCCCAGCAACAGTTGGTGGGATTCA
AGCCGGAGCTTTCAAGATTGGTGACACTGCTGGAACGATCGATAACATTATACAATGCAA
ACTATATAGGCCTGGATCTGTCGGATTTGTCTCTAAATCTGGTGGCATGTCTAATGAGTT
ATACAACACAATCGCTCGTGTGACAGATGGAATCTATGAAGGTATTGCTATTGGAGGAGA
TGTTTTTCCCGGTTCTACTCTTTCTGATCACGTTCTGCGGTTCAACAACATCCCACAGAT
AAAAATGATAGTTGTGCTTGGAGAACTTGGTGGTCGAGATGAGTATTCCTTAGTTGAAGC
ACTCAAATCAGGAAAAATCAATAAACCCGTATGTGCCTGGGCAGTGGAACTGTGCACGCC
TCTCAGTCCGAGTTCATTTGTCATGC

>CL544Contig2
CGCGGGGATCTTCGGATTTGTCTCTAATCTGGTGGCATGTCTAATGAGTTATACAACACA
ATCGCTCGTGTGACAGATGGAATCTATGAAGGTATTGCTATTGGAGGAGATGTTTTTCCC
GGTTCTACTCTTTCTGATCACGTTCTGCGGTTCAACAACATCCCACAGATAAAAATGATA
GTTGTGCTTGGAGAACTTGGTGGTCGAGATGAGTATTCCTTAGTTGAAGCACTCAAATCA
GGAAAAATCAATAAACCCGTATGTGCCTGGGGGGCCAAAAGTGGCGGTGAAATGGAGTCT
GCACAAGCTAAAAATCAACCACTCAAAGATGCCGGGGCTGTCGTCCCCACTTCGTATGAA
GCATTTGAAGCTTCGATCAAGGAAACGTTTGCGAAACTGGCTGAGGAGGGCAAAATTACC
CAAGTTAAGGAGATCACCCCGCCACAAATCCCTGAGGATCTTAACTCGGCAATCAAGAGC
GGAAAAGTACGAGCACCTACTCATATTATTTCAACAATCTCTGACGACAGAGGTGAAGAG
CCATGCTATGCTGGGGTACCAATGTCCACAATTGTCGAAAAAGGAATGGGCATTGGTGAT
GTTATTTCTCTTTTGTGGTTCAAGCGTAGTCTTCCCCGCTACTGCACACATTTTATTGAG
ATTTGTGTCATGTTATGTGCCGACCACGGTCCATGTGTCTCTGGTGCTCACAACACAATA
GTAACTGCGAGGGCAGGAAAAGATCTTGTATCAAGTCTTGTTTCAGGTTTGCTAACAATT
GGTCCACGTTTTGGTGGTGCCGTTGATGATGCTGCTCGATACTTCAAGGATGCTTACGAC
CGCAAACTTTCACCATATGAGTTTGTTGAAAGCATGAAAAAGAAGGGTATTCGTGTTCCG
GGAATCGGCCACAGGATCAAGAGAGGTGATAATAGAGATAAGAGAGTGGAGCTTCTACAA
CTGTTTGCTCGCACACATTTCCCATCAACCAAGTACATGGAATATGCCGTAAAAGTCGAG
GCTTACACTCTTTCAAAGGCAAACAATTTGGTGATGAACGTCGATGGTGCCATTGGTACC
CTTTTCTTGGATCTTCTTGCGGGTAGTGGAATGTTCACAAAGCAAGAAATCGACGAAATT
GTTGCAATTGGTTACCTCAACGGCCTCTTCGTCTTGGCCCGTTCCATCGGTCTGATCGGG
CATACATTTGACCAAAGGAGGTTGAAGCAGCCACTATACAGGCACCCATGGGAAGATGTT
CTTTACACCAAGTGATTCACATATGCAATTTNGTGTATTGATTATATGTTGGTGGGAATT
GCCTGCTTTTGTTCGTTTGTTTGATGGAGACAATTCTCCCT

>CL547Contig1
CGGGGAATTTCTAGCGAGATATTTGTAATCGACTCCAATTTCGTCTCGAAGTCCCATTG
TTGCTACCGATCCTTCTCCTAGGGATCATCTTTCACCTCTCCGTCACCGGCGACGATCTT
ACGGCAGCCTAATAGAGGGAGAAGCAACGGCTACATCCGATTGATTCGTGTGCTCT
TGCAACCAAAACCCTAAATCCAAGAATTAGGAGATGGATACAAGTAATGGGAGGCCTACT
CAGGGGGGAAGTGCTGGTGGTGGTGTCTCCTCTATGCAATCTGCTGATTGGAGGTCTCAG
CTGCAAGCAGATTCACGTCAAAGGATCGTGAACAAGATAACGGATACCTTGAAGAAGCAT
CTACCGTTCTCTGGAGATGAGGGGCTACAGGAACTTCAGAAAATAGCCGTGCGGTTTGAA
GAGAGGATTTATGCCGTTGCGACAAGCCAGTCTGACTATCTGCGACAGATATCGCTGAAG
ATGTTGACTATGGAAACTAGATCACAAAATCCCATGCCAGATGCAATTCAGTCGAACTCT
GCTGCTAATAGTGTAAACCCCTCAGATGCAGCAGGTAATCAAGGAGGCTGCTAAGTCTTG
TGAAAGGGAGTAGATCAGGATCTCGATTTCAAAAGTTTCGAGAGGTTTGGTGCTTATTTT
AATTACTGGATTTATTTCATAGCAGTTTTCAAGGTTATATTTGGATTTTGTGGAATTGTT
GGAAGATACTTGAAGTTATTTGTTTGGAGATTTATTTCTTTACTTTGAAGATATATAAGT
TCGTTATTGGATATTTTATAAACAATTTGAGTTCTATAAGAA

>CL551Contig1
GAAAGCCTCTCTTTTACCCTAGACAGAGATCGTCGTTAGAGACGAACACTCAACACACTC
ACGGAGAGGGATAGTTTTCCGGCGAAAAGATTGATTAATCAAGCGCATTAAATATGTTTA
GAAACCAGTACGACACCGACGTCACAACATGGTCGCCGGCGGGGAGGTTGTTTCAGGTAG
AGTACGCTATGGAGGCAGTCAAGCAAGGATCGGCGGCCATTGGTCTCCGATCCAAGACTC
ACGTTGTTCTCGCATGTGTCAACAAAGCTAATTCGGAACTTTCATCGCATCAGAGGAAGA
TCTTCAAGGTCGATGACCACATCGGCGTAGCCATCGCCGGTCTCACCGCTGACGGCCGTG
TTCTGTCGCGGTACATGAGATCCGAGTGCATCAATTATGGCTATACCTACGAGTCTCCTC
TTCCTGTTGGTCGTTTAGTTGTTCAGCTCGCCGACAAAGCTCAGGTTTGTACCCAACGGT
CATGGAAACGCCCTTACGGTGTTGGTCTGCTGGTAGCCGGCTTGGATGAATCTGGGGCTC
ATCTCTACTATAACTGTCCTAGCGGAAATTACTTTGAATATCAAGCTTTTGCCATCGGTT
CCAGGTCACAAGCCGCAAAAACATATTTGGAGCGCAAGTTTGAGAATTTCACAGGTTCCT
CTCGAGATGAGCTGATCAAGGATGCACTATTTGCCATAAGAGAGACCTTGCAAGGTGAAA
AACTTACAAGCACCGTATGCACGGTGGCTGTGGTTGGTGTAGGAGAAGCCTTCAATATAT
TGGACCAAGCAACTGTACAGGCATTAATTAACGAGTTTGAGATTTCCGGAGAAGAAGGTC
CTACAAATGAGGGTGTTGCAGAGGAAGCTGTGGGTGAAGCTGGTGGTGCCGCCGCCACTG
AGGAGGGTGGAGCCGCACCAGAGCAAGAAACTGCACCGATGGATATTTGAGTGCAGTCAC
GTGGTTTACTGTTTGTTTTAGAGCAATATTGGTATGATGTTTGGAATATTTGAATTGCAG
TTTGTTCGAGTTTCTCCATTTGATGGGTGCAACCTTCTAAGCTTGCCTCTTTGAACTCTT
ATTTGAACTATATATCCGATGTAGTGGTATAGTAAAT

>CL555Contig1
TCGTCTTCCCCCTTTCCCATCTCACTCGACATGGCCCCAAAAAATCACAATTATATCATC
ATTCCTCACTTTGGCCACCATAAAAATACGCTTCATTTGCTTTCTAAAGGATAAACCCGT
GTTGAATTTGATTTCCGGTGGAGTTAGGGTTTTGTAATCAGAATGGTCGGAAAAAACTAG
TTCTAAAGAAGAAGAAATACATTGGTTGGATTGTTATGACGGTGCAGTACGAATGTTGCG
GGACCGGGTTCTTTTTACATATTGGGATCGTAGCGTTCTTGGTTTTGTTCGCTGGTTTGA
TGTCTGGGCTTACTTTAGGGCTTATGTCTATGAGTCTCGTTGATCTTGAAGTTCTTGCTA
AATCTGGGACTCCAAAAGACCGTAAATACGCAGAGAAAATACTACCCGTGGTCAAAAGGC
AGCATCTTTTGCTTTGCACACTTCTTCTTTGCAATGCTGCCGCAATGGAGGCTCTCCCAA
TTTTTCTGGATGGTCTGGTCACAGCTTTGGGTGCTATTCTTATTTCAGTGACATTGATAC
TTCTGTTTGGTGAGATCATACCGCAATCTGTTTGTACTAGGCATGGACTGGCTATTGGTG
CGACCGTGTCTCCATTTGTGCGTGTTCTTGTTTGCATTTGTTTTCCCATTGCATATCCTA
TAAGCAAGCTACTTGACTATCTGCTGGGCCATGAACATGTTGCTCTATTCCGCAGAGCTG
AGTTGAAAACACTTGTTAATTTTCACGGTAATGAGGCTGGAAAAGGTGGAGAACTAACAC
ATGATGAGACAACAATAATTGCAGGAGCACTTGAACTCACAGAAAAAACAGCCAGTGATG
CCATGACTCCTATATCAGACACCTTCACGGTTGACATTAATGCCAAACTTGACAGGGACT
TGATGAATATAATTATGGAGAAAGGACATAGCAGGGTACCTGTCTACTACGAGCAACCTA
CAAATATAATTGGACTTATTCCGGTGAAAAATATGTTGACCAACAACGCAAATGAGGAAG
TCCCGGTTAAGAATGTCACGATTCGCAGGATTCCCAAGGTTGCGGAATCTCTTCCATTAT
ACGACATCTTGAATGAATTTCAGAAAGGTCACAGTCACATGGCGGTTGTTGTGAGACAAT
GTGTTAAAACAACGGATCAG

>CL560Contig1
CGGGATGCAACAATTTAAACCCTAAATCTCTTCTCGATCTGGTGAGACTCGCACCGCTGA
ACCCTAGCCTCCACCCAACTCAACATCGAAAGAAACCCTAAAGCGACTCTCTTTCGCCC
CTTCCATGGCTAAGAAGCGAAAGTCCCGTGCTTCACAACCTTCGGTAGAAGAACCAGTAC
CTATGGAGGAGCCTCAAGAACAGATCAATGAAGCACAACAGGAACAGGAACAGGAACAGG
AACAGGAACATACCGCCAACGATGATGTCTTAGGGAAGGAGCTAGTGCAAGAAGGTGATG
AAAACGCTCAAAATCTGGAGGAGAATAAAGAAAAGTATGAGCAAGAGGAGGAGGACGATG
CTCAAGAAGAAGACGAAGAAGAAGAAAGCGAAGAAGAAACCACCGTAAACGAGGTCAAGG
TTGAAGCGAACGGCGGCGGCGGAGGAGAAGAAACAGAGGATTTGGATGAAGAACCCGTAG
AGAAGCTTCTTGAGCCGTTCTCCAAGGAACAGCTCCTCTTACTGCTCAAGGAGGCTGTTT
CGAAGCACCCTGAATTTATCGAAAGCGTCCAGAAGATTGCCGATGCGGACCCTGCCCACA
GGAAAATATTTGTGCATGGTCTAGGTTGGGATACCAACTCTGAGATCCTAACTAGCGAGT
TTGGAAAGTACGGTGAGATTGAGGATTGCAAGGCTGTGGTGGACAAGGTCTCTGGAAAAT
CTAAAGGTTATGCGTTTATACTATTTAAGCACCGGGCCGGGGCTCAGAAAGCTTTGAAGG
ACCTCAGAAGAAGATTGGGAACGGCATGACTCATGTCAGCTGGCTTCTGCTG

>CL564Contig1
AGTTAGGGTTACGCCTATGCGTACAGAGATCACCATCAAGGCCACCCGTACCCAAAACGT
ACTTGGTGAGAAAGGAAGGCGAATAAGGGAGCTAACATCTCTTGTTCAGAAGCGGTTTAA
GTTCCCTGAAAACAGTGTGGAGCTTTATGCCGAAAGAGTGAACAACAGAGGGCTCTGTGC
CATTGCCCAGGCTGAATCTTTGCGTTACAAGCTTCTTGGAGGGCTTGCAGTTCGCAGGGC
TTGCTATGGTGTTCTAAGATTTGTTATGGAGAATGGAGCTAAAGGGTGTGAGGTGATTGT
TAGCGGAAAGCTTAGGGCTCAGCGTGCAAAATCAATGAAGTTCAAGGATGGATACATGGT
TTCCTCTGGTCAACCGGTCAAGGAGTATATCGACTCTGCTGTGAGGCACGTGCTTCTTAG
ACAGGGTGTTCTTGGAATCAAGGTTAAGATCATGCTCGACTGGGATCCTACAGGCAAGCT
CGGCCCCAAGACACCATTACCTGATAACGTGATTATTCACATGCCCAAGGACGACGTTGT
TGCACTTCCGCCCAAAGAGGTGGAGGAATATCGGCCACCACTTGTGGTTGCTGACGAGCC
TTTGCCTATGCCCATTCCGGTAGTCTAAAAGCTCAGATTAGAAATTCATGTAATTCCAAG
AGTTGGTAAGTTATGGAGGATAAATTTTTGATTTGATTGTGGACTGAGAAGCCTTTTCTT
TTTGTATTGCTGGTGGTCTGCTCATTACTACAATTACAGTCTTACAATATTTTTGGTTGG
TTAATGTAGGTTCAATTTTTGTATCAATGTGAGAAACATTGCTGTTGTGTCAAAAGAACC
AAATCCCTCGATCCC

>CL564Contig2
TCGGCACATCGACATCTCGCCTGCAACTTCTTTTGTGATTTGTCAATCTCTTCTGGGTCA
AGAGTCATCATCCATATACACTACTGTTGAAAATGGCAACCCAAATGAGCAAAAAGCGA
AAGTTTGTAGCTGATGGTGTGTTCTTTGCTGAGCTGAATGAGGTCCTTACCAGGGAACTT
GCAGAGGATGGTTACTCTGGCGTTGAAGTTAGAGTCACTCCTATGCGTACAGAGATCATC
ATTAGGGCCACACGTACCCAAAACGTTCTTGGTGAGAAAGGAAGGCGGATAAGGGAGCTG
ACATCTCTCGTTCAGAAGCGGTTTAAGTTTCCTGAAAACAGTGTGGAGCTTTATGCCGAA
AGAGTGAACAACAGAGGACTCTGCGCCATTGCCCAGGCTGAATCTTTGCGCTACAAGCTT
CTTGGGGGGCTTGCAGTTCGCAGGGCTTGCTATGGTGTTCTTAGATTTGTAATGGAGAAT
GGAGCTAAAGGGTGTGAGGTGATTGTTAGCGGAAAGCTTAGGGCTCAGCGTGCAAAATCA
ATGAAGTTCAAGGACGGATACATGGTTTCCTCTGGTCAACCGGTCAAGGAGTATATCGAC
TCTGCTGTGAGGCACGTGCTTCTTAGACAGGGAGTTCTTGGAATCAAGGTTAAGATCATG
CTCGACTGGGATCCTACCGGTAAGCTTGGACCCAAGACACCATTACCTGATAACGTGATT
ATTCACATGCCCAAGGATGACGTTGTTGCACTTCCGCCCAAAGAGGTGGAGGAATATAGG
CCACCACTTGTGGTTGGCGATGAGCCTTTGCCGATGCCCATTCCTGTCGTCTAAATCTAT
G

>CL568Contig1
CTGGCGGGCTCAATTTGCCTCATCCTTTTTCCTTTACTTTGCTTCCATGGCGCTGGCAGA
GCTTGGCCCTGCTTACGCAAGGACGGAGTTGAGAAATACGCACTTCTCTTATGTTTCATC
ATCAACTCGTGTCTCCTACCATCGCCGCCTCACTTTCCGCCATCTTCCTCGAACTCAAAC
TACCGCAATCCGTTGCTCTGTTACATCTGACCAAATTCAAGCACCGGCTGGTATTGATA
TCAGAGATCCAAAACAAAAGCCTGATTGTTTCGGTGTATTCTGCCTAACTTATGATCTGA
AGGCTGATGAAGAAACAAAATCATGGAAGAAAATGATCAATATTGCTGTTTCAGGTGCTG
CAGGAATGATATCCAACCATCTACTGTTCAAGCTTGCATCTGGCGAGGTTTTTGGCCCGG
ATCAACCTCTTGCCCTTAAACTTTTGGGATCTGAACGATCATTTGAAGCTCTTGAAGGAG
TGGCCATGGAACTCGAGGACTCTTTATTTCCATTATTGAGGGAGGTGAGCATCGGCATAG
ATCCATATGAGGTATTCGAAGATGTAGAATGGGCACTTTTGATTGGAGCAAAGCCTAGAG
GACCTGGTATGGAAAGAGCCGGCTTGTTAGACATTAATGGCCAAATTTTCGCTGAGCAGG
GAAAAGCTCTCAATGCCGTTGCTTCACGAAATGTCAAAGTCATGGTGGTGGGGAACCCCT
GCAATACCAATGCTTTGATCTGCATGAAGAACGCTCCAAACATACCCGCAAAGAATTTTC
ATGCTTTAACTAGACTAGACGAGAATAGAGCGAAATGCCAGTTGGCTCTCAAAGCAGGAG
TTTTCTACGATAAAGTTTCCAACGTCACCATTTGGGGGAACCACTCGACAACTCAGGTTC
CTGACTTTTTAAATGCTAAAATACACGGAATTCCTGCCCCAGAGGTAATAAGGGATAGGA
AGTGGTTGGAAGAGGAATTTACCGAAAAGGTTCAAAAGAGAGGTGGAGTTTTAATTAAAA
AAAGGGGAAGATCATCGGCTGCATCAACTGCAGTTTCTATTGTGGATGCAATGAGGTCTC
TTGTAACACCCACACCTGAGGGTGATTGGTTTTCTACTGGAGTTTATACAAATGGTAATC
CTTATGGAATAGCAGAAGACATAGTTNTCAGCATGCCTTGCAGGTCCAAGGGGGATGGTG
ATTACGAGCTTGTCAAAGATGTGATATTTGACGACTACCTTCGCAGCANAATTAAAAAGT
CCCGAGATGAGCTGCTTGCAGAGAAGAATGTGTCGCGCACCTACAGGAGAGGAATTGCGG
TGTGTGACCT

>CL571Contig1
CTCCCACGCTAACTTAGCAAGGCTGCGAAGTTGGATATCCGATATCCATCTTTCTTTACC
ATACTCCTACACGAAGCAACCGTCACAATCTTCAAATCCATCATCCGCCACCAAGGGGAA
GGAATCCATGGAAGATATCAAGCAAATACTGTCTTTCAAGGTCGACAAATCACAAATCAA
ACCAGGCGATCACATCTATTCATGGCGTAAAGCTTGGCTCTACGCTCATCACGGAATATA
TGTTGGTGACGAAAAGGTGATCCATTTTACCCGGGGTGGGGGTCAAGAGATTGGCACTGG
AACAGTGTTGGACCGCATTCTTCTAAGTTCATCCCCATCTAATTCTGGTGATCCTTGCCT
GAAATGCGGTGATCAGTCAAATGCTGATGGTGTCATCGCTTCATGCTTGGACTGTTTTCT
CTCTGGCGGGGACCTTTATCTGTTCAGATATTCAGTTTCTCCAATCATTTTTCTGGCCAA
AGCCCGTGGTGGAACGTGCACTCTTGCCAATTGTGATCCTCCCGAGGATGTCGTTCATCG
TGCTCAGTTCCTGCTTGAGAATGGCTTCGGAGGCTACAATATTTTTAAGAATAACTGTGA
AGATTTCGCAATATACTGCAAGACCGGCATACTGGTATTCACAACCATCAGTGTCGGCCG
AAGTGGGCAGGCGGCATCCTTTTTAGCTTTTACCAGTGCCGCTTTCTCGTCTCCACTTCG
TTACATGACCTCCAGTTTCCCAGGGTTGGCAGTTGTGGGGTGTGGAATATATTGTATAAG
CCGGTATGTTGCCGATATTGGGATGCGTCGTGATGTCACGAAAATTTCGGTTGAGGAGCT
TGTTGGTAGCGCACACTTAGCTGAACCCCTAGCTTTGATTGAAACAGACATGGTGCCCCA
TGCTTGTGTTAAGGAGCTCGAAGCTTTGATTTCGAAAGACAGCCAAGTTTCGGTCGAGCG
GCTGGAAGTGGCTGAAGCCTTGGTTGAGGAGGCAAAGGTGGCTGAAGCTCCTGTTTGCAC
TGCCATGGGAAGTTAGCCTTGGCATGTTGTTTTGCAATGAAACAAAAAGCAAGTGTTTCT
ATCAACTCTATATA

>CL575Contig1
CGGGAATTTACCAGGCGCATCAGTTTCTCTCTCTTCTAGATCTCCGTTCCTTTCTAGAGA
GAGAAAGCTCAAAGCTTCATCAATGGCGTTCGTATCTTTCCTCGGTCGAGTTCTCTTCGT
CTCGGTTTTCGTTCTCTCTGCGTGGCAAGAGTTCAATGAATTTGGCAATGACGGTGGATC
GGCAGCAAAAACCCTTGTGCCCAAGTTCAGTGTGTTCTCAAAGCATGTCACAGCACACAC
CGGGTTCCAAGTGCCAGAATTTGAGATCAAAATTTTAGTTGCTGGAGCTATTGCCCTGAA
GGGTATCGGAAGCCTCCTTTTCATCTTTGGCAGCACAATTGGTGCTTTTCTTCTGATTCT
GCACCAGCTGATTGCTACTCCCATCTTGTATGATTTCTACAACTATGACGTAGAGAAGAA
AGAATTCTCTCAACTGTTTATCAAATTTACACAGAATCTAGCACTGTTGGGGGGACTCAT
GTTTTTCATTGGCATGAAGACCTCAATGCCAAGAAGACCATTAAACAAGAAGAAGGCTTC
CAAATCAAAGACAGTCTGAGTGATGGTGGTTTTGCTTGTACTTGATTTTCCCTTTTCTAT
TTGTTTATTTTGTCTTTTGCTTCAACACTTGCAATGCATCTTCTTCTGTAATGTTTAGGA
ATCATATGGATTTTTGGTCTTTCTTTTTAGTGTATACAATTAATTCATATTTTGTTTGCT
CTCAAAGTTGGTAGAAAACCATTATTTACTATTCACTATTGCTAATATAAACCCATATGA
GCAACCA

>CL579Contig1
TTGAATTCAGCACAAATTTCTGCATCTCACGCCACAAAACACACATTAACCCGCACAAG
CAAAATTTCTCGACTTTCGGGGCCTCAAATCTTGGGCTTTCTTCTCAAAATTTTTGATCT
CTTCCATTGAACAAGTTCAATCGAAGAGACGGAAGAACAATATCGAAAAGTTGTTGTATA
GTTGCGAGTTAGAAACGTTGGGGGATTTGTTGTGTGAATTTTACGAAATTTTGAGTTTTT
CATTATATTGTTGTATTCAATGACGGAAATTGGAGCGCATAAATGGAGGATTATGCGATT
TGTTATGATGATGTTGTTGAACTTTGTGTTAGCTTCGATGTTCGCTTCGGCGGAAAGAAG
CGCAATGATAGAAGACGAAACGTCAGTTGCAGGTTATGGTTATGGTGATGGCGATGAGTC
GAAAACAGGGTATTTAATGAAGTTGGTGAACTCTTTGTTTCAAACAGATGGATCGGGTTA
TCATCATGTTTGGCCTGAAATGGAACTTGGGTGGAGAATTGTTCTTGGTAGCTTCATTGG
ATTTTGCGGAGCAGCATTTGGGAGTGTAGGTGGAGTTGGAGGCGGTGGTATATTTGTGCC
GATGCTTACCTTAATCATTGGTTTTGATGCAAAATCTGCTACTGCTATTTCAAAATGTAT
GATCATGGGTGCTGCAGCCTCAACTGTTTTCTACAATCTTAAGCTAAGGCATCCAACACT
TGATATGCCCATCATTGACTATGACTTGGCACTGCTTATCCAACAAAGGTGATGCTAGAA
ATAGTATGGAGTTTCGTCATGCATCTTTGCGATGGAGGGCACGTCTGTAATATCTTTCAA
GGCCATCACAAGCTTTGCAAGGGTGAACTGAAAAAAACACTG

>CL583Contig1
CGCGGGGCGTTGACTTTTTCTACCTTACACCACTGGACCTCAGTTAGCAGTCACCGGACC
ACCAACCTCGATCATGGAAGCCATAGGAGTACTCATGACGTTTCCGATGTCTCCTTATCT
CGAACAACAACTCGATAAGCGTTTCAATCTCCTCCGTCTCTGGAACTTCCCTAAAAGAAA
TGATTTCATAAAGGAGAACGCCGGTTCTATTCGAGCGGTGGTCGGAAACGCCAACGTCGG
TGCCGATCGGGAATTGATCGACTCGTTGCCGGCTCTGGAGATTGTATCGAGTTTCAGTGT
GGGGTTAGATAAGGTGGATTTGGTGTACTGTAAGGAGAAAGGGATTAGGGTTACTAATAC
ACCTGATGTGTTGACTGAGGATGTGGCTGATTTAGCTATTGGATTGATGTTGGCGACGTT
GAGACAGATTTGTGAGTGCGATCGGTATGTTAGAGGTGGATTATGGAAGAAAGGTGACTT
CAAATTGACTACAAAGTTCAGTGGCAAAAAAGTTGGAATCATAGGTCTGGGGAGAATAG
GCACAGCAATTGCTAAAAGAGCTGAAGCATTCAGCTGTCCCATTAGTTACTATTCCAGAT
CAGAAAAACCAGACTCGAAGTACAAATACTTCCCCACCGTTGTCGAACTGGCTTCCAATT
GTCAGATCCTCGTTGTTGCGTGTCCACTAACTGAAGAAACCCGACACATCATTAATCGTG
AAGTTATCGATGCACTTGGTCCCAAGGGCTATCTCATCAACATTGGGAGGGGCCCGCATG
TAGACAAACGTGAACTGGTGTCTGCACTCGTTGAAGGCCGGTTAGCCCGTG

>CL587Contig1
CCTTTCTTCTTAACCCTAAATTTCTTATCTCAACTCTCCACCTAACTGTATTTGCTCTCC
TTCTCTCTCGTTGCTATTTCTGCTACTCGATTGAGGATTGTTAGAAGATGGCATCTATCA
CTCCCTTGTCTTCCGTCGGGTCTTTTGCATCTCCAAGCAGTAAAACGAATAAGACAATGA
CAAATTCGTTCGAAACTTTGTCTTCATTTTCTTCTGTATCTTCAAGTTCTCTCGGACATG
GGAGGCGGAATGTAGTTCTCCAGAAAAGATGTTCTCTCAAGGTTAAGGCAATGGCCAAAG
ATATCTATCTTAACAAGGATGGGTCTGCGATTAAAAAGCTACAGGCTGGTGTCAATAAGC
TTGCAGATTTAGTTGGAGTTACTTTGGGTCCAAAAGGGCGCAATGTAGTGTTAGAGAGCA
AGTATGGTTCACCAAAAATTGTGAATGATGGTGTAACCGTTGCAAAAGAGGTTGAATTGG
AAGATCCCGTTGAGAACATTGGTGCCAAGTTGGTGAGGCAAGCGGCTTCAAAAACAAATG
ATTTGGCTGGTGATGGGACGACAACATCTGTTGTTCTAGCACAAGGCTTGATAACTGAGG
GTGTAAAGGTGGTGGCAGCCGGTGCTAACCCGATTCAGATAACAAGGGGAATTGAAAGAA
CCACTAAAGCCCTTGTTGAAGAGCTTAAGCTAATGTCGAAAGAAGTTGAAGACAGTGAGC
TGGCAGATGTGGCTGCAGTAAGCGCAGGAAACAATTACGAAATTGGAAATATGATTGCTG
AGGCAATGAGTAAGGTGGGGAGGAAAGGTGTAGTGACTCTTGAAGAAGGAAAAGTGCTGA
GAACAGTTTGTATGTGTGAAGGCATGCATTNGATCGTGGTACCTTTCTCATATTTGTACC
GACGTGAAAAATGTCCGTGATATGAAAACTGCAGTGCTCTGGTGATAA

>CL592Contig1
CGCGGGACTTTTGGAAGTGAAACAGTACAATTGGCGGGGGTTTCTCTTCTGTTGGTTGCT
AGACTAAGCTTGACAACAATGGCGGGGTTGAGGGTCATTCACAGCCAGCTTTTCAGCAAT
CCCTCAACTTTTTCATCGTCATGTAAAGTTATGCCTATGACACTTGATTACCAACCCCTC
AAATTCAATATTGATCCTCAATCTGTTTCTCGAAGTTTCGGCAGATTCAACCGACCCCTT
CTCATTCATGGGATTCCTCGATCTCGTCTTCTTTGCAAGATGAAAGACTCGGATATGACA
TCACAGCTGGAGCTTGGAAAACTGGGTGAGAAGAGGAAGCCTGAGAAGCGAGTGAATGGG
ATATTCTGGATTTTACTACTTAATATTGGAGTATATGTAGCAGATCACATATTTCAGGTT
CGTGAGATTAAAGCTTTGTATCTGTATCACAATTGGCCTGTTTGGTACCAGTTCGTGACT
TCCACATTCTGTCATGCTAATTGGAATCATCTTTCTAGCAACCTATTCTTCTTATATATA
TTCGGAAAACTTGTTGAAGAAGAGGAAGGAAATTTTGGACTGTGGCTCTCTTATATCCTA
ACGGGTGCTGGAGCAAATCTTGTTTCATGGCTTATACTCCCAAGAAATGCTGTTTCTGTT
GGAGCCTCTGGTGCAGTATTCGGTCTCTTTGCAATCAGTGTCCTTGTTAAGCTCTCTCTT
GACTGGAGGAAGATCCTTGAAGTACTTATACTGGGTCAATTTGGTATTGAAGGGTGATG
GAAGCAGCCCCAGCTTCAAACAGTTTGCAACAGTAGCATGCTCTACAGAATGTAATCAC
ATAGCTCATCTTTCTGGTGCTCTGTGGGTGCACTTGGTATGGGCTCTAGCAGAGTCCTCT
CATCTGTGACCAGATAATGATGCTCATCAAACAGTGCAATATAGTCTTCATCAC

>CL597Contig1
CGGGACACAACACACACACTACCTCTGTGTTTGGTGTCTGCAGGATAAAACCCTATATAG
GTTTTCGTAATCTTTTCTTTTGCTGTTTGGTAGACTCAAATTTGCAACAAACGCAAAGGG
TTTTCATAATCTTGGCCTTCAGATTGTTTTCTTTTTGAGGGTTTTGCTTTTTGGTGTAGT
CGATTTTACAAAAGGGTTTTGTTTCTTGATGTTCTTGGTTTGTATCACAGTTTTGAATTC
AGGGTTTGTTGAATCGTTGGTGTAATTTGTGGGTTTTTCAAGATTTTCAATTCCCAAATG
CTCTGCAAAATTTCTCCAAATTTCATGGAGTAGAGGTTAAACTTTTGATCTTGTAAACAC
TTTGTTGTTTTGAAAAGCTTAAAGAACTGTTGTTATGATGTTGCACACAAAATCAGAGTC
TGATATCACAAGTTTAGCTCCATCATCGCCGTCAAGATCACCAAAACGACCGGTGTACT
TTGTGCAGAGCCCATCAAGGGATTCACAGGATGGTGATAAGTCATCATCAATTCAAGCTA
CACCTAATTTCAGGAGTCCAATGGAGTCACCTTCACACCCTTCTGTGGGTCGTCACTCAA
GAAACTCATCATCCAGTCGGTTTTCTGGGATTTTCCGGTCACATTCCGGTAGGAAAGTTG
GCCGGAAAAGGAATGATAAAGGGTGGCCGGAGTGTAATGTGATTGTGGAAGAAGGGAAGT
ATGATGAATATGATGATGAAAAGAGGTTTACTAGAAGATTACAGGCTTTAATGGCTCTAC
TCACTTTCATTGTCTTGTTCACTGTTTTATGCTTGATTATATGGGGTGCTGCTCGACCTT
TTAAAGCCGATATCGCTGTTAAGAGTTTGGCCGTGAATAGCCTGTATGTTGGGGAGGGTT
CAGACTCATCTGGGGTCATAACCAAGATGCTGACCATCAATGGTTCATTGCGGCTCGGTA
TTCACAACCCGGCTACGTTCTTTGGCATCCATGTTAGCTCTAGCCCGGTGAATCTAGTCT
ATTCGGAGGTCGTAATTGCAACTGGTCAGTTGAAGAAGTATTATCAGCAAAGAAAGAGTC
GTAGAACGGCCACCGTGAGCTTGGAGGCAACTAAAGTACCCTTATATGGTGCGGGTTCAA
GTCTAGTGGTCTCTGATGCCGGAAGTTTTGAAATCCCCGTAAGGTTAGAGTTTGAGATCC
GATCAAAAGGGGAAGTTGTCGGTAAACTAGTGACAACGAAGCACCGAAGGCAGATTTCAT
GCACTTTGATCTTGAAATCAAATACAATCAAACCAACCAAGTTCAAAAAGAGTTCTTGCA
CCTATAAATAAATGATCCTCTCAAGAACCAAATCCTTTTGAAAATATATTTGTAAAAATG
GTGTGAGTTTTGATCAATATGTGTTGTATTCTTTTCCCCATAAATGGATCAAAGATGTGG
TGACTTCTATAGTCACACTTGCATTTTTTAGTAGTTAACTGTGTAATGTGG

>CL601Contig1
GCGGGGCTGCATCGTCTTTGCTTACTTAATTTCTTTCATCTTCTTTATACAATACTCTTT
GGCAACCTAAATTTCTTTATTTACCTGATTTCTTTGTTGATCTTTGCCATTAATAGGTCT
AGGGAGAAGTAATTCGACTCATTCACATCCAGATCATGAATATTTGGAATCCATATTATA
CAAAGAGACATTGCTTTTGCTAATTCGTTGACCAGGATTAAAGTTGTAATGCTTTTCAAT
TCACCTAGTTTCTTTATCGTTTATACTTGCTTATAAGGTGTTTGATAAAATGCACAAAAA
GTTTAAAATTGTCTTCGGTGAAAATTATACATAGTCAATTAGTCATGTCCATATATGACA
TAATTGTAAATTTGGTACATTTTGTTCCACTTGGGTCTATGTTGAGATGAAACAGTAGTG
GAGGGCTTTACCTACAATTTTCTCTTTTCCATCGACATGCAAGCACTTGATGCACAAAAC
AATTGATTCTCCAATTGGGGCTTCCCTGAAACGTGAGAACTTGATTTGGGTTTGAT
TGAGAGATGCAAATCATGAAGTCTTTGATTATTGGGTCTTTTCCTAATAAGGTTTCTTCT
TATTCTCCGTCATTACCAGATTCATATACTTCACTCATCTCAACAGGTTCTTTTCATGTA
TCATTAAGAGCATCAAAGCTTAAGCAATCTCAACCAAATCTTGTGAGATACAGCAATGGC
AGCTTTAATGAAAGTTCTCTACTTTCTCGGAAATGCAACACAAGGCATGTTGCAAATGCG
GTTTCTGAACAACCCATGGAACCTGACTCTACAATCCCTCAAAATTCGCTGCCAAATGCT
TTAAACGCCTTCTACAGGTTTTCAAGACCTCACACAGTTATAGGAACCGCATTGAGCATA
GTTTCAGTTTCACTCCTTGCTGTTCAGAGGCTTTCGGATTTTTCTCCACTATTCTTCATC
GGTGTTTTGGAGGCCATTGTTGCTGCCTTTTTTATGAATATATACATTGTTGGCTTGAAC
CAGCTATCCGATATAGAAATAGACAAGGTTAACAAGCCGTATCTTCCGTTAGCATCCGGA
GAATATTCTGTTCAAACCGGTGTTATCATTGTATCCTCATTTGCAGTCATGAGTTTCTGG
CTTGGATGGATCGTGGGTTCATGGCCTTTATTTTGCGCACTTCTCATAAGTTTCCTTCTT
GGGACTGCATATTCAATAAATGTACCGATGTTGAGATGGAAGCGATTTGCTCTCGTTGCA
GCAATGTGCATTCTAGCTGTAAGAGCTATAATAGTTCAAATTGCATTTTACCCTACATAT
CAGACTTTTGTGTATGAAGACTTGCTGTGTTTC

>CL605Contig1
TCGCGGGGGGGATGTGGGTCGGCACTGACGATAAATCCTTCGAGGCTTCTACAGTTCC
GCTCTTCGACGAGAGTGATACCGAGACGAGATCTGCCGCCGACCGCCATCGACCAGTACC
TCAGTCCCTGCACCGCCGAGGCCTCAACCCTTGAACAGTAATTGCTCTTCTTCTTCAACA
ATCAATCTTAGTAGAAGTAGAAGCAGTTGAGGCTGTGTAGAATGACGAAGATAACGTTAG
GGTGTGAACCAGCGGTGGGATCATTAGCCCCTTCCAAGAAGAGGGATTACAGAGTCACCA
ACCGTCTACAGGAAGGCAAACGTCCAATTTATGCTGTGGTTTTCAACTTCATCGACTCTC
GTTATTACAACGTCTTTGCCACCGTTGGTGGTAACCGAGTTACTGTATACCAATGCCTTG
AAGGTGGCGTTATTGCTGTATTGCAGTCTTACATTGATGAAGATAAGGACGAGTC
TTTCTACACTGTGAGCTGGGCATGTGATGCTGATGGGACACCATTGCTAGTCGCTGGAGG
AATTAATGGTATAATCCGTGTCATTGATGCTGGCAATGAGAAGATACACAAGAGTTTCGT
TGGTCATGGGGACTCGGTAAACGAAATTAGAACACAAGCACTAAGACCTTCTCTTGTGCT
TTCTGCAAGCAAAGATGAATCTGTTCGCTTGTGGAATGTTCAAACTGGAATATGCATTTT
GATATTTGCCGGAGCTGGTGGTCATCGAAATGAAGTGCTAAGCGTGGATTTTCATCCTTC
AGACATATATCGTATTGCCAGTTGTGGTATGGATAACACTGTAAAGATCTGGTCGATGAA
AGAGTTTTGACGTATGTTGAGAGGTCTTTTACATGGGAGGAACTTCCTTCACAATTTCC
TACAAAATATGTGCAATTTCCGGTATTGATTGCTTCAATCCATACAAATTATGTCGACTG
CATTAGGTGGCTTGGTGATTTCATACTATCCAAGAGCGTTGATAATGAGTTCATATTGTG
GGAGCCAAAGCATGATAGACCAGTCTCCAGGACAGGGAACAGTACATATCCTTCAGAAAT
ATCCGGTTCCCGAGTGTGACATTTGGTTTATAAAGCTTTCATGTGATTTCCATTACAATA
CAGCAGCTATAGGCTTATATAATTCAGGCAACAGAGAAGGGAAAATATTTGTATAGGAAT
TGCAGACTAGCCCCCCTTCTCTCATTGCAGGTTATCTCATGTCCAGTCCAATCTCCATC

>CL610Contig1
CGGGGAACCTAGTGTCAGTGAGCCCGCAGCAGGAGCAGGTCATCTTCTTCGTGAAAGAT
CCGCACTCAGAAGGATTTACGCAAAATGACTTTCAAGCGAAGGAACGGAGGACGCAACAA
GCACGGCCGTGGTCACGTCAAGTTTATTCGCTGCTCTAACTGTGGAAAATGCTGTCCTAA
GGACAAGGCTATTAAAAGATTTCTTGTGAGGAACATAGTGGAGCAAGCTGCTGTAAGGGA
TGTTCAAGAAGCTTGTGCTTTTGATCAGTACACCCTTCCCAAGTTGTATGTGAAAATGCA
ATACTGTGTTTCCTGTGCAATTCACTCGAAAGTTGTTAGGGTTCGCTCACGAACTGATAG
GAGGAACCGTGAGCCCCCGAAGCGATTCACTCGCCCAAGGGATGATTTGCCCAAGCCAGG
TCAAGCACCCCGTGCAGGTGGTCCAGGTGGTCCTCCCCCTGCTCGTACTTAAGTTACCGT
CTGATGAATGAATGTACCATGAGGTCAATTTTGAATTATCATGCTTTTAAATACCGAGAT
TATGAATTTAGATTTTGTATTAGATTCTTGTTGTTCCGGGAAAATCGGTGATATTTATAA
CTTCATTTGGGTATGCCGGGTTGATTTACTCGGTAGCATCTGATTCTGTTGCTGACTGGA
GTTCATTTGATATGAGCTATTTCATCCCCAGCAGTTAATACAGATAGATCCTAATAAACC
GACATCCTTTTCTATCGCTGTTTTA

>CL614Contig1
TCACTACTGCTACTTATATTAAACCCTAGTAAGCACATCCATCGCCCACTCGCTCTCCTT
GTTTTTATCAATGGCGAATGCAGCAGAGGGGCGACGACAAGTATTGGAATCAGTCTACTC
GGTCATTGCACTTGTATTCATACTAGTGGCCTGTGTGGAGCTTTGCGATGCATCTACCGT
CGTCGACGTTTATCGTCTCATACAGTATGATATCTCCGGTGTTCCTTTTGGATCTCGTGT
CGCATCCCTTAATCATCATGCCGGTTCTTCTCTCTTTGCTCCTGGTTCCGATCTCTCCCG
TACTGTTGTCATCCTTCCCCTACGTGAATTGAACGAAACATTCATTCGAGAATATATTGA
ACAGGGAAAGCCTTTAGGGGGCTTGCTACTTCTACTTCCACGAATATTTCGTTCTGAGAA
CAGTGAGACTGTTGGTGGATATGGTGATAGTTCTGATAAGGAGAATATGAAGAAACTTTT
AGTGGATTTAGAGCGGAAGCTAATACATGTCAATATCAATTATCCTGTGTATTTTGCTTT
TGAAGATGAAGATTTAGATACAGTGTTAGCAGACATCAAGAGAAATGATGCAGCTGGTCA
GCCTGCAACTGCAACTACTGGCGGATACAAGCTTATTGTCACATCACCAACTCCTAAGAA
ACTTGCATCTCCCACAATCACAAACATCCAGGGATGGTTACCTGGATTGAAAGCTGATG
GAGACTCAAACCAACTTCCAACTATTGCCATTGTGGCATCATATGACACATTTGGGGCAG
CTCCGGCATTATCTGTTGGAAGTGATAGCAATGGCAGTGGTGTTGTGGCACTTCCTGAA
ATGCTAGATAATTTTCTATTTATATTCAATCCTACACAAGGGGAAGTATATATACTCTGT
GGCTGACATCTGTGGCCTACACTACATGAACTCAAAGTGC

>CL620Contig1
CGGGGGATTGATAAAAATCAGCGAACAACCTTCATCACCGGAGGGGAAAAACGAAGAACA
AAATCGAATTACCAGAGAATTAAATCTGAACAAGAAACCAGAAATGGGTGAAGAAGGCAA
TCCAACGTCATCACTCCCTGATACTCCCTTCTTTGGCCTCCTCTCTAATCTCTTGCAACA
GGTTGAATCGTTGACTAATCAAGAAGAAGTTGAACTGCGTGCTAAAATCAAAGCTCTCGG
GTTAGAAGTTACCAAAATTCCTTCAAAATCTACACCGATTCTTGACGAGCTAGAACTAGC
TTCGGAGTTGGATAAATTATCTGCAAAGCTAGACGATGTGGATGAGATGATATCGTCAGC
CATAGCCGCTGATCCACAAGTGAAATCGCTGTTGAGTAGTACTGCCGATGTATGGATGCC
AGTTATCACTGCAACTTCCGATGAACGACAGAATTTTGTAGCATCGGCCGTTGACAACGA
TCAGGTGGAAGAAAAGTCTTCCAATTAGCCATAATAGTTTGTTTCTGGATATAAATATAT
CGTATCTATTCAATTGAACCATTCGAAAATAAGTCCCTCGATGTCATCGTTGTGACCCGG
ATCTGGTTTCGTGTGTCGGATTACATTTAACGATCAATATCCATGTTGGTGTTGCAATGA
TTGTAAGATGTCCATAAGAATTTATAAAAGCATAATTTATACGTTGAGTA

>CL624Contig1
CAAGAATTTTGCTAAACCTCTGAAACCCCACCGCCGGCGAACTCCCCGGCGATCTGTCGA
TTCTCAATTCCTTCTGTCGTCAAAGAAGGGAAGAGAAAGAGACTCGGAGAGGGTCGTGGA
TCGATCAATCGATCTACTTCATCTAACCTATCAACTCATATTCAAGTCTGATTTCTGGCG
TTACAGTTAAATTGCGATCCTGCTTCTAACTAGCGAGCAAAACATTGTGAGTTTGACAAT
GAAGAGTGGTGAGCGAGCTGCAAATATCGCTCTAGCAGGTCTAACACTGGCACCGCTAGT
TTTGAAGGTAGACCCAAATATAAATGTCATCTTGACTGCATGCCTAACGGTTTTTGTGGG
TTGTTACCGCTCTGTCAAGCCAACACCTCCTTCTGAGACAATGTCTAATGAACACGCCAT
GCGTTTCCCTCTAGTTGGCAGTGCGATGCTGTTGTCTTTGTTCTTGCTCTTTAAGTTCCT
GTCAAAAGACTTGGTTAATGCTGTTTTGACATCCTACTTCTTTGTGCTTGGCATCCTCGC
ACTCTCGGCGACACTCTTACCTGTAATAAGGCGGTTTTTACCTACCAAGTGGAATGAAGA
TGTTATAACTTGGCGTTTCCCGCATTTTCGCTCGTTGGACATTGAGTTCACAAGATCTCA
AGCTGTCGCTGCCATTCCCGGGACCTTTTTTTGTGTGTGGTATGTTGCACAGAAGCATTG
GCTGGCTAACAATGTTTTGGGACTTGCATTTTGCATTCAGGGAAATGAAATGCTTCCT

>CL628Contig1
TCAATATCAGTCGGCTAGTAAAAAAAGAACCTTTCGGTTGTTGGAGCTGTTTCACGGACA
TTATCAATCCCATCTGTGTCAGGGCCACCATTTCAAGTTTGTGGGTATCACGTCGATAAT
TTGCTGGCTGGGCGTAGTCGTTTCCCTCTTGGGATTGGTAGTCATAAGGTGCCTATGTCT
CTATCCGGCTCTAATGCTTTACTTGGGAGATATTCTCTGAATAACTTAACTCCCAGGCGT
GGGCAGCTCATGGTATCGATCGACAATTCTAATATTTCCCTTCTGTAGAAGTTTCCAAAG
TGGCTGCAAGATTAGTATGAGTTTGAGAAATAAGGAACATCCAGATAGTTTCTTCCCGTA
TGGATACTTCTTATGGCATGTTGCAAAGACAAGTGGTAACTGGAATCCATTTGTAGGTTC
TGAATGGAAGGGCTTCCACATCTCATCACCAGCATGTTTTTCTGCATGTACAGCCCCTAA
TGCGTCCTTTGACAACTCTGTATGTGATGATCACCTTACAACTCCTGCAGACTCTAATGA
TAGGTCAAGCCTAGCGAATAGATCACTCAAGCTGCTTTCAGGATCATGTAGCTTACCCCA
TCCTGAAAAGGAGGAAACTGGTGGTGAGGATGCTCACTTTATTTGTTCAGACAAAAAAGC
TATAGGTGTTGCTGATGGTGTAGGTGGATGGGCTGAACTCGGTATTGATGCTGGGATATA
TGCACGAGAACTTATGTCTAATTCGTTAAGCGCAGTACTAGATGAACCTACGGGTTCTAC
TGATCCAGCCAGGGTATTGGAAAAAGCTCATTCAAGCACTAAAGCCAAAGGATCTTCAAC
TGCATGCATTATTGCACTCACTGATCAGGGTCTCAGTGCCATTAATTTAGGTGACAGTGG
GTTCATGGTGGTTAGAGATGGATGTACTATTTTTCGTTCTCCTGCACAGCAGCACAATTT
CAATTTCACATACCAATTGGAGAATGGTAGAAATGGCGATTTACCCAGCTCTGGTCAGGT
ATTCACACTTCCCTGTGCTCCAGGAGATGTGATAGTA

>CL628Contig2
CGGGGGGCCAATTAGATAAGACCTCTCCCACAAGCTTCCATGGCCGTCTCCTTAGGGCTT
TGATCACTCCCCACAGACCGCCGTCTTCTTCGTCTTTTTCTCCGTCACTCCAAGTCGTCG
TTATATTCTCCTTCTTTCTTTCATAACTACCCTATAAGCAACCACAAGACGGGATCTCTC
CCCTTACGTATTGTTCTGAGGTTCCCGGATATCTTCCATGAAGGCAAAATCATTTGAAT
TGGATCATGTAGGTATATGTACTTGAAGAATTGAAGTTATGAGATCATACCTTGGATCCT
GTGCTATTGCTTGTTCTTATCTTGGTAAACCAGCGAAAAGGCAAGATGCCATCTAATTAT
TTTTCAAGACTGAGAGGTTCATTCAGACAGGGGATCCAACGATCCTATGTTGTTTTAGAA
GGTAGCTTCCTGGACTCATTGGAAGTTCTACCTGTCAATGGGAAATTGTTGTTTGACAAG
CCGGCGTTCTACTACAGAACATTTGCAGCATTTAGTGACCTAAATATTCTATTTCAACGT
GGTACTCCTGTTGCTGCTCAATCAAATATACAGTCGGCTAGTAAAAAAAAGAACCTTTCG
GTTGTTGGAGCTGTTTCACGGACATTATCAATCCCATCTGTGTCAGGGCCACCATTTCAA
GTTTGTGGGTATCACGTCGATTATTTGCTGGCTGGGCGTAGTCGTTTCCCTCTTGGGAAT
GGTAGTCATAAGGTGCCTATGTCTCTATCCGGCTCTAATGCTTTACTTGGGAGAAATCTC
TGAATAACTAACTCCAGGCGTGGCAGCTCAGGTATCGATCGACAATCTAATATTCCTCTG
TAGAGTTCCAAAGGGCTGCAGA

>CL632Contig1
GCATCCGCAATCCATAGGGGGATTGAATCCACTTTCGCCACGGCTGCTCTAACCTTTGCT
CACAACATCCTTCTATCCAACCCCTCTTTCCTCCGTCACTCAACCAAAACTGGCATCACT
ACCTTCTTCTCTGTTTCGTCACCTTACTTGCGCCGATATAAATCCACACAGACACTAGTT
GCTTCTTCAGTCCTTGAACTTGGTGGTGTTAAAATTTCCAAACAAGATGTGGTCAGGGAC
GAACCAACAAATAATGTCCCGGATCTGATATTCACTAAACTCGGATTGCAACTTCATAGA
AGAGATAACCATCCTCTTGGGATCCTCAAGAATGCAATATACGAGTATTTCGACACCAAC
TACAACAATCAATTTCATAAGTTCGATGATCTCTGCCCTATTGTTACCGTTAAAGAGAAC
TTTGATGACGTCCTGGTACCTGCTGATCATGTAAGTAGGAGTTACAATGATACATACTAC
ATCGATGCAGGAACCGTCTTGAGGTGCCACACTAGTGCCCATCAGGCTGACTTACTAAGG
AAGGGGTACGCCAATTTTCTTGTTACCGGTGATGTTTATCGTAGAGACTCCATTGATTCA
ACTCATTACCCTGTATTCCATCAGATGGAGGGAGTTAGAGTCTTCAATCCAAGCGATTG
GAATGATTCTGGCATGGATGGCACTTTATATGCTGCAAACGATCTAAAAGCATGTCTCGA
GGGTTTGGCACGTCACCTATTTGGTGCTGTCGAAATGCGTTGGGTTGACTCTTATTTTCC
ATTTACAAATCCATCATTTGAACTTGAGATATATTTCCAGGAGAAGTGGTTGGAAGTTCT
TGGTTGTGGGGTGATGGAACAAGAAATACTAAAACGGGGTGGCAAGACTGATAATGTGGC
TTGGGCATTTGGGCTTGGATTGGAACGTTTAGCAATGGTCTTGTTTGACATCCCTGATAT
TAGACTCTTCTGGTCTACCGATAAGCGATTCGTGTCTCAGTTTACCAAAGGTCAACTTG
GGATAAAATTCAAACCATTTTCAAAGTATCCACCTTGTTATAAAGACGTGAGCTTCTGGA
TCAATGATTCATTCAGTGAAAATAATCTTTGTGAAATTGTTAGAGGCATCGCTGGTGAT
CTTGCCGAGGAGGTACAATTGATTGACAACTTCACCAACAAGAAAGGAATGACTAGTCAT
TGCTATAGGATCACATACCGCTCCATGGAGCGCTCTCTTACAGACGAGGAAATAAACGAG
CTACAGTGGAATGTTCGAGATCAGGTGCAAAGTCAGCTGAATGTTGTTATGAGATGATTT
TCGATACAATTTTGTCGGTAGCGCATTTATGTTCTTTGTCGATTGATGAAAGTCATTCAA
AAATTGCATACTTCCAATTTCGGTATGTGTAACCCTAGTCTTTTGTTTGAATCCTCATAA
TATTTACGACATAATTACTCCATTTGTCTT

>CL636Contig1
TGGGTATTTATTGGTGTACCGTTATTTGGAATCCCAACAGATCATAGACCCAAACAGCTG
AAGGAAGAAGAAGAACAGCAACAATGGCGACACTTAAGGTACCATCTACCGTTCCTCCTC
CCTCTGAGGACTGTGAGCAACTCCAAAAAGCTTTTGCAGGTTGGGGAACAAATGAGGCAT
TAATCATTCAGATTCTGGCCCATAGAAATGGAGTTCAGCGCAAAAAGATTCAAGAAACAT
ACTATGAAGCATATGGCGAAGATCTCCTCAAAGATTTGAACTCTGAGCTTTCCAGTGATT
TTCAGCGGGCAGTTATGTTATGGACCCTGGAGCCAACCGAGCGTGATGCATATTTGGTGA
ATGAAGCAACAAAGAAACTGACTGCAAGCAATTGGGTTCTGATGGAAATTGCTTGTTCTA
GGTCTTCAGATCACCTATTTTGTGTGAGGAAGGCATATCATGCTAAAAACAAGAAATCCA
TCGAGGAAGACGTTGCACATCACACATCTGGGGATTTCCGAAAGCTTTTAGTTCCTCTTG
TGAGTGCTTTTCGGTATGAGGGAGATGAGGTGAACATGAGTTTAGCGAAATCAGAGGCTA
AAACCTTTAATCAGAAGATCAATGACAAAGCTTACAACGATGATGAGCTGATCAGGATTC
TTACAACAAGGAGCAAAGCTCAACTCAATGCAACATTCAACCAATACAACGATCAATTTG
GAAAAGCTATCACCAAGGACCCGAAAGCCGATCCTAAAGATGAGTATCTCAAACTTTTAA
GATCTGCAATCAAGTGCTTGACTCTTCCAGAGAAATACTACGAGAAGGTGCTGCGGCTGG
CAATCCAACAACTAGGGACGGATGAATGGGCTTTGACCCGTGTGATCACCACTCGTGCTG
AGGTCGATCTGAAGCGTATTGCAGAAGAATACCAGCGAAGGAACAGTGTGCCATTAGATA
AAGCAATTGCTGGAGATACGTCTGGAGACTATGAGCAAATGTTCCTTGCATTGATGGGCC
ATGATGATGCTTGAGTACTGGTTTTTGTTTCTCATGAGTGTCGTGGTGCTGGATCTCGTG
GTGTTTGATCGCCGTATTGCTAGCGTTCTAAATGTCGACTTTGAATATNTTGATGTTGCG
AGTTTGTTTTATATGACTATATGGGTTTGCAAAGAACATAATTTGGTG

>CL640Contig1
CGGGGTCGCATCTCTATGTCTCCTGTTCTCCTTCTGTGACTTGCCTGACACGTTTTCTGA
GGGTATTTACAGAGCCATCGTTCTCTTTCTATACGAAGAAGAAGGAACTCAAGAAACAAG
CCATCACCATGGAAGCATCGAAGACAATTGAACATGAGATCGGAGGTCTAAAGAACGATG
CACTGCGTTTTGGCCTTCAAGGCGTCAAGAGTGACATTGTCGGATCTCATCCTCTCGAAT
CCGCCTTTCAAACGGCAGTCGTGAGAGAAGCGGAGATGAAAAGGAAAATCCTTGCAAACA
CTTATGGCTCCGCTTTTCCGTTAAAGCAGGAGTTTGATCGAAAAATCCTTTCTAGATTTC
AAAGGCCTCCCGGACTTATACCATCCTCCATGCTTGGATTAGAGTCAATTACAGGAGCGT
TGGAAGATTTTGGTGTTGAAGATTACCTCCAAGGTGCCCATGACACTGAAACAATGCGCA
TTCCAGACATGCATCATGGAATGGAAGTTCGTGTTGGACTCTCAAAGGGACCAGTTCATC
CCAGTTTCATGTGAAGCAAGTGTTTCATTGCATCTATGCTTTTCAGTCTTGCAGACATTT
GTGGTTTGGCTTTAAATATGAACCTGAACATCTGCCTCTACATTGCATATTTTATTGTGA
TCTATCGTTTTTAGATGTATGTAAAACCTGTTATTTCGTATTATTGCTACTATNTTGTTT
ACAAATCAN

>CL641Contig1
CGGGGGGTCTTTCTTTTCCCTTGAAACTATACAGTAATTCCATTTCCCTTGCAAAAGATC
AGATCCTTAAACCCAATCAACAAAATCCAGTTATTGCAGATCTGCTTCTGAGATCATCC
GATTTCTATAACGATGGTGAAGGATAGGAAGGTTGGCGTAGCCATGGATTTTTCAAACAG
CAGCAAAGTTGCTTTGAAATGGGCAATCGATAACTTAGCTGATAACGGCGATACCTTCTT
CATCATCCATGTCAAAACTCATTCCCCCAGCGATGAATCACGAAATCAACTCTGGGCCAC
TACTGGTTCTCCCTTGATTCCGTTGGTGGAGTTTCGTGAGCCGGAAGTGATGACGAAATA
CGATGTGAAGATGGATATGGAAGTTCTGGATATGCTCGATACCGCAGCTAGACAAAAAGA
GATACATGTGGTGGCGAAATTGTTTTGGGGAGATGCAAGAGAGAAACTGGTGGAAGCCAT
TGATGATCTGAAATTGGATTCTTTGGTTATGGGTAGCAGAGGACTCAGCACCATTCAGAG
GATAATATTGGGGAGTGTGACCAACTACGTGATGACAGCTGCATCTTGTGCTGTGACAAT
TGTGAAGGACCCAGCAACGGTTCACAAGCACTGAATCATGTCTTTGTTACTTTCTTCACA
TGTGAATGTGGTTTCCTTATGTCATGTTCCCCATGTATGTATTATTACATGAAAATAATC
ATATGCTTCAACTTTTTAATAAAATCTTGTTTTAAACTAT

>CL646Contig1
GCGGGGGAACCTAAAGATAAAATGAAGTCAACCCAAGAGTCACCAGCTCCCGCCGCAAG
TGCCGGAAGGCGCACTTTTCCGCCCCATCCAGCGTTCGCCGGGTGTTGATGAGTGCGCCC
CTTTCCACTGAACTCCGATCTAAGTACAACGTCCGATCAGTTCCCGTCAGGAAAGACGAC
GAGGTCCAGGTTGTTCGGGGAACCTACAAGGGCCGTGAAGGTAAGGTGGTTCAGGTGTAC
CGTCGCAAATGGGTCATCCATGTGGAGAGGATAACCCGTGAGAAAGTGAACGGCCAGACG
GTGAACGTTGGCATCAATCCTTCGAAGGTTGTCATCACTAAGCTGAGGCTTGACAAGGAC
AGGAAGTCGCTGCTTGACCGGAAAGCCAAGGGCCGTGCTGCCGATAAGTCGAAGGGAAAG
TTCACGGTTGATGATGTTGCTGCGGGTGCCTCTCTCCAAGAGATTGATTAGGGTTTGCAT
CTTTTCAATTATCTTATCGATTGCTCCTTCAATTTTGTTGTCTTATAAGGATAAGAATTT
TTGAGAATTACTGTTATGGATTTTATGAAATTCGCCGGTTTAATGCTCCTAGACATGCTT
GATTGCTTTAATTTAGCAGGTTAATTTGGTTTGAAGCAATTGTATTGTGTTTAGGATTCT
GATCATGCTTAGGGTATAGTCCTGATTAATTCTTCCCAACTCAGAATTTCAATCATCATG
CCCTAAAGCGTTTGCTTGCATTGGA

>CL649Contig1
GCGGGAATAGATATTAAAGAAGTAAGAAACGGGGAGCATGAGTTCAAAATCATCAAT
ATCTTTTCTTGTTCTGCTTCTTGTATTCGTTGCGTGTTTTTGGAAGACAGAAGCTCAACG
TTGCATAGTTGGTCGGCTTAGGGGACAGGATGGAACATGCAACCAAGAAAACGACGCAGA
TTGTTGTTCTGCTGACGAGGAGTACCCCACAAATACCTGTTCGCCTCCAGTAACAGGTAA
TACTCGTGCAGTTTTAACATTAAACAGCTTTGAAGCAGGTGGCGATGGTGGCGGTGAATC
AGCTTGTGACAACAAATACCACTCTGATAACGAACTGATTGTTGCACTATCGACTGGATG
GTTCAATAAAAGCAAAAGGTGCAACAAGTTTGTTACCATCAACAGTAACGGGAGGAGAGT
GAAGGCAAAAGTTGTGGATGAATGTGACTCTACTATGGGATGTGATGAAGAACATGATTT
TCAGCCTCCGTGTCGTAATAATATTGTTGATGCCTCGAGAGCAGTTTGGAACTCCTTGGG
GGTTCCTCGCGATAGGCAAGGAGAATTAGATATTACATGGTCAGATGCTTGAAAATTTCA
TCTTATCTGTTAACTAATGCAATAAAAGACTGTGTAATAATACACATTAGGTTATTTCTG
TGTAATAATATATATTACGTTATTTGTGCGTAACAGAAGTTTGTGCGATAAAAAAGATTG
TGAAATTATACTGTGTTATTTGTGGC

>CL653Contig1
GCGGGAAAACAGATCTTTTAAGGGGAAATCCTGTGGACCAACGAATTCGAAGTGCCATCT
ACCAAAAACACAGCAAATCAGTGATTTTAATCAATGAAAGATCTGTTAACTCATAATTTT
TGCTGAATTTCGTTTGCAGGTGATAACAGACATGCCTATGCAAACATTATCTATCTGCAA
TTCACACCCACCCATTCATGGCAGATCTTTAAACCAAAATCTTCCATGGAACCCATCTCT
TGTTACCTTATCCGGGTTCCCAAAATCCCTAAAAACTTCCTCAATTTTCACCCTTAGAAA
CCATCCCAAGATGAATAATAGCAGGTTAACTGTATTTGCTGTTAAAGGAGAAGAAGAACA
ATCGACTCCTTCATGGGCCAAACCCGACTCCGAAGAACCTCCTCCATGGGCCCGTAATGA
AACCCAGCAAGCATCATCTTCATCTAATTCGGAGCTCCCATTTTTTGTCTACTTGCTTGC
TTCTGCTATCACCGCCATTGCTGCTATTGGATCCGTTTTTGAGTATGTGAATCAAAAGCC
AGTTTTCGGAGTGTTGAATTCGGATAGCATATTTTATGCACCAGTTCTTGGATTCTTTGC
ATTTACTGGTCTTCCAACTGCTGCATTCCTTTGGTTCAAATCTGTTGAAGTTGCGAATAA
GGAGGCAGAGGAGCAAGACAGAAGAGATGGTTATCGTTAGGTCAATTGTTCATATCGTTT
CTCAATTGTTGGCCATACATTTATTTGATATGGATTCTTGGTTCTTGATTTTTATTAATG
AAAAAGGTCGGTTTTTTGAGGTGG

>CL657Contig1
GCGGGCTCTTATTATTCTAAAAAAAAAACCTTAGTAGATAAATATTCATTTGTGTGTTAC
TGCATTCTACGTGTGCCAACTTCTCACCGTCCACCCAGCTCTGCTATTCCCAATTGCTGA
GAAGAAAAATCGAAGCCTTTTGGTTTTCGTTTTTCAATCTGTAACAAAGACCCACATCGA
ATCTTGAGAAATCGGTTGAATTTTGAGGATCAAAGAAGATGGATAATGGCAATAACAGCG
GCGGTGGCGGTGGTAGTGGTGAGAAGCAGAGCCACCGTCTGCCGCTGTCGGATGTGGTGT
CCGATTGCTTGAGGAGGTGGTTTCAAGATACCCTCAAAGAGGCCAAAGCTGGGGATCTTT
CTATGCAGGTTTTGGTTGCTCAGATGTATTTTAATGGTTATGGGATTCCAAAAGATGCCC
AAAAGGCAAAAATTTGGATGACAAGAGCTGCAAGAGTCCGATCTTCAGTTTGGAAAGTTA
GCAATAAACGTCCAGGTTATAATGCAAGTGATTCTGATTCAGAAGAGTTGTTGGATGACT
CTTGATAGGATGAGTAGGGCTCTTGGATTTGTTCATCTAATCAATCAATCAATCAATCAT
TTGTGCGAAATTGCACCTGGGTTTTTGATGCAAACTTTTCGCGGTTTCATTTTGTTCTTC
GTTTTAGAAAAAACCAATTTGTACAATTGACCGGTTTTCTGGTTTCAGTTCTTGTAGAAA
TAACTTTGGTTTTCATTTTTTTTGTCTATGCCGATGAACAGTTTGTGAATTCCTAGGTTT
TGTGATGAACTCGAAATATGTTGGGCC

>CL657Contig2
TGCATTCTCGTGTGCCAACTTCTCACCGTCACCCAGCTCTGCTATTCTGGATTGCTGAG
AAGAAAAATCGAAGCTTTTCGGTTTTCGTTTTTCAATCTGTAACAAAGACCCACATCGAA
TCTTGAGAAATCGGTTGAATTTTGAGGATCAAAGTTGGAAAAGAAGATGGATAATGGCAA
TAACAGCGGCGGTGGCGGTGGTAGTGGTGAGAAGCAGAGCCACCGTCTGCCGCTGTCGGA
TGTGGTGTCCGATTGCTTGAGGAGGTGGTTTCAAGATACCCTCAAAGAGGCCAAAGCTGG
GGATCTTTCTATGCAGGTTTTGGTTGCTCAGATGTATTTTAATGGTTATGGGATTCCAAA
AGATGCCCAAAAGGCAAAAATTTGGATGACAAGAGCTGCAAGAGTCCGATCTTCAGTTTG
GAAAGTTAGCAATAAACGTCCAGGTTATAATGCAAGTGATTCTGATTCAGAAGAGTTGTC
GGATGACTCTTGATAGGATGAGTAGGGCTCTGATTTGTTCATCTAATCAATCAATCAATC
AATCAATCATTTGTGCGAAATTGCACCTGGGTTTTTGATGCAAACTTTTCGCGGTTTCAT
TTTGTTCTTCGTTTTAGAAAAAACCAATTTGTACAATTGACCGGTTTTCAGGTTTCAGTT
CTTGTAGAAATAACTTTGGTTTTCATTTTTTTTCCTATGCCGATGAACAGTTTGTGAATT
CCTGGGTTTGTGATGAACTCGAAATATGTTGGGCCATGTCCGTTTATCGTTTCCTT

>CL661Contig1
CTTCAAGGCGGTCCGTCCCTATAATAACATTCTTGCCAGAAGGCGCGGGGGATCTCTTCT
CGGTCCCTCCCATCTTTCCGCGTTCAACAGATTTATTTTTCGCCTACCTCGGTTTC
AGTCTTCTTCAGTTATTTGTATATCGAACATGAGTCGGCCGATGGAGGAAGATGGACAA
ACCAAGAACGAAGAAGAGGAGTTCAACACTGGTCCCCTTTCCGTCTTGATGATGAGTG
TAAAAAATAACACACAGGTCCTTATTAACTGCAGAAATAACAAGAAGCTTCTAGGTCGTG
TTAGGGCGTTTGATCGGCACTGCAACATGGTGCTGGAAAATGTTAGAGAGTTTTGGACCG
AGGTACCGAAGACCGGAAAAGGCAAAAAGAAGGCTCTTCCAGTTAACAAAGACAGATTTA
TCAGCAAGATGTTTCTTCGAGGTGATTCTGTCATCATTGTACTTAGAAACCCGAAGTGAA
AGGATTTTGTCGATCTGGCGTCGAGTTTATGGATGGAATGTCGAGTTTGTGAGGGAAATA
TTGTGACCGGTCCAGTAGCATATGGTTGTATTTTGTTAAAATGCTTGATTTTGTGATCAT
GACTTCTAACTTCCCTTTGGTTTCCTTCTAAGTTTGTCATGGATTTAAGGAAGTTCTGC
TTATTCAAGATAACAAGTCTTAAACATGCTATTTGACTCGAAN

>CL665Contig1
AGGGGACTGCAGTTAACATTCAATGCATGGTGTTTCCCAACATGGGGGACACTTCAGGAA
CCGGAGTTCTCTTCACCAGGAACCCAAGCACCGGTGAGAAGAAGCTATACGGGGAGTTTT
TAATCAATGCTCAGGGAGAAGACGTTGTTGCTGGAATCAGAACACCACAGGACTTGGTCA
CCATGAAGAATTGCATGCCAGAAGCATACACAGAGCTTGTAGAGAATTGTGAGATCTTAG
AACGACACTACAAAGATATGATGGATATTGAGTTCACAGTTCAAGAAAACAGACTTTGGA
TGTTGCAATGCCGAGCAGGGAAGCGAACTGGAAAAGCTGCAGTTAGAATTGCAGTAGATA
TGGTGAACGAAGGGCTAACTGATACGCGAACAGCAATTAAGATGGTCGAGCCTCAACATC
TAGATCAGCTTCTTCATCCACAGTTCGAGGATCCGTCTGCTTACAAAAACCAAGTGGTAG
CAACTGGTTTGCCTGCATCCCCTGGAGCAGCCATTGGGCAGGTTGTATTTAGCGCCGAGG
ATGCTGAAGCATGGCATGCACAAGGAAAGAGTGCCATTTTGGTGAGGACGGATACAAGCC
CAGAAGATGTTGGTGGTATGCATGCTGCGGCTGGGATCTTAACAGCGAGAGGAGGAATGA
CATCACATGCAGCAGTGGTGGCTCGTGGATGGGGGAAATGTTGTGTTTCTGGCTGTGCTG
ATATTCGTGTGAATGATGATACGAAGGTTCTTCTAATCGGAGATAAGGTGATTAAAGAAG
GCGAATGGCTTTCACTTAATGGTTCCACAGGTGAAGTTATATTGGGTAAACAGCCACTGG
CTCCACCTGCGATGAGCACTGATATGGAAATATTCATGTCATGGGCTGATCAAGTAAGAC
GTCTCAAGGTTATGGCGAATGCAGACACACCTAACGATGCCTTAACAGCGAGGAATAATG
GTGCTCAAGGGATTGGACTTTGTAGGACTGAGCATATGTTCTTTGCTTCCGATGAGAGGA
TAAAAGCTGTAAGGAAGATCATTATGGCCGTTACTACTGAACAGAGAAAAGCGTCTTTAG
ACCTGTTACTGCCTTACCAAAGATCCGATTTTGAGGGCATTTTCCGAGCAATGGATGGAC
TTCCGGTGACAATCCGTCTTTTAGATCCTCCACTACATGAATTTCTACCCGAAGGTGATC
TAGAACAAATTGTGAGTGAACTGACCGAGGATACCGGCATGACAGAAGATGAAGTTTATT
CAAGGATTGAGAAGTTATCTGAAGTGAACCCAATGCTCGGTTTCCGAGGCTGCAGGCTTG
GAATTTCATATCCGGAGCTAACAGAGATGCAGGTTCGTGCGATCTTTCAAGCTGCAGTGT
CTATGACCAACCAAGGCGTGACGGTTTTCCCAGAGATCATGGTTCCGTTAGTTGGGACAC
CTCAGGAATTAGGACATCAAGTTGGTGTAATTCGGAGTGTTGCAAAGACGGTTTTCGCTG
AAATGGGAATGTCATTGAAGTACAAGGTTGGAACCATGATTGAGATTCCTCGAGCAGCTT
TAATCGCCGATGAGATTGCAAAGGAAGCAGAGTTCTTCTCTTTTGGGACCAATGATCTCA
CCCAAATGACATTCGGGTACAGTAGAGATGATGTTGGGAAGTTTCTTCCGGTGTATCTAT
CGCAAGGCATTCTACAGCACGATCCCTTTGAGGTTCTTGATCAACAAGGGGTGGGTCAA
TTGATCAAGATGGCCACGGACAAGGGGCGTGCCGCAAATCCGAACTTAAAGGGTGGGATA
TGTGGAGAGCACGGTGGAGAGCCCTCTTCTGTTGCATTTTTTGACGGGGTTGGACTAGAT
TATGTCTCTNGCTCTCCATTCANGGTCCCTATCGCGAGGCTAGCAGCTGCGCAAGTCGCT
GTTTGAGCTTCAGAACGAGGATGATTTGATTACGTNNGTAGACGTTCCCATGGTGTATAT
AAATATTGTCGTTTTTATATTCTTAAATGGCAAAAATGA

>CL669Contig1
GAATCCTTCCCCTGTTTACAATTTGGGATTTTTGGTTGATGGAAACTATATAATTTGTTG
TAAACTTGAGTGGGTTTTGTTTGAATTCATCACAGAATACAATGGCATTAAGAGCACCTG
TTGCAGGGTTAAGTATCGCTTCAACAACATTACAGGATTCTTCTAGCAGAATTGGAGTTT
GCAGGGTTTCAACTTGCAGAACTTCTTTCTTTGGTTCTGGAGTTGGAGCCCTAAAGGTTA
GAGGAGTGAGGCTAGCTCACCCTAGTAGCACGCGATGTAACAGCCATGGTGGGATCCGGA
TGAATCTTTTTGACCGTTTTACACGAGTTGTCAAGTCATATGCAAATGCACTCATTAGCA
CCTTTGAAGACCCAGAAAAGATCTTAGAGCAAGCTGTTACAGAAATGAATGATGATCTAA
TAAAGATGCGTCAAGCTACAGCCCAAGTTTTGGCATCTCAAAAGCGGATGGAGAACAAAT
ACAAATCTGCAGAGCAAGCTTCTGAGGATTGGTATCGAAGAGCACAACTTGCTCTGGGTA
AGGGAGATGAGGATCTTGCACGTGAAGCCTTAAAGAGACGTAAATCTTATGCTGACAATG
CAGCTTCTTTGAAGACTCAACTTGATCAACAGAAAGGTGTCGTGGATAATCTTGTGAATA
ATACACGGCTTCTCGAAAGCAAGATACAAGAGGCTAAGTCAAAGAAAGATACTCTGAAA
GCACGTGCACAATCTGCAAAGACCGCGACAAAAGTAACTGAAATGTTGGGGAATGTCAAT
ACAAGCAGTGCTCTTTCAGCATTTGAGAAGATGGAGGAAAAAGTTATGACCATGGAGTCC
CAAGCTGAAGCACTTAATCAGCTAACAACCGATGATCTTGAAGGAAAGTTCGCAATGCTG
GAGAGCTCATCTGTTGATGATGATCTTGCAAGCTTGAAGAAGGAACTATCTGGAAGCACA
AAGAAAGGAGAGCTTCCACCAGGAAGAACAGCGGTTGGGAACTCAAGTGGTGCAGCAGCG
TATCCGTTTCCTGATCTTGAAATCGAGAAAGAGCTAAACGAGTTGAGGCAAAGAAGCAGG
GACCTCTAGAAACCAAGGACATGTAAAGGAATTAACTTTATTATCGGAAGGAAGTTCATA
TATTCTCTCTAGAAAACTTGTTATGTTTATACTCAGAAAATTGCAATAAATTTACCTTTA
GGTGCGTCTTGTATTTAGTTCCAATTTGTTTCTTTTTATCAAATTTTTTCATCTGTCTCA
TTGTACCTTTACAAAGCATCTGTGAGACTNGTGGTGTNATATGACACTCCTTTGTCTATG
TGAAATTTTGGGTATTTTATC

>CL674Contig1
CGGGGATCATCAAAGGAATGGCAGCGCCAGCGATGGTGAGAAACAAGCAGGTCTTGTTTA
AAAACTACATCGATGGATTCCCCAAAGAATCCGATATGGTGGTGAGTTCTGATGCCACCA
TTTCTCTGAAGCTCCCGAAGAATGAATCTGGTGTGGTTTTGACGAAGAATCTTTACTTAT
CCTGTGATCCGATGATGAGGAATCGTATGACCGAGAGCTATTTAGGAGCTTACATGGAAT
CCTTCACTCCTGGATCGCCTTTAGTTGGAGTCGGAGTATCAAAAGTCTTGGATTCAACTC
ACCCTGATTTCAAAAAAGGCGACTATGTTTCGGGATTCACGAATTGGGAAGAATACAGTG
TGGTTAAAAATCCACAACTCACAAAGATTCAACATACTGATGTTTCTCTTTCATACTAT
ACAGGAATCTTAGGTATGGCTGGCATGACTGCTTATGTTGGTTTTTACGAAATTTGTGAT
GCAAAGAAAGGAGAGTACTTCTTCGTCTCGGCAGCATCAGGAGCAGTCGGTCAACTTGTT
GGGCAATTTGCGAAACTTGCCGGTTGTTATGTTGTCGGAAGTGCCGGATCCAAGGAAAAG
GTTGATCTTCTTAAGAACAAATTCGGGTTTGACGAGGCTTTTAACTACAAGGAAGAACAG
GACCTCACTGCGACATTGAAAAGGTATTTTCCTGATGGAATTGACATATATTTTGATAAC
GTCGGAGGAAAGATGCTTGATGCAGTACTTGCCAACATGAGGATTCACGGGCGCGTTGCT
TCTTGCGGGATGATTTCACAATACAACAGGCTTCAAGAACCCGAAGGCGTGTACAACCT
CTCTCTTGTCATCTTCAGAAGTATTAAAATCATAGGGTTTACATATTACCATTACCTTCA
TCTGTATCCTAAGTTTTATGAGTTGATGTTGCCTCTTATTCGAGAAAGGAAGATTGAGTA
TATCGAGGACATTGCCGAAGGCATCGAAAAGGGTCCTGCCGCCCTTGTTAGCCTGTTTTC
CGGTAAAAATATTGGAAAAAAAGTTGTGGCCGTAGCTCATGACTAGGTCGTTTGCTTGTT
TTTCTTTGTGTCGAGATGATCCCTTTGATAAAAAGTGGCAATGTATCATGTTATGATGTT
TCTATT

>CL677Contig1
CGGGGATTTTAGATACGAGACCTCCCACAACTCACCAAAAATGTCATCCCTTCGCTCTC
CATTCCTATCTCCTCCTTCTTCTCCACTCAACCTTTCTTCATCTTCTCAGTTTCACTCGC
TTTCCTTCAGATGCTCAAGAAATCAACGATCCCCTGCTTCCTATCCTCACCTCATCAAAG
CCGAGCTCGATCCGAATACGGTGGTCGCAGTAGCGGTGGGGTTGGTGAGCGTTGCGGTGG
GAGTTGGTGTACCAATTTTCTACGAATCGCAGATTGACAACGCGGCAAAACGAGATAACA
CACAGCCGTGCTTCCCCTGCAGTGGAACCGGGGCACAGTCGTGCAGATTTTGCACCGGAA
GTGGTAATGTAACGGTTGAGCTTGGAGGCGGCGAAAAAGAAGTGTCGAGATGCATAAACT
GCGATGGTGCTGGTTCATTGACTTGCACCACATGTCAAGGCAGTGGAATTCAACCTCGAT
ACCTTGACCGCAGAGAATTCAAGGATGATGACTAGAGAGATGTTTTTGAGGTAATTAACC
TCATTTACTGTAAAAGATGAATGAACATCTTTCTTTCTTCCATTTTCATATAATATATAT
TTTCTTTTGTAAATTTCCTGAATTATTTAATTGTTGTTGAGCCATTTTCCCCTTATAAG
AGCTACAAATTGTTGATATTAAGCATCTCTATNTGAGTTATATGCATGATGAGCTTATTC

>CL681Contig1
ATACAGAGCTAATCTACCTAACTTTTCAGAGAAATCCTTTCTCTTCATTTTAATGGCGGC
ATCGAGGAGCTACCTTGGTAGAGGAAACTACCGGTACTTCTCCGGCGAAAGGGAAGGTCC
TATGGGGACGGACTTGATGTTTGAATTCAACGAATTCGACATATGGAACGTCGCCTCGTC
GCCGGACTTTCATAAGAACGTAACGGCTTCTCGAATCTCGAAGAAGTCGGTACCGGCGAT
GGAGAAGAGAGGAGAGGCTAGAGGAACGGCGATGTCACTGCCGGTTGATGTTCCTGACTG
GTCGATGATACTGAAGGAGGAGCTGAATGAAAATCGTAGGACAGGTAACGATTACGATGA
CTTTGATGAGGATCTGTACGGTGCTGAGAACCGAATTCCGCCGCACGAGTATTTGGCGAG
GGGGAGAATCGCGTCGTTTTCCGTACACGAAGGAATTGGGAGGACTTTGAAAGGGAGAGA
TCTGAGTAGGGTGCGTAACGCAGTATGGAAGAAAATTGGATTTGAAGATTGAAAACGAAG
GATTTGCTGATAATTAATGATCCAAAATTTTGCCTACAAAATCAACTATAGTAATTGCTA
TTATACTTTCTTCTTATTCATACTCTTAGATCCGCCATGAAAATATTATTTTGTTTCATC
TGATTTCAGTTTTCATCAGTTTGTTAGGTTTAGACGGATTAATTGGTTACTACGAATGCA
ATTTGCAAATTTTGAGACGAAATGAGGATTTTGTTTTGACG

>CL685Contig1
GCGGGGAATAATTGGGGGTAGAAGATAGATGGCATTAAGGGGGAAAAGAGTTGCAAGGG
TTGAGATCAATGCCATTGGGGATGTCTTTCATGAGCTATGGAAGGGTAACCCACACCAAA
TCCCTAATATTAGCCCTACCAACATCCAAAACTGTCAAACTCATCATGGTGAGGTCGGAA
CCGTGGGTTCGATTCTCGCTTGGAACTACTTTCATGATGGGAAAGATCGTGTATCGAAGA
CGTTAATTCATGATATCAATGAGGAAGACAAGTTGATCACGTTTCATGTGACGGAAGGTG
ATGTTCTGGAACTATACAAGGACTTTGTCGTTCATCTTCATGTTGACACGAAGGGGTCAC
GCCACATCGTTACTTGGACTGTTGAGTATGAGAAATTAAGTCCTGACATCCCTGATCCAG
ATACTCTTATGGAATTTTACACGAACCTCACCAAGGATATAGAGGCTCATCATACTAAAT
GATCACTGTGCAGGATGCTGAAACTTGGTCTTGATTTCATGTTTTCTATATTTTATATGT
AAACGTCTTGTCATCTGATTATGATGTAATAATCGAAATAGGGATCTTGGTTTCAATAAA
TCGTCATGTGGTCGTGTTTGATTTGTTGTCATTATAGCATGATGAATTGTTAATATGGAA
AATTGACTTCATAGGACGCTTAGAATGTCTACGCGTTCTAATAGAATACTTTATATAACT
TAAGTTTATATGACCAAATTATAAAGCAC

>CL689Contig1
GCGGGATTTTACAGCCCAAACTAAAGTGATAGGAGACGAGCTGATGCCGCGACCTTCCCG
TTAAGAACGAGTCAGTGACTCAGTATTGAATCGGTCTCTTGGTTCCCTCATCCATGACGT
CAATTTTGGGTGCTACCCCTTTATCTCGAACTTTCACACGGCCAATCTTAAATCGCAGCA
ACCTCTTCACCACTCATTTGAATTCGAATCGAGTTTCGTCTACGAAAATTGTTAATTTTG
CCGGATTAGCGTTTGGGCGGTTTTCTTATCGAAGTAAGAGAGGGTTTAGAGGGGGAATTG
TGGCCATGGCTGGTTCGGGTTCGGTTCAGAAATCAGAGGAGGAGTGGCGTGCAGTTCTAT
CTCCTGAGCAGTTTCGTATTTTGAGACAGAAAGGGACCGAGTATCCGGGGACAGGTCAAT
ACGACAAGTTCTATGAGGAGGGAGTGTACTCTTGTGCAGGGTGCGGTACTCCTCTTTACA
AGTCCACCACCAAGTTTAACTCCGGTTGTGGTTGGCCGGCCTTCTACGAGGGTCTTCCTG
GAGCCATAAACCGTCATGCTGATCCAGATGGAATGAGGGTGGAAATCACATGTGCAGCTT
GCGGTGGGCATCTCGGGCATGTTTTCAAAGGCGAAGGTTTCCAAACCCCAACGGATGAAC
GGCATTGTGTCAATAGCATCTCCCTCAAGTTTGCACCAGGAAATTGATTATTCTGGTGT
TTTTCCTACCAAAAAATGTAAGGAACTATATATACTCATATATGGAAATAAATTGTTGAG
GTTTTGGAATAATGGTTTGTAATTAAAGTGAGTGATTTTGGGATGTATGTGACATTCATG
TCTTTAAATGGTTTATTTAAATCAAGAAATTGC

>CL692Contig1
GCGGGAGTGAGTCTTTGAGATACGGGAAGTCTTCGATGCATCCTGCACCCATTTACTTTC
ACAGAGCTCTAGGTCTAGTGCGGCCCAAAGACATTGATTTGGAACTATTTGAAATCACAT
ATGTGCAGTGTGGCGATGCAGAGCTTGAGAAGAAAGTAGATGAGAAGATTGATCAGTTTA
TTGATAAGGTAGAGAAACATCCAAACGAGAAAAACCAGATATGTTTATCTTTCTTCGAAG
TAAAGAACAAACAACAAACATGGTTTACAAACAAAGTTGAACACTTATATTGGGAGCACT
GGTATATAAATTTAAATGTTGCTCAACACCCCAAAGCACATTCTGGCAAGTCGCATCATT
CTAAACTAGTTGTAGACCCTGGAGAAAGTGCATCCGAGGAGAGAAATGCTCGGCGGGCAA
CACTCGAATCCTCTCTGCATGAAGTTTTATTTCAGATAATAAAATTTGTAAATGAGAAGA
AAGATCACATTCCCCCAATACCAAGTTTGGAGGGAGTCTCATTTCCCTATGAAATTATTA
TCTCAAGTTCATCAGATTCAGCGTTCGGGATGGACATGTTTAAGAGGATGCTCCAGACTG
GGCATCCTACCATGCTCAGCTGATTTCTACAACTTGTGGATGATGATCATATGGTTGTAA
AGAAAGATACTTTTAACTTTTATTACATATTTGTACATATTCTCTTGTACCATTGAATTT
GAAGCAGATTAGGATGACTCACTCCATTACCTTGTCTGTTTTGTTATCTCTATATTTTCT
GTAGTTTGAAAACTGTAGATGTGAGAACATATGAATAAGTTGACGTCAATTGTATTTGTA
GCT

>CL692Contig2
CACAAACAAAGTACAAAATTACATCAACGAAACGGAGCAGCAACTGGATCCAATTGCGAC
GTGCAATCCGCAAATCCCCGATCAAACTAATAATTTTGCTGCTTTACAAAACTTGCAATT
AGGGTTCTTTCACAACCAAATCTAGTTCACGACTTTACACAACAGTTTTCGATTCCAACA
GATATAATGAACGGCGAAGTTTGTCAACTGAAAGAACTGGATGTGGAGTACTTTGAGATA
CGGGAAGTTCTTCGATGCATCCTGCACACAATTTTCTTTCACAGAGCTCTAGGTCTGGTG
CGGCCCAAAGACATTGATTTGGAACTATTTGAAATCACATATGTGCAATGTGGCGATGCA
GAGCTTGAGAAGAAAGTAGATGAGAAGATTGATCAGTTTATTGATAAGGTAGAGAAACAT
CCAAACAAGAAAAACCAGATATGTTTATCTTTCTTCGAAGTAAAGAACAAACAACAAACA
TGGTTTACAAACAAAGTTGAACACTTATATTGGGAGCACTGGTATATAAATTTAAATGTT
GCTCAACACCCCAAAGCACATTCTGGCAAGTCGCATCATTCTAAACTAGTTGTAGACCCT
GGAGAAAGTGCATCCGAGGAGAGAAATGCTCGGCGGGCAACACTCGAATCCTCTCTGCAT
GAAGTTTTATTTCAGATAATAAAATTTGTAAATGAGAAGAAAGATCACATTCCCCCAATA
CCAAGTATGGAGGGAGTCTCATTTCCCTATGAAATTATTATCTCAAGTTCATCAGATTCA
GCGTTCGGGATGGACATGTTTAAGAGGATGCTCCAGACTGGGCATCCTACCATGCTCAG
CTGATTTCTACAACTTGTGGATGATGATCATATGGTGTAAGAAAGAACTTTTAACTTTAT
TACTATTGTACATATCTCTTGTACATTGAATTGAGCAGATTAGAGA

>CL696Contig1
CCCACGATTTCGACGAGCGAAGTTGCAAAGATCTTCGATTCGTCTCCACCAATTTGAAGT
TTATAATTACAGCTCAAGAAACACAGATATATAACAAACTATGTATCATCCGTCCAGAGG
TGGTGTTCGTGGCGGTCGGGATCAGTTTAGCTGGGATGATGTAAAGGCTGATAAATATCG
AGAAAACTATATTGGTCACAGTCTCAAGGCTCCTGTTGGGAGATGGCAGAAAGGGAAGGA
TCTACACTGGTATGCTAGAGATAAAAAATCTAAAGAGGCAGATATGGAGGCTGCTAAAGA
AGAGATACGGAGGATTAAGGAAGAAGAGGAGCAGGCTATGAGGGAGGCTCTCGGTTTAGC
TCCTAAGCGTTCTGCAAAACCGCAAGGTAATAGACTTGATAAACACGAATTTTCTGAACT
TGTGAAACGAGGCTCTACGGCAGAAGACTTGGGAGCAGGACATGCTGAGGCGGCTCATGT
TCAAGGTCTCGGTTTTGCCAAGGCACCTAAAGCCTGGGAAGAGTCGAGTTCTGCGCAACC
CACCGTAACGATGGAAGCGCCAAAAATTACAAATGTGCCTGCATCTCCGTCAAGAGA
CGCCAAGGAAGATTCAGAAGATGAAAGTAGGCGGAAGAAAAGGAGGCGAGAAGAGAAGAA
ACACGAAAAACACGAAAGACGAGAAGAGAGGAAACACGAGCGTAGAGAGAAAAGGCACAC
TCACGAGTCAGACGACAAAAGGAAACACAAAAAAGACAAGGAAAAGTGACGACATAATTC
CGACTGATATTTCATGTTATAATGTACGATATGTCGACATACTATGTTATGGGAAAGTTC
TAAGACGGGTTTAAC

>CL696Contig2
GCGAGTTGCAAGATCTTCGATTCGTCTCCACCAATTTGAAGTTTATAATTACAGCTCAAG
AAACACAGATATATAACAAACTATGTATCATCCGTCCAGAGGTGGTGTTCGTGGCGGTCG
GGATCAGTTTAGCTGGGATGATGTAAAGGCTGATAAATATCGAGAAAACTATATTGGTCA
CAGTCTCAAGGCTCCTGTTGGGAGATGGCAGAAAGGGAAGGATCTACACTGGTATGCTAG
AGATAAAAAATCTAAAGAGGCAGATATGGAGGCTGCTAAAGAAGAGATACGGAGGATTAA
GGAAGAAGAGGAGCAGGCTATGAGGGAGGCTCTCGGTTTAGCTCCTAAGCGTTCTGCAAA
ACCGCAAGGTAATAGACTTGATAAACACGAATTTTCTGAACTTGTGAAACGAGGCTCTAC
GGCAGAAGACTTGGGAGCAGGACATGCTGAGGCGGCTCATGTTCAAGGTCTCGGTTTTGC
CAAGGCACCTAAAGCCTGGGAAGAGTCGAGTTCTGCGCAACCCACCGTAACGATGGAAGC
GCCAAAAATTACAAATGTGCCTGCATCTCCGTCAAGAGACGCCAAGGAAGATTCAGAAGA
TGAAAGTAGGCGGAAGAAAAGGAGGCGAGAAGAGAAGAAACACGAAAAACACGAAAGACG
AGAAGAGAGGAAACACGAGCGTAGAGAGAAAGGCACACTCACGAGTCAGACGACAAAGGG
AACACAAAAAGACAGGAACAGTGACGACATATTCCGACTGATATTCATGGTATATGTACG
ATATGTCGACATACTATGTTTGGGAAAGTCTA

>CL700Contig1
GGGCACACAATGCTCACAGCTTCCCGCCACTTGCTTCTTTCTCTCTCCACAGAAACAGCT
TTCTATCAAAAAATGGAGTAAATTCCCCAATTTCTTTCCAAAATCCTGGAGAATATTA
ACAATGGCTTCGGTTAAGATGTTGAAAGCCGGTTTATATCCGTTTTCTGCTTCGCCATCG
TCTTCTCGTAGGAATGAACGGTTTGGTTGCTCTGGTACAAGAAGAATTGTCAAGTTCAGC
TCAAAGTTATCGACTAACAGAGTGCTCAAGGTTTCTTGCAGGATTCAAGATGCTGATAAT
AGTGAAAGAAACGGTGAAGAACCTCCGGAATCTTTGTTTATGAAGGAATTGAAACGACGC
GGTATGACTCCCACTTCATTGCTCGATGAAAGCTGGACAGCTTCCAATAACAAGGAGATG
ATGTTTAAGGATGAAGATGGAAACATTTCAAGTTCAAACAATGTATCAACAGATTTTGAG
AAAAGCCTATCTAATCAAAGGGAGCGATCCATGGCTTTGAACAGTGAGGGCCTTGAGGGA
TTGATTCCGCGTGCTAACCTCTTGCTAAGGCTTGGAGGAACATTCTTCTTAGCATTTTGG
CCACTGTTCCTTGTAACTGTTGCATCCTTCTCTGCTATTTACCTTTATTTTGGACCAAAA
TTTGTCCATGATGGTACCGCAAGACAAGTACAGCTACCCCAATATATTGATCCATATGCA
CTTCTAGAAGATGAACGGATGTCCCAAACTTCACCAATGTTATATTGATTATGTCAGCTT
CCTGTAAAATGTATGACAAATGCTGGTGCCTTGTACTTTTTCTTATATATA

>CL704Contig1
CGGGGCGATCACCGGAGATCATCACATGGCGGCAGCCAATGGCGGAAGTGAAAGTCAACC
GGCGAAACACCAAGAAGTTGGCCACAAGAGTCTCCTTCAAAGTGATACTCTTTACCAGTA
TATTCTTGAAACCAGTGTGTACCCAAGAGAGCCTGCACCCATGAAAGAGCTACGTGAGGT
CACTGCTAAACATCCATGGAACCTGATGACGACGTCTGCTGACGAAGGACAGTTCCTGAA
CCTCCTTATCAAACTGATCAATGCAAAGAACACCATGGAGATTGGTGTCTATACTGGCTA
TTCCCTTTTGTCTACGGCTCTAGCACTTCCCGATGACGGAAAGATACTGGCTTTGGATAT
CAACCGTGAAAATTATGAAATCGGCCTTCCTATTATTGAGAAAGCTGGTGTTGCTCACAA
GATTGATTTTAGAGAAGGTCCTGCTCTTCCTGTTCTCGACCTAATGATCGAAGATAAAAA
ATTCCATGGAAGTTTTGATTTCATTTTCGTGGACGCTGATAAAGACAACTATCTTAACTA
CCACAAGAGGTTGATTGATCTTGTTAAGATCGGTGGAGTGATCGGATACGATAACACCCT
ATGGAACGGATCGTTGGTTGCACCGCCAGATGCACCTCTTAGGAAATATGTTAGGTACTA
CAGAGACTTCGTGCTGGAACTTAACAAGGCATTGGCTGTGGATCCGAGAGTCGAGATCTG
TCAGCTTCCCGTTGGCGATGGAATTACTTTATGCCGTCGTATTAGCTGAAGTTACGAGCC
GATCGGAAGAGGTGGTCTCTAGGTGTCACCCGTAGTTGGTGTTTCTCCTCGAAGTTTATG
TTCAAAATTGTTAAATTATTTCCATAGAGTTTGCGACCTTAACTCTTTCGTTCAGTAACT
GTTTTCGGTGTTCATGTTGTTTTCACTAANAAAGCATGTTATTATATATAATGCGAAATC
ATGATCGTTTTTAT

>CL708Contig1
CGGGGCGGTTCTTTGATAGTCTCTCATCCTCCGTGACGATGTCTACTGAATCTACTTCCG
CAATTGTGAGGAATCAGGTGGATTTACTCGATTTCATAGACTGGACAGGAGTTGAATGCC
TCAATCAAAATACCAGTCACCCTTTCCCCAATGCCGTCAAACAGGGTTATAGAGAAGATG
AAGGTCTAAATCTGGAGAGTGATGCAGATGAGCAACTTTTGATTTACATACCATTCACCC
AAGTTATCAAACTGCATTCTATTGTGATTAAAGGACCTGAGGAGGAAGGTCCTCAAACCG
TAAAGCTTTATACAAATAAGGAACATATGGGATTCAGTAACGTTAGCGACTTTCCTCCCA
GTGACACACTTGTTTTATCCCCCGAGAATCTCAAGGGAAAGCCTGTCATCTTGAAGTATG
TTAAGTTTCAAAATGTTCGCAGCTTGACAATATTTATCGAGGACAATCAGTCTGGTTCTG
ACATTACGAAAGTCCAAAAGATGATTTTGCAAGGAACAACTGTGGAAACAACGGATATG
AAGGGGTTGAAGAAGATCGAGGATCACTGATTAAAAAAAAATAGACGATATGTACTTCTC
CTCGCTCATTTTCAACTTGCTTCGGATTTCGCCAGTTAAAACAAAATGTAATGGCACATT
GTTTGTTGGAAGTTATGCATTGCATTATTAAAGACAACTTGTATGTTTTTGCTTGTGCC
CAGCCCACCTCCGACATTGTATGGGGTCTTTAACTTAGCAAAAAAACCAGTAATGGGTGA
CATGGGCAAACCGGTTATGGGTTCGAATATCTCGACAGATTGTACCCTGTGTACTGATGA
ACCGGGTCGACT

>CL714Contig1
ATTTCCTGTATTCGCAGTTTTCATCGTGATTGTACACCAACTGAGGAGGTAAAAATGGAG
CACGAGAGTAATTTCCATGAAATATCGGTTACATGGAGGGGGAAGAAGTATGTTGTGAAT
ATGGATTTAGGTGCCACTCTCGAAGAATTAGGGCATGAATTACAGAGACTGACTGCAGTG
AAAGAAGACACTTTGAAGCGCATTCTTCAATCCCATAAAATGTCAATAGTGTTATCCCCT
TTCTCCGATGAGCAATCTTGTCTCACTTTGCAGGAAACATCCATCACTGAGGGGAAACCT
ATACGGATGATGGGATCACGGAAAGAAGAGATCGATCAAGTTCTAAAAGATGCAAGGACG
GACATGAGGATAGCTGGATTTGACGAAGAAAAAAAGCGAACGAGGCAAAGAATGTCAAAC
GGGTTTCATACCCCACAGAAACTTCCTCAAGGAAAATATATATTTGGTGATTTTAAAACA
CTTGATCTTCCAGGAATCGAGTTAAATCCTCCAGCTTCAGAGGCACTGAGACTAATGCAC
ACTCTTGCTGCGGATCGAGGAATTGTCGCTGTCATGAATAAGCATCAATGGCGTGTGGGA
ATCATGACTGAGATGGCTCCGGAGGGGTATGTTGGCGTAAGTCCTGTGTGCATCCTTGGT
TTAACAAGAATAAAGGTGAGGAGATATCTTTGCGTCTTCGAACTGATGACCTTAAAGGT
TTCAGAAAATATCAGAGCATTAAGAAGACTCTTTTGCATGAACTTGCCCATATGGTTTTC
TCTGAACATGATGCGAACTTCTATGCTCTAGATAAACAGCTTAACCTGGAGGCAGATGCT
CTGGACTGGACAAGATCCACGCGACACACCTTAAGCGGGACCCAGAAGTATCAACAACAT
GAACCGGAGTTTCATGTTTCTGATAGTAGTAGTAGCTTGTCTCATAAACTTGGGGGGAAC
TCATCTTTAGATTCACTGGCTAATGCTCGAGCATCTTCAGTTGCTGCTGCTTACCAGCGT
CTTGTGATTGCATCGAACAATCCATCAAGAACACCCGAGTCACTTTCAGAACCCGATCCT
GATGCTTCTATGGACATTAGCGAAGGTCAGAAGAAACGAACTTATGAACCTGACCCTGAT
GACTATGAGGTGTTGACCAACAACTATGAGCCTGACCCGGATGATAGCATAAACGGTGAA
GCCATGAACTCTCAACCATGCAGAGAATCGACAGAAAACATTATTACTTCTGAACTCGAT
CACGGTGAAACTGAAGAAATTCTGGTTGGTGTGTCTGAAAATGAAGTTAAGAGGGAAAAT
AACGAACCTGATCCTGATGATACTCATTCAGACAGAAAGACAGGGGCAGAGCCAGACCCT
GATGATTTAGATGGTATGTTACATGATGAAGAACTACAGAGAATTCAAGATCCTGTTATG
GTTGCTTGTAATCGTCTGAAGAAGTCCATTGAGACGCTGCAATCCGAAGTTAGTCCCTCT
GAGGCTGCCAAGGTTTTTCAGACTCTCGTTAAGATAGTCAGGAACGTTATTGAACACCCT
GATGAAACAAAGTTCAGGAAATTGCGCAAGGCAAACCCTGTAATCCAGAAGAACATAGCA
AGTTACAATGGTGCAATGGAGATACTGTTCTTGATTGGTTTCTGTGAAGATGTGGTTCAA
GATGAGATTGGTAGAGCAGAATCTTATTTGGTATTGAGGAGGAATGATCCAGGCTTGTTG
TGGCTGGCCAAATCCTCTTTGGAGACATGCATTGCTTTCTAGACCATTGTTAAAGAACAG
TGATTCAGTTGCATATTTACATAGAGAGAGATTGGAGTATTTGGATTTGTACATGTTTCG
CATATAAAAGGCTTCTTGTATACTGATTGAAAAATCTTCGCTTTCAACATTGTTGTCATT
GCAATTGTGAAATATGTAATAATCATCTCAATTATTGGTCGCGATCGATTTTTGGTTTGT
CCAAAAAGGTCAAATATGCATACATCTTATCTTTGAGTTATGTTTTTAAATAAAATATTA
TTTACTGGTTCTG

>CL716Contig1
CGGGGGACACTGCATATCGACTAGCGTCTGCTTATCTGAAACCTAACCCTTCTTCTCCGT
TCCGATCGAATCTTCTACTCCGAATCCATCCATGGCGGAATCCGATAAGACCAACTCTTT
ATCTGAGGATTATCTTCTTAAGGATATAGAAGAGAAGCTAAACGTAGGTACGGAACCTGG
GGACAAAAGTGCTGAAAAGGATGCTGTCACTGCAGATCCTGTTGAGTCTCCTGCCGCTAC
AGATTCTGTCGAGTCCTCCGACAATTCTGCAGTCAGTGAAAGTGTCACTGCATCTGCAGA
TAGCAGCCAAGGTTCTGATGCTGCTGCTGAAGAAAATGTCGTGGAAACCGACAGTTCTGA
TAAGGATGTCCCTGTGCCGCCTCCAGCTGCTACCGAAGAAAGCAGTGAAAATGCCGAAGA
AGGAAACATCGATGAAGAAAAACCAGAGATAAAGCTGGAGACAGCCCCTGGAGATTATCG
TTTTCCAACTACAAATCAAAGCAGGCACTGCTTTACCAGATACGTTGAGTACCATCGGTG
TGTGGCTGCAAAGGGAGAAGATGCTTCTGAATGTGATAAGTTTGCAAAATACTATCGGTC
ACTTTGCCCAGGCGAATGGGTGGACAGATGGAATGAACAAAGAGAGAATGGTACATTCCC
AGGCCCTCTGTAGAATGAATGAAGAATTCCAGAAGCAAATTCTTGAGATTACAGTGAGAA
ACTTAATAACCATGTTTTAAAACCGAATCGGGTCGAGTATGTGACCATTTGACTCCCA
TCTTTTTTGTAATATTCCAACAAGAGGATCTGATCTGAGTTTCATGAGTGAACATGATAT
CCTTACAAATTAAAATAATCCCTTTGTTTCATGGACA

>CL721Contig1
CGCGGGGGTGATGATGTCAAACAGTTTGACACCTGCCCTTTTCAAAATCAAAATCCATGA
CAGCAACAATGGCGAATCGTGGAACAAATTAGGGTTTATGCACCACTAAATTTCTCAGAA
AATGGAGTCAATTTCATCATCATCGTCGTCGTCTTTGCACATTCACCTCCGCCACAGAA
ACCTTATCTCTCTACACTTATCTTCAACAAATCCTTCCATCATTTCTTTTCCTTATCGTT
TTGCTACGTTGCATTCACAGCGGTTTTGTGCCTTAAGAACTAGTAGTGCTGGTGGTGGCA
GTAGCCAGCATGATGGCACTGCTTACGGCGCCGCTGATTTACTGAGAAAGCCGGTGGTGG
AGGTGAAAGAGGAGGATGCTATTGATTCTTCAAAAGATGAGGATTCTGATTATGAAGATG
ACGGAGGGAAGAGAAGAGAGGAGGATGGGTGGGTTGACTGGGAAGATCAGATTTTGGAAG
ATACTGTACCCTTGGTTGGTTTTGTTAGGATGATTCTTCATTCGGGCAAATATGCAAGCG
GCGAGAGATTAAGCTCTGAGCACGAGAGAACTATTCTAGAGAGGTTGTTGCCACATCATC
CGGAGAGTGAGAAGAAGATTGGGTGTGGCGTTAATTACATCACAGTTGGCTACCATCCAG
ATTTTGAAAGCTCAAGATGTCTATTCATCGTACGCAAGGATGGAGAAATGGTCGATTTTT
CCTACTGGAAATGCATAAAAGGCTTGATCAGGAAAAACTATCCTTTATACGCAGACAGTT
TTATCCTGAGGCATTTCCGAAGGCGCAGGCATAATAATGACTGAGGGTCCATCCAAGTTT
TCACCTGCAAAACTAAAATCAAGATTTAGCATGCATGATTATATANTCCCTTTTCTTACA
TATGCAAGAATACAATTTATGGTTGCTGAAAATTTAGAGAAAATGTAAAGACAAAACACT
CTTGACCTCTTTGCAT

>CL726Contig1
TAGGCGGGGGCCTTCGTTGCACCGCTACCCCCTCTTCTTCATCTTCATCGCCATAGTCAA
ATCACTCTCTCTCTCCGTCGGAACCTCACAGATGGCTTCGGCATCGCTTTCGTTCCCATC
AGTCTCTCCGTCTGCTGCCCCGTCTTTGCAAGACAAGTGCAAGGACAAAATGAAGTCTGG
AAGCTCTTTCCAAAGTGCTTTCTTTGGAAAGGAAAAACGACCCCTCTCTATGAAAACAAA
GTCTAATGGTCGTATAACGATGGCTGTAGCTGTTAATGCTTCACGATTTGATAACATTAC
AATGGCTCCTCCCGATCCTATGCGTGGAGTTTCTGAAGCATTCAGAGCTGACACTGATGA
GATGAAGCTCAACCTTGGTGTTGGAGCATATCGTACGGAAGAACTTCAGCCCTATGTGCT
CAAAGTTGTCAGAAAGGCTGAAAATCTTATGCTAGAAAGGGGAGAAAACAAGGAGTATCT
TCCTATTGAAGGTTTGGCTGCATTCAACAAAGCCACAGCTGAGTTGTTGTTTGGAGCAGA
TAATCCAGTCATTCATGAACAGAGAGTTGCCACCATTCAAGGTCTCTCAGGCACTGGCTC
CCTCCGAATTGCTGCAGCACTAATTGAACGATACTTCCCTGGAGCAAAAGTTCTAATATC
ATCTCCAACTTGGGGCAATCACAAGAATATTTTTAATGATGCTAGAGTTCCTTGGTCTGA
GTATCGGTACTATGATCCAAAAACAGTTGGCCTAGATTTTGATGGGATGATTGCAGACAT
AAAAGCAGCTCCCAACGGATCCTTTGTGCTTCTTCATGGCTGTGCTCACAACCCAACAGG
CATTGATCCAACTCGTGGCCGGTATTAGAAAATTGCTGATGTCATTCAAGAGAAGAACCA
TATTCCATTCTTCGATGTTGCTTATCAGGGATTTGCTAGTGGAAGCCTACACCAAGATGC
ATCGTCTGTGAGGTTGTTTGCTGCCCGTGGAATGGAGCTTCTAGTTGCACAGTCATATAG
TAAAAATTTAGGTCTTTATGCTGAGAGGGTTGGGGCAATTAATGTCTTATGCTCGTCAGC
TGATGCAGCTGTAAGGGTGAAGAGCCAGATAAAAAGAATTGCCAGGCCGATGTACTCAAA
CCCACCCGTTCACGGGGCACGTATTGTTGCTAATGTTGTAGGAAACCCAGATTTCTTTAA
CGAGTGGAGAGAGGAAATGGAAATGATGGCGGGAAGGATCAAAAGTGTGAGGCAAAAGCT
ATATGACAACCTCTGTGCTAAGGATAAGAGCGGAAAGGACTGGTCTTTCGTTCTTAAGCA
GATGGGCATGTTTTCTTTTACCGGTCTGAATAAAGCTCAAAGCGATAACATGACCGATAA
ATGGCACATTTACATGACAAAAGACGGAAGAATATCCTTGGCCGGTTTATCTGCTGCGAA
ATGTGAGTATCTTGCCGATGCCATAATTGATTCGTACCACAATGTGAGCTAGAAAACAAT
CATTACAAGTTCGAAAGACATCATCAATAATTTGAATGACAGGTGAGGCTTGTTCATTCT
GTCTGGATATAATTTTGCAGAAAATGTTGTAACTTTGTGTTGGTACAAAACCCTTGTAGC
TGAATCTACTAGCCCTGTTTCTTCCCTTTGGGTTAGGGAAGGCATATGTTGACCGCAGGA
GTAAGTAACGGCCAGACTTGCAATAATTAACAGGATCTTGAAAGTTATCGAATTTTATTA
GTTTACATTTAAAAAAAAG

>CL730Contig1
CGGGGGGGTGTTGTTGGGCATTGAAGTAGAACCTTTTGACGCCGACATGGAGGCCACC
GGCTCCGCCTCCAACTTTTCTGAAGTTGAGACTCCATTGATAGACGGGGTCGTTGATGG
ATTCATTGACTACAAAGGTCGTCCAGTTTTCAGATCCAAATCTGGTGGCTGGAGATCCGC
TTACTTCATAATTGGTGTGGAAGTAGCTGAGAGATTCGCATACTATGGAATAAGTTCCAA
CCTAATCACGTATTTGACCGGACCGTTGGGCCAATCGACGGCTACGGCGGCGGAAAATGT
GAATGCCTGGTCGGGAACGGCGTCGCTTCTTCCTCTCTTGGGCGCTTTTGTTGCTGATGC
TTTTCTGGGTAGATATCGCACCATTATTATTGCGTCTCTACTCTATGTTCTGGCACTTGG
GCTGCTGACTCTTTCAGCTTTGATTCCTTATTCTGACTGTGAAAGTGACACATCATGTTC
TCCTCCTCGGTTCCAAGTTATTTTGTTCTTCGTTTCACTATATCTTGTGGCATTTGCCCA
AGGAGGGCACAAGCCTTGTGTTCAAGCTTTTGGAGCTGACCAGTTTGATGTGGAGAATCC
AGAAGAACGCAAAGCCAAAAGCTCATTCTTCAACTGGTGGTATTTTGGAATGTGCGCTGG
TCCATTGGTGGCACTATGTGTTCTTAACTACATTCAGGATAACCTTAGTTGGGGTCTTGG
ATTTGGGATTCCTTGCATCATGATGAGTGTTGCACTGCTTATATTCTTGGGTGGAACCCT
GACATATCGGTTTGGAGAGAAAGTGAGGAAAAGGCGCTTTCTCAGAATTGGCAGTGTTTG
TTAGACATACGCATCGCAAACTACATCTCATCATATCCCC

>CL734Contig1
TGTTGATCTTCCTCATCACTTGCTTAATATCCGCATTAAATCCAACAACTGACACCCTT
TCCACATCCTATCATCGTCGTTATCTCCTTAATCGGTTCTTGGTCTGACATTTCGTCGAT
TTCGATCGGTTTTTTGCGTTTTCCGTTGAAATTTGTGTTGAAAAATGAAGGAAACTGCTC
AAAATCCTCTGCATCTCAAGTCTTTGAATCACATCTCGCTCGTATGCCAATCGGTCGAAG
AATCTATTGATTTCTATACTAATGTTCTCGGTTTTGCCCCAATTAGAAGGCCTGGATCTT
TTGATTTCAGCGGTGCATGGCTATTTAACTACGGAATCGGGATTCATCTATTGAAATCAG
AAAATCCGGATAATATTCCGAAGAAAAGTGAAATAAATCCCAAGGATAATCATATATCCT
TCCAGTGTGAGAGCATGGGAGCCGTGGAGAAGAAGCTGAAGGACATGGGAATAGATTACA
AGAGACAGAGGGTTGAAGAAGGTGGAATCTACGTGGATCAGTTATTCTTCCATGATCCAG
ATGGATTCATGATCGAGATATGCAACTGTGACAACCTTCCGGTGATCCCTCTCGCCGGAG
ATATGGTCCGATCATGCTCACGTCTCAACTTAGAGATCATTTCTCAGCAACAAATACAAA
CATTTGTTCAACTGTAAGCCAGTATGATCTATCATTTCTTGTCGTCAATGTATTACCTTG
TAAACTTCAAGTTGGATTGTAGAGATTTCTTTGCTCTTCTGTCGTTCTTCATGTTTTTAA
GTTTATTAATCGATTTATGTGGTTTTCGAGGGTTCTTGAATAAATTTGTTCTGG

>CL738Contig1
GATCATCCACTCGTCATTTTTTCCTCACGCTTTCCGAGGCCTTCTTCACATTGCCGGTG
TGATTTCTGCCCGCCGTTGACTGGTGGCCACCGACCACGATTTTCAGTCATCGGAATTTC
TCACACACTTCAATCAACCAGCTGAAGATCTGCTTTGGCAATGGCTATACCATCACGTCA
CTTATTCGTCGATGGGGAGTGGAAAGAACCTGTGAAGAAGAATCGCATCTCTGTAATCAA
TCCCGCTACCGAGCAGATAATTGGGGATATTCCAGCTGCTACAGCAGAAGATGTTGCCGT
TGCCGTGGAAGCTGCTCGCAGAGCTCTTAAACGTAACGGAGGGAAAGAGTGGTCATCAGC
TTCAGGAGCGCATCGTGCCAAGTATTTGCGCGCTATTGCTTCAAAGATAATAGAGAAAAA
AACTGAATTGTCAAAACTTGAAGCCATCGATTGTGGAAAACCACTCGAAGAAGCAGCATG
GGATATGGACGATGTTGCTGGATGTTTCGAGTATAATGCCGATCTTGCTGAAGAGTTGGA
TAGAAAGCAAAATGCATCTGTTGCTCTTCCATTGGACACATTTAAATGTCATATTATTAG
GGAACCCATTGGTGTTGTTGGGTTGATCACTCCATGGAATTACCCTTTACTGATGGCTAC
CTGGAAAGTTGCTCCTGCCCTGGCAGCCGGGTGTGCTGCGATACTTAAACCATCAGAGCT
AGCATCGGTTACTTGCTTGGAATTAGGTGAAATATGCAGAGAGGTGGGCCTCCCTCCTGG
TGTTCTCAAAAATCTTACTGGGTTAGGTCCAGAAGCTGGTGCACCATTGGCATCTCATCC
CGATGTTGACAAGATTGCATTT

>CL743Contig1
TCATATTATATAAGCTCTCCACAACATTCATCTAACAACCAGAAAAGCTTTAATCTGTAC
TAGTGGTGCTCTCAGAAGCTGCGGAGATGGAAGTAGTGGTGGAGGTGCGGTCACCGGAGA
TGGATACCGGCGTGGAAGATGTCGTGGAAGCTTGCGGATTGCAAGCTCGGAGGAAACCAC
GACTTCAATACTCCGGTCCTGCTATTGTTCATGGACTCACAAAGGGAGACAATGGCGGCG
GAGAACCATCGGAAAACGCCGCCTACTTACACCAAAATGGAGGAGCAATCAAAGATTTGG
ATATTCATAAGATTCAGAATCCCGGTAAGTATGATGCGATCAACTCTGGAATCACCGAAA
CCGCCAGTGCTAGCAGCGAAGAAACTGGAGAAAGCTTGAGATCTGAACTAACTGAAGAAG
ACATCGTGGAGGAGGAAGTAGTAGAGTTGGAATTCGATAAGGCGATATCGAAGCTCCATA
CGCACAGGATGCACTGCCCTAATTGTGATGCTCAGATCACCAAAGTAGTTCTTCGTCGGA
AAATAACGAGAAGGCCACGGCCTCCGATCGACGAACCAGAAAAGCCAATCGATCTGCTTG
GATGCTTATCGTGCTTCAGCTTGTTCACATCCGCAGGAAATCCGTTTTCAATTTTCCGGG
ATAAACCACGTGTGAATGCAGTTCCACAACCTGATGGAAACGAAGAGGAAATCGAATCTG
GGAACTGTTTCAGCATCTTTCGAGTTTTTAGGAATGAACCCAACGTTCTGACCATACAAG
ATATGACGAAACCAGGTCTCCCTTCTCCTTCCCCCACCACGGATACCATATATGTTCCAA
GCAAACCTCTGGGC

>CL743Contig2
AACATTCATCTAACAACCAGAAAAGCTTTAATCTGTACTAGTGGTGCTCTCAGAAGCTGC
GGAGATGGAAGTAGTGGTGGAGGTGCGGTCACCGGAGATGGATACCGGCGTGGAAGATGT
CGTGGAAGCTTGCGGATTGCAAGCTCGGAGGAAACCACGACTTCAATACTCCGGTCCTGC
TATTGTTCATGGACTCACAAAGGGAGAACCATCGGAAAACGCCGCCTACTTACACCAAAA
TGGAGGAGCAATCAAAGATTTGGATATTCATAAGATTCAGAGGCGCGGTAAGTATGATGC
GATCAACTCTGGAATCACCGAAACCGCCAGTGCTAGCAGCGAAGAAACTGGAGAAAGCTT
GAGATCTGAACTAACTGAAGAAGACATCGTGGAGGAGGAAGTAGTAGAGTTGGAATTCGA
TAAGGCGATATCGAAGCTCCATACGCACAGGATGCACTGCCCTAATTGTGATGCTCAGAT
CACCAAAGTAGTTCTTCGTCGGAAAATAACGAGAAGGCCACGGCCTCCGATCGACGAACC
AGAAAAGCCAATCGATCTGCTTGGATGCTTATCGTGCTTCAGCTTGTTCACATCCGCAGG
AAATCCGTTTTCAATTTTCCGGGATAAACCACGTGTGAATGCAGTTCCACAACCTGATGG
AAACGAAGAGGAAATCGAATCTGGGAACTGTTTCAGCATCTTTCGAGTTTTTAGGAATGA
ACCCAACGTTCTGACCATACAAGATATGACGAAACCAGGTCTCCCTTCTCCTTCCCCCAC
CACGGACACCATATATGTTCCAAGCAAACCTCTGGGCGAACGTCGTGGATCTTCGGTGGA
CGTTACACCAGAAAAACCCGAAACAAGTATCGAGATACCACCCGCCACCTCCCCTGCAAT
TGGAGCTCCTCAAACACAAGAACCGGTAGGACAAGATTCTACATCTTTTGAGATCTTGAA
GAGCGTAGTCTATGGAGGTTTAATGGAGGTGATTGCAAGTTTAAGTGTTGTAGCATCTGC
CGTTGCTGCTGATGCTGCCACTCTGACCATCGTAGCGTTGGCGATTGCAAATCTAATTGG
CGGGATCTTTGTCATTGGCCATAATCTTTGGGACTTAAAAGATGACTGCTACAAATTCTC
GACACAACANATAACTCGTAACAAGTACAAAGAGTTACTAGGACGGGTCGAGCATTTCCC
ACTACATGTGTTCTTTGCGATACTATCCTTCTTTGTGTTCGGGATGATCCCTCCTGTCGT
TTACGGATACTCATTTCACGAGACCAACGATNAGGGATTCACCATCGTGGTGGGTGCAGT
CGCGTCTCTCGTGTGTGTCGGTTTACTAGCGATATTC

>CL746Contig1
GGCGGGGGGGAAGTCGTCTCCGCTTTCCGGCAGAAGATTAACAAGAAGTTGGTTAGGGTT
TTCTTTGTTTCCCCCATGGCTGCCCAATCTCTTTCGGTGCTTCCCGTCTCCCCTTCATCT
TCCGGTTGTCGTTGCCGGAATTCATACAATTCCTCGTTCCTCGCGCCTAGGATAATCACG
TCCAGGGTTATGGTTACTTCATTCGTCGGACTTCACCTCTCAATTCAGCAATCGAAATCG
CGGCATAGAACTTTTGGGCGTTACTCATCCATCGTCGCAACGGTGGAGTCTAGTCCTACA
ACTCCGACATCAGAGAAAGAAACTCCTGAAAAATCCGCTAAGTGGTCGTTTAGATTCATA
AAGTCGTTTGCTATGGGTGAATTGGAAGCTAGGAAGTTGAAGTTTATGAATACTGGGACC
GAGGCTCTGTTGATGGGTATATTGGTTGAGGGAACTAGTTTGGCTGCAAAGTTATTAAGA
GAAAGTGGTGTAACACTTTTCAAAGTGCGAGAAGAAACTGTAAGATTACTTGGAAAATCA
GACATGTATATTTTTAGCCCTGAGCATCCCCCATTGACTGAACCAGCTCGCAGGGCCATT
GATTGGGCAATTAATGAGAAACTGAAGTCAGGAGAAACAGGAGAAGTGACAACCTCCCAC
TTGCTTCTGGGAATATGGGCGGAAAAGGAATCGGCTGCTCACAAGATAATGGCAACACTT
GGTTTTGATGACGATAAAGCTAAAGAGCTTGCCAAATCTATGGACAAGGAAATTATTCTG
AGCTACAAGAGGGGACTTTAAAGAAACCTAATACGTTTTCCTGCTGGGTCGTGGTGCTTA
GGACGACTATCGACAGATTGGGCATGAGCAAGTGGGG

>CL750Contig1
CTCTTCCTTAATTTCTTGCCTTCCAACTTAGTGCTAAGGTTAGTAATTATCCTCATCATT
CTTGTGATTTTCAGAATCCTTTTGATAAGCTTATTGTTTTTCAAATAGGAGAATAGAAGA
AGAAATCAAGTAGATGGAACAAGAACAGCTTGTGGCTTCTTCTTCTTCTCCTTCAGTGAG
ATCAAATGATGATGATAATGGGGCAGAAATCAAACCATCACCACAGTCGAAATTCCCCTT
AACGTTTCTTGAATTGGCGGGTGCATCCGGCGTTCTTTTGATCTTCGCCGTTAGTCTCGC
CGGAGTTTACCTCACCTTACCGGATTCTGATTACAGTTTTCTTAAGCTTCCAAAAACGAT
TGAAGATCTTCATATTCTCCGAGAGCATCTCGAGAGCTATACAAGTGACTACACCATTCA
AGTTCTCGTGGGGTATTGTACCGTCTACATCTTTATGCAAACATTCATGATTCCAGGAAC
TGTCTTCATGTCATTGCTTGCCGGATCCCTTTTTGGGGTCTTAAAAGGTGTAGCTTTGGT
TGTGTTTGCTGCCACTGCTGGAGCATCTTCTTGCTACTTTCTATCTAAATTGATCGGCCG
GCCCCTTATCTCGTCTCTCTGGCCTGATAAACTGGTTTTCTTCCAAGACCAGGTGGCGAA
AAGGCGAAGCGGGCTGCTGAACTACATGCTTTTCCTAAGGGTGACTCCAACTTTGCCAAA
TACGTTTATAAATTTTGCATCGCCAATTGTTGATGTGCCGTATCATATCTTCTTCTTGGC
AACTTCTGTCGGCCTCATTCCAGCAGCTTATGTAACCCGCAAGGCTGGAATAGCTCTGGG
TGAATTAACGTCGATTGGTGATCTCTACGACATACAGTCTATAGGCACGTTATTTTTCAT
AGGGATCGTGTCCATTACGCCTACTTTGATA

>CL754Contig1
CAACAGGGCGGTGTATAAGTGAGAGGGAAGATGATATCGGAAGCAACAGAGGTGTTAGTT
GGACAATTGCAGAAGCTAAAAGCAGAGAAGATGGAATTGAAGAGGAGGAAAAAGGAAGAA
AAGGCGAAAAAGAAAGCAGCAAAGATGATGGAATGCAAAAGCAAGAAGGAATCATCATCG
TCGTCGTCGTCTTCTGAGTCTGGATGTGAGAAATTGGCATTAAGCCAATTGCTGGCATCT
CCAAGTGCAATTGAAACAGCAACAACAACAGTAATAGAATCACCATCATCAATGGTTGAG
GAAGTAGAAAACAACATGAACATGAAGATGCAGAGCAAGAGGGTGGGTGATAAGATAGAG
GTATGCACGGGAGGAAAGTGCAAGAAATCTGGAGCAGCAGTGTTGTTGCAGAATTTTCAA
AAAGCAGTTGGTGGTGGGGAAGCAGCAGCTTTGGTGGTTGGGTGCAAATGTATGGGGAAG
TGCAGAGATGGTCCGAATGTGAAAGTTGGGAATGGGAATGGAAATCCATTATGCATTGGG
GTGGGATTGGAGGATGTTGATTCCATTGTCAATGACTTCTTGTTTGGTCAGAATACGATG
GGAGCCCCACCCCCAGCACTAGCACTGGGGGGGGGTATATATATATATATTTGGGAGGGG
GTAATTGTATGTAGAGGTGCTATTTTTTATATATATGGTGCAGGTGGTTGGATCACTAAT
TATTGGGT

>CL754Contig2
ACGAAATCACGCTTCATCCAACTGTGAACGCCATAAATTCCACTCAATCCCACAAACCCT
TTCCATATCTCCTTCTTCCTTCTTCGTCTCGGTTTCTAGGTTGAGCATCAAATTCGAATC
AATGGAGGTCGCTGGGGTTGTGTTCCGTCAGGCTCCGTGCTTCTCTTCCAACAGTAGCGT
AAACTCCAGATCGTTCAGTCCTAAACAACAATGGAGTCGGAAGTCGGTTATTGCTTTGGC
GGGTTGTGATGAGTTTTCTGACAAGAGCCACTTGCAGTATTACGATTACAATGGTGGTCC
GAGGATGTCGGTGAAGGAGAAAGAGATGAAGAAACAGCTGAAACTGGTGAAGGGTTTGTC
GAAGAACTTGGCTAGATTCGGTGATATGGGTTTTGGTTTGAATCTTAATGTTAATGATGG
GTTGGATGAACAAGTGAGAGGGAAGATGATATCGGAAGCAACAGAGGTGTTAGTTGGACA
ATTGCAGAAGCTAAAAGCAGAGAAGATGGAATTGAAGAGGAGGAAAAAGGAAGAAAAGGC
GAAAAAGAAAGCAGCAAAGATGATGGAATGCAAAAGCAAGAAGGAATCATCATCGTCGTC
GTCTTCTGAGTCTGAATGTGAGAAATTGGCATTAAGCCAATTGCTGGCATCTCCAAGTGC
AATTGAAACAGCAACAACAGCAGTAATAGAATCACCATCATCAATGGTTGAGGAAGTAGA
AAACAACATGAACATGAAGATGAAGATGCAGAGCAAGAGGGTGGTGATAAGAAGAGGTAT
GCATGGGAAGGAAGTGCAAGAAATCTGAGCAGCAGTGTGTTGGAGAATTTCAAAAAGCAT
TTGTGGTGGGGAAGCACCAGCTTGGTGGTGGGTGCAATGG

>CL757Contig1
TCACACCACCACTGGATTTCACACTCACAGAAATTCACATGGAATCGGATTCTCAAACAT
AATCACCTCTACCAATTGAATTTAGCTTTCGCAATGGCGCTAAAAACTATAATTCCAAAT
TCTTCAACCTCACACTTCCCGCATTTATCGGTGGTTCATTCGCCGCCGTCCTGTATTCTT
TGTCACAGAGACACCTTGATCCGGCAAACATATCCGGCCATTTCTCTGCGGAAGAGTTGC
TATTTCCTGTTCCCGATTCCATTGGAAATTTTGTCGACTGGTAGGTCTAAGCGTTATGTG
AAATCAACGGAAGAGAGTACGGAGGAAACTTCTGCTGGTAATGATGATGATGATGATTCC
GGTGAAGAGAGTTATCAAAGCTCGGATGAGTTCGACAGAATTACTACCGGTGGTTCGAGA
AGGAATGTTTCGTCTTTGTCTGATGCTCTTAACCTTGGAAGTCGTGATCCGGTTTATGAG
GTTGTGGAAGTAAGTTCAAAAGGAATGGTCTCAACCAGAAAAGTTCACAGACGGCATCTA
CTAAAGTCAAGTGGTCTTCGTCCTCGTGACATACGGAGTGTTGATCCATCGTTATGGTTG
ACAAACACAATGCCTTCTTTGCTGGTTCGTGAAAATGCCATACTATTGAATTTGGGCTCG
CTGCGGGCAATTGCAATGCAAGAGAGTGTCTTTATATTTAACTACAACCGTAGAGGAGGA
AAAGCTTTTATTGATGATTTATTACCTCGCTTAAATCCTAAAAGTATGATTGGAGGAGGT
CTAGTAATGCCCTTTGAGCTTGAGGTTGTTGAAGCCGCCCTTCATTCACGAATACAGCAC
TTTGAGCA

>CL760Contig1
GCGGGATATATTATTTTAAGTTTTATAAATTCTTGGATATTCTTAGAATTTATCGAAAAG
CCTTATCAAAAATGGGTTTGGTGATTAGAGCTCTGATTTTGATCGGCATGGTTGCATGTC
TCACGTCTATTGCCCACGCTATTGCTGGGGAAGCCACTTATTACACTGTGTATAAACCAT
CTTCATGTTATGGTGATGAAGACCACGGTAATATGATTGCGGCGGTGAATAGCGGTCTAT
TCGCCAATAAGGCAGCATGTGGAAGGAGGTATAGAGTGAGGTGCACCGGCCCAAGATCAT
GCAAAGGCGGCACCGTTGATGTTACGGTTGTTGATCTTTGTCCAGGATGTGGACCAAATG
GAATCGACCTTTCACAAGAGGCGTTCTCCGTTATTGCCGATCCTAGTGTCGGAAGAATCA
ACATTGATTATACCCAGATATGAAAATATGAAGAAATGGAGAATAAGCTCTCGAATGAGT
TCGATAAGGAGGGTAGATGAATAAGCGATAATGATTGAAGGGATAAACGTTGTATTTGT
CTCATAATTAATAGAATTATGAAAATAAAACTAGTTACATCTACTTTTATTTCATAGGCA
ATAAAAAATGTCTTCTTGGAGAATCGTGGATGTCTTGATGAGTTTGTGCACATCCTGTGA
TCCCATATGCTCATAATTAACAGTCAGTCAAACCTCCAGTGATTTTGAAAGAACTCGAAC
CGATGACTACTTGAAAACAATCTATATC

>CL765Contig1
GCGGGGCTGTCTGAGGCGGAGCTTTGCAGTTGGCAGTAGCAGTTTTTGCCCGCATTTTCC
ACGGAGACTTGGTGGGAGTTTAATAGAGAACTGCAAAAATGGAAGCCGCTGCTCCTGTTG
CTGAAGATGGAAAGAGTCGCAGTGATGTATTGCTCTTCAACCGGTGGACTTATGATGATG
TTCAGGTCCCTGACCTCTCTGTGGAGGATTACATAACCGCCACTGCTTCCAAACACCCAA
TATATATGCCTCATACGGCGGGAAGGTACCAAGCGAGGAGATTTAGGAAGGCCCAGTGCC
CAGTTGTCGAGCGCTTGACCAACTCCCTTATGATGCATGGGAGGAACAACGGTAAGAAAC
TGATGGCTGTTCGCATAGTCAAACATGCAATGGAGATCATCCACCTATTAACCGATGCTA
ATCCCATTCAAATTATTGTCGATGCTGTTATCAACAGTGGACCAAGAGAAGATGCAACCA
GAATTGGTTCTGCTGGTGTTGTTAGGCGTCAGGCGGTTGATATTTCTCCTCTAAGACGTG
TGAACCAGGCCATCTATCTTCTCACGACGGGTGCTCGTGAGAGTGCATTCAGAAATGTCA
AGACAATTGCTGAATGCCTTGCTGATGAGCTCATCAATGCTGCCAAGGGCTCCTCAAACA
GCTATGCTATTAAGAAGAAGGACGAGATCGAAAGGGTTGCAAAGGCTAACCGTTGAGGAA
AGCATCTCAAGTGGTTTTTTTGGTAGCTATGTTTTGAAAACAGTTGGCAATGATACTTAT
TTATTGTGTTTTGAAACAGTTGGGGCATGATATTATTTATGTTTGAATAGATTCTGAAAT
GTTTTTTGGTGTTGGAAATCGAGCGTACATTTCATGTTTGAT

>CL768Contig1
AAACTTAACCACCACAACTTGTGGCTATCAAAGGATGAACCTATATCACTCTCTCCATCT
TTGATCTCACTTTTCTCTCTCTTTCTGCACCTTCACAATAATGGCGACTTCCTTCAATC
TTCCAACTCTTCAAGGCCATCGTCTTCTTCACAAATCTCACTTTCTTGGTCACACCCAAT
TCACCAATCTCAATCTTAATCACAAATCATCATCTTCTTTCCCAACATCCAAACATCAAA
TCATAAACCCATCTGCAAAATTCAATCTTTTCGAAATCTTGGGAGGCAGAGGTCTCTGTA
ATGGAGAAGAAGGCCTTCAACAGGAACTCAAAAAACCACCACCAGAAAGATCACCACCAC
CCACCTCCACCACCGCCGGGGAAGAAAACCCACCATCACCTCTAGAAAATGTACCTGAAA
ATGCATTCGAGAAGGAGTTATTAGGACTAACCGGTGGATTCCCAGGTGGTGAGAAGGGTC
TCAAAGACTTCATCGAGAAAAACCCACCTCCTAAAAAACCACCACCACCACCACCGTCAA
CCACCGCAGCTGGATTCGATCAGAGCTTGGTCAGCCGGAAAGCGAAAGCCCCAGAATTGC
CGCTGCTGATGCCGGGAATGATTGCGATTGTGAAGAATCCAAACAGTCCTTATCATATGT
ATTGTGGGATTGTGCAACGGATTACTGATGGAAAAGCTGGAGTGCTGTTTGAAGGTGGG
AATTGGGATCGATTGATTACTTTCCGGCTGAATGAGCTTGAACGCCGGGAGAAGGGACCT
CCGATGGTCAGCCCACGATCAGTGGTGCTTGAAGAACTGATAGAAAAGAGTAGCTCTTGA
TGGTCGATTGTATTTATGTTTTGAATTTATGAAGGAATAATGGAACTTTGTATGTACAAA
TAATCATGTTTGGATTCATATCANGTGTATAGAGTTCTTTTCTTCTATATAAATCACGTT
CTGATAAATAA

>CL772Contig1
AGGGGAAAGAATGGCGTTGGCTCCGTCTTTCAAACCCCTGCCACTCCCATCACCACCGGT
AAAGCATACACTACAACTTTCCACTTCACGGCGGTTCTCCTGCACCTGCTCTGCCGTCGC
TCAGCCGGATTCTTCTTCTACTTCATTATCATCGTCTTCGGTCATTCATCGTCCTGCTGT
CATTCTTCCTGGTTTAGGGAATAATACGGGTGATTATGAGAAATTAGCTTTGACCTTACA
AGGATATGGTGTTTCAAGTGTGGTGGCCAATGTTTCTAGAATTGACTGGCTGAGGAATGC
CGCTGGATTGGTTGACCCTAATTACTGGCGAGGAACGCTCCAACCTCGCCCTGTTCTTGA
TTGGTATTTAATTCGGGTTGATGAGGCTGTCAATGAAGCTTTGAAACAATCTCAAGGTGG
TTCTCTGTCGATTATTGGACACTCTGCAGGAGGGTGGCTGGCTCGGGTGTACATGGAAGA
GTTCAAAAAGGCTAACGTTTCCTTGCTTCTCACTCTGGGATCTCCTCTTCAGCCACCGCC
AAAGGGGTTGCCTGGAGTTGTTGATCAAACAAGGGGTCTTTTGTATTATGTTGAGAAGAA
CTGCAGGAAAGCTGTTTATACTCCAGAACTGAGATATGTATGTATCGCAGGCAGGTACAT
CCAGGGCAGTCGTTTCTTTGACGACTCGGATTCTGCAACAAGTATTCCAGTTGCCCTTGA
GCAATCTGTTCCCAATGTAGCTGTTGAAAGTGATACAAGCACCTTAACATCAACTGGTG
CTACATTTCGCACTCGCTTTGTTGGTCAGGGCTACAAACAGGTGTGTGGGCAGGCAGATG
TATGGGGTGATGGAGTTGTTC

>CL776Contig1
GCACCGAGAGACCGACGGAGGCAGAGAAGAAGCCAAGGTCTCTGGCCGTCATGCCCGAAT
TATTGGGCTCCCAACCCAGATTCACTGCTTGCTGATCGCCCAAAATGCACTCAAATCATT
TGCTTCTTGAAGAACCTATCAGGATGGCCTCCATCCTCGAGCCATCTAAAGCTAGTTTTT
TTCCTGCGATGACCAAAATCGTCGGAACTTTAGGACCTCGTTCTCGATCCGTGGATGTCA
TCTCCGGTTGCCTCAAAGCTGGCATGTCTGTTGCTAGATTTGATTTCTCATGGGGAAACT
CTGAGTATCATCAAGAGACTTTGGAAAATCTGAAGGCTGCTGTGAAGAGCACTAAGAAGC
TCTGTGCTGTAATGCTCGACACCGTTGGTGCTGAGATGCAGGTAGTCAATAAAAGTGAGA
AGGCCATTTCGCTTCAACAGGACGATGTTGTTATTCTGACCCCTGATGAAAATCAGGAGG
CTTCTTCTCAATTACTGCCAATTAACTTCCCCGGATTAGCCAAGGCTGTGAAAGCAGGAG
ACACCATTTTTGTTGGTCAATACTTGTTCACAGGAAGTGAAACAACCTCTGTTTGGCTGG
AGGTCGATAAAGTCGAAGGGGCTGATGTTATTTGCAAGATAAAGAATTCTGCAACTCTGG
CCGGGGCATTGTTCACTTTGCATGCCTCTCAAATTCATATTGATCTGCCTACTCTGACCG
ATAAGGATAAAGAGAACATCAGTACATGGGGAGTTCCAAACAAAATTGATTTTCTCTCA
TTATCATACACACGACATGCGCAAGACGTTCGTGAAGCACGTGAATTTTCTTTCTAGCA
TGGTGATCTTAGTCAAACCCAAATATTTGCAAAAATTGAAAACATAGAGGGTTTGACTCA
CTTTGATGAAATCCTGCAAGAGGCAGATGGTATTATCCTTTCCCGTGGAAATCTTGGCAT
TGATCTTCCACCAGAAAAAGTGTTTTTATTCCAGAAAGCTGCTCTTTACAAGTGTAATAT
GGCTGGTAAACCAGCCGTGGTTACACGTGTTGTAGATAGCATGACCGACAATTTAAGACC
AACTCGTGCAGAAGCAACTG

>CL781Contig1
GCGAGGCACCAATTTGTTGAGAGAGACTTTGATTCTACTTGGGGAATGCAGAGAGATGAG
AGGAGACTCGCGCCTGTCTAACAGAGGAAGGGCCAAACGACCCATCGGCGGCAGAACTTG
CCACCGGAAACACGTTGAAGACGGGTGATCAACTGATCGGCCGCCGATTGATTACAATTT
CTAGTGTCGATTTTGTTACGTATTTTAATTTTGTAATTGCAGAAGCAATTCGTCGAACAG
ATCATGGCGACGGAGGATCGGAACAACGGTTTGCTACATGGCAAATACGAGCTCGGCCGG
CAGCTAGGACATGGCACCTTTGCGAAGGTGTACCACGCGAGGAACGTGCATACCGGGAAA
AGTGTGGCGATGAAGGTCGTGGGGAAGGAGAAGGTTATTAAGGTTGGTATGATGGATCAG
ATCAAGCGAGAGATTTCGGTGATGAAAATGGTACGGCATCCTAACATCGTTGAACTATAT
GAGGTCATGGCGAGTAAATCTAAGATCTATTTCGCCATGGAACTCGTTAGAGGTGGCGAG
TTGTTTTCCAAAATTGCGAAGGGCCGGCTACGGGAGGATGTTGCAAGAAGCTACTTCCAA
CAGCTCATATCTGCCGTTGATTTTTGTCACAGCCGAGGCGTGTACCACCGAGATCTGAAG
CCGGAAAACCTGTTGCTTGATGAGGAAGGTAATTTGAAGGTGACTGATTTCGGTCTCAGC
GCTTTTTGCGATCATCTCCGGCAGGACGGACTGTTACACACAACGTGCGGGACTCCGGCG
TATGTCGCACCCGAAATAATCGGGAAAAAGGATACGATGGGCTAAAGCCGATTCTGTCC
TGTGATCATCTTACGTCTCCTCCTGGATTTACTTTCA

>CL783Contig1
GCGGGGGTTAGAGAGAGAGCAATGCAAAGTCAAAATGTCAACCTTTTGACCTAGCTCCGA
AGATATTTCTTGGATCTTCTTGAATCTAATCAATCGTCTTCACTTCAATTTTTGGGATCA
GATCTCAACAGCGTTTGGTGTAACCAGATTCACGCTGGATTGATCGACCAACGGAGTTGC
AGCGTGATCTCAGAACAGGAAATCTCAATTCATCGTCAGTGAATATGGGATATCTTAATT
CAATTCCGGGTCAACCCAATGGGGATTCCCCTGTTAGTGGTGGTGGACTCAGTCAAGATT
CAAAATTCAGCTATGGGTTTGCAAGCTCTCCTGGAAAGAGATCTTCAATGGAAGATTTCT
ATGAGGCAAGAATCGACGGTGTAGATGGTGAGACAGTTGGCCTCTTTGGAGTCTTTGATG
GTCACGGTGGTGCTCGGGCTGCAGAATATGTCAAACAACATCTGTTTACTAATCTTATTA
AACACCCAAAGTTCATATCTGATACCAAAGCAGCTATATCTGATGCATACAGTCATACAG
ATACCGAATTTCTGAAATCAGAGAACAATCAGAACAGAGATGCTGGATCAACTGCTTCCA
CCGCCATTCTTGTTGGTGACCGTTTACTGGTTGCAAATGTTGGAGACTCAAGAGCTGTTA
TTTGCAGGGGTGGTAAAGCCTTTGCTGTTTCTCGCGACCACAAACCAGATCAAAGTGATG
AACGACAACGTATTGAGGATGCTGGGGGCTTTGTCATGTGGGCAGGAACTTGGAGAGT
TGGTGGTGTTCTAGCTGTTTCTCGTGCATTTGGTGATAAGCTGTTGAAGCAATATGTGGT
GGCTGATCCAGAAATCCAGGAGGAGAAGGTTGACAACTCGCTCGAGTTTCTGATCCTGGC
AAGTGATGGACTTTGGGATGTTGTGACAAATGATGAAGCTGTTGCAATGGTTAAACCGAT
CCAGAGCCCAGAAGAGGCATCAAAAAGGCTGATGCAAGAAGCTTCTCAGAGAGGTAGTGC
TGATAACATTACAATAGTTGTTGTCCGTTTCTTGGACAATCAAGGGGGTTGCTTTCCTAG
CGGTGGTTCAACTTCCCATTAAAATGGGAGTGTGGCCGGCCGTGTGCACTAATAGAGAAC
ATAGATCTCTGGGCGTTTATAGGTATTGCGTTTTTCAGTTCCTAGCGAATGTTTGATGCA
AGTCGTTCCTGACAAAGTTTCTACTGTTTAATTTTCTGTTACTGCATTTTCAAAAGTCCA
GTGGTTGTAGTTGTTTAAGTTTTTTGTTAAGTTCTGTGTGCGTTGAAAAAACAATAAATG
TACAAGTACCGTTTATTTNANANAAA

>CL786Contig1
CGCGGGGGGGGCATGTCCGGAATTCTCTTGACTGGGGATGGTGGATACCAAGGCAGAGAC
CATATCCAGGTTGGCTCAGTGGAGGATCGACAATTTCGGACCTTGTACTTACAAAAGATC
CGAGCCTTTCAAAATCGGCATATGGAATTGGCAATTATCAGTCGAGAAGAATCGTTATCT
GTATATTCGTCTGTTTCCAGAGCCGTCTCGGCTATCCAAAGAACAGCCGCCGATTGCCAA
ATTCATACTAAGAGTCACCACTACGGGAACCAATCGCAGACCTTATATATCACCGATTCA
TGAGAGACTTCTTCGGACAAGTGAAGACTTTGTTTGGCCTGTTGATTCTACTTTCCATGG
TCGTTTCATCATTGATGTTGAGTTTCTGGACCTACAGGTTTATTCAGTAAATGGTGAGGA
AGCAAGTTCGATATGGCCGAATGATGGAATGCTGCGATCATCAGCAAGCGAAAGCATTCT
TCGGTGCCTTTCTCGCATGCTACACGAGTCAATTGATGCTGATGTCACCATTAAGACAGG
GGATGAAACTTTGAAAGCTCACAAGGCTATCCTTTCTGCAAGCTCACCTGTGTTCCATAG
CATGTTCCTACACAACCTTCAGGAGAAAGAATCCTCCACAATCAATATCCAGGACATGTC
ACTTGAATCCTGCACTGCCCTTCTCTCTTACTTATATGGAACCATTAAGCAAGAGGATTT
CTGGAAGCACCGCCTTGCGCTACTCGGTGCTGCAAATAAGTATGCAATCACAAATTTAAA
GGATTTGTGTGAGGAAAGCTTGTTAGAAGACATAAATTCTGGCAATGTTCTTGAGAGGC
TGCAAGAGGCCTGGCTTTACCAGTTGGATAAATTGAAGAAGGGATGCTTGACATATTTGT
TTGATTTTGGGAAGATATATGATCTTAGAGATGAAATAAACAACTTCTTTAGGACTGCAG
AGAGAGAATTGATACAGGAGATGTTTCAAGAGGTGCTTACTGTATGGAAACCGGCATAGA
GCAACTTCTACTCATCTGCTGGAATTAATACAGATGTTTCAAGAGCTCTGCCTGTTGGAT
ATCAGTATGTAATGGTTGTATAAATGTGTGCGCTTTTTAAGATTTAAGCAGTGTGTGTAA
ACTTTGAAATCTAAAAGCATAAACTGAGGTATGTTAAGCAGAAAGTTTAATGGCTGTGAA
A

>CL791Contig1
CTCGCGGGGGGGCAAAGAAACCCGACGATACAGCAGAAAGGGTTTATATTTAAATCTCCT
GCCGGTGGTCTGTTTTGCTAATTGACGTCGGAGTCAGTAGGAGATGGCGGCTTTACAGT
ACCTAGATTCTCTTCGCAGTACTCATCCGGAGCTGTCCGATTGGTACAATACTCTTGCCG
ATCTGTACCAAAGGAAGCTATGGCATCAACTCACTCTGAAGCTCGAACAGTTCGTTGCTC
TTACCGTTTTCAAGGCTGGTGATGCTCTCATACAACTATATCATAATTTCATAACCGACT
TTGAGACTAAGATCAACCTTCTCAAGCTGGCACACTTTGCTGTGATAGTCTCTCGGCAAT
ATTCAGAGAAAGAAGCTGCCATCAGTTATCTTGATGGGGTGATTGAGAAGCTCCAGGCTA
CGAAAGAAACACGTATAGAGGAGCCAGTTCTTTATATTAAGATGCAGATAGCCATCTTTA
ATCTTGAGAAAGGAGATCAAAAGGAGTGCAAGAATCTTCTAGAAGATGGGAAGAGTACAC
TTGATAGCATGACTGACATTGATCCGTCGGTATATTCCAACTATTATTGGGTATCATCTC
AGTACCACAAATCCCGCCAAGAGTTTGCTGAGTTCTACAAGAGTGCTCTTCTTTATTTGG
CATACACCTCAGTGGAGTCTCTATCAGATTCATTCAAGCTGGATCTTGCATTTGATCTAT
CCCTGTCTGCATTATTGGGAGAGAATGTCTACAACTTCGGGGAGCTACTTGCCCATCCAA
TTATAAAGAGTCTGCTAGGGACGAAGGTTGAATGGCTCTACTACATTCTCGAAGCATTTA
ACTCTGGAGATCTAATTCGCTATCAGACTATGTCGTGTCATGGAGCTTCTCT

>CL795Contig1
CGGGGCTCATCAGATATCTGACCGATCTCCGATTCTTAGCCTGGTGGTGTATCAGCAAAC
ATGGATTCTAGCAGGGGCCAAAATGGAATTCAACTCTTGTTAGCTGCAGAACAAGAAGCT
CAGCAAATTGTCAATGCTGCTAGAAACGCAAAAATGGCTAGACTAAAACAAGCCAAAGAA
GAGGCTGACAAGGACATTGCTGAATTTCGTGCACAAATGGAAGCTGATTATCAGAGAAAG
CTCACCGAGACAAGTGGAGACTCGGGTGCTAACGTGAAGCGTCTTGAGAAGGAAACGGAT
GAAAAGATTCAACTCCTGACAAGGGAGGCTGACAGAATTTCAAGTGATGTTGTGGAGATG
CTTCTGAAGCATGTCACTTCTGTAAGGTATTAAACTGAAGCTATCTTCAGATTAATCTGT
TTTGTCTACATTTCTTTCCATTTTGCATGTGTTGTATTGTCTTATTTGTTGATTGCTCGT
TATTGAATAAAAGCCATTCGTGTTCGGAGATTTACAAACTCCATCATGTTCAAGTCTTGA
AGCATTTGTTATAAGCACTAAGCATGAAAAGATCTTGTTTTTCTTTTCTTTTCTTTTCTT
GAGAATAAAAGATTTGCAGGTTTTTGTAGA

>CL799Contig1
CGGGGGAGCAGAGGGTTGAGGCCACATTTCCGTTCATAATGGAATTGGTCTACAATATG
TTCATCAGAGAACGATTTCTTCATTAAAGTGAAGTGACTCTTATATCTTCATCAAACACG
TCTTCTTTATTGGAGCGAAGTGAATGCTTACTAACTCAAGATCATGGATCGGTTTTTTCT
CGTCATTGTCGTCATTCTTTATTTTCGTGTTGCAATCTCAACATTAGCAGGGAGGGTAGA
GTATCTTCCAGGCTTTCAAGGACCCCTCCCTTTTCATTTGGAAACTGGTTATATAGGAGT
GGACGAGAATGAAGATGTTCAACTGTTTTACTATTTCATACAATCGGAGTCAAATCCTAG
GGATGATCCCCTCATGCTATGGATCAGTGGCGGTCCCGGTTGTTCTTCCATCACTGGCCT
CCTCTATTCAATCGGTCCAATAAAATTTGTGGAAGTGAATTACAATGAAAGCTTGCCAAC
CTTGATTTTGAGGCCAAATTCGTGGACGAAGATGGCAAGCATAATATTTCTTGATATTCC
TGTTGGTACGGGATTCTCATACGCAACAACGACTCGTGCCACTCATTCTAATGACCTTCA
ACTCGCTAAACACGCCTATGAATTTATGAGAAAGTGGTTAAAAAGTCATCCAGGGTTCGT
TTCCAACCCTTTCTACATTGGAGGAGACTCGTACTCTGGAATACCAATCCCTGCTATCGC
ACAACTGATATCAAATGGAAATGACGTTGGCAACGAGCCTCGCATCAATATGAAGGGTT
ATGTGCTTGGTAACCCCAGGACCTTTCCAAATGAGAATAATTTTGACATTCGTTTTG

>CL799Contig2
TTCACTCGCTAAAACGCTTATGAATTTATGAGAAAGTGGTTCAAAGTCATCCAGGGTTCG
TTTCCAACCCTTTCTACATTGGAGGAGACTCGTACTCTGGAATACCAATCCCTGCTATCG
CACAACTGATATCAAATGGAAATGACGTTGGCAACGAGCCTCGCATCAATATGAAGGGTT
ATGTGCTTGGTAACCCCAGGACCTTTCCAAATGAGGATAATTTTGACATTCGTTTTGCTA
ATGGTATGGGACTTGTTTCAGATGAACTCTATAAGTCGTTGCTCGATAGCTGTCATGGAG
AGTATCGATCAGAATATATAAGCGTCAACAATGTAGCATGTCGGAAAAATCTTGAGTCAT
ACGAACAGTGCATAGATGGGATAGAAAAACCCCATATTTTGGAACCAAATTGTAGTGCTT
CTACATTGCCAATCAAACTGCCAAGTGAAATGCAATTTGAAGAGCAACGACCTTTTTCTG
GATTCTACTGTCAAGAGGATCTTAACATTCTAATGGAATATTGGGCTAATGATGCCAATG
TTAGAGAGGCTCTCCATGTTCAGAAGGGAAGCATAGGGCACTGGGTAAGATGTAGTTCGG
ATTTACGTTTCACCAAAATACTGGAGGATGTTAGACCTTATCATCAAAATCTCAGCAAAA
AGGGTTTTCGGGCTCTCGTATATAGTGGTGATCATGATATGGTTATTCCGTACCAATCAA
CTCATGCATGGATAAAAGATCTGAACTACACAGTCACTGATCGATGGCGATCCTGGAAGC
TTCGCGGTCAAATTGCTGGGTACACAGAGAGTTATTCCAATATGATGACATACGCTACTG
TGAAAGGTGGTGGGCATGTTGCCCCTGAGTCTAAGCCTGAAGAAAGCTTTGCGATGTTTA
AGAGGTGGATATCTTATAAACCATCATGACCATCAATTAGTCTCTTGATCAACCGATTAT
ATGGTATTCTTGTGTTGTGTATTTCATGTATGTTAAGAATAGGAATACAAAGTCTATGAA
CCTATGTATTCGATTATTTAGTTGTGTGTTAACATTTGAATAAAGCTACACGTTTATGGA
TTT

>CL800Contig1
GGGTCAGAGGGTTTGTTCATAACAACACACACACACAAAAAGAGAGAAAAAGAAAAACCT
AGAATTTTTTTCAACGAACAACAACAAGATTGAGCTCAGATTCTACAAAACTTCGCCTA
AATCTTCTATCTACTTCTTGTCTCTGTGACCCTCCTGTGTTCTTATTCTCCTTTTCCACA
CATATCTTCATCATCTTATCTTTATCTTGTTAGAATCGGCGATGGATCCATTTTATATGG
TTTCTTCAATCATCGACCTACGCAAAGGATTTGGGTAATAAAAGCTGCAACTTGCAGGTT
CACTTTCAGAGTGTTATTATATGCCCTTAGATATATGTTTGTTTTCTGACTTTGAAGAAG
AATGAGCTTGTCCAAAAAAGCGGCTTCTGCCATTGACAAAAAGCTTAGTGCGACAGGAAA
GACAATAAGTTTAAATCCAGATGCAGCAGAATTTGTTCCATTTGCTCTAAGATCACCTTC
TGCAACCGTTCGTGCTCCAGATGTGTCGTCAAGTTTCGGTAATTTTGGTGTTACAACACC
AGGGAAAGCAGTACTAGATAGATCCGAGTCATCAGTGTCAAATAATTCAGATGATGAGGC
ACACCAATACTGGCGTCACCAGCTACCTGATGATATCACTCCTGACTTTAATGTTGCAGG
AGACGAAGATTCCCAAGCAATCAATATGCTTCCCTTTTCAAATCTGTCTTTAGCAGATGT
CAATGAAACATCACGGTTCACTGCATCAGCAGGAAGTGCCTTTATGTTAAAGGAGCAGCA
GGAATCATCTCCTCATCAAACAAATGGCAGTGACTTTTCCAAGAAGATGGGATATCACAT
TTCATCATATGGTGAAAATTCACCCTCAGCTAGTTTTCAGCAATTGCCTGCTAAACCATG
GGATATGCATGGTGATCAGTTGCTCTCCAGTATTAGAGATGGGCCTTCCTACAATGGTGA
TCCTGGGCATGGGTACCTAGATGACATGCTTAATGAGCAACAGATGGAGGGTACAGAAGT
AAACCCTCTTGAATTTTTGGCTTCCCAATTTTCAGGTTTTGCAGCTGAAAGTCTTGCAGA
AGTTTATTTTGCAAATGGAGGAGACTTGAATTTGACAATTGAGATGCTTACTCAGCTTGA
GCTTCAAGTAGATGGTGGTTTTAATCAGAATCTGAACTCCAAGGCTTTGTCTGCTCCAAA
TCTTAGTGCCCTGGATTTTCCTGCACTCTCTCCTACAGAGGGTCAAAATGGTGTTCCCAA
ATTTTCCGGAGATGATCACCAACATCATATNCATCCTTATCATCCTTTGGAGAAAGACAA
ACTGCTCATNGTCAAATCTCCTCTGCCGCTCATCTGGTGGTGCTACAGATTTGCTTTCTG
CTGTAGAAAATGGCTCACAGGACTCGACATATGAAGTATAATAGAACCCTCTC

>CL805Contig1
ATTTGAGTTTTCATAAAGAAATTGCATTTGACTATTACCAGTTGGTCTAGTCGCCAATTT
CTCACTTTCTTGACCAGTCGTTGCGTTAATCTGTTCGAATCGATCGATATTTGTGTGTGA
GGAAGTCACGTGGGGTTTCCAAGTTTGAGGCTTTGAGATTTCCGTTGAAATTTTTTGATT
CGCAAGAACCCTAGATCGATTGGGGGAAAACAAGAAACCGGAGCTAGAGATATATGATCC
ATGGTGAAGGAGACGGAGTACTACGACGTCCTCGGGGTTAAACCCACCGCCACGGAGGCT
GAGATTAAGAAAGCTTATTACATCAAGGCACGGCAGGTCCATCCAGATAAAAATCCAAAT
GATCCTCTTGCAGCACAAAATTTTCAGGTTCTAGGTGAAGCTTACCAAGTATTGAGCAAT
CCTGATCAAAAACAGGCTTATGATGCATACGGGAAATCGGGAATCTCAACTGAAGCAATC
ATTGATCCTGCTGCCATCTTTGCGATGCTTTTTGGGAGTGAGCTATTCGAGGACTACATT
GGCCAGCTTGCGATGGCATCAATGGCTTCAATGGATATTTTCACAGAAGGGGAGCAATTT
GATGCTAAAAAGTTGCAAGAGAAGATGAAGATTGTGCAAAAGGAACGAGAAGAGAAGTTA
ATCCAAACACTTAAAGATCGTCTCATCCCTTATGTGCAAGGAAACAAAGAGGAGTTTGTT
CGTCATGCTGAAGCGGAGGTATCGAGGCTCTCTAATGCAGCTTATGGTGTGGATATGTTG
AACACAATTGGCTATATTTATGTGCGGCAGGCAGCCAAGGAGCTTGGTAAGAAGGCTATT
TACCTCGGTGTGCCATTTATTGCCGAGTGGTTTAGAAACAAAGGGCATTTCATTAAATC
CCAAGTTACAGCAGCAACAGGGGCCCTTGCTTTAATTCAGCTGCAAGAGGACATGAAACG
GCAGCTAAGTGCAGAGGGGAAGTATACCGAGGAGGAACTTGAAAAATACATGCAGTCACA
CAAGAAATTGATGATTGATTCTCTTTGGAAACCTAATGTGGCTGATATCGAAGGCACGCT
TTCCCGTGTCTGTCAGATGGTTCTTCAAGACAATACTGTAAAAAGGGAGGAGCTACGTGC
AAGAGCCAAGGGATTGAGGACTCTTGGTCGGATCTTTCAGAAGGCAAAGTCGGCCAATGG
AGATGAAAGTGAAACAATTCTAAACAGTGGCGGTGTGCATAATCTGAATGGAGGCGATCC
AGATCATGCTTCAAGAGCGGCTGAATCGGGTCAAAGCTCTCAAACCAGCATTGCACCTCA
GAGCCCATATGTGGAAGCTCCTCATTTTGCTGGTGTAGAAAACTTTCACTTCCCGATGCC
AACTGCACCCCCCGGAGCTCAGAGATTTCAGTGAAGTTGCAGAANATGGAGTGTGGAATG
TTGTATGTATCACTGTGATGATGGAGTTAAGTTTGTTGTTTGAGTGAATACTTTGAAATG
GTTTTCAACTTGCTGCACATAATGTATTTGTGTATGAACAGCAGAGTAGAGTAAACACTG
AATTTCGTGTGACTGCCCCGACGTG

>CL809Contig1
AGGTTTCACTTGGACACAGCCGACTACCGAACTTACTCACGAGGCAGCCACAGGAATTCT
TACTTGAAGCAGAAGAGAGTACTTGATCATTTAGAAATGGCACCTACATTCTATGTTGGT
TCGGAAGCTGGTCTCAAGAAGCTTGATGAGTACCTTTTGTCTCGCAGTTACATCACTGGG
TACCAAGCTTCAAAAGATGATCTCACTGTTCATGCTGCTTTCACAAAATCTCCATCACCC
CAATATGTGAATGTATCTCGATGGTTCAACCATATTGAGTCCCTTCTGAGAATTTCTGGT
GTCTCTGCTGAAGGAAGTGGCGTTACTGTAGAGGGGTCTGCTTCTTTCCCAGAAGAGGCT
ATTGCAACTCCTCCTGTTGCTGAGACAAAGGCTGCAGCTGATGAGGATGATGATAGTGAT
GTGGATCTTTTTGGTGAGGAGACTGAAGAGGAAAAGAAGGCTGCTGAAGATCGTGCAGCT
GCAGTGAAGGCATCTGGAAAGAAGAAAGAATCCGGCAAGTCTTCAGTCCTATTGGATGTA
AAGCCTTGGGATGATGAGACCGACATGAAAAAGCTTGAGGAGGCTGTCAGAAGTGTTCAT
TTGGATGGCTTGCTTTGGGGCGCATCAAAGTTGGTACCAGTTGGGTATGGAATCAAGAAG
CTCCAGATCATGATGACCATTGTCGATGATTTGGTGTCTGTCGATACACTCATTGAAGAA
AGGCTCACAGAGGAACCAATTAACGAGTATGTCCAGAGCTGTGATATTGTCGCCTTCAAA
AAGATCTAGTTCATGTGTGGATTGCTGCTATGATGATGCTGGACGGTATCATGGCCTATA
ATTTAGTATCATCTCCCTCTCCCGCGATGGAAACCTATTTATCAGTGTCATTGTTTAAGT
TTGATCGTTTTTGACTCTGAATTATTTTGAGAACTTTTCTATATCTAGAATGGTTTG

>CL813Contig1
GCGGGGTATTTTTATTATAAAAGAGAGAGGAATTGGGGGAGGGAGGAAAGATAGGAAGAG
ATAGAGAGAGAAAGAGGAACATATTTATCCACAATTTCTATTCTTTGGGTTTTCAAGATT
GGGGCTTATGAGTGTGGTGGTAAGAGGGGGGAAATTGTATGGAAACGTGGTTGTAAATCC
TGCAACATCCCTCTGAATCTATCTATAATCAATAACAATGGTGGAAGCAACGGTCGTGGC
GGCTTTCTCTCTCGTATCACCACTCTCTACCCCTCAACTCTCCAATTTTAGGGCATCTTC
ACCTCTTTTCTCGCTTCATTATCCCTCTTCCTCCGCCCCTCGTCTTCTTATTCGTTCTAA
CAACACTTTCAACAATCCATGCCATGTCAATTTCCCTTTTCCTTCACGATTTCTTATGTC
GACCCACGATTCCTTTGCTAGGTCATCCATTTCTTCTTCTTCGTCTTCTTCTTCTTCTTC
TTCCACGAATAGCGATGATGTTTACAGTTCCACGATGGATGACGACGACGACGACGACGA
TGTAGGTGTTGTTTTGGATAAGTTTGATGACCCCTCTCCTCCTGATTTGCCTGATCGATG
GGATGTGTTGGGTCTTGGCCAAGCCATGGTAGATTTTTCGGGCATTGTGAATGATGATTT
TTTGATGCGATTGGGTTTAGAGAAGGGTACAAGAAAGGTTGTGAATCATGAGGAGAGGGG
TAGAGTTTTGCAAGCTATGGATGGATGCAGCTACAAGGCGGCTGCTGGAGGATCTCTATC
TAATACCCTAGTGGCATTGGCTAGGCTTGGGGTTCACCCCATTGAAGGCCCTGCGCTAAA
TGTAGCTATGGCTGGTAGCATTGGTAGTGACCCATTGGGTGGGTTTTACAGAACTAAACT
GCGACGGGCCAATGTAAACTTTCTTTCTCCACCAGTCAAGGATGGGACAACAGGGACGGT
TATAGTTCTGACAACCTCGGATGCTCAACGTACAATGCTTGCATATCAGGGCACGTCTTC
TTGTATTAACTATGACTCGAGTATGGAGAGCATAATTCCCAAGACGAATATTCTAGTTGT
TGAAGGATATCTGTTTGAATTTCCTGACACGATCAAGACGATTAAGAAAATCTGTCAAGT
TGCTCGTGATAGTGGTGCTTTGGTTGCTGTTACAGCCTCAGATGTAACCTGCATAGAGA
CACATTACGATGATTTTTGGGAAATTATGGAAAACTATGCCGACATCGTGTCTGCAAATA
GTGATGAAGCAAGAGCTTTTTGTCATTTCTCTTCGGAGGAAAGCCCTGTATCTTCCACGC
AATATTTAAGTCATTTTGTTCCGCTAGCTTCAGTTACAGACGGTCCAAGAGGGTCGTACA
TCGGGGTAAAGGGAGAGGCGTTGTATATTCCTCCGTCACCCTGTGTTCCGGTCGACACAT
GTGGGGCCGGGGATGCATATGCTTCTGGGATATTGTATGGGTTATTGAGGGGTGCATCGG
ATTTGAAAGGGATGGGCACATTGGCAGCCAGGGTTGCAGCCGTGGTGGTTGGGCAACAGG
GAACGCGGCTCAGGGTTCAAGATGCGGCTAGGTTGGCAGAATCGTTTGAATTTACCGTTG
AAAACTCGTCACTTCAAGCAGATGTTGGTTCCGACATTTCTAGTTTGTAATGTGCGTTTT
CGATAGGTCGTTTGTAGCGGTTCTATCTCGGGTTTTTCTAATTAATTGATGCTTTGAATT
GAATAGCTTGGC

>CL818Contig1
CGGGGACTTGAACGTCGCCATTTGTGCCATCACCAGAAGGCGGTGTAACCGAAAAAAACT
TGAAGCATTCTCCATTTGTGCCATCACCAGAAGGGCGGTGCAAGCTGTTAACTACGTGGA
GCAAGGAGCAGGTGGTTTCGTTCCAATATGATGATGAGGTTTGCACGTACAATTCATCGC
GGCAGCAGAATTCATAGCCATCGTTCTTCATTCTTACTCTCAAACGCTTTACGTTGCAAC
AATCACTCCCCCGCTGATCTTCTACGCCGCGAGATGAGTACGGAGACGGAAAGTATTGTT
GCTCGGCTCAAGAGTTCTGGTTTATTTCAAACGAAAGGTCTTATTGGAGGGAAATGGACT
GATGCGTATGATGGGAGGACTATCGAGGTTAACAATCCTGCTAGTGGGGATGTTATAACT
TCTGTTGCATGCATGGGTGAGAGGGAAACACAAGATGCAATTTCTTCAGCCTATGAAGCT
TTTAGACATTGGAGCAAGCTTACTGCTGCTGACAGGAGTGGTCGTCTACGTAATTGGTAT
AACTTACTGATGGCACATAAAGAAGAGCTTGGACAACTTATAACTTTGGAGCAAGGGAAA
CCTCTAAAAGAAGCCATTGGGGAGGTCACATATGGGGCTACTTTCATTGAGTTCTTTGCA
GAGGAGGCAAAACGTGTTTATGGTGACATAATTCCATCAGCACTGCCTGATCGCCGCCTG
TTTGTTCTAAAGCAGCCTGTTGGTGTGGTTGGTGCAGTCACTCCGTGGAATTTCCCCTTG
GCAATGATTACTCGGAAGGTTGGCCCTGCTCTTGCCTGTGGCTGTACTGTGGTCATAAAG
CCTTCCGAGCTTACACCATTGACTGCCTTAGCAGCAGCTGAGCTTGCCCTTCAATCTGGA
ATTCCACCAGGGGTCTTGAACGTGGTCATGGGAGATGCTCCTACTATCGGAACATCTTTA
ATGGAGAGCCCGCAGGTAAGGAAGATAACGTTTACTGGTTCAACAGCTGTTGGAAAGAAA
TTGATGGCTGGTGCAGCCGAGACTGTAAAAAAGGTATCTCTTGAACTTGGTGGGAATGCA
CCTTGCATAATCTTCGATGATGCAGACCTGGAAGTGGCACTGAAAGGGAGTTTGGCAACC
AAATTCCGTAACAGTGGACAAACATGTGTATGTGCAAATAGAATACTTGTACAAGAAGGC
ATATATGAGAAATTCACAAATGCCTTCTCAAAGGCTGTTCAGAACCTTAAAGTTGGCAAT
GGTTTTGATGAAGGTGTGGCTCTGGGACCACTTATCAATGAGGCTGCTGTACAGAAGGTT
GAATCATTTTTGCAAGATGCTATTTCAAAGGGAGCCAAAACTCTTCTCGGTGGTAGGAGG
CATAGCCTTGGCATGACTTTTTATGAGCCTACTGTTATCGGTGATGTCAAGAATGAGATG
CTCATAGCANGACAGGAAGTATTTGGACCTGTTGCACCTGTTTTACGGTTTAAACTGAAG
AAGAAGCATACAGATTGCTAATGACACTATGC

>CL822Contig1
ACACACACACACACACTTCCCTTCTCAACATCATCATCATCAAATCCAAGCACTTATAC
GGAGATGGGATCTGAGTTGACATACAGGCGTCACGAACCCCAAACCCTCTCTGATTCTTA
CTCCCCCAAGCCTAACAAGCCATGGCTTTCTGTCATCCGCCCCATTCGCTACATGCTCCG
GGAACAACGTCTTCTTTTTGTCCTCCTCGGCATTCTCCTCGGTGCCTTCTTCATCGCCAT
CCTTCCATCCTCCTCCCACCGCCAGATCACATACCATGATGCCTACTCCGTCTCTCAACT
TGCCCAAATCATGAACCCGCCACAACCGGTTTATCGTCCCGGCTTTGGCTCTATCAGTTC
TGGTGGAAAGGTTCCTTTGGGTCTGAAACGCAAGGGCTTAAGGATAGTGGTCACCGGCGG
GGCAGGTTTCGTCGGAAGTCATCTCGTTGACCGCTTGATCGCTAGAGGAGACAGCGTGAT
TGTTGTCGATAATTTCTTTACTGGGAATAAGGATAACGTCATGCATCATTTTGGAAACCC
TAGATTTGAGCTTATTCGTCACGACGTTGTCGAGCCGTTACTACTCGAAGTGGATCAGAT
CTATCACCTTGCTTGTCCTGCTTCCCCTGTTCACTACAAATACAACCCCGTCAAGACAAT
CAAGACGAATGTGGTGGGGACACTCAACATGTTAGGGTTGGCGAAGAGGGTTGGTGCGCG
GTTCTTGCTAACGAGCACCAGTGAGGTCTACGGTGATCCCCTTCAGCATCCTCAAGTCGA
AACTTACTGGGGCAACGTCAATCCAATTGGTGTCAGAAGTTTGCTACGATGAGGAAAGCG
GACCGCTGAACATT

>CL826Contig1
AACATCATGAAATATTTTCATCCTCATCGTCGTCGGAGTACTTTCTGCCGGAATACTCC
AAATCGCCGCCCAGAACTGCGGCTGTAGTCCAGACTTGTGTTGTAGCAGGTTCGGTTATT
GTGGCAGCGACGACGCATACTGTGGCGCCGGGTGCCAGGAAGGGCCGTGTTTCGGACCTC
CTCCGACGAATAACGTATCGGTTGGTAGCATCGTGACAGATGAGTTCTTCAATGCAATCG
TGGAGCAATCGGACGGTGGTTGTGAAGGGAGAGGGTTTTACTCACGCGCCGCCTTCCTTG
ATGCCGTCGGAAACTATCCACAGTTCGGTAGAGTTGGTTCCGAACAAGATTCCAGGAGGG
AGATTGCAGCTTTCTTCGCACACGTCACTCATGAAACTGGACATTTTTGCTATATTGAAG
AAATAAACGGTCCTTCAAGAGATTATTGTGACGAAGGTAATACTCAGTTTCCTTGTAACC
CTAGCAAGGGTTACTACGGGAGAGGTCCGATCCAACTCTCATGGAATTACAACTACGGTC
CTGCCGGAAGGAGCATTGGGTTCGATGGATTAAACAATCCTGAAATTGTGGCTACTGATC
CACGCATCTCCTTTCAAACTGCATTGTGGTTTTGGATGAACAATGTTCAATCACTCCTAA
TTTCGGGCCAAGGGTTTGGAGCCACAATCCGTGCTATTAATGGTGGCGAATGCGATGGTG
GCAACCCGGCCACCGTAAGTTCTCGTGTTCGGTACTACACTGAATATTGTAACCAACTTG
GGGGTGCACCAGGCGATAATCTTCGGTGTTAGTCGACTGTAACTATGTTTTCGTGCCTAT
GATACA

>CL830Contig1
TTCTTCATTGTTGGTCAAACCCTTTCCCCCCCTCCCCCTCTTTTCCCCCTTTTCTCTCCT
CAACCTCTTCTCAATCTCCAGGTTAGGGTTTTTGGGATCTGTAATCATTAACTTGTCGGG
ATCTCATCCTCATAAAACCCTAATCTTGGACCAACCGATTTACGCCTTATTCTTTACTTT
TCCCCAATTTGCAGATTTCCTACCTCTGGACCCCAATCTCCTATCTTCATTGTTTCTACA
ATCAATTCATCAGTTTGCTAATGTAACTTATTCTTATCTACATATGAATGTTTATACGAG
CGTATTCCTATTCCTATTCCTATTCCTGTAGTTATACTGTTGTATGTAACAATTATTTGT
GAGATATGAAGCATCCGAAGAAGAAGAAGAGGCCCAGACCTCCAATTTCCAACTCGAAGC
AAACGGCTGGATGTCAAATTCCTACCCCTGGTCAGATTGATGGCCATTCTGGGGGTTTGA
ATGCTTTGACAGAAGGAATTGCTTCTTTTTCCATTGAGGAAGCGATGGCCTTCTCAAACC
GAGACGATGCTGGTGCAGATATCGCTGGGAATTTGACAGAGACGGCTTCCAGTTCGAGTG
CTAATCGCGACGATGATGCTGCAGAAATTTTTGGGAATTTGACAGAGACGGCATCGAGCT
CGAGTGGAAGCTCTGGTTTATCGAATTATGATGGTTATGATAGAAGGATCGGAGGCAAGG
TTAAAAAAGGGAGTAGGGGGAACAAAGTGATAGCTGCAACTGGAATGGTGTCAACTGTGA
TTGGGAAGGATTATGTGCCTACATCTAACAGGAAAAGAGGGATTTC

>CL830Contig2
GCAGGTTACAAAGGGAGTAGGGGGAACAACTGATAGCTGCAACTGGAATGGTGTCAACTG
TGATTGGGAAGGATTATGTGCCTACATCTAACAGGAAAAGAGGGATTTCTAAATGGAAGG
GATCTGGTGATGGAGCTGTGAGCCATGAAGATGCTGAACAGTTTTTGTGCTCGATGCTTA
GTGACGATTGTGAACTGGGCATGGATTTGGTCAAGGACGTGCTCTGTCAGTCTGCTTATG
ATGTTGAAAAGGCCTTGGACATACTGCTTGAATTAACTGCTCCCCCATCTGAACACTCCA
AGAGCGGTGAATATCACAACTTAAATGCAAGAAGTAAAGATACTAGGTCTCTTCTAGAAT
CAAGTAACAGTTTGACTGATAGGACATCTGACTTAGCTTCGTCATCTGAAAGTGATCTCC
AGGGTAATGTACCATATATGGGCTGTAATGACAGGAATTATTTTGATGTTCTTGCTAATT
GTGGAACTCAACATCCGTCTGTCCCGAAAACTCCCTCTGAACTGACTCAGGATGTGTTAG
AATCTCTGTTCAATACACGAAAGAGTTCAAAACGCGAACCAGACAGCATGAACTGGAGGA
ATGTAGTAAAAAAGATGGAGTCACTTGGACAGATGTTTGACTGCCCTTCAGATGATACAG
TGGAGAAGCAGCATGTTCCTGCCAAAGGAGATGATTATCAGACCTACAGGAATACCGCCA
GTCAGCACTGGGATTCGATGAAATCCTGCTATCACAAGGCTGCAACTGCATATGCAAATG
GAAAGCGGGAACATGCAGCATATCTTTCCGATCAGGGAAGGATGTACAATGAAAAGGCTC
GACAAGCAGATCAAAGGGCTAGCCAGGACATATTCAGTTCAAGGAACAAGAACATTGAAA
ATGTGATAACCATCGATCTACATGGACAACACGTGAAACAAGGGATGAAGCTTTTAAAAC
TTCACCTCTTATTTGGCGCATATGTTCGTTCTGTGCGGCTGTTCAGAGTTATCACAGGAT
GTGGGAGTCACGGACTTGGGAAGTCAAAGCTTAAACAGTCGGTTGTTAATCTGTTAGAAA
CGGAAAACATTGAATGGAAGGAAGAAAATAGAGGAACTCTGCTAATCAAACTGAATGGGC
AGAGAGAGTTTAGCTTCTTGGACTCTGATAGTGACACCGAGTAATCGTTTTCTTGCTTCC
AACGACCATATGGGATTCTCCGTGTTGTATGATGAAGTAAGCTACGAGGTTAGAGTTGAT
TCCTTGAGGAAATCATGTTATTGTGACGGTTGTAAATTAACCAAAAGATTAGTTTGCATA
GACTCAGGATTAGTCGTAAATTATGCTAGTCCTTTTTTCATCTTAACGAACATTGTTTGT
ATTTATCTATAACTTGAAGACAAGAAAAATCTTTGTCCAGACACTTTGTCGTATTTTGGT
CCTTGGGCCCCCTTTGGTATGCGAACGGAACATGATTGGATTG

>CL834Contig1
CATTTTCTCTCAAATTCTCTCTCATTTTCTCCAAATTCTTTCTCTCTCTCGAATTTCAG
ATTACTTTATTGCTTGAAGAATATAACAATGGCGTCTTCGACATTTGTTATGGTGCTGTT
GTTTGCTATGATCGCTGGATCTGCTCTGGCTCAGTCTCCTACCGGATCTCCGACGGTATC
GCCGACGGCTACTCCCACTGCATCGCCTCCTTCCGTTGTCTCTCCTCCAACGAGCTC
TCCTACATCGGCACCATCTGAGTCTCCTTTACCAGCTTCTCCACCTGCTCCTCCTTC
CCTTTCTCCGGATGGTTCTCCGGCCACTTCCCCTTCTAGCTCATCCGCTCCTACCGGAT
CTCCTACTTCTTCACCTTCAAACTCCGCTAGCTTGAACACAGTCGCTTTTGGATCTATGG
CTGTGGTTGCCTTAGCCGCTGCTTTGGTTCTGTAGAGATCTGATATGTTTGAAGAGATTT
TTCATGTTCATTTTATGGCTTTTGATTCTTGTGATACTTTTTTAGTTTATTGATTATGAT
TATAATTATTAATTTTTAGTAGTGGTTGTAGGTCATTATTGTTACTAAAATTATTGTATG
TCTCTTTTACTTGGTCGAGTGCATATGCATAGGGTTGATGATTTTACTGATCATGTGATG
TTATATTTATGGATTCTTTTGTTACGGAGATTGTC

>CL838Contig1
GCAACTGTATCTTTTTACTCTCCCTGCGAACTGCGATGGCGATGGTGGCTTCAGCCGTA
AAAGAAACGCTGGGAGAGCTAAACAAGGATTCTTTCGTCACCCTTCTCACAAAACTCATC
GGAGAATCCAAGTACGTGCAGAACAATCCGCCGGACCTCATCCCGGAGGAGGATAGAATC
GTCCGCCATGTTCTTGATGCCCTCCTCCCACTTACCACCACTACCGGCGGCGGCCCACTC
ATCGTCAACCACGTTACATATAAATCCAATAGAGGGAACCTCATTGTAGAGTATCCTGGA
ACTGAACCGGGAAAGATCATCTCTTTTGTTGGAATGCACATGGATGTTGTCACTGCTAAT
CCTTCTGAATGGGATTTTGATCCATTCTCATTGAGCATCGATGGAGACAAGCTTCGAGGC
CGTGGAACAACCGATTGTTTGGGACATGTTGCCCTTGTAACCGAACTCATGAAGAAGCTA
GGGCAGACAAAGCCAAAACTTAAATCTACTGTGGTTGCTGTTTTCATTGCTAGTGAAGAG
AATTCTTCCATTCCAGGAGTTGGTGTTGATGCACTTGTTAAAGACGGACTTCTTGATAAG
CTAAAGAATGGGCCTCTGTTTTGGATTGACACAGCCGATAAACAACCTTGCATTGGTACT
GGTGGTATGATACCATGGAAGCTTCACGTTACCGGCAAGCTTTTTCATAGCGGTCTAGCA
CACAAGGCTATTAATCCTTTCGAGCTAGCAATGGAGGCACTCAAAGAGATCCAAACGAG
GTTTTACAGAGATTTCCCTCCCCATTCTAAAGAACAGTTTATGGATTTGCAACACCTTC
ACTATGAAACCACTCAG

>CL842Contig1
CGGGGTATCAACAAATATCAAACAAGCCCTAGAAACACAAAACCCTCCCGTTCGCCTCTT
TTTCCTCCGCGATGAAGAAACTTTCCACCACTTCCGCCGCCGTTGATACCGCTGCCAACC
TGAAGCGGAAGAGGGAAGACGACGATAAAAGTGGCGGCGACGGCGGTTCTGGTAGTGGTA
AGGAGAATTTTGAGGCTGATTTTGTATTCGGAAAAGTGAAATTGGGAGATGAAGACGGGA
GTAAGAAGAAGGGGAAGAAGGGTTCGAAAGTAAAGGAGTTGGAGAAGGCAAAGAAGTTGA
AGGAGGCCAAGAAAGAAGATGCGGTTGTGGCTAAAAAGCACTCATGGAAGGCTGCAATTG
AAAAGGCAATGGGTGTGAAGGTCCATAATGATCCAAAACTTTTGAAGAGGAGTTTGCAGA
AGGAGAAGAAGAGGCGTGAAAAGAGTGCAGGGAAATGGAAAGAGAGGGTAGAGACGGTGG
AGAAGATGAGGGAGGAGAAGCAGGCAAAGAGAAGAGGGAACATAGAGGAAAGAGCTAGCC
AGAAGAAGATGAGAAAGATTGCAAAGAGGGAGAACAAGCTCATGAGGCCTGCCAACAAGC
CAAGAAATGAAGAGATTCGTAGCTGAGCCGCTGCTCTGTGATCTGAAACCGAAACTCACC
AGCCAACTCAGAATTTTGCAGCTCATTTATNTCGCAGCTCAAGCGGCTAAGGGAACTTTG
TACGCAAATCTATTGTTTCAGGAAATATTTACGGATGAGTGCATCACGAAAAACAACAAC
AGTTTTCATATACGGATGAACATTATTTACAAACGATTGTATTTCTTTGTCCAGTCAAGA
ATTTTTCAAGTTTTGTAACGAGCTCTGAGTAAATGGGGTCAGAAAACCAACATGTGTGCA
ATTTTTTTTATCGATCTGGTTACACACGGA

>CL846Contig1
CTCGCGGGGGCAACGACACTGTACCTCAGGACACGATCAACAATGGCGTTGTTGAGGATG
GCAATGGCGAGAACCGTCGCCAGCAAAAGCAAGGATTCGTGTATCGTGGCCTTCACAAGG
TGGACTCACGCAATCGCGCAGCCTCCGCCGCTGGACAGCGCGATAAGCCAATCGGCCGTA
TTACCACCGTTGGTTTTGCCTGAATCCGAAGGAAGCATAGACACAATCATTAATGACATC
GGGTCCGGTTTTTATGGTGGCATCGGATCCATGGAGCTCATGGCCGTACCTAAGAAGAAG
ACTTCTCCTCACAAACGTGGGATAAGAAATGGACCAAAGGCTCTGAAACCTATTCCAGTG
ATCATCCGTTGCAAGGTTTGTGGCCGAGTTAAGCTGCCTCATTTCTTCTGTTGCAGTGGG
CTTAGGGATACCGATGGACAGAATGGTTCCACCAGCTGATCACAGGTTCATTTCAATCGT
ACCTGGGGAAGCCCATGATAGACATAGAAATTAGATGTGACAGTAAACCTGTTCCTTTCT
TATTTGAAATTCCGTACAACTGAAAATGCTTGATATTTGGTTTCTCTCTTTACGGTAGCC
TCTATGCTATCATATAATTCGTTGTCGACTTTATTGTC

>CL850Contig1
ATGCATCGACGCGAAGATAACCCTTGTGCGTCTCCCACTGATTCATCAAAAGCTTCAGGA
TTTTGAAGCATTTTCTAAAACCCTAATAAACCCTGAAAGGGAATCTAGACAAACAAATGT
TACTCCACTCAGTAATTTCCCAATCTCCACCACACCCGCAAACCATTTCTCTCCAATCCT
CCTCATCTTCCCTCTCTAATTTTATCAATTTCCCATCTGGGTTTCGCAATTCACCCCTAA
AAAGGGGTCAATTCAAGCCCATCATCATAAGAAATAGCTCTTCATCATCATCTTTTTCAC
AGGGCTACAGCTATGGTACAGTGGACTATGAGAAGAAGTCACGAACACCGGTGACATGGA
AAGCTATTTACAAGAGGATTTCGATGATGGGTAATCGTGAAAAGGGGTCTACTAGTGTGT
TGAATCAGTGGGAGAATGAAGGCAGAACTGTTACCAAGTGGGAGCTTTGTAGGCTTGTGA
AGGAATTGAGGAAATATGGTCGTTTCAAGCTTGCTCTTGAGGTTTACGAGTGGATGA
AGAACAAACCAGAGAGATTTATCATGGCCCCGAGTGATGCTGCAATTCAATTAGATTTAG
TATCCAAAGTAGAAGGCATTTCAGGTGCCGAAGATTACTTTAAAAAACTACCAGATGATC
TAATCGACAACCGTGTATATGGAGCCCTCTTGAATGCCTACGTGCATGCTAGAATGAAAG
AAAAAGCCGAGTCTTTGTTAGTGGAAAATGAAAAGAGAAGAGTATGCTAGCCATGCACTT
CCATATAAAGGTATGATGACTCTCTACATGAACCTTTAAGATCATGAAAAAGTTGAGCCT
TTATTTCAAAGATGATGCAAACACA

>CL850Contig2
GGGGATATGGGTAATCGTGAAAGGGGTCTACTAGTGTGTTGAATCAGTGGGACAATGAGG
GCAGAACTGTTACCAAGTGGGAGCTTTGTAGGCTTGTGAAGGAATTGAGGAAATATGGTC
GTTTCAAGCTTGCTCTTGAGGTTTACGAGTGGATGAAGAACAAACCAGAGAGATTTATCA
TGGCCCCGAGTGATGCTGCAATTCAATTAGATTTAGTATCCAAAGTAGAAGGCATTTCAG
GTGCCGAAGATTACTTTAAAAAACTACCAGATGATCTAATCGACAACCGTGTATATGGAG
CCCTCTTGAATGCCTACGTGCATGCTAGAATGAAAGAAAAAGCCGAGTCTTTGTTAGTGG
AAATGAAAGAGAAAGAGTATGCTAGCCATGCACTTCCATATAATGTGATGATGACTCTCT
ACATGAACCTTAAAAATCATGAAAAAGTTGAAGCCTTTATTTCAGAGATGATGCAAAACA
ACATAGACTTAGATTTATATTCGTACAGTATCTGGATAACTTCTCGTGGGTCTCAAGGAT
CTGTTGAAAAGGTGGAAGAAGTGTTTGAAAAGATGAAACTTGATGTGTCAGTTAAACCCA
ACTGGACTACTTATAGTACTCTAGCTACGGTGTATATTAAGCTTGGAGAGCTTGAAAAAG
GCGAAGATTGTCTTAAAAAGATTGAAAGCAAGATCACTGGGCGTTATCGCATTCCTTATC
ATTATCTTTTGAGTCACTATGGTAGCATCGGCAGAAAGGAAGAAGTTCAAAGGATTTGGG
GAACTTATAAAACGGTCTTCCCATATATACCGAACATGGGTTATCATGCAGTTATTTCGG
CTTTTATCAGGATGGATGAAATTGAAGAATCGGAGATGCTTTATGAGGAGTGGCTTTCAG
TCAAGACAACTTACGACGCCAGAATTGGGAATCGATTATTAGGTTGGTATGTTCGAAAAG
GGCATTCGGAAAAAACCGAATCTTTTTTCAAAGAAATGTTGGAAAATGGGAAGGCAAATT
CTAGTACATGGGAAATCCTTGCTGAAAGTCTTATTAAGCACAAGAGGATTTCTGATGCAT
CGTCTTGCTTTGAGAAAGCACTTTCACATGAAGAATCAAGCTTTTGGAAACCAAAACCAG
TTAATATTATATCATTTTACAAGATTTGTGAGCAAGAAAACGATGAACCGAGCAAGGAGG
CGTTTTTTGGAAATGTGAAAGGAGCGGGTGTTCNTTGAGATGAATCTTATGTCAAATTAC
TTTTCTGAGAGATCAATGCTGGAATGAC

>CL854Contig1
CACTGCACGTTCGTAATTTATACGTTCAATATTCCTGCTCCGGCGAACAATTTTCCGGCC
CCTCAAATCTGTTGAGATCTCCCCTACAATTCAACAATTGGAATTGATGTCGTCTACTTT
CAGTGGCGATGAAACTGCTCCGTTTTTCGGCTTCCTCGGAGCCGCAGCAGCCCTTGTTTT
CTCCTGTATGGGTGCGGCCTATGGGACGGCCAAGAGCGGCGTTGGTGTTGCATCGATGGG
AGTGATGAGGCCGGAGCTGGTAATGAAGTCGATTGTGCCTGTTGTTATGGCGGGAGTGTT
AGGTATTTATGGATTAATTATTGCTGTTATTATTAGTACCGGAATCAATCCCAAGGCGAA
ATCATATTACCTGTTTGACGGCTACGCACATCTGTCATCTGGTCTTGCTTGTGGTCTTGC
TGGACTTTCGGCTGGAATGGCCATTGGAATCGTTGGCGATGCTGGTGTTAGGGCAAATGC
GCAGCAGCCGAAGCTTTTCGTTGGAATGATTCTTATTCTAATCTTTGCTGAAGCACTTGC
GTTATACGGTCTCATTGTTGGCATCATCCTCTCTTCCCGTGCTGGCCAATCAAGGGCTGA
TTAAGTTGTACAATTTCTCATCCATCATCAGCAACATGTTATCAGGTTAGTTTCACGAGT
TGAGAAGGTCCAGATTCATCTTTTCAAAATCTTCCTTCCTGTTTTCAAATTGTTTGTTAG
TTACTAAACTGGAAGCAACTTTTGCCCTCAAATAAAGACTTAAAATAGCATTGTTTATTT
ACCTA

>CL855Contig1
ACGAGAGAGAGAGAGAGAGAGAGAGAGCTGGGGAAGGGGCATGAAGCTGATTCTAATTAA
GAAACATGCCAGAAACACTACCTATACTTCAACGGCAGACCCCTTCTAGTCTCCGGCGCC
GTTAAATACAGTAATCTCCGTTATTATTATACACACAGATGGGGAGAATGCGGATGTCGT
CGGAAGACGTGGTATTGGTCGAGGAAAGTAAGAATTCCGGTGACCCAACCGTCGTCGCGG
TGAATTGTCCCGATAAGGCAGGACTCGGTTGTGACCTGTTAAGAGTTGTCCTCGAGTTCG
GACTCTACGTAACCCGTGGAGATTTCTCTACCGACGGAAAATGGTGTTACATCGTTTTGT
GGGTTGTTGCACGCCCAATCTCACTGAAAATTGATTGGCAGAGCTTCAAGAATCGTCTTG
TATCTTGTTGTCCATCATGTTTGCCTGCTTTCTATCTCGATCAATTGTCTGGTAGTTCTA
AATCACCTCCACTGTACCTGTTGAAGGTTTTCTCTTTTGATCGAAAAGGGTTAATTCATG
ATGTCACAAAACTCCTATGTGAACTTGAGCTAACAATTCAAAGATTAAAAGTGATGACAA
CCCCAGATGGCAAGGTCTTGGACCTCTTCTTCCTTACAGATAGCATGAACATATTACACT
CGAAAATTGGACGAGAAGAAACATGTGAGCACCTTAATGTCGTGTTAGGCGAGTGTTGCA
TCAGCTGTGAACTTGAGCTAGCAGGACCCGAGTATGAATGTCAACAAGGGTCTTCTTCCA
TTCTGAAGCAATGCAGAAAAACTGTCAGCCCTGCATGGAGATCGTCCACAGCTCTCAC

>CL859Contig1
CGCGGGGGAGAGACGATAGAATCACCTTCCAAAAAGTGACATTAGTCGAGAGATCCATCG
CTGCTTACTCCTCTCGAGCTACAACCATGGCCACTTCCTTCCCTTCTCCCACACCTCCGA
CCACCGGAGTCGTACCTGTCACCGGAAGAGGAGGAAAATCACGTGTAACGAGCAGTATTT
CACGAGATAACTCAGCAAAAGCTATGGTCAGCGATCAAATCTCACAGGCGGTTCTCTCCA
CCTCAAATCTCCTCCACATCATGCTTCAATCGTCTCCATCTCAGGACAAACTTGTAAAGC
TTCCTAAAAACCTTTTGGCTAAAGTGCCTACAATAAAGAACACTCAACAGGTCTTGGAGC
AGATGCCTTCGGTGATTTCATCGTTAGATGAACACATGGACCGTGGGTTGCAGAGTGTCC
CTCATCTTGAAACTGTAACACGGTTGCTAAGCAACATAGAGAACAGCCAGCTCAAGCCCT
TAACTGATGCTCAACTCTTGAGAGAGGAATCTAAACCAGAAACCAGTAGACAACCAGAGG
CACATCATTTGACTGAAGACATCTGAGGTAACAAACCACATTTGTAGATAACATGATTTT
TGTGTTTGGTGTCAACAAAATATGCGAAATCTTAAAAATTTGATAATTTCGTGATCTAAA
TTGGTTTCCATGTTTCCGAGTATATGGTCAAAGGATAAAATTATTCGTGTTTGTAAAAAA
TGCACATAGATGTCTTTACCATGTAGGAAAACATTTACTACATCCCGGTTCTAATGTGT
TTAATGTGATGAAATTTCACATCA

>CL863Contig1
TCGCGGGGGGGATATATATCACATTCTTCACCAAATTCAATCGAATTGGATCTGAAATGG
GTGCAATCGCAACTCAAACAAGAGGTCTCAGATCATCACCATCTCCTTCTTCTTCTTCAA
CATCCATTTGTTGTTATTCATCCGATCATAAACCCTCTCCTCCTTCTCATGTTATTGTTT
TCCTCTCCAGAAAGAATCCTGTTTCAGATCACAGCTCGTGTTTGCGGAAACGTAATTCCT
TCTTGAGAGGCGATTTCCAAATAAACCAGCAATTTCTTAGATTAGATTCTAGCAGGCGAC
TGAGAAAGCGTGCAGGGCCTGTGTGCGTTCTTCCGTTAACGGAAGAAAATGTGGAGAAGG
TGTTGGATGAGGTCCGGCCTGGACTTATGGCCGATGGTGGCAATGTTGCGTTACACGAGA
TCGACGGTCTCGTCGTCGTGCTAAAACTTCAAGGAGCATGTGGTTCGTGTCCAAGTTCCA
CAATGACACTCAAAATGGGAATCGAGACTCGACTCAGAGATAAAATTCCTGAAATCATGG
ACGTCGAGCAAATACTTGACACGGAAACCGGGCTCGAGTTGAACGAGGAGAATGTTGAAA
AGATTCTTGCAGAGATTAGACCATACTTGGTTGGGACCGGTGGTGGCATTCTTGAGTTTG
TCGAAATCAAAGACTACACCGTCAAAGTGCGGCTCAGCGGCCCCGCAGCCGGGGTGATGA
CGGTTCGTGTCGCATTGACACAGAAATTGAGAGAAAAAATACCTATTATTACGGCCGTTC
TATTGATAGAGTAACAAAGACCGCCATGTATTTTTGCTGTAAATTTGATGAGAGAGTTTT
GTTTCGTATATNACTTCAAATTTTAGGAGCATCTGTGGTACCGGATCGGTGTATGCATTG

>CL867Contig1
GCGGGGACTTGTTGGACTTCAGCACCACTGGAGCTCTGGAGGCTGCTTAGGCCCAGGCTT
ATGGGAAGTCAGTTTCTCTGTCTGAGCAACAGCTTGTAGACTGTGCCGGTGATTTTAATA
ACTTTGGGTACAACGGCGGGTTGCCTTCCCAAGCGTATGAGTACATCAAATACAACGGTG
GACTTGACACTGAGGAAGCATATCCTTACACCGGAAAAGATGGTGTTTGCAAATACTCAT
CAGAGAACGCTGCTGTCCGTGTCCTTGATGCTGTTAACATCACCATGGGTGCTGAGGATG
AATTAAAGCATGCAGTAGGTGTTGTTCGTCCAGTGAGCGTGGCATTTCAGGTGATTTCGA
CCTTCAGACTTTACACCGGAGGAGTTTTCACTAGTGATGTCTGCGGCAGTGATCCAATGG
ATGTGAACCATGCTGTTGTTGCTGTTGGATATGGTGTGGAAGATGGTGTCCCATATTGGC
TTATTAAGAACTCATGGGGTGCGGAATGGGGTTTGAATGGCTACTTCAAGATGGAGATGG
GCAAAAACATGTGTGGTGTTGCGACTTGTGCATCCTACCCTATTGTGGCCTAGGTGTTAT
GGAAGAAAGAAATGTATGTAAAAAAAAGGGTTTTAGGTGATTGTAATTAGGTCTATGTTG
TTGTTTCATAAATGGGTGAGTGATCCCACGAACACAAAAACCAAGCTCTATTTGTAAATC
TGCTTTATCATATTTATATAAGTATTAAGTAATAGTATAACTATATGGACC

>CL867Contig2
CGGGGCCTCCTCTCCTCAAAATGGCGGCCTTTTCAACGGTGTCGGTCTTTGTAGTTCTGA
TCATCGCCTGTGCCGCTGGAGTACAAGCCAACGGGATCGGATCCACCTTTTCCGATGAGA
ATCTGATCAGACAAGTGGTGTCCGATGGTTTACATGAACTTGAGACATCAATTCTCAAAG
TAATTGGTCAAACTCGCCATGCTCTCACTTTTGCTCGATTCGCTCACAGGTACGGGAAGA
AATATGAGACTTCCGATGAGATTAAGCAGAGGTTTTCGATCTTCGTGGAGAGTTTGGAGA
CGATTAGATCGCATAACAAGAAAGGGCTATCTTATACTCTTGGAGTCAACGAATTTGCTG
ATATGACATGGGAAGAATTCAACAAACAGAAACTCGGAGCTGCCCAACACTGCTCTGCTA
CTAGAAAGGGCAATCACAAACTCACTAATGCTGTTCTTCCTCTCACGCAAGATTGGAGGA
AAGTAGGAATTGTGAGCCCAGTTAAGAATCAAGGTTCCTGTGGATCTTGTTGGACATTCA
GCACCACTGGAGCTCTGGAGGCTGCTTATGCCCAGGCTTATGGGAAGTCAGTTTCTCTGT
CTGAGCAACAGCTTGTAGACTGTGCCGGTGATTTTAATAACTTTGGGTGCAACGGTGGGT
TGCCTTCCCAAGCGTATGAGTACATCAAATACAACGGTGGACTTGACACTGAGGAAGCAT
ATCCTTACACCGGAAAAGATGGTGTTTGCAAATACTCATCAGAGCACGCTGCTGTCCGTG
TCCTTGATGCTGTTAACATCACCATGGGTGCTGAGGATGAATTAAAGCATGCAGTAGGTG
TTGTTCGTCCAGTGAGCGTGGCATTTCAGGTGATTTCGACCTTCAGACTTTACACCGGAG
GAGTTTTCACTAGTGATGTCTGCGGCAGTGATCCAATGGATGTGAACCATGCTGTTGTTG
CTGTTGGATATGGTGTGGAAGATGGTGTCCCATATTGGCTTATTAAGACTCATGGGGTGC
GGAAATGGGTTTGATGGCTACTTCAGATGGAGATGGCAAAACATGTGTGGTGTGCGACTG
TGCATCCTACCCTATGTGCCTAGGTGTATGAAGAAGAATGATGTAAAAAAGGTTTAGTGA
TG

>CL871Contig1
TTGCTTAATATTCAGCCACCTTATTATAGAAAAGCTCAAGGGACCAAAAAATGGTGCTAC
ACACACTAGAGCTTTTGAAGAAAGAGATACCATTAGAGGAAGAATCAGTATGCATACCTG
AAGATATCACCACTGGCCTTGTTCTTGTGGACATCATCAATGGCTTCTGCACCATTGGAG
CTGGAAATCTGGCACCTAGAGAGCCAAATAACCAGATACTGGAAATGATCAATGAATCAG
AAAAGCTGTCCAGAGTGTTTTGCGACCAGAAATGGCCGGTTCTTGCATTTCTAGATACAC
ATCAACCTGGAAAGCTTGAGCACCCTTATCCTTCTCACTGTCTTGCTGGGTCTCATGAAT
CCAATTTGGTTCCTGCTCTAGAGTGGTTGGAGAAAGAGCCAAACGTAACCATCAGGCGCA
AGGACTGTTATGATGGATATATAGGTTCTATTGAAGAAGATGGTTCAAATGCCTTTGCAG
ACTGGGTGAAAACCAACAACATCCAACTGTTATTGGTGGCAGGAATATGCACAGACATAT
GTGTGCTGGATTTTGTTTGCTCCACGTTATCAGCAAGAAACCGTGGTTTCCTTGCACCGT
TGCAAGATGTAGTGGTGTATTCCCATGGCTGTGCCACCTTCGATTTCCCAGCAGCAGCTG
CAGGGGACACTAAAGATGCCCTTGCTCATCCCCAGGAAATAATGCACCATATGGGTCTTT
ACATGGCTAAAGGAAGAGGAGCAAAAATAGCAAAGAACGTGTCGTTTGGTGCACTAAAGA
AGTAACGGCAAACACCATCGTGTGCTTAGCCAAGAATATATGATGTGTATGTTTACAAAT
TGTCTGTAGAAAGCATGGTGTACTAGTTCTTATCATGTCTACTCAAATAATTATGAAGT
TTGCAC

>CL875Contig1
TTCATTCATTCAATTGTATATTTAACTTCTCAATCATGAAATCTTCCACCAACCCAATTG
AGCCACCGCAATACGCCACCGGAATCCCAGCTCAGCCTAACATCACCGCCAGCGAATGGT
CCACCGGCCTTTGTGAGTGCAGCTCCGATCTCTCCAATTGTTGCTTGACGTGTTGCTGTC
CGTGTATTACTTTTGGACGAATTGCGGAGGTTGTCGACAAGGGAACTACTTCTTGTGGTG
TTGGCGGCGCCCTTTATTCAGTGCTTTGTTTATTCACTGGATGTGAATGCATATATTCAT
GTATGTATCGATCTAAATTAAGGCAACAATACATGTTACCCGAGCAACCCTGCAACGATT
GCCTTGTCCATTGCTGTTGCAAGCTTTGTGCTCTTTGCCAAGAATATCGGGAGCTTAAGT
ATCGTGGACTTGATCCGGCACTTGGATGGCAAGGAAATCTGCAAACTCAAAGTCAAGGAG
TCGTGATGCCACCACTTGGTCCAGGAGAAATGAAACGTTAATTTTGATAACAATCGAGGA
AACTTTGAATCATGGGGTGTATAGATCTAAGATATTATTGTATTTACTATTATAGGGTCC
ATGACGGCTTGGATCATCGTGTGAATTTACTATTACAGGGTTCATGACGCTGGGATCATC
ATATGCATTTATTTAAAGTTTGGATTTTAATCATATCAAAATAAATGTAATTTTATTANG
CTTGAAATATAGTAACATGAATTGATTACTATNAACGACTCCCGTGTGAC

>CL879Contig1
CGCGGGGCAAGAGGAGTGGGAGCGGACGAGAAAGAAGTAAGGCCGCCGGAGCCGAGCTTC
TGCCGGACGGACGGAGAGGACTCCGCATTCGTGGCTGGGAGATCGAGTCTAGTAATCGTT
CTATTCTCACCTCCCTCAACCTCCAATCATGGGAAGAAAAGCTTCAGACATCCCACTTGC
CAGAGATGATATTTGGGGACAGTTCCTTGGTTCTTAAGCATATGAGCAGTGGAACAAAAA
TTCAATTTAATGCTTATGATGCTTTAGTTGGCTGGAAGAAAGAAGCCCTGCCACCAGTTG
AAGTTCCTGCAGCTGCGCAGTGGAAATTTAGAAGCAAACCCTTTCAGCAGGTGATTCTAG
ACTATGACTACACTTTCACCACACCTTATTCTGGAAGTGAAACTGTCGAGACTGGCAGTG
AAGCAGACTCTGAGGGAAACAGCTGTTGTCTTAAATGGGAGGAGTGTGAAGAACAGATTA
ATGTGGTTGCACTGGCATCTAAAGAACCTATTCTCTTTTATGATGAGGTGATTTTGTATG
AAGATGAGTTGGCTGATAACGGAGTCTCGCTTTTAACTGTGAAAGTGAGAGTGATGCCTA
CTTGTTGGTTTCTTCTCTTACGTTTCTGGCTCAGAGTTGATGGTGTACTTATGAGATTAA
GGGATACTCGTATTCTTTGCACTTTCAGTGAGAATACAAAGCCTGTTATCCTTAGAGAGA
TCTGCTGGAGAGAAAGTACATTCAAGGCACTGGCTTCTAAAGGATATCCTTCTGATTCTG
CCTCATATAATGATCCAAACGTCATCAGCCAGAGGCTTCCCATCGTCTTGCATAAGACCC
AAAAGCTTAAAGTCCCTGATAGCCTGTAAGCTTTACCTTATTTCAGTATTATCAACTTTT
CGAAAATTCTGTATCTAGTATAACAATTAGAAGCGATGATATATGCTTTCTG

>CL883Contig1
GCGGGACGCGAATCGTTTATCAATTTAATGCTTACAGCAATTGTAGCATATCTAAGGATA
ACCTGAAGAGAACTCAAAGAGTAGCAGCAGTGATGATGAATGGAAGCCAATCCACAGAGA
ACTCATATTTTAGTTCAGACAACATCACAGAAGCATTGAGGTATGCAGTTGTGACTGGAG
CAAACAAGGGTATTGGGTTTGAGACGGTTAGGCAGCTCGCAGCTTCGGGTGTGACAGTCT
TGTTGACAGCCCGAAATGAGAAGCGGGGTACGGAGGCTGTGTCTTTGCTCCACGGACTTG
GCTTATCGAATGTGCTGTACCATCAGCTGGATGTACAAGACCCTCAGAGCGTAGAAGCTT
TGGCCAATTTCATACAAACCCAATTTGGAAGACTTGATATCTTGGTGAATAATGCTGGAG
CCTCTGGAGTGCTGGTTGATGAAGATGGTCTAAGGGCTCTAAATATAGATCCAACATCTT
GGCTCTCAGGCAAGGCCACGAACATTGTTCAAGGGGTGATTAAAACCACATACGACAAGG
CAAAAGAATGCCTCAACACAAATTACTACGGTGTGAAGAACGTAATACGAGCACTCCTTC
CACTCCTACAGCGTTCCACTTCTGGTGCTAGGATCGTAAATGTGTCTTCCCTCCGAGGTG
AATTATGGAGGATTCCAAATGAACAAGTAAGAAAGGAACTTGGAGATGTAGAGTCTTTGA
GCGAAAAGAAGATAGACGGGTTTGTTGAGAAGTTTTTAGAAGATTTAAGTAACGATGAAC
TTGAAGCTAACGGATGGTCAAAGATGCTACCAGCTTACAGTGTGTCGAAAGCCATGCTCA
ATGCCTACACTAGAGGTCTTGCAAAGACATACCCAGAGATGTGTATCAACTGTGTACACC
CTGGATACGTTGACACCGACTTGAATTGGCACACAGGTACAATGACGTTGGAAGAGGGAG
CACAAGGCTCGGTTATGCTGGCTCTTTTACCTCAAGGGGGTCCCTCGGGATGCTATTTTG
ATCGAACACAAGTTGGCGAATTTTGATCCTGATTTCCTTTGGAGGGACTCCGTTGTTATA
ACTTCAACTTGTAAGCTATCATTAGGGAGCCCTNCAGTATGTGTTCTGTTTTTGTGAAGA
AGACAGGTGAAAGAGGATTTTGATTTGTGAATAGCTNTTGTGCATCATCACCTAAGCTTG
TATGTGTTTTGTCAGTATGGCATGTCTTGTCTCCCATATGCCATATTTCGACACGGTCAA
GGGTGTC

>CL887Contig1
GGCGGGGGCACTACTTTCTGTGTCCACTATTCGCCCATTGTCGCCGGAATCCTTCTCCGG
CGAACCAATCTACGGCGATTAACGTATTAGAAAAACAGGAATTTTGAAAAAATGGGTCTC
TTCCACATATATTAGCAGATCCATCATCAAAAAGATTAACCCAACTCATTCATCCAATCA
AACTAAAAATTATGCTCTGAAATTTTTAAAAGTAAAAAGGCTTAAGATAAAAAAGCACA
TCTGGTTCCCTCTCCCAGATCGCCTAATTCAGCCACTGAACCAAAACTAAAAAAATCGGG
ATCCCAACTCAAAATCGTCGGATTCAAGCCTCCGCCTCTCTCCGACTCCGGCTCTATCGG
CTCTCTCTGACTCCGGCAAGTCTTCCGAATCGCCAAATCGGGTTGCCAATCCAAACCCTA
CTCAAGTCTCAAATCGTAAACGGAAAGAGGAAATTTGATTAAAAATGGGGTCTCTTCCAC
ATTTATTAGCAGATCCATCATCTCAAAAACCAACCCAACTCGTTGATCCTATCAAACTGA
AAAACCTCTTCAAATCCCAACAGAAATACCTCAACACTTTCTTCGATAAGCTAGACCATT
CCCAAACCCATGTATTCACACAAACTCTTTTAGACTCAACCGGTACCATCTTCATCACTG
GTGTCGGAAAATCCGGCTTTGTCTCCAAAAACATCTCACAGACCCTCGTGTCTCTGGGCA
TCAAATCCCAATTCTTGTCCCCTGTCGACGCTCTGCATGGAGATATTGGCATTTTACCGA
CAAGATGTATTGGTATGTTAGCAGAGTGGGAATACGA

>CL891Contig1
ATCGTTCCCATAGACTTTCGGCCATGGCATCTACAGGCAAATCCCTCGTTCAACCCTAA
GGCGCTACATCAAGAAGCCATGGGAAATCACTGGTCCATGTGCGTCACCGGAATACAAG
TCTGCACTGCCTCGTGCCACTGACTACCGGCCGTTTTGTCCGGCCACTGAACCGGCGAAG
GCCATCGTCCCAACTTCAAATCCAGAGACCGTGTTCGATATCAAGTACTTCTCCCGTGAT
CAGCGCCGTAACCGCCCGCCCATCCGCCGCACCGTGCTGAAGAAAGATGATGTCGTCAAA
GCGATGAAGGAGAAGTCGGTTGATGTCAGTGATTTACCTCCGGTTTATTTGACGAAGGCA
ATTGAAGAAGATTACAATGCGTGCGGTGGAGGTTATGTTAAGTAATCAGGTAATCTTGCG
GGACTCAGGAATGACTTGCCTGCCACCAATAAATCGAACGTTGTTGTTTCTTATTGGGTA
GTTTTTCTTGCGGTTGCATTCTTTCGTGTTTCCCTTTTTATCTTTCTGTATTTTATGCC
ATCATACGACTTCGTTGAAAAAATAATTACAGTTCCTTGTATCGTTATAACACAAAAAAT
ATCAAAATTGTGACGATGCTGCATCTTCTGAACTGCTCGGGAGCCAATGTTAAAGCGGAC
ATTTATGTTTCCTTTGGCGGTTTGTTGATGTTGTTGAGGGGCGACCCCTCGATTGCCGCT
AAGTTTGAAATTGGG

>CL895Contig1
GGAACGCCGGCGATCGACGGAGGTAGTGTAGACATGCTTGTTAGTAGCACACCAACAGCC
GTCTCCTCCGCCGCACCTCATAGATTTCTCACTCATTCCGTCAACAATTTCAACTGCATT
TCATCTTCACTTTCACTTCCGACGTCATTTGGTTCTTCTTCATTGATCAACGACGACCGT
CGTCCGAAGAAGATCAACACTACTGTTGGATGGAGTAATAGAATGGATAAGAAGAAGATT
TCTGTTGTTACCTGCGCCACCGCTTCCGTCGCTGCACAACCTCTGGAAAACGCCGATGC
TCTCATTGATTCCGTCGAGACTTTCATCTTTGATTGTGATGGAGTCATTTGGAAGGGAGA
TTCATTAATCGAGGGGGTTCCAGAAACCCTAGAGTTGCTCCGGTCAAAGGGAAAGAGACT
AGTTTTCGTAACCAATAACTCAACAAAGTCTAGGAAACAATATGGCAAAAAGTTTGAGTC
ACTTGGTCTCAGTATCAATGAGGAGGAAATTTTTGCATCTTCTTTTGCTGCGGCTGCATA
TCTACAATCAATTGATTTTCCAAAAGACAAGAAGATTTACGTGATTGGTGAAGAAGGCAT
ATTGATAGAGCTTGAGCTAGCAGGCTTTTCATACCTCGGAGGTCCGGAAGATGGTGGAAA
AAAGATAGAGCTCAAGCCTGGGTATATGATGGAGCATGACAAAGATGTTGGCGCCGTTGT
GGTTGGATTTGACCGTTACTTTAACTACTACAAAGTTCAGTACGGGACACTATGTGTTC
GTGAGAATCCTGGCTGTCTTTTTCTCGCTACAAACAGGGATGCTGTTACTCATCTTACAG
ATGCACAAGAATGGGCAGGTGGTGGTTCTATGGTCGGTGCTCTTGTTGGATCTACTCAAC
GGGAACCAGTTGTTGTCGGGAAACCTTCAACATTCATGATGGACTACCTGGCAAACAAAT
TCAGCATCACCAAATCACAGATATGCATGGTTGGTGACAGATTAGATACTGATATTCTTT
TCGGACAGAACGGCGGATGCAAAACTCTCCTTGTTCTCTCAGGGGTAACGAGTCTGTCGA
TGCTTCAAAACCCGAACAATTCGATACAACCAGATTTTTATACAAACAAGATCTCAGATT
TTCTGTCACTGAAAGCTGCCAATGTGTAACAAGTTTGTTTATGGCTAATTCCTGCCTTTT
GTATTTTGCTTTATATAAGTATAATAATTGTGCATATATTCATGACATCATGATTCCTCA
GTCGTAAACAAATTCTTTCAAATTCT

>CL899Contig1
TCGCTTCTTGCGTCTCCTTATATATGCTCCACTTGTTCAATTTCAATCACGAAGAATCGG
AATTGGAGTTTTGTACAGATACAGATTCAGAGACGAAGTAAAGAGACTCAATCATGAATC
TGGGAGATGAAATGCAGAGGGTTTTCCGCAGGATCTCAAAGAGTGGCAACATTGTGCTTC
TCTTGCTCTGGCATGTTCTCCACTTAATTCTCAGTGTTTTATACATTATTCGGGAGATCT
TTTATGCAGTTGAAAGCTACCTTATAACAAATGGATATGTGAAAACGTACACAAATCTAA
ATTTAGACCGAGTCAAGTATCTTGGACTTGTTGTGGACAGTGATGAAGCCCGCAAGACCT
CACAAGTTATCGAACTTTTGGAGTGGCTTTCAGCCATTGGTGTGAAAAAGGTCTGCTTAT
ATGACCGGGAAGGGGTTTTGAAGAAGTCCAAGGAAGTCTTCGTGGAGAGATTCGGTTCTG
CAGAGCTCCCCAATGAGAATTCAAAAACCATTCCCCTTCTCAGTAAAAAGCGAATGGATT
TTGAATTTGTTTCAATCACTGATGGAAAAGAAGCCGTTGCGAAAGCTGCCAACCTACTTT
TTAAAAAGTATTATGTGGATGCTGATTCAGAAAAACCGTTTTTTACCGAAACATACTTGA
CTGAGGCACTGAGGACCCTTGGTGCTGTAGAACCTGATCCTGATCTTTTATTAATTTATG
GACCCACGAGATGCCTCCTTGGTTTTCCAGCATGGCGGATTCGTTATACAGAGATGGTAC
ACATGGGACCTTTGAAGTACAAGAAATATGGTTTGATTTTGAAAGCCATTCACAGATTCA
CCAAGGTGAAGCAAAACTTCGGCTCATAAGATCCGACCACGAGGAATTGTATCACTACAT
GAGCGTTAAGGGGAGCAATAGCGCAGTTCCAGATGGAACTTACCTCCTTCTGTAAATGTC
AATTTTCTGGGTTTTTGGTTACTCATGTCATAAACTGAATAACAAATCCATACTGGTATC
CAGTGTTGCAATTGAGCAA

>CL903Contig1
GCGGGGATCTGGGAGATTGATGGACACACGATTTCTCGGGATCGTACAATAATGGCGAAA
GTAGCTCCTCAGCTCACACAGTCACTACTCGCAAATCCTCCGATCCGCAGGCAATCGCGC
GTCAGAGTGCGTGCTACCATGGCCACCACGAAGGCTGATCAATTCAAAGACCACCACCCT
TCGTTGGAAGTCTTGGGCGGAGCTCGTGATTCCTTCTGTCCGGTTATCAAGACTCATTTG
GACCGTCCCTACAATCCGTTTCCAGTCTTCGGTTCAAATCGCCACCTGGAGACAATATTC
GCAGCTTTCTTCCGAAATATACCTGATGTGAGGTTGAAGCGCGAGTGCCTCAGGACCCAA
GACGACGGAACCGTCGCTCTCGATTGGGTCACCGGCGATGCCGGCAACTTGCCGGGGAAC
TCCCCTATCCTACTCTTACTCCCTGGTTTGTCCGGAGGAAGCGATGATGCATATGTAAGG
CATATGTTGGTGAGGGCAAGAAATAAAGGGTGGCGCGTGGTGGTGTTCAACAGCCGTGGC
TGTGCTGATAGCCCTGTTACCACACCTCAGATGTATTCAGCTTCATTTTTAGGAGATCTT
GATGAAGTAGTGAAACATGTTGGTAGCAGGTATCCCAAAGCCAATCTATATGGGGTTGGT
TGGTCCATGGGAGCCAACATTCTTGTTCAATATTTGGGGAAGGAGCCTGGTTCTCACCGA
TTTTCTGGTGCAGCTTCTTTGTGTAATCCTTTCGATTTGGTTATGTCTGATGAGGACTTA
TGCAAGGGGTTCAACCGAATTTATAATAGATCTCTTGGCAAGGCTTTGAGTGGCATTCTA
AAGAAGCATCTTCTTCTGTTCGAAGACATT

>CL908Contig1
CGGGACTCTCAATCCAGCCCTTAATCAACTACTGCGTGTTTTTGCAGAAACAGATCGGAC
GTTAGAGTTATGGATCATACGGCGGAGCAAGATCAAGAGCAAGAGCACGAAGTTTACGGC
GGAGATATACCGGATGAAGGAGAAATGGATGCCGATGTTGAGATGTCCAGGAACGAAACG
GAAGGCGATGATAACAATAACTCCAAGGATTTAGAGGATATGAAGAAGAGACTGAAGGAG
ATTGAAGAAGAAGCAGGGGCGTTACGTGAAATGCAGGCAAAAGTTGAGAAGGAGATGGGC
TCGGTTCAAGATGATTCTTCCGGTGCTTCTGTAACTCAGGCTGAAAAAGAGGAGGCGGAT
GCCCGTTCGATATATGTTGGTAATGTAGACTATGCATGTACGCCTGAGGAGGTTCAGCAG
CATTTTCAATCATGTGGGACTGTAAACAGGGTGACAATATTAACAGACAAATTTGGTCAA
CCGAAAGGTTTTGCATATGTGGAATTTGTAGAACTAGAAGCTGTTCAGAATGCTCTCCTT
TTGAATGAATCAGAGTTGCATGGTCGTCAACTTAAGGTTGCTGCTAAGCGAACCAATGTT
CCTGGGATGAAACAATTTAGAGGGAGGCGTCCCAACCCATATCTTGGATTTCATTCACGA
AGGCCTTTCATGCCTGGCCCACCAATGTACCCTCCATATGGCTATGGAAGGATTCCAAGA
GCGAGGAGACCAATGCGGTACCGACCATATTGATCGAAGGTTGTGAGTGTTTTTCTAGTG
GGCGAAAGAGGCAATGCTGATACCATCACTAATAGACAATGTCTTGTTATAGTCTTAGAA
TATGTATCAATATGTACCATTGCTTTGCATTGCCAAACATTTTTCTTAAGCATTCTGTTG
TATGCAGCACTCTTAACATGGTTTTAAACTTATAGCCCTCCCCATCCCCCAATAGTCCAA
AAAACCAAACACTTTGGTCTAA

>CL912Contig1
GGGGGATCAGAGTTCTTCCCCCTATGCTTTCACAACAATGGATTTGACCACTAAACTTC
AGTTCATCGACCTTCGTTCCACTTTCCTAACTGGAACTGCCCTCTCCGACCTACGTAAAC
CCTGTTTTCGCCCACGTATTCGCCCAATTTCCACACCCATACACAATTGTTCGAGTAAAC
CCACAAAGATATTCCACACACATCATTCAATTAGATTATCTGCGGTTGCTGTTGATAGTG
AAACTAGTAGTATTACTAGTCTAGATGGAGACGATATAGAGAGTCTGTTTTCGAAAGACT
CAGAAACAGTGGATTATCGACGAGGGAACAAACAATCGGGAAGTGGGGCGTCGAGTATCT
CATCTGGTGTTAGATTAGAGAACATTAGTAAGAGCTATAAGGGTGTTACAGTGCTGAAAG
ATGTGAGCTGGGAAGTGAAAAAGGGAGAGAAAGTAGGGTTAGTAGGGGTTAATGGTGCTG
GGAAAACTACCCAGTTGCGGATTATTGCGGGTATGGAAGACCCCGATTCGGGTAACATTG
TGAAGGCTAAGCCCAATATGAGGATATCATTTTTGAGCCAAGAATTCGAAGTTTCACTGA
CTAGGACGGTTAGGGAGGAGTTTCTGAATGCGTTTAAGGAGGAAATGGAGATTTCTAACA
GGTTAGAGAAGGTTCAGAAGGCAATTGAAGGTTCTGTTGATGATTTGGAATTGATGGGGA
GGCTTTTGGATGAGTTTGATTTGCTTCAGAGGAGGGCACAGGCTGTGAATTTGGATATTG
TTGATGTAAAGATAAATAAATGGATGCCTGAACTGGGTTTTCGCCAAAGACGCAAATAGC
TGTGGCGTCATTTATGTGGTGG

>CL916Contig1
TGTGGCAATATGATTCTTCACCTCTCCACCTCCCCTTCCTTAACTGGGCTTCACGCCGGA
CCCTCACTCCGGCCTGCCAAATCACCCGATTCTCGCTGCCGAGCTTCATGGCAAGAGCTT
GCTGGGGTATTAGTTTTCTCAGCGATTCCTTTCACTGCGGTTAAAGCTATCGCCAACAGT
CCCCTTGGGGAGACGCTGCAGCGGAGAATGGAGGACAAAAAGAAAGTTGCTGTTAAGAAT
GCTTCACTCAATAAAACATTGGCACAAAAGGCAAAAAAGGATAGCCTTTGGTACGGAGAA
GAGAGGCCTCGCTGGCTTGGCCCGATCCCATTTGAATATCCTACCTATCTTGATGGTGAA
CTACCCGGGGATTATGGCTTTGATATTGCAGGTCTGAGCAAAGATCCTGCGTCTTTCAAG
AGATACTACAATTTTGAAATATTGCATGCACGTTGGGCTATGCTTGGCGCATTTGGTGCC
TTAATTCCAGAGTTATTAGACCTTGTAGGTGCTTTCCATTTTGTGGAACCTGTTTGGTGG
CGAGTTGGATACTCAAAGCTTCAGGGTGAGACACTGGATTATCTTGGTATCCCGGGGCTC
CATTTTGCTGGAAGTCAAGGAGTGATTGTCATAGCTATCTGCCAAGCTCTTCTCATGGTT
GGGCCTGAATATGCAAGATACTGTGGGATAGAGGCACTTGAGCCTTTAGGAATATATCTG
CCTGGTGACATTAATTATCCAGGCGGTGTCCTCTTTGATCCGTTGAATCTTTCTGGAGAT
CCAGTTGCTTTTCAGGAACTGAAGGTGAAAGAGATCAAAAATGGGCGTCTCGCGATGATT
GCGTGGCTAGGCTTCTACGGTCAAGCGGCTTTGACTGGTAAAGGACCTGTGGAGAACCTT
GTTGACCACATTTCAGATCCGTTGCATAATAACATAATATTTATGCTTGGATCTCTGTAT
TAGTAACACAAGAACAGGGTAGCCATTAATTATGCTGTAAAGTTTTGTACATTTGTAGTG
CTGTTTTGATTCACTG

>CL919Contig1
TCATTCAATCATCATCAAAGCTTTACAGAACTTCTCATCAGTGCTTGACCGGCAAACACC
TTCCGAGGACTCTCATCATCATCAATGGCTACAAAAGTGTATATTGTGTACTACTCCATG
TATGGACATGTAGAGAAGCTAGCTGAAGAGATAAAGAAAGGGGCTGCTTCTGTTGAAGGA
GTTGAAGCCAAATTATGGCAGGTCCCTGAGACTTTGCATGAAGAGGTGCTCGGGAAAATG
AGTGCACCTCCTAAGAGTGATGTACCAATAATTACACCAAATGATCTCTGCGAAGCAGAC
GGATATGTTTTCGGCTTCCCCACAAGATTCGGTATGATGTCTGCCCAGTTTAAAGCGTTT
TTTGATTCTACCGGTGGTCTTTGGAGAACACAGCAGCTTGCCGGCAAGCCTGCTGGTATC
TTCTATAGCACTGGATCTCAAGGTGGTGGCCAAGAAACCACTGCTTTGACCGCCATCACT
CAATTGGTTCACCACGGAATGATCTTCGTGCCAATCGGATACACATTCGGAGCCGGCATG
TTCGAAATGGAGAAAGTGAAAGGTGGAAGTCCTTACGGCGCCGGAACTTATGCCGGAGAC
GGATCTAGACAACCTTCCGAGCTCGAACTCGAGCAGGCGTTTCACCAGGGAAAACACATC
GCCACCATCACCAAGAAACTCAAGGGAGTCGCATAATCCATTTTTGCGATCTCGATACAA
AACTCAAGAGGGATTACATTGCTTTCTTTTTATAGTTCCATTTCCACATATTTCTATGTG
ATTGCAAAACAGGGTGGCTGTTCCTTTAAACACACATTTGTATGACTTTTAAGTCGCCAA
AGTTGTAATATCT

>CL922Contig1
GGGCAGACGGAGGAGTTATAGCTTCCTCCACAAGCGAAAAACCGAGCTGCCCATGGTCCT
CATAGAGAAGAAGTTGTTGCCACTTCGCCCCGGAGTTGCAAAATTGATTGATCAGGCTTT
TGCCAAAGATGTCAAAGTTGCTGTTTGCAGTACTTCTAACGAAAAGGCGGTGTCTGCGAT
AGTCTCGTTTCTTTTGGGAGCTGAGCGAGCAGCAAAAATCCAAATATTTGCAGGAGATGT
GGTTCCTCGTAAAAAACCTGATCCGGCGATTTACAAACTAGCAGCCACCACTTTGGGTGT
TGAACCATCGAGATGTGTGGTTGTAGAAGACAGTGGGATCGGACTCGCAGCTGCGAAAGC
CGCAGGAATGACGTGCATCGTCACAAAGAGTGGTTACACGGCGGATGAGGACTTTGCAAA
CGCAGATGCAGTTTTTGATTGCATCGGAGACCCACCAGAAGAACGATTTGATCTTGCATT
TTGCAGCAGCCTTCTTCAAAAACAGTATGCTTAGATTGCAACCCGTAGATGTTTGTCATT
TCAAGAAAGAAAAGAGGCTTCACAAATTGCAAAAATGTAAATTGTGGGTGCATGTTTCGG
ATATCGCACAAACTATGTGTATTGAGGTACAATATTTTAGTTATGTATACATGGACCGTT
CAAACGTTTTATCACG

>CL922Contig2
CGCGGGGGCGCACACACACACACACCTTTCCACAAAATCCCAATTTCACCAAAAAAAAA
CATGAAATTCAACTAAAAACTCACCACCAAAGAATCAAAACCCCAAAAATGGCATCAATC
TCATCATCTTCTTCTTCTTCCTCAATCCTTTGCTCCCATGATTTCACCACCAAAAAGACA
TCGTCCCGCCATCTCACCACAAATCGAATCACTCCTCCGTTATCACCTCCTTCAATAATC
GGCATTCGATCTTCTTCAATCTGCAAGCTCTCGAATCCATTGATTCGTGATTTTAATGGA
AGATCGAGAAAAGGAAGCAGTTTCAGATGTTCAGCAGTTGATCCATCGGTTGTTCCTTCA
GCTCTCCTCTTCGATTGCGATGGCGTGCTCGTTGATACCGAGAAGGACGGACATCGCGTC
TCCTTCAATGATACATTCGACGAAAAAGAGTTGGGTGTAACATGGGATGTGAACTTGTAT
GGTGAATTGCTTAAAATTGGTGGTGGAAAAGAAAGAATGACAGCTTACTTTAACGAAACG
GGTTGGCCAGAAAACGCACCAAAGGGTGAACAAGAACGGAAGGAGTTTATAGCTTCACTC
CACAAGCGAAAAACCGAGCTGTTTATGGTCCTCATAGAGAAGAAGTTGTTGCCACTTCGC
CCCGGAGTTGCAAAATTGATTGATCAGGCTTTTGCCAAAGATGTCAAAGTTGCTGTTTGC
AGTACTTCTAACGAAAAGGCGGTGTCTGCGATAGTCTCGTTTCTTTTGGGAGCTGAGCGA
GCAGCAAAAATCCAAATATTTGCAGGAGATGTGGTTCCTCGTAAAAACCCTGATCCGCGA
TTTACAACTAGCAGCACCACTTTGGGTGTG

>CL926Contig1
CATGAATCGCATATCACCACTCGTTCGATCTGCCATCTGCCCCAATCTCGTTATCAATAG
CCATCGGAAAAATCTCGCACGAATCTCTCTGTTTTCTCCGAATTCAGATCCGACGATGAA
CGACACGGATGTCTCCAAACAGATTCAGCAGATGGTCAGATTCATCCGCCAAGAAGCGGA
TGAAAAGGCCAACGAGATCTCCGTTTCCGCCGAGGAAGAATTTAACATCGAGAAGTTGCA
ATTAGTGGAGGCAGAGAAAAAGAAGATCCGACAGGAGTATGACCGCAAACAGAAGCAAGT
TGAAGTTCGAAAGAAAATTGAATATTCCATGCAGCTCAATGCTTCTAGGATCAAGGTTCT
TCAAGCACAGGATGACTTGGTTAGTGCTATGAGAGAGGCAGCATCAAAGGATCTTTTGAA
TGTGAGCCATCACAAGTTTCAACAGCATCATAACTATGAAGGACTGTTGAAATCTCTCAT
TGTCCAGAGTTTACTCAGACTGAAAGAACCGTCTGTGTTATTGCGTTGCCGAAAAGAAGA
CAAGCATATGGTGGAATCTGTTCTGCACGATGCAAAGGCAGAATATGCAAAGAAAACGAA
AGTTCATGAACCTGAGATCATAGTTGACACCATCTACCTTCCATCGGCTCCTTCGCATAA
TGATCCTCATGCTCTCTCCTGCTCTGGAGGTGTAGTTTTGGCTTCCCGGGATGGTAAAAT
TGTGTTTGAGAATACGCTTGATGCTCGTTTGGATGTTATATTCCGTGGGAAACTTCCAGA
GATCCGCAGGCTGTTGTATAGCCAGATAGCTGTTTAAGGAGGATGGTGATATCTTGTATC
TATCTATTCGTTCCAGGCTTGTTGAGAAGAACCACAATCGGATGATTTCCAGTGTAATTC
ATGTTTTCTCAGGTCGGTCATCGTCGTGTTTTTAAGTATTTATGTCGTTGCGAGTCTTTG
CTTGGTGGACGTCCGTTTGAGCCAAAGCCATGGCAAAAGACAGCACAACCCATTTGTTTG
AATAAATAAACGTTCCCGTATTACATATTCTGTATTTTTTAAGAATTTTGTCACTCGATT
TCTGTCGATGAAAATGTAACGTCGAAACCTTGTTTGAACATTTTACGTTTTAAGACGATC
GCTTATTTTCTGTTTGT

>CL930Contig1
CGGGATCAAGCAGTTTCTCTCTCTCTCCCTCTATCTCTCTCCATATATGAACAGGGTTT
CAATAATGGAAGCAGCCACCGTACTGTCGGTGCTGCTGCTTTGCGCCACCACCTACACCG
CCGTCGCAATCACCGACGGATTGTTGTCAAACGGGAACTTCGAGCTCGGGCCGAAGCCTG
AGGACATGAAAGGCACGGAGGTGCTAAAGCACGATGCAATCCCAGGGTGGAAGATATCTG
GTTTCGTTGAGTATATAAAATCGGGGCAAAAACAAGGGGATATGTTGCTGGTTGTCCCCG
AGGGAGCCTATGCAGTTAGGCTTGGAAATGAAGCAACAATCGAGCAGACCATAAACGTGA
CTAAAGGGATGTATTATTCCATCACGTTTAGTGCTGCTCGAACATGTGCACAGGAAGAGA
AATTGAATGTGTCGGTTGCACCTGATTTTGGGGTGTTACCGATGCAAACTTTGTATAGCA
GTAGCGGATGGGATTCATATGCATGGGCTTTCCAGGCCGAGTATAGTACAGTTACGATTT
TGCTACATAATCCCGGAGTCGAGGAGGATCCGGCATGTGGCCCGCTTATCGATTCTATTG
CCATCAAAGCTTTATACCCTCCCAGACCATCAAAAGATAATATACTGAAAAACGGAGGAT
TTGAAGAAGGGCCGTATATATTTCCAAACACATCATGGGGTGTGTTGGTACCACCAAACA
TCGAAGATGATCACTCTCCGCTCCCCGCCTGGATGGTGGAGTCACTTAAAGCTGTAAAGT
ACATTGACGTGGACCATTTCTCGGTACCACAAGGAAGACGGGCTGTCGAGCTTGTGGCAG
GGAAGGAGAGTGCGATAGCTCAAGTAGCCAGAACAGTTGTTGGGAAGACACATCAACTTT
TCTTCGCTGTTGGAGATGCTAACAACGCATGTGAAGGGTCTATGATTGTGGAGGCGTTCG
CCAACAAAGAAACCCTCAAAGTGCCTTATCAGTCGAAGGGTAAAGGAGGGTTTAAGCGTG
CGGTTCTTAAGTTTGTGGCAACTAGCACCAGAACCAGAATCATGTTCTACAGTACTTTTT
ACACTATGAGAAGTGACGATTTCTCTTCACTGTGTGGACCTGTCATCGATGATGTTAAGC
TTTTGAGTGTTCGAAACCCTCGTAGACTTGCGTGAAAGGATCGAGAAGCCATGGGCAATT
TGGTTCCAAACCAAAGTGATTGGAATATTTCTAAACTAAGGACGGTTTTTTTATTTAGTA
AAGAATAAACAAGCTCCTTTTTTGGTC

>CL934Contig1
CGGGGACCATCATACCTACCCTTTCCTCGAACCATCGATCCAATATCACCATCTTCAAAA
ATCAAATTCTTCTCCTCTCTTCTCCCCTCTACAGCCATGCAAGCTCAAGCTCTTCTTCAA
TCAACCCCACTTCGGGTTTCCCCACTCGATCCGTTTCACAATCGTTCCTTACCCATCAAT
GTCAAATCACCTTCACTCGCCACACACCGCCGTGCAGTAATTTCCGCCGTCGCCGCCGCC
CCCAAACGCGAGAAGGATCCCAAGAAGCGTGTCGTCATTACGGGTATGGGTTTGGTATCC
GTGTTCGGAAACGATGTCGATACTTACTACGAGAAGCTGTTGGCAGGGGAGAGTGGAATC
GGGTTGATAGACCGGTTCGATGCATCAAAGTTTCCCACAAGGTTTGGTGGTCAGATTCGT
GGGTTTAAGGCTGATGGGTATATTGATGGGAAGAATGACCGAAGGCTTGATGATTGTCTT
CGCTATTGCATTGTTGCTGGCAAAAAAGCTCTTGAAGATGCCGATCTTGGTGGTGATAAA
CGCTCCAAGATTGATAAGGAACGTGCTGGTGTGCTTGTTGGAACGGGGATGGGAGGTCTT
ACAGTATTTTCTGATGGAGTGCAGTCTCTCATAGAGAGAGGTTACAGAAAAATCACACCA
TTTTTCATTCCTTACGCAATAACAAACATGGGTTCTGCTTTGCTTGCTATTGATCTGGGA
TTTATGGGACCAAACTACTCGATTTCAACTGCTTGTGCTACCTCCAATTACTGCTTTCAT
GCTGCCGCGAATCATATCCGCCGAGGGGAAGCGGATATGATGATTGCTGGTGGCACCGAA
GCAGCCATTATTCCCACTGGTTTGGGAGGTTTTGTTGCGTGTAGAGCATTGTCTCAAAGA
AATGATGATCCACAGACCGCTTCGAGGCCATGGGACCAGATAGAGATGGCTTCGTCATGG
CGAAGCGCTGGTGTTTTGTGATGGAGAGTTGGACATGCATGAAAAGGATGCACCATACTG
CTGAATATCTGGAGTGCATAAATGCGTGCTATCTATGACTGAC

>CL939Contig1
CTCACATCAAACATCCTTTTCTTTCCCAAAAGATTTCGAATAGAGACCGAGAGATCGAGG
GAGCGATAAGTGGATTATAGAAAGAAACGAGGAGAGAATTCTGTATAGCGAAGACATTGG
TGATGGTGAAGGGTGTGAACACGGCAGCCATGCAAGCAGAACAACTTAAGCTTGATGGAA
ACCTCTATTTCAAGAAGAACAAATTGGGTGCTGCCATCGAAGCTTATACGGAGGCAATTA
CGTTGTGCCCTAGTGTTGCAATTTACTGGACCAATCGAGCTTTATGCCATCTCAAGCGGA
ATGATTGGGCAAGAGTTGAGGAGGATTGCCAGAAGGCTGTTCAGCTTGATCGTAATTCCG
TCAAGGGTCATTATATGCTAGGGCTTGCACTAATACGAAGGGAAAAATATGCTGAAGGAA
TAAAAGCATTGGAAAGGTCTTTGGATCTTGGAAGAGGAGCAAACCCTAATAGTTATATGG
TGGAGGAGATATGGCAGGAGCTAGCAAGAGCAAAGTATCAGGAATGGGAGCATGATTCTA
CCAAACGATCCTGGGATTTGCAAAACCTTAAAGAAAGTTGTGAGATAGCTCTTAAAGAAA
AACATTTGCGCGATGTCACTCAAATGGAAGGCTTTACTGATGAAGTTACAGATTCTACTT
CGGAACAATTAGAAGCTCTGAAATCTGTATTCAACAAAGTTGCGGAGGTTGACACACCAA
TGGAGATACCGGACTACCTATGCTGCAAAATCACACTTGATATTTTCCGTGATCCTGTCA
TTGCTCCTAGTGGTTTTACTTATGAGAGGGCAGTCATCCTCGACCATCTCGAAAAGGTGG
GCAAGTTCGATCCAATCACGCGGGAAACACTTCATCCATCCCAGTTGGTCCAGAACTTGG
CATTGAAAGAAGCAGTGCAAGCATTTTTGGAAAAACATGGTTGGGCTTACAGGATGGGAC
TGAAAGATATGGTGTCGATTTGTTATGATATAATGTATTGGTCCTAGATCCATTTTTCCT
TCTTTTGCGTTTGCACGAGTATTTTATATATTGGTGCAATCAATCTGTTCCAATTGTAAT
GCGCACCTCCCCAATTTGTACAGTATCATCATATAGATTCTAGACGGTCCTTTTTCTATG
CTAAAATTGCGAAACAGTTACTTCC

>CL943Contig1
CGTTCTTGAGATAAGATCGTTCGGAGAGATTTCGCCCCCGATGGCCCTGGCAGCGTCAA
GATGATTCCCGACGAATCAGACGACTTGTGGGTCGCTTATAATTTAATTGCTCCCGGTGA
TACTATCATGGCTGTTACTGTAAGAAAAGTTCTTAGAGAAGCAGCTTCTGGATCAAGAGA
AGCAGAGCGTGTGAAACTAAAACTTGAAATCAAAGTTGAGAATGTTGATTATGACAAAGA
AGGTGCTGTTCTGAGAATACGTGGGAAGAACATCCTGGAAAATGAACATGTAAAAATAGG
GGCATTTCATACACTTGAAATTGAATTACATCGGCCTTTTGTGTTGAGAAAGGTCTTCTG
GGACTCACTAGCAATAGATGCACTTCATCAAGCCTCAGATCCTTCTGCCAGTGCTGATCT
TGCAGTGGTGCTAATGCAAGAAGGCTTGGCACATATCCTCCTTGTAGGTAAAAGTGTGAC
ACTTACACGTTCTCGGATAGAAGCTTCGATTCCTCGCAAGCATGGGCCTTCTGTAGCTGG
TTATGACAAAGCTTTGAATAAGTTTTATGAGAATGTTTTACAAGCATTTATGAAGCATAT
TGACTTCAAAGTTGTTCGATGTGCTGTAATTGCAAGTCCAGGATTCACTAAGGATCAATT
TCATCGCCATTTAATGTTGGAAGCAGAAAGGAGAGATCTAAGGCATATAATTGAAAACAA
GTCACGCATCATTCTTGTGCACTCGACTTCGGGATACAAACATAGTTTGAGAGAAGTAC
TTGATGCTCCAAATGTGATGAGTATCATCAAGGATACAAAAGCAGCCCAAGAGGTCCGCG
CTCTTAAGGATTTCTTCACCATGCTTTCTAATGACACACATCGTGCATGTTATGGGCCAA
AGCATGTTAAGGTTGCTCATGAAAGAATGGCTGTTCAGACACTACTTATCACCGATGAGC
TTTTCAGGAGTTCTGATGTAGCTACAAGGCAACGATATGTGAATTTGGTGAACACAGTAA
AGGAATCTGGGGGCACAACTCATGTATTTTCTTCAATGCATGTTTCAGGGGAGCAACTGG
CTCAGCTCACAGGAATTGCTGCAATACTTCGCTTTCCCCTACCGGACCTAGATGACATCG
AAATGTAAGTTAATGAATCACAACAACAGGCCGACTGATTCTTATTTGTTTATTACTGTA
CCAGTAAATAAACTATGTGAAATAATTATATTCTAGACCCAACCACAGGTTTCAGGATTA
CATTTTCAATGTTTTCTAGATTATTTCTCGATGATATGTAGTTGAATTGCTACCATCATA
ACCTTTATTTTGTTTTCCTTTTACCATTATACACTTGTACTGTGTAATGTATAATGTATG
GATGTATGTATGTTTAAATTAAGGGTGTTGGCCAAA

>CL947Contig1
CATTCATTTCAGTTTCATCCAGATTTCATCTTCGAATTTGACTTTTTGATCGATGAAAAT
GGAGGCGGTGCCGTATACTGATCCTAAAGAGAATTCAATCACGCCGCCGTGGCAGGAAAT
GTTCCGATCAGCTTCCACCCGAAAACCCAATCCGTCGTCTCCCGAAACGAACATTCAGCC
ACCGCCGCCGCCGGATCCACCGCAATCCACCACAAGTTCTGATGAGGAGAAGGAGGATTC
TTCCATCTCCGGTGATCCTCAGGTGCGTCTTGCCCTTTATATAGCCATGGCTCATGCTGG
ATTTGCGTTCGCTTTCTTAATCATCTATGGCGTTTATAGGTTACTTGAACAGTATCTCCG
GCCGATTCTGTGGGCTGTTCTTTGTTCCATTCCTCTTAGAGGAATTCAACAAACTCTAGT
TGCGTTTTGGTCTGAACCTTTGAAATTAGGGCTTACAGAAACTATACTGGCTGTACCTGT
ATCGATGTTTAGGGTTTTTATCGGAGCCCTAGTTGAATTTCGAGATATATTCTACAAAAT
TATCCGTCGGAGAAAGAAGAAATCGAATTCAATGAAACGAAAACGTAGCGGATTTTCGAT
TTTGTTAAGATGGTTGTTGTCATTTTGGGTTTTTGTGATGGTTTATGAACAATTTGGGGG
TTTTGGTGCGATTACTCTTTTAGGGTTAGGGTTTATGTTTACATCTAGCAATGTTGATTC
CACGATGTCTGTTGTTTCATCTTTTCGAAGCCATAGCTTTAAACGAAGCCCTTATTCCGC
CATTTTTACGAAAAGGATTCTGAATCGATTAGAAACTGTTGTTGCAATTGGATTGATTGT
GGGGATGATTGTGGGTTCGATGGCGACTGTTACGTTCTTCTCGTATAAGGTCGGAATCGA
GGGGAAAGGTGCGGTTTTCTCGATCAAATCGCATGTTGAAGAAAGCAATTATGCGGAAAA
GATCGGTCTGAAACAATGGATGGATGAACATGATGTGCCGGCAATGGTGGATCGGTATAC
TAATCAGTTTTACGAAACTGTTTACGAACAGGTCGATAGTTTAGCAATGCAGTATAACAT
GACTGAAATCGTTGAGGAGATGAAACAAATTGTTTCGCCAAAATTCACGAATACTTCTGC
TCGATCGAATGCATTAGCAATCCCGAATCCGTATGCTGAGAAAATTCTCAGTTTAAGAAG
ACGGGTTTCTAATCGTGAATGGGCCGAGATTTATCCAGAATTCAGTTCTTTGTTCAAAGA
AGTAGTGATCAGCAGGGAGGATATCACCGAGAAGGCGAAATCGATCGCTTTTCAAGGGAA
AGACGTGATTCAACGTGTTTTGGCTAGTAGTAAATCGATTGTGGGTGGAAGCACAAAGCT
CGTTTTTGTCGTTATCGAGTCGATTGTATCTGGAGCAGCCGGTCTTTGGAATTTTATTTC
GCAAATGATGGTTTTCATATGGGTTTTATACTCTCTAATAACCTCGGATTCTGGTGGGGT
TACGGAGCAAGTTATGTTTATGTTCCCGATCTCGAAATCGGCTAGAACACGATGTGTAGA
AGTTCTCGATAAGGCTATCTCCAGCGGTCTTTTGGCGACTGCCGAGATTGCTTTCTTTCA
AGGATGTCTTACTTGGCTTTTGTTTAGTCTATTTGACATCCATTTCTTGTACATGTCGAC
CGTTCTTGCGTTTATCAGCCCGTTTTTCCCGTTACTTCCGTATTTTATTTCAACGATCCC
TGCAGGATTGCAATTGGTGCTCGAAGGTCGATATATAATCGCCATTTGCTTGTCGGTGAT
TCATGCCGTGCTTATCGAATTTGGTATTACTGAAATTCGAGAGGACATACCTGGTCACAG
CGCGTATCTCACCGGGCTTAGCATCATTGGCGGAGTCGCATTGTTCCCATCGGCAGATGA
GGGTGCAATAATGGGGCCGTTGATAACGACAGTCGTTATAGCTCTCAAGAACTTGTATGT
AGAGTTTGTTTTGGATGAAGTCAAGTGAAGAAGCAGTTTAGTTTGCAGGAAGATTGTTGA
ATTTTGGTACATTATTTAGTGGAATTTGGATTCATGACACCCTTGGGAAAGCATATGGTG
TTATTGGAGTAATTTTGTTAGGGTAAGTAAAAGTGATTTCTATTCTTTGAAATTGTATTC
TCAAATCAGTTGGCAAGACTTTGTTCGAGTTCTCTTGTT

>CL951Contig1
GGGATCGTTACGATAACCCTAAACATTACAATTCGCCTCTTCTTCTTTCATCATCATCAT
CATCATCTTCTTGCTCCTTTATACAATTCTCTTTAACTATCGGATTCTTAATTGTTTGTT
CGAGAGAAATCATACATACCAAACCTTGAATTGAAAACTGAATGTTCTAATGGAGACCAA
AGGTGGGAAAAAGTCTAGTAGTAGTAGTAAATCTTTATTTTATGAAGCTCCCCTAGGATA
CAGCATTGAAGACGTTCGACCAAACGGAGGAATCAAGAAGTTCAGATCGGCTGCTTACTC
CAACTGCGCTCGCAAACCATCCTGATATAGCTCGAGTTAGGTTCCCTTCACGTCGATTGA
CGTGCTTTTAATTTACTGCTTTCCAATTAGTTTAGTATTAGCACCCTTTTTCCTCCTTTT
CTTCTGTTCTCGGATTCTTTTGTCTTTGCTCCCTTGGTGGTTAAGTTGTTCCCTAGAAAG
AAATGGCGCAGGCAGTTTCTGCAATTGGTTTTGAAGGTTATGAAAAGAGGCTCGAAATAA
CGTTTTTTGAGCCAAGCATCTTTGCTGATCCTGAAGGGCAGGGTCTCCGAGCGCTTTCTA
AAGCCCAACTGGATGAGATTCTGAACCCAGCTGAATGCACAATAGTCTCTTCGTTGTCAA
ACGACCAGGTAGACTCATACGTTCTATCTGAGTCTAGTCTATTTGTTTTCCCGTACAAGA
TCGTCATCAAAACTTGTGGGACAACCAAGCTGCTTCTGTCGATCCCGCCCATTATGAAGC
TTGCTGACTCCATCTCCCTCACTGTCCGGTCAGTGAGGTACACCCGTGGTAGCTTCATCT
TCCCTGGTGCACAGTCCTACCCACATCGCAGCTTCTCCGAAGAAGTTTCTGTGCCCGATG
GTCATTTCGAGAAACTTGGTTTGAGCAGCAAAGCGTACGTGATGGGTGGTTTCGACAAAC
CCCAAAAATGGTTCATTTATTCTGCTTCGGTTGGACCTGTTTCCTCTGGAGATCCTGTCT
ACACACTGGAGATGTGCATGACTAGTTTGGACAGGGAGAAGGCATCTGTCTTCTACAAGA
CTCAATGGAGCTCCGCTGGAACCATGACGAACGACTCTGGTATACGAAAGATACTCCCAG
ACTCGGACATCTGCGATTTTGAGTTCGAGCCATGTGGTTATTCCATGAATGCAATTGAAG
ATGGTGTGATCTCAACCATTCATGTGACCCCTGAAGATGGTTTCAGTTATGCTAGCTTTG
AGGCAGTCGGGTACGATCTAAAAGCAGTGAGCCTGGAGAAGATGGTTCAAAGGGTGCTGG
CGTGTTTTGAACCAGGTGAATTCTCGATTGCTGTTGGTGCAGCCGTGGCATCAAAGTCTC
TCGAGAAGACATGCTGGATCGATGTGGATGGATACAGCGTGGAAGAGACGTGCGGTGAAG
AACTGGGCGGAGAAGGTTCAATCATTTACCAGAAGTTTGTGAAGAAAGATGGGAGCTGCT
GTGGTTCTCCTCGATCTGTTTTGAAAAGTGGGAGCTGGAAAGAGAAGGAGAATGAAGAAA
AGGGAGTAGAGTAGATTTAGTAGTAAGTAATGAAGAAGGGTTGTGTCTTTCTGTATGTTG
AATAAGAGCCGTATGGCTGCTGTTTGTTTCTTTGGACTGTTGCGTTTTTTGAATCTTGTT
TAACAATGGATGGAT

>CL956Contig1
CAACTCTCACAATCACAATCTCCTCTTCCCTCCTCTCTACGCAATTCCATATATACCCAA
AAGTAATTAAAACCTGCAAATCTTTGTGTTCAACAATGGCGGACAAGCGAGAAAAGAGTA
CTACAGCAAGTTCTCAAATCATCACAGGATCATGTGAAGAAGGTGGTGAAGGAAGTTCCG
GCATCCGCACGGTGGAGACGCTGCTGAGGCTGCTTCCGGTGGGGCTTTGTGTGGCCGCGT
TAGTTGTCATGCTTAAAGATTCTGAAACTAATGAATACGGCTCTCTTTCATACTCCAACC
TCACTGCTTTCAGGTTTTTGGTGCATGCTAATGGCATCTGTGCTGGTTATTCGCTACTGT
CGGCTGCTTTCACTGCAATACCTCGCCCTATAACCATGCCTCGAGCTTGGACCTTCTTCC
TCCTTGATCAGGTTTTAACATACCTGATACTGGCCGCCGGTGCGGTGGCGACGGAGGTGG
CGTTTCTAACATACAAAGGAGATGTGGCGGTGACTTGGAGCGAGGTGTGTGGAACTTACG
GCGACTTCTGTAGAAAGGCGACGGCTTCCATCATCATCACCTTCGTGGTGGTGATCTGCT
ACGTTTTGCTGTCGCTAATCTCATCTTACAGGCTCTTCAGCAAGTATGATGCACCAGTTG
GGTACAAAAATAAGGGGATAGAGATCGTTGATTTTGGAAATTAGGAGATCGATGAAAACC
TGTTTCCTGTGAAGAACAAGAATATGTAATAAGATTATATATTAATTATGAACAGAGATT
TTATATATGATGATGGTGATNGTAAATATTGTTTGTTCTTGGGTTTTTCCTTGATGTAAC
TTGACCTTC

>CL959Contig1
GCGGGAGGCTCAATTATACACACCCTTCTTTGATAATTACTCAGCTCTATCCACTCGCAT
CAATGGCGTCACCGCCGGATACTAGCAAGACAACCAAACTCGAAAGATACAATAGCTATA
TCCGGAGAGTAAATAGCACCAAGCTTTTGGCTGCTTCCTCCAAGCTTCTGTTTCGGGTTA
CCCTTTTGGTTGCTTTGATCTTGATCTTCTTCTTTACGTTTAATTATCCTCCAGCTTCCG
ATAACGTTGCTAGTCCCGCTGGCCGCCATGTCCACACCACATCCCATCTCTTGTCTTCCG
CGTTTTACGGTAGTGGTGCGTCGTGGGAGAAGGAGGTGAGGCGTTCGTCAACCCCTCGTC
GTCCTAATGGGTTCTCGGTGCTGGTCACCGGTGCCGGAGGATTTGTTGGGACGCACTGCT
CGCTTGCTTTGAAGAAACGCGGTGATGGTGTCCTGGGTCTGGATAATTTCAATACTTACT
ATGACCCGTCGTTGAAACGGGCGAGACAGAAGGTTTTGAAGCAACACGAGATCTTCATCG
TTGAAGGAGATCTAAACGACGGCGAGTTGTTGGCTAAGCTTTTTGACATTGTTCCCTTCA
CACATGTGCTTCACTTGGCTGCTCAGGCGGGTGTACGTTACGCCATGGAGAATCCAATGT
CCTACGTTAATTCCAACATTGCCGGATTCGTGAATCTCCTTGAAGTCGCGAAAAACGCCG
ATCCACAGCCGTCGATGGTATGGGCTTCTTCTAGCTCCGTTTATGGATTGAACACCGAGA
ATCCGTTCTCAGAATCTCACCGCACGGACCAACCGGCCAGCCTCTATGCCGCCACAAAAA
AGGCGGGGAGAGGAAATCGCCCACACCTACAACCATATCTACG

>CL963Contig1
GGGAATAGCCGAACCCGGGAGAAGGAAGGGGCCGCAGCCACCACCTGAAGATGACGACCA
GATCGATAGCTTCGATTGGTAGTTCATGGAAGCAGTCATCTTTCAACTTAATCAGAAGGA
CACTCAGCACCTCTTCTCCTGCTTCGGCTTCCACTTCCACTTCTGCTTCAAACCCTAGTA
CGACACTTTCCAAATCAAAGAGAAAGAAGAAGAAGAATTTGTTCGAGGTGGCTCAGTTTC
TTCCTAATTGGGGAATCGGTTATCAAATGGCTAAAACCCACTGGTCTGGCGTCGCTTATC
AGATTACCAAGATCAATCTTTACAAGGATGGTAAGCATGGCAAGGCTTGGGGAATTGTTC
ACAAAGATGGTATACCAGCTGCTGATGCTCCAAAGAAGATTAGCGGTGTTCACAAGCGTT
GCTGGAAATATATTCCGGACTCCAATAAAACCAAACAAATAACACCTGAATCTCAACCTC
AATCCGAACCAGAAGTTCAAGCTACATGATACCCTCTACACAAGGTTAGATGTCGTTCTC
TTTGCTCTTTCTTTTTGGGACACATTTGGCATGGTGCTCGAATTATGTTTAGAGATGTTT
TTGCTCGGATTGACCCAGATTTGGTTGCTCAATTGGAGCATTCCGTTGATGTTTTTTAGA
AGAATCTTTTTCATTTTCTTTTTTAAAGTGCTAGCAATGAGGTTGCATGTTAAACCTCTT
TTCGTCTTGCTACGTTTGCCATCAACCAATGTTTCAATTTTTGATCTTGATCAAGACTT
CATGTGATCTCATTGATTGTTTTTAAATTTCTTCAGTTANTTGCTTCACGGTTCTATATA
TACATCCTCTGGTGTG

>CL967Contig1
CCATTATATATGGAGTCTCCTATTTGGCCGGAGAGTTTACCGATTAACCGGAAAAAGGCT
ATTCAAGAACTCACCCAAGGCCAAGAATGGACCGATAAGCTTCGGGAAATCCTTCAACAG
TCGGAAAACATCGAGTCCGACTCCGCATCACTCGACGGTGTAGTGGATCGAATCTTGGGG
ATGTTCGACAACACCCTCTCGATCATGGGCTCTCGTACTTCCAACGAGCCTCTTCAGTTT
CTGACCAATTATTTACAAACTAGTTATAGTTTTGATGAGCAGAAATCAAAAACAAGTGAT
TTGCAATCCTTGTGTAGTTTGGAATTGGATGAGCGGAAATTAAGAAAGTCTGACGAGACG
TTTTCGCTCCAAACGAGTTATCTGGAATCCCCACGTAGTTCAGACGAGAACAAATCAAAA
AAGTATGACGAGACTTCAAGAATGGTAATACCTGTGAAAATGAAAAGGGGATGTCATAA
AAGAAAAACCTCGTGGGCATCTACACAAATAACTTCAATTTTGACCGACGATGGTCATGC
ATGGAGAAAATATGGTCAAAAGAAGATTCTCGAGTCAAAACATGAAAGAAGCTATTATCG
GTGCACCTACAAGCATGACCAAGGGTGTCTAGCAACCAAACAAGTTCAAAAGATGGAAGA
TGAGCCACCGGTATATAAAATAACGTACATGAGAAGCCATACTTGTAAAAATCTACAACG
AGCACCGCAAATCATTTTGGACTCTGTGGATCCTAGAGATACCTCAATCCTTCTTAACTT
TAAGGCGAAGGAGCTCACGGGAAACAAACAAGTTAACCACTTTTTCCAACCCATGAAACA
TGAACCCAATGAAGGTTCTCCTTCCTTAGGTAATCAGAGAGACAACCAATCTACACCTTC
CGATGATTGTCTTTTATGGGATCTGATTATGAAAGTTCCACAAGTTCCATTAGAATCAGT
ATCTATGTCGGTAGGGTTAGATCATGAGATATATTTGTGGTCGGAGCATGGGGACATGAC
ATCCTCATATTCATCTATGGCTAGTACCGAACGGCATGAGATGGATTATATGTTTGAAAG
TAATGATTTCAAAGATTTTTCCTTTTGAGTTTTTGCATGTATTTATGATAATGTAAAGAA
TGCAGAATTGTTTTGTGA

>CL971Contig1
CGGGGGTTTTGTTGGTGGCCTTTCTCCACTGCCAATGAACAGTCCGTGGCAACATTTTTT
AGCCATGTTATGTCTGCAATTGGTGGAAATACGGCTGGTCCAGGTGATGCTGTTGTCAAT
GTGTACATTAATCATGAGAAGAAGTTTGCTTTTGTGGAGATGAGATCTGTTGAGGAGGCA
AGTAATGCAATGGCTTTGGATGGCATTATATTCGAGGGAGCGCCTGTAAAGGTCCGGAGA
CCTAGTGATTATAATCCCTCACTGGCTGCGACTCTTGGTCCAAGTCAACCTAACCCGAAC
CTGAATCTAGCCGCTGTTGGCCTGACACCAGGCTCTGCTGGCGGGCTGGAGGGTCCAGAC
CGCATATTTGTCGGTGGGCTTCCTTATTATTTCACAGAGGCGCAGGTCAGGGAGCTACTG
GAGTCTTTTGGGGCTCTTCGGGGATTTGATCTTGTGAAGGACAGAGAAACTGGCAACTCG
AAAGGTTATGCGTTCTGTGTATATCAGGATTTATCCGTCACAGATATTGCTTGTGCAGCT
CTTAATGGTATCAAGATGGGTGACAAAACCCTTACGGTTAGACGCGCTAACCAGGGCCAA
ACACAACCAAAGCCTGAGCAGGAGAGCGTACTGTTACATGCACAGCAACAAATTGCATTG
CAGAGACTCATGTTGCAACCAGGGGCAATTGGCACAACTCCCACCAAGGTTCTATGTTTA
ACACAAGTGGTGACTGAGGACGAGCTCAAAGTTGACGACGATTATGAAGATATATTGGAA
GATATGAGACTAGAATGTGAAAAATTTGGTAGCTTGGTGAATGTGGTCATCCCACGCCCA
AATCCTAATGGCGAACCAGCACCAGGAGTTGGCAAGGTTTTCTTGGAATATCTCGACACG
GAAGGTTCAACGAAAGCACGGGCAGGACTGAATGGAAGGAAATTTGGTGGGAACCAAGTG
GTGGCGAGCTTTTACCCGGAGAACAAGTTCCATCAGGGCGAGTATGATGGATAGGTAGTT
GTATTATGTTTGCTTGTATTACTTACCAGCCAGCCAGCCAGCCTCATGTTCGGTTACCAA
TTTTCTGTTGATTAGAACATAAGATTAGATGTGTAATGTCTGTTTTCGAGATTTGGTAGA
GTTATTATTCCTGACTTGATGGCGAGTAACTGTAGTAGGGATGCTAGCAAATTGCCCGTG
GTTTTGGCTGTACCACATCGATGATTCGTGACGGAACATAATCCTTCGGCTCAG

>CL975Contig1
CGGGGCCCACCTACTCCTCTATTCCCTTCCTTGATTCTTTCATCTATTCAGCTATTCTCT
TATCGCATTCATCTCAAACTCATCTGGGTTTGGTTTTTTCACTCTCAATTCTTCCGCATC
GGCATCGTCTAAGATCCTTCAGTCAAGATATGAATTTTTTCTGTAGGAACATGGCTGACG
AATCTTCACCTTCGCAGCATGATATTGTTCGGTGCCCATTTTTGCGCAACATTAATGAAC
CGACTAACTTCTCCTTTTCATCATCCATGGCTTTCCCATTGCCCGCCCGGGGAACCAAAG
GTCCTATATTTGAGGACGGTCCCAATTTTGATATGGCGTTTAGGCTTTTCCATGGCCAGA
ATGGTGTTGTCCCGCTTTCTGAGGGATCATTGCAATTTCCCCAAAAGGTGAAGGCCGAAC
CAGTGTCCCAGCAGTTTAATCCTTTGGCAGCAAAGGCAGCCACTATCAGTCTCTCGGGTT
TTGGAGGGTCCTTCGGTTTTGATGCATTCAACGAGATGTTCAAGAATCAACAAAAAAAAG
AATAAATCTTCCAAGAAAGACTCTACTGAGAGTGGTGACTCGAAGCATGAGGCAATGGG
CGAGGAGTGGCTTAAAAGTGGGAATTGTCCAATTGCCAAGTCATATCGGGCGGTCAGTAA
TGTTCTACCAATTGTGGCCAAGGCATTGAAACCACCATCGGGCATAAAGTACAAGTGCC
CACAGGCAATCGTGGCTGCCCGGGCAGCTCTAGCACGAACCGCCTTTGCAAAGAACCTCA
GACCTCAACCGCTCCCCGCAAAGATACTAGTGATCGGGGTAATGGGCATGGCCGCTAACG
TCCCATTAGGAATATGGCGAGAACACACCGAGAAATTCTCACCTTCTTGGTTTGCAGCTG
TTCATGCCGCTGTTCCTTTTATAGCCATGCTCAGAAAGTCAGTTCTGATGCCAAAAACAG
CCATGGCATTTACAATTGCGGCTTCTATTCTCGGGCAGGTTATTGGATCTAGAGCTGAGC
GGTACCGCCTGAAAGCCATTGCAGCCAGACCCCCAGCTGTGGCGGGAACTTTTGTTGGCG
GGTTTGACCCGGCAGGGGTCAATATGGGTGGCTCGCATCCAGTGGGAGTTACAGGTGGAC
ATTGTGGTGAAGCCGTTGAGGGAAAATCTGGCCCGCTGCAAGTCGCTGGGCCATCGGCTT
AGCTTGTGTAAGCTTCTGCTTATCTCGGTTGTGTTATGTATTGTTCGTCTTTTTGTCGGG
CATATGAGTTGAAAACAATAAAAGTTACTGGATTATTATTTCATAAATGTTGCCGAATGT
GTCTAAAGACTCGGCCTGTTTTGGCATACAATGTGGTACCTTCAGGTGCTAATTGATGCC
GGGTAAGTTTGGTTGTCAACTT

>CL979Contig1
ATAACTAAACGCAACCTTCCTTCCATTGGTTTTCTCATCTCTCTCTCCTCGCAACCACC
AACTACCCCTTTTTTCCGATCTATCACTTGCCGTCGACGGCACCGGCACCGCCACCATGA
TGCACATGACCTTCTACTGGGGCCGAAAGGTCACTCTGCTTTTCGATTCATGGAGCACGG
ACTCATGGTTCAGTTACTCTTTCACCTTAATCGCTTGCCTCCTCTTCTCCGTCTTCTACC
AATACATGGAAGATCGCCGTCTCCGATTCAAGCTCCTCTCTTCTTCCGCCCTTCGCAACA
ACGCCGATGGAGCTGTCGACACCACTCCTCTCCTCTACACCAAGATATTAGCCGGCGGTA
GCCGGTGGAATCTCGGCAGGTTTGCTGGATCTGCGCTCTTCGGGATTAATTCCGCGCTTG
GTTACTTCCTCATGCTTGCGATCATGTCGTTTAACGCCGGTGTGTTTGTCGCCATCGTCG
TCGGACTCGCCGTTGGATACTTGTTGTTTAGGAGCGGCGATGATGAGCAAGTGGTGGTTG
TTGATAATCCTTGCGCTTGTGCTTGACATTTGATCTTGTTTTCGCTTCTTTCTAGACCGA
TCTAATCAAAATTGGGGACCGCCTCTCTGTATTTTACATTTGATAGGATTGAAACCTAAA
CCTACATGTACGTAAGTTTGAATTTATATGGTTGTTCTGTATTATTATTATCATCATCAT
CATCATCTATTGTTGTTTGAATCAAATCTAATTTTCTCAATGAT

>CL983Contig1
CATTACGTTCTGCCGAAGATGAACATGGTAAGAGGAAAAAATCTCATCTGGTACGAGCGA
TGATATGAATGAAGAGTCTTACCCAGCTAAGCGAGGGTGACGACTCTTACTCGGAATCAA
ACACCTCCCCTTCGATTCTTCTCAACTCAACTTGCTAAAAGGAAATTATCATGTCTTCCT
TTGCGACTGCCGAAGTTTGCGACGCACATGCATCCCACCTAGCCGTTGGTGATCTTCGAG
CCCTGGAGCCCGTGTTCAAGATTTACGGGCAATGTCGAGCTTTCTCTGGGCCCATAGTCA
CACTCAAGGTGTTTGAGGACAACGTTTTGGTTCGGGAGTATCTCGAGACAAGGGGGGACG
GTCGGGTCCTAGTCATTGATGGCGGTGGAAGCATGAGATGTGCACTCGTGGGCGGCAATC
TTGGCCAGTTGGCTCTGAACAACGGGTGGGCAGGAATTGTCGTCAATGGGTGCATCAGAG
ACGTGGATGAGATCAACGATTGCGATATTGGGGTTCGAGCATTGGCTTCTCATCCTCAAA
AGTCGTATAAAAGAGGTGTCGGTGAAAAGAACGTGCCGGTTCATATCGGAGGAACCATAA
TCCATGATGGTGAATGGTTGTATGCCGATAGCGATGGGATTCTTGTGTCGAAAACCGAGT
TGTCGTTGTGAAAGTTTCCCTATCGATACATCCTTCAGAAAATGCCGAAGTGTTCAGTGT
TTTTTTCCTTATCGTAGTCTTGTAACAAATATTTTGAGACGATGGATTCTTTGTATTAC
AGTCTCTGGTCATATAAGGTGGTAGTCATCTTTGCAGAATAATTGGAAAGTTTCGGGTTC
GATTTCAAGTACCATCCACCCGGTCTTGGGAGATGGGACATACGATTTACGTCCCCATGA
TAAACATAGAACTGGTCGATGTTCCGGAAGGTTCTTTTTATTGTTCGGAAAATTTATGA

>CL983Contig2
TCCCAACCAACGAAGAAGAAGAAGAAGAAGAAACACACACAATTACGTTCTGCACGAAGA
ATCAAACACCTCCCCTTCGATTCTTCTCAACTCAACTTGCTAAAAGGAAATTATCATGTC
TTCCTTTGCGACTGCCGAAGTTTGCGACGCACATGCATCCCACCTAGCCGTTGGTGATCT
CCGAGCCCTGGAGCCCGTGTTCAAGATTTACGGGCAATGTCGAGCTTTCTCTGGGCCCAT
AGTCACACTCAAGGTGTTTGAGGACAACGTTTTGGTTCGGGAGTATCTCGAGACAAGGGG
GGACAGTCGGGTCCTAGTCATTGATGGCGGTGGAAGCATGAGATGTGCACTCGTGGGCGG
CAATCTTGGCCAGTTGGCTCTGAACAACGGGTGGGCAGGAATTGTCGTCAATGGGTGCAT
CAGAGACGTGGATGAGATCAACGATTGCGATATTGGGGTTCGAGCATTGGCTTCTCATCC
TCAAAAGTCGTATAAAAGAGGTGTCGGTGAAAAGAACGTGCCGGTTCATATCGGAGGAAC
CATAATCCATGATGGTGAATGGTTGTATGCCGATAGCGATGGGATTCTTGTGTCGAANAC
CGAGTTGTCGTTGTGAAAGTTTCCCTATCGATACATCCTTCAGAAAATGCCGAAAGGGTC
AGTGTTTTTTTTCCTTATCGTAGTCTTGTAACAAATACTTTGAGACGATGGATTCCTTGT
ATTACAGTCTCTGGTCATANTAAGTGGTAGTCATCTTTGGTA

>CL987Contig1
GGGATCCTCCTTCTCCACTTATACAGTACCGGAGAACACTTCATTTTCTACGGCGGCGTG
TTGCAGAAGCCGGTGGTTCTACTAATAAATGGTGTTGGGGGTTACTGTTGCAGTTATCGG
ATCTCCTTCCTCATTCTTTACCCCTAAACCCTCTTCTACATCGCAATGGGTGCAGAACC
AAATTAAATCATCCCCAATTCGACATACCACCTATGCATCATCCTCTTCTTTATCTGATG
AGATGGGTTCATTGGATGATGGTAGATCATCTAACATCGATAGAAGAAAATGGTTGGTGT
CATCTTTGGGGTTATTAGCAGTGACATTGGGAAATAGTGTAGGAGGTGGAGTTGCTGCGG
CATCTAATTTTGCAGACATGCCAGCTTTAAAGGGTAAGGATTATGGAAAATCGAAGATGA
AGTATCCCGATTATGCTGAGACAAGCTCAGGACTCCAGTATAAGGACTTGCGAAGGGGAA
GTGGCCAAACGGCAAAGATGGGAGACACTGTTGTGGTTGATTGGGATGGTTACACGATTG
GATATTATGGCCGCATATTTGAAGCTAGAAACAAGACGAAAGGTGGTTCCTTTGAGGGAG
ATGATAAGTCCTTCTACAGATTCCGACTAGGTTCCCATGAGGTGATACCAGCTTTTGAGG
AAGCTGTTTCAGGCATGGCTTTGGGTGGCATTAGAAGGATCATTGTGCCCCCACACCTTG
GATATCCTGAGAATGATTACAACAAGAGTGGTCCAAAACCAACAACATTTTCGGGCCAAC
GAGCATTGGATTTTGTGCTCAAGAACCAAGGATTGATCGATAAAACCCTTTTGTTTGACA
TTGAGCTTATAAACATTATACCCAACTGAAATACAGCTCTCAGATAAACTGTAAGCAAGG
CTCATTCACACATGAAGACGCACCTTTGTTTGCTTTTATTTGTATTTCATACAAGTGATT
CATAGTGAACCCAACTGAAATACAGCTCAGTTTACCTGTAAGCAAGGCTCGTTCACACAT
GAAGACACCNTTTTTTTGTCTGGTTCATACAAGTGATGTATTCATAACGAACCCCAACTG
AATGCAGCTAAAGCTACCTGTA

>CL991Contig1
AACCACACCCCTCTCTCTAGAAGCCATGACGAGCCCTTCTGCTTCTTCTCGCAAGACGC
TAAGCAAGATCGCAACGAATCGTCTCCAGAAAGAGCTAATGGAATGGCAGGTCAATCCAC
CTGCTGGATTCAAACACAAAGTCACTGATAATCTCCAAAGATGGGTCATTGAGGTCAACG
GTGCACCAGGGACTCTGTATGCTAATGAAACTTTCCAACTGCAAGTTGATTTTCCTGAGC
ATTACCCTATGGAAGCGCCACAGGTTATTTTTATTCCTCCAGCTCCACTTCATCCGCACA
TTTATAGCAATGGTCATATTTGTTTAGATATCTTGTATGATTCATGGTCCCCTGCCATGA
CTGTCAGTTCTGTATGCATAAGCATTGTCTCCATGTTATCAAGCTCCACTTCCAAGCAAC
GACCGGCTGATGATGAACGCTACGTGAAGAACTGTAGAAACGGGAGATCTCCAAAGGAGA
CGAGATGGTGGTTCCACGACGATAAAGTATAACGAGTAAAAGTGTGTAGAAGGAGTCTTT
GATTTGGGTTTAGAAAGGATGTGGTTCCCTTTCCTTCAAAACTCTACATTTTATTTAAAA
CAGTGTCTAACTTAAGCACGTGGCTCCATAGAAGATTGAGTAATGAATGAATGAATGCCA
CCTTATGTACTTTGTAAAGTGGATTACATCTGAAAATGCAACCTGAGGAAGTTTCACACT
G

>CL995Contig1
CGGGGGAACAACCTGGTTTGTCTCCTACACCAGGTCTCCCACCTCCTCATCCTCCCTGCG
CCGCAATCCAACAACGAACAACTTCACGGCTGTCAAACTCAAACAAACAGGGGATTAATT
CATCGAAACAGATTCAAGATGCAGCAGACCAACGGCAACGGCAACGGCACCGGAAACGGA
ACCGGCAACGGCAACAGCACTGGCAACGGCGCTGGCTCTGATTTGACTCAACAACAGCAA
CAACAACAGCAGCAGCAGTGGTTGGCGATGCAGCAGTATCAGCAACAACAATGGTTGGCG
ATGCAGCAGTACCCTGCCGCCGCCGCCGCGTCTATGGCTATGCATCACCCGGCGGCCATG
ATGTACCAACAACCGCCGCCACCGTATATGCCCTATCACTATCAGCAACAAGGGCAGCAA
CAGCAGTATCAACAACATCAAGCAAGTAATCAGATTCAGAGTTCGAGTGAAGATAACAAG
ACGATCTGGGTTGGTGATCTACAACACTGGATGGACGAAACTTATCTCCAGTCTTGCTTC
TCGCAGATCGGCGAGGTACAATCTATAAAGCTGATACGGAATAAGCAGACTGGTCAGTCA
GAGCGTTATGGATTCATCGAGTTCCTTTCTCATGAAGCAGCCGAGAAAGTTCTTCAGAGC
TACAATGGGACCATGATGCCAAGTACTGATCAAGCTTTCCGGTTAAACTGGGCAAGCTTT
AGCACAGGGGAAAAGCGTGGGGATACTGGGTCGGATCTGTCTATATTTGTGGGAGATTT
GGCTCCAGATGTAACTGATACATTTGTGCATGAAACATTTGCTAGCAGATATCCATCGGT
CAAAGGTGCAAAAGTAGTTGTTGA

>CL999Contig1
GCGGGGGACTAAACACCACCAAAACCACACACAGAGACTAAATGGCTCTTAGAATGTGGG
CTTCTTCCACAGCCAATGCTCTAAGGCTCTCCTCTGTTTCCAGACCTCATTTCTCCCCTC
TTTCCAGATGCTTCTCTTCAGTTCTGGATGGGTTGAAGTATGCAAATTCACATGAATGGG
TGAAGCATGAAGGCTCTGTTGCTACAATTGGTATCACTGACCATGCTCAGGACCATCTTG
GAGAGGTGGTGTTTGTGGATTTGCCGGATGTCGGTGGCTCGGTAACCAAAGCCACCGGAT
TCGGGGCAGTGGAGAGTGTTAAAGCCACCAGTGACATTAACTCCCCGGTCTCTGGAGAGA
TCGTTGAGGTCAATTCAAAGCTCTCCGAAACTCCCGGTTTGATCAATACGAGCCCGTATG
AAGATGGATGGATGATTAAGGTGAAGCCGAGCAACGCATCGGAGTTGGAAGCTTTAATGG
GTGCGAAAGAGTATACGAAATTCTGTGAAGAAGAAGACGCTTCTCACTAGACTTGAACAT
ACACAACGTCCTACGAATTTTTTTCGTTTCTTCCTCAACTTCGACTAACTGAAATCTCAG
TTGTTTCAAATAAATCATATTATTCGAAGATTTGATGTCGTTTTATTTATAAATCATGAT
ACGGGTTGATATATGTTCAATCTAGGTACGTTTGTACTTTTGTTTTAAGGTAATGAGTTA
TGCTGGTCATTTTCACCTGAAAGATTCAGTTAAAAAGAATCTGTTCGTGTCC

>CL1003Contig1
TTAAGCGACGCAACCGACCTGATTGCCAACGGGATTCTTTGAATTGGTTTAGACCCTCAC
CTGCTACTGCTTCAAATCTTCAATCCAATTCAAATTGCATCTACTTTCCCTCTCTAGATC
CGATTGCCAATTGCCATGCCTTCAAGAAGAAGAACGCTGCTGAAGGTCATCATTCTTGGC
GACAGCGGGGTCGGTAAGACATCTTTGATGAACCAATATGTGAACAAGAAGTTTAGCAAT
CAATATAAGGCAACAATAGGAGCTGATTTCTTGACAAAGGAAGTGCAATTTGAGGACAGG
CTCTTCACTCTGCAGATCTGGGATACAGCAGGACAGGAAAGATTTCAGAGCCTTGGTGTT
GCTTTCTACCGCGGAGCAGATTGTTGTGTCCTAGTGTACGACGTGAATGTTCAGAAATCC
TTTGATAGTCTCAACAATTGGAGGGAGGAATTCCTCATCCAGGCAAGTCCTTCAGATCCA
GAAAATTTTCCGTTTGTGGTTCTGGGTAACAAGGTTGATGTAGACGGTGGCAACAGCAGA
GTGGTATCTGAGAAAAAAGCCAGGGCTTGGTGTGCCTCAAAAGGCAACATACCATATTTT
GAGACCTCTGCAAAGGAGGGAATCAATGTTGAAGAAGCTTTTCAAGTTATTTCAAAGAAT
GCCTTGACCATTGGAGATGAGGAAGAAATATATGTGCCGGACACCATTGATGTAGGGAGC
AACAGCCAACAGAGGGCCTCCGGATGCGAATGCTAAAAGCAATATGAGAGATTCTTTTG
TGTAAAATTTACTGCTCTATCGTTCCTTTTAAGGATGTTGTGATCTTGTAAGTTGATATT
GATACCCATTTATGGGAAAACACACAAATTGGATGTCATGACAAATATTCTTCATGAATA
CTTACGAAATTGGTGGTTCTCTATA

>CL1007Contig1
CGGGGCGCCTAATTACTCATTCTGAGGCGAAGTTGGGAGAGAGCGAGAGAGCCGAAAAAT
GGGTAGGAAGAAGGAAGTGGTGTTTGACGAACAACCGCCGGACTTCGATCCAGCCAACCC
CTACAAGGATCCGGTGGCGATGATCGAGATGCGCGAGCATCTCGTGAGGGAGAAATGGAT
CGACATCGAGACCTCAAAGATAATCCGTGACAAGCTCCGGTGGTGCTACCGCATTGAAGG
CGTCAATCACCTTCAGAAGTGTCGTCACCTTGTCGAGCAGTACCTCGATTCTACTCGTGG
TATTGGATGGGGTAAAGACGGTCGCCATCCTGATCAGCACGCTCCCAAGGTTCAGAGCTT
GGAATGATGTCTTTTTAACGGTTATTGAATTGTCTTCTGGTTATGCATGTAGAAATTGGA
GAGAGGCTGGAGCTGCTTTCATACACCAGTTTGGTTAAAACTCGCCCCCAGTTTATCGTT
TTTTTATGTTCACGCTCGTGATAATTTGACATACCTTTTCTGCTTGCTTGACAATCGTAG
CCGATCATTATCTGGATCCAAATTTCGGATTTAACGATATTTGATAATAAAAAAAGGTT
CTTGCTCTCTTGTTTGATTGAAATTGATGCAAGTTTTATTTTGGAAGGCCTTTATACTAA
TTGTAATGGTTGTTTCTTGTCCCATTTTCAAGTCAAAATGTTCTATTTCCCCACTGTATT
GTTGCAAGATACTGATGTTGATTTTGGTTCTGAAAGTACCACCCTGTTTAGGGCTATATA
GAAAGAATAACCTTCTGGC

>CL1011Contig1
GATAGACAGCCATGAAACTCTGTTCCTGGAACTAACATCTCCCTGCATTACAACTTTAC
CTAAGATACCCACCAAGAACCCATCATATATTGCCACAAAAACATGGAAGATTCATGCAA
AAGCAAAAGGGTTTAAAGGGGCAAATCTGGAAAAACAAAAACTTATGATGAAAGAAGAAA
AGAAGAAGATGAAAGAAGATGCAGATGATAAAATACCAGATGTTGTGATGGAAAGGATGA
TAGTTAGGATTTTATTCAATGTGGGGGTGCCTTTGGTAACTGGGTTAGCTCTGCTTCAAA
TCTTTAGTGTAATAAAGGAACAGAATTTATGGCAAGTGCCACGTTGGCTTCCATTCTTGA
CAACTTTCATCACATTTGGAGCTTCAACACTTGGAATTGCTTATGGCACTCTGTCCACCA
GTTGGGATGAAGACAACAAAGGTTCGCTTCTTGGGCTTGAAGAAGCCAAGAAGAATTGGG
TTCAAATGTGGGATGAAGACGATGATGATGCAGGGAAGAACATTTGAGGTTTGGTGGGAA
TGGAACCTAATAGGAAAAAGCCAGCCAGCCAGCCAGCCAGACAGCCAGCCTTTGGG
TAGGCGTTATAAGGTCAACTTAAAAAATCCCATTTGCAGGGTACAACATCTAATCCATAA
AGTACAAATCTGTTCATGATATCCTAAATTTATTACTACTAAAATTAAAAATCACATGTT
TATGTATTAATGAAGTTACACCAACTGACTGACTACTGACAAATGCACAAGTCTTGCCCG
CTTCAATGTTCCCAAGTTCACACATGTGGGTTTGATGCATGATAGATCCGGG

>CL1015Contig1
GTCATTGTCACAGAAATCGACCCCATCTGTGCCCTTCAGGCCACCATGGAAGGTCTCCAA
GTCCGAACCTTGGAAGACGTCGTCTCAGAAGCCGATATCTTCGTCACCACCACCGGCAAC
AAAGGCATCATCATGGTCAGCGACATGAGGAAGATGAAGAACAACGCCATCGTCTGCAAC
ATTGGACATTTCGACAACGAAATCGACATGCTTGGACTCGAAACCTACCCTGGTGTGAAG
CGCATCACCATCAAACCCCAAACCGACAGGTGGGTGTTCCCCGAAACCAACACGGGCATC
ATCATCTTGGCTGAGGGTCGGCTGATGAACTTGGGTTGTGCCACCGGCCACCCCAGCTTC
GTGATGTCATGCTCATTCACCAACCAAGTGATTGCCCAGCTTGAGCTATGGAAGGAGAAG
AGCAGTGGGAAGTACGGGAAGGAAGTGTATGTGTTGCCCAAACATCTTGATGAGAAGGTA
GCTGCCCTTCATCTTGAAAAGCTTGGAGCCAAGCTGACCAAGCTGAGCAAGGATCAAGCC
GACTATATCAGTGTGCCAGTCGAGGGTCCATACAAGCCAGCTCATTACAGGTACTAAGCT
GTGATTTTGGGGGCAATCTGAAGAGGGTTATATGTGATTGCTTTATGCCTACAAGATACA
ATTTGATTATGTGTTGTTAGCTTTGGTGATTTTTATGGGGTTGTGTTGGTGGGAAAGTAA
GTGAATGGTGTTTCTTTGTTGAAAGGCCATTGAATAAGGGTTTTTGAGTGTGAAAGGGTT
GTGTAACACCACTTGTAGTAGGGTTTTTTTGGGGTTATTTATAGGTTTTTGCTTGCAGTC
TTTTGTCACTTGAATTCATGAGGAAATCAAAGAAAAGGAGAAGACTTTTTTCTAC

>CL1019Contig1
GGCGGGGGTATGTGACGAATATATTTGGCTTTTAGAGATTCGGTTTATTATGGCCGCAA
CGATGTTAGCTCGAATGCTCTTGTTCGTATTAGCGCTCTCGATCGTCGAATTCTCGACAT
CTCATGTACTGAAAAGCTCAGTCAATTGTCTCGACTGTCTTGCTGGTTCTGATTTAGCAG
GCATCAAGATACTAGTGAAGTGCAAGCAAGTGAAAAACTTAGCCATGGCTACAACCAACG
AGCATGGTGCCTTTGAGACACAACTACCCTCGAGCAATTGCGAAGCCAAGATCATGGGTG
GCCCAAAGCAACTCTACATTTCAAGAAATACCATGGTCACAAGCATAACAGATGTCCGTG
AAACCGACTCTTACACCACATCTCGACCCTTGAGTTTCTATATGTCATGCCCTTTGTCAC
AAACCCATGATGGGAAATGTGGGGCAACGAATGATTCGACCGGAAGGAATGTCAGGTCGT
CGAAGACCGTTGATTTGCCACTGCCGAGAGAATGGGGATTAGCACCGTCTAGCTATTATG
TTCCGTTCGTCCCTATCATTGGTATTCCGTGATCAGATCATGGTTTATGCAACTGATGTT
TTATTTTACATCAAAACTGTACTTTATCTCTTCTAAAAAAATCTTGAAGTTTAAATTTAT
GTTATGTGAAGTGAGAAACCGAGTGATATGTATGTTAAATTTCTTAGATTTATGTAATCT
AGATGTATAATATGTTTAATTTCGCGGGGTCTTTGAGATTTATATATTATCTATATGTTA
CATTTACCTTCC

>CL1023Contig1
CAACATACCATTTCTCATTGATTTTATAGTGGTACGTCGATGGAGGCCACCGCTAAACCT
CCGGCGCCGTCGCTCTCCTTACCATGGAAGACACGAATCGCTCTTTCCGTCCTCTCCACC
TTCACCGACGCATCCTGCCGGAAAAACGGTACTGTTAACCGCCGTCTTCTTAACTTATTC
GACTTCCGAAGCCCGCCGACGTCCAAATCGACCAACGGCATTATGTCACACGACGTCGTT
GTGGATAAAACTCGTAACCTTTGGTTCCGAGTATACGTACCTACACAACACGATGTTGAA
GATCTCCCGGTGATCGTGTTCTTTCACGGAGGAGGATTCGTCTTCCTCTCCCCTGACGTC
ATGGCCTATGACGCCGTGTGCCGCCGGTTCGCGAGAAAAGTGCCGGCTGTTGTTGTTTCT
GTTAATTACCGGCTTGCGCCGGAGCATCGGTATCCGTCTCAACATGAAGATTGCTTCGAT
GTGCTGAAGTTTCTCGATGATGAAGAGAATAGGTCCAAATCGTTGCCGGAGAATGCTAAT
TTGCGGCGTTGCTTTCTTGTTGGAGATAGTGCTGGTGGAAACCTAGCTCATCATGTTACT
CAAAGAGCCTGTGAATTCCGCTTCCGACGACTCCAGGTAATCGGAGTGGTGGCAATCCAA
CCATTCTTTGGCGGAGAGGAGCGGATAGATTCAGAGACGAGACTAGATGGAACACCAATA
GTTTCCGTAAAACGAACTGATTGGATGTGGAATGCGTTTTTGCCAAAGGGGAAGGGTCA
ATCGGGACCATCCATC

>CL1027Contig1
CTCGCGGGGGGGGATTTTTTCCATTTCCATCGATTAAGATTGAGGAAGAGGGCACTTCG
AGATTCAAAATATTCGTGCTTCTTTCTTCTGTTTAATCGATTTCGATCGTTGATTTTTG
TAAGGTAAATTAGTCGAGAATGGGAAGAGGGAAGTTCAAGGGCAAGCCTACTGGTCGCCG
TCAGTTCTCTACGACGGAAGAGATGATTGCTGGTACTTCTTCACGCCCTCGCACTTTTAA
AAAGGAAGCTGAAGTTGAAGAGGAAGAGAGATCAGAAGAAGAATCTGAAGAGTCTGAGGA
AGAATCTGAAAGGAAGAAAGGACCCCAAGGTGTTATTGAGATCGAGAACCCTAATACATC
CAAGCCAAAGACCATGAAAGCCAGAGATGTTGATCTGGACAAGACAACTGAATTATCAAG
ACGTGAAAGAGAAGAAATCGAGAAACAGAGGGCTCATGAAAGGTACATGAAGTTGCAAGA
GCAGGGGAAAACAGATCAAGCAAAGAAAGATTTAGAGCGACTGGCCCTTATCAGGCAACA
GAGGGCAGAAGCTGCCAAGAAACGAGAAGAAGAGAAGGCTGCCAAAGAACAAAAGAAGAC
TGAAGCTCGCAAATGAGAATGATTATCTCTGAAAGGGGTAAGTAAGCGATCGACTAGGTT
TTATGAAACTAGAAATTTCTATTCGGGAAAGGACAAATTTTATGGCAACCAATTTGTCGT
ATAAATACAAAATCAGAGAACATGAAATTGTGGACTTGTTGAATCTTGACAACAGTCATC
CTTATGAATGTTAAATGTTGCTTTTGGAGTTTGTACCTGAAAAGTACTCTGGTATCTCA

>CL1027Contig2
CGGGGGATTAGATTGAGGAGAGGGCACTTCGAGATTAAAAATATTCGTCCTTCTTTCTTC
TGTTTAATCGATTTCGATCGTTGATTTTTGTAAGGTAAATTAGTCGAGAATGGGAAGAGG
GAAGTTCAAGGGCAAGCCTACTGGTCGCCGTCAGTTCTCTACGACGGAAGAGATGATTGC
TGGTACTTCTTCACGCCCTCGCACTTTTAAAAAGGAAGCTGAAGTTGAAGAGGAAGAGAG
ATCAGAAGAAGAATCTGAAGAGTCTGAGGAAGAATCTGAAAGGAAGAAAGGACCCCAAGG
TGTTATTGAGATCGAGAACCCTAATACATCCAAGCCAAAGACCATGAAAGCCAGAGATGT
TGATCTGGACAAGACAACTGAATTATCAAGACGTGAAAGAGAAGAAATCGAGAAACAGAG
GGCTCATGAAAGGTACATGAAGTTGCAAGAGCAGGGGAAAACAGATCAAGCAAAGAAAGA
TTTAGAGCGACTGACCCTTATCAGGCAACAGAGGGCAGAAGCTGCCAAGAAACGAGAAGA
AGAGAAGGCTGCCAAAGAACAAAAGAAGACTGAAGCTCGCAAATGAGAATGATTATCTCT
GAAAGGGGTAAGTAAGCGATCGACTAGGTTTTATGAAACTAGAAATTTCTATTCGGGAAG
GAACAAATTTTATGGCAACCAATTTGTCGTATAAATACAAAATCAGAGAACATGAAATTG
TGGACTTGTTGAATCTTGAACACAGTCATCTTTATGATTGTTAATGGTTGCTTTTGGAAG
TTGTACCTGAAAAGTACTTCTGGTATCCCC

>CL1031Contig1
GCAGCTGCAGTTGCCGCCGGTGGAAGGAGGAACATAGCAAGCGCCGTGTTGACGTCAAAC
AACCATGGTTCACGTCAACTTCTACCGCAACTATGGAAAGACCTTCAAGAAGCCCCGTCG
TCCTTATGAAAAGGAACGACTGGATGCTGAATTGAAGCTTGTCGGGGAGTATGGTCTTAG
ATGCAAAAGGGAGCTCTGGAGGGTGCAGTATGCTCTCAGTCGAATCCGTAATGCAGCAAG
AATGCTTTTGACCCTTGAGGAGAAAGACCCACGCAGGATTTTTGAGGGTGAGGCCCTTAT
GAGGAGGATGAACAGATATGGTCTGTTGGATGAGAGCCAAAACAAGCTTGATTATGTGTT
GGCCCTCACTGTGGAGAACTTCCTTGAGCGCCGCCTTCAGACACTCGTCTTCAAGACTGG
CATGGCAAAATCCATCCACCATGCCAGAGTCCTCATTAAACAGAGGCATATCAGAGTTGG
AAGGCAAGTGGTGAACGTTCCATCGTTCATGGTGAGAGTGGACTCTCAGAAACACATTGA
CTTCTCGCTCACAAGTCCGTTTGGAGGTGGTCGACCTGGAAGAGTGAAGCGAAAGAACCA
GAAGGCAGCTGCGAAGAAGGCTGCTGGAGGGGATGCCGATGAGGATGATGAAGAATGAGC
ATTTAGCTACTTCTTATAAATCTATGTTTTGTCCTTATAGGTGAATGTTTTGTCCTGTTT
TCCTTTAGACTGGTTTTTAAGATGGTATTTGTTGCTTCATTTACTGCTCTGAGGATTTTG
TAATGGATTATGGGTTGTAGGATTTTTCAAATTCTGTCTGTTAGAAAATTGCAAATTTCG
CTTATATTTC

>CL1035Contig1
AATTCAATCTATCTTTTTCCCCCAAGAATCGTAAATCATGGCTGTTGAATTGTTGGAG
ACCGTCAAAGAAGCCATAACTGCATACACCGGACTCTCTCCCAATGCTTTCTTCACTGTA
GTCGCTTCTGGTATCGCCATCTATTACGTCTACTCCGTTTTATTCGGAGGGTCCTCCGAT
CATCATCCCCAACATAGGCCGAGGTCTTTCGAAGAAGATGTGCAGCCTCTTCCGCCACCG
GTTCAGCTCGGCGAGATTTCCGAGGAGGAGTTGAAGGCTTACGACGGCAACGACCCCCA
AAAACCTCTTCTTATGGCCATCAAAGGTCAGATCTACGATGTCACGCAGAGCAGGATGTT
CTATGGGCCAGGTGGACCATATGCACTGTTTGCAGGAAAAGATGCTAGCAGAGCCCTTGC
GAAAATGTCATTTGAAGAAAAAGATTTGAACGGTGATCTGACTGGTCTTGGTGCATTTGA
GCTTGATGCGTTGCAGGACTGGGAATATAAGTTCATGAGCAAGTATGTCAAGGTTGGATC
CATCAAGAACCCTGAAGCTGCACCAGAGCCATCAACCACAGCTACAGCTGAACCTGCTCA
TGGTTCAGGCGCCACAGAAGCTACAGAGGCCAAGGAAGAAACTGCAACTACAACTACAAC
TACAACTACAACTACAACGGAAGTCGGTAAAGATGACTAGTTTAGGATGGTTTA
ATGATTTTGAGCTTATTGTACGTTGCGGTTGGGCTATGACTCTNNACGGTAGGCGTTACT
TAATGATTAAGATATCGAACTTATTCC

>CL1040Contig1
ACGTGGCTGTGGTGAACGGGATCCGCCATTGTTATTCAAGCTCCCTAATCCAAAAATGGC
GATGGCTTCCTTGTCGCTCAATTCTTTACCTATGCAACCACCTTTTCAACATTCTCGCAA
GCTAATTGACGTTCCATCATCAGCTTCTCTTAGCTACGGTAGCGGCGCCGGTACCTTAAA
ACCCATTGTCATTTCCGGAAACCCTCCGACGTTCGTATCCGCTCCCGGTCGCCGCATCGT
TGCCATTGGGGATTTGCACGGGGACCTCGCCAAAGCAAGATGTGCCCTTGAGTTGGCTGG
TGTCTTGAGTTCAGATGGTCGAGACACGTGGACTGGCCAAGAAACGGTCTTGGTTCAGCT
TGGAGATATTCTCGACAGGGGTGAAGATGAAATTGCTATATTATCTTTATTGAGATCACT
GCAAATCCAGGCTAAAGAGCATGGTGGGGCTGTTTTTCAGGTGAATGGAAATCATGAAAC
CATGAATGTTGAAGGGGATTTTAGATATGTCGATTCTGGCGCATTTGATGAGTGTTCAGA
CTTCCTAGAATACTTGGATGATTGTGGACATAACTGGGAAGATGCTTTTTCAAGTTGGGC
TGAAGTATCTGGAAGTTGGAAAGGTGAACGTAAAATGTCAGAGAGTTCTTGGGGACCGTG
GAACCTGGTAAAGCGGCAAAAGGGAGTAATTGCAAGGTCGGTCCTTTTAAGACCT
GGGGGTCCGTTGGCATCTGAATTGGCGCGACATCCTGTTGTTCTTAAAGTTGACGATTGG
GTCTTCTGTCATGGTGGACTTCTTCCCCACCATGTTACCTATGGCATAGAGAAGATAAAC
AAAGAGGTATCTAAGTGGATGACGAACGTTGACGAAGCTGACAACGAGTCACAAATACCT
TTCATAGCTACTAGAGGATACGATAGCGTTGTGTGGAATCGTCTTTACTCTAGAGATACC
TCTGATTTAGAAGACTATCACATGGAAACAGATTCATCTATTCTCGACAGTACTCTTTCA
GT

>CL1044Contig1
GGGGACCTATTTTTCTCGGCAATTCCTCCAGAAGCATAATCGAAGCTTGCAGATTCTCTC
GATCTCATACGCAGCCATGGGGATTGATTTACTCGGAAACGCTTCTTCTCAAAAACCCAG
ATGGGGCGAGCTCGAAGAAGAGGACGACGGCAGCGATTATGATTTCTTGTTGCCGCCCAA
ACAGGTTATTGGACCGGACGAACATGGGTTGAAGAAGGTGATAGAGTACAAGTTCAACGA
TGACGGTAATAGGGTTAAGATAACTACCACCACGCGCGTCCGTAAGCTCGCTAATGCTCG
GCTCAGCAAGCGCGCTATTGAGAGGCGGTCATGGCCTAAGTTCGGCGATGCTGTCCGTGA
GGACGTCGGCGCAAGGTTAACTATGGTTTCCACTGAGGAAATCATCTTGGAGCGACCTAG
GGCTCCAGGTACCAAAGCTGAAGACTCAAATGCATCTGGAGACCCATTGGCCCAAATGTC
GAAAGGAGGAGCTGTTCTTATGGTTTGTAGGACTTGTGGGAAGAAAGGTGACCACTGGAC
CTCAAAGTGCCCCTACAAGGATCTCGCCCAGCCAACTGAAACCTTTGTTGAGAACCCAAA
CCCTGCAGATTCTTCTGCAACCGGTGCTTCTGGTGCCACCAAAGGTACTTATGTCCCACC
CACTATGCGTGCTGGTGCGGTTAGACCTACTGCTGGTGCTGACATGAGACGAAGGAATGA
TGAGAACTCGGTTCGGGTCAATAACCTTTCTGAGGACACCCGAGAGCCTGACCTGCTTGA
GCTGTTCCGGCCTTTTGGCAATGTGTCTCGTGTTTATGTTGCTATGGATCAGAAGACAGG
GATGAGCCGAGGGTTTTGGTTTGTTAATTTCGTGAGGAG

>CL1048Contig1
ATTGACCAAAGCACTTCATGACACCTTTTCTGCATTTCGAAATATCCTCTCTTGCAAGAT
TGCTACAGATTTGACTGGTCAGTCAAAAGGCTATGGGTTTGTGCAGTATGACAGTGAGGA
AGCTGCACAGCAAGCTATTGAGAAGCTGAATGGCATGCTCCTGAATGACAAGCAAGTGTA
TGTTGGTCCCTTCCTGCGCAAGCAAGAAAGAGAAATGGCTGTGGACAAGACCAGGTTTAC
TAATGTCTTTGTTAAGAACCTGTCTGAATCAACAACAGATGATGACTTAAACAAGGCATT
TAGTGAATATGGAACAATCACTAGCGCTGTTGTAATGAGGGATGCAGATGGCAACTCCAA
ATGCTTTGGATTTGTCAACTTTGAGAATGCTGAAGATGCTGCCAGAGCTGTCGATGGCCT
TAATGGACAGAAGTTTGATGATAAGGAGTGGTATGTTGGAAAAGCCCAGAAAAAAAACGA
GAGGGAACAGGAACTCAAACAACGTTTTGAGCAGACCATGAAGGAGGCCGTCGACAAATC
CCAAGGGCTAAACCTGTATATAAAAAATTTAGATGATACAGTTTCTGATGAAAACCTGAA
GGACTTCTTTACTCCTTTTGGTACCATAACTTCCTGCAAGGTCATGAGGGATCCTAATGG
AACAAGCAAAGGATCAGGTTTTGTTGCATTTTCGACTTCTGAGGAAGCTTCTAGAACACT
TTTGGAGATGAATGGGAAGATGATCGCCAGCAAGCCTCTTTATGTTGCACTTGCCCAGCG
CAAAGAAGATAGAAGGGCAAGATTGCAGGCACAGTTTTCACAGATGCGCCCGATTGCAAT
GGCACCTGCTGGAGCTCCTCGCATGCCAATGTATCCCCCTGCTGGTCCTGGTCTAGGACC
ACAAATGTTTTATGGTCAAGCTCAGCCTACCTTCATCCCACCCCAACCTGGTTTTGGGTA
CCAGCAACAGCTTGTTCCAGGCATGAGGCCAGGTGGAGCACCAATGCCGAACTTTTTTAT
GCCAATGGTTCAGCAAGGTCAGCAGGGACAGCGTCCAGGTGGAAGGCGCACTGCTGTTCC
TGGTCAGCAGAATCAGCAACAGCCCGTTCCCCTTATGCAGCAGCAGATGCTTCCACGTGG
ACGTGTGTATCGCTACCCCCCTGGTCGTAATGTTCCTGATGTTTCAATGGGTGGTATGGG
TGGGGGAGGCATGGGTTCTGTTCCATATGATATTGGCAATGGCATGCAGTTGCGTGATGC
TGGAATCTCGCAGCCAATCCCAATTGGTGCTTTAGCTTCTGCACTTGCAAATGCTTCTCC
AACAGAGCAAAGAACGATGTTGGGAGAAAATCTGTACCCTCTAGTGGAACAGTTGGAAGC
AGAAGCAGCTGCAAAGGTAACTGGAATGCTTTTGGAGATGGACCAGACAGAGGTTCTTCA
CTTGTTGGAGTCTCCAGAAGCTCTGAAAGCAAAGGTTGCAGAAGCCATGGATGTCCTGAG
GAATGTTTCTCAGCAGCAACAGGGTGGTGGTGGTAGCCCAGCTGATCAACTGGCTGCATT
GTCATTGAATGACACTATTGTTTCTTGAAATTGTCATCAACTTACTTGAAACGCATGTTA
GAAGATACTACTACTGCTACTACTACTGCTACTACTAGTTTGGTGGATTGTTTCAGT
TTTGGATTTTGTTTGGGTTGGTTGCTTAGAAGACTTTCCTGGAGCGGTTGTGGTTGTTAA
ATGTTATGTTATGTTATGTTTGAACTCCATTTACT

>CL1052Contig1
CGGGGATGGTGTATGGCCAGATTCCAAAACCCTAGCACTTCTCATCTCGCTAATGATTA
TATGTTCCGTTGAAACCCTTGCAAAGAAATCTCGCCGCCCAATTTCTGACATTGAGATTC
GAGAAAAGAAGCAGAGTTGCTACGCAGACATTGAACTTGGATACTGGGGTTCAGAATGCA
AGTCTTCAATGGTTGCAAAGGAGAATTGTGCTTTAAAATGCTTATCACCAACTTGCTATG
AGCTTATTTATGAGAGTGATCCGCTGGAAGAAGGGGAGAGAGATTATGTGAGGAGCCAGG
AGTACAAGTATTGTATGCACAGATTGTCTTTGGGAGAGAACTTGGATGGCGTTAAAGGTT
CTTTCGAGTAGAGGTGCAAGCATAAATTGTTGTTTGAAGACACGGGAAATATCACCCGTA
GGCATCGCCGAGTAAACCGAGCCATTGAGAAGTTCATCGATTATTATTGGGAAGGTTTG
CTTTCAAAGAAGTGGTTTGCAAAATGTAAGCAATTTGTTTGTGTAGACCTGTTGTTTTAA
AAGTTGTCCAGTTTCTGGAAATGATATGACCCTGTGCATTGTCATCTTGTACCTGTCGCT
CAAGCTATTGTACCACCATTCGACAGTGCAGAAAGTTATGTTTAGACCAT

>CL1056Contig1
GCGGGAACCCTAGGCGACCGTATCGGCTCGGAGTAGTAGCAGATTCGTCGTTCCTAGCAG
CAACTCGACAATGGCGGACGTGGAGGTTGATGTGGCCGCAGCCGGAGTGCCGAAGAAGAG
GACGTTCAAGAAGTTCAGTTTCAGAGGAGTTGATTTGGATGCTCTTCTTGATATGTCCAC
CGATGAGCTTGTAAAGCTCTTCACTGCTCGTGCTCGCAGAAGGTTTCAAAGAGGTTTGAA
GAGGAAGCCCATGGCTCTGATTAAGAAGCTCCGCAAAGCTAAACGTGAAGCACCTGCAGG
TGAAAAGCCAGAGCTTGTGAAGACCCACCTGAGGAATATGATCATTGTTCAAGAAATGAT
CGGAAGCGTTATTGGTGTTTACAACGGCAAGACTTTCAATCAGATTGAAATCAAGCCTGA
GATGATTGGCCACTACCTTGCCGAATTCTCAATTTCATACAAGCCTGTCAAGCACGGTAG
GCCTGGTATCGGTGCCACCCACTCTTCAAGGTTTATCCCATTGAAGTGAGATCTTATCGC
ATTTGAGTATTTTGGTAAACCATTGTATGTTTCAAAGATCTGCTTTTTAAATATTTGTTT
TTGTTTAAGTACTACATTTTATTAAGTTGAAGTTTTGGAGTTAGATTTATGCATCGACAT
TTTTATGATTTATTCAATCCTTACGTTTT

>CL1056Contig2
GTCGTTCTTAGCACAACTCGACAATGGCGGACGGGGAGGTTGATGTGGCCGCAGCCGGAG
TGCCGAAGAAGAGGACGTTTAAGAAGTTCAGTTTCAGAGGAGTTGATTTGGATGCTCTTC
TTGATATGTCCACCGATGAGCTTGTAAAGCTCTTCACTGCTCGTGCTCGCAGAAGGTTTC
AAAGAGGTTTGAAGAGGAAGCCCATGGCTTTGATTAAGAAGCTCCGCAAGGCTAAACGTG
AAGCACCTGCTGGTGAGAAGCCAGAGCTTGTGAAAACCCACCTGAGGAATATGATCATTG
TTCCAGAAATGATCGGAAGCGTTATTGGTGTTTACAACGGCAAGACTTTCAATCAGATTG
AAATCAAGCCTGAGATGATTGGCCACTACCTTGCCGAATTCTCAATTTCATACAAGCCCG
TCAAGCACGGTAGGCCCGGTATTGGTGCCACCCACTCTTCAAGGTTTATCCCATTGAAGT
GAGATCTCATCGTGTTTGAGTATTTCGGTAAAACATTATTTGTGTCAAGGATCCGCGTTT
TTAATATCTGTTCTTGTTTAAGTACTACATTTTATTAGTTGTGCCACAATCTATGTTTTC
TTTTTGGAGAC

>CL1058Contig1
AATTAATTATCAGATTCTTCCATCTGTATGTGTATGTTCACCGCTACCATCAAAAAGTCG
ATCGTCTGTTCAATTTCTCCGTTGCTAACACCAACAATGGCGAAAACCATATCTTACATC
ACTGGATCTGAACTCCTATCTCTCAAAGAACGTGCTAATATAGCCATCGTTGACGTCAGG
GACGATGAGAGGAGTTACGACGGGCATATAGCTGGTTCACTCCACTTCGCCAGCGATACA
TTTCAGGACAGGATCCCTAATCTCGTTCAAGCCGCTAAGGGGAAAGATACCCTAGTCTTT
CACTGTGCTCTCAGTCAGGTTCGTGGGCCAAAATGTGCACGCAGATTTGCAGACTATCTT
GCGGAAGCAAAGGAGAGTGCAGGAATTAAGAATATAATGGTGCTGGAACGTGGTTATAAT
GGTTGGGAAGCATCCGGTAAACCTGTTTGTCGCTGCAGTGGGACTACCTGCAAAGGTGGA
TGCTGAATCCAGAGGCTTTCTTGTAAAGTTGGAAGGATTATATATCATCTGCTGGTCTGC
AACCAGTCTGTATGAGGTTAGTTACTCGATTGAACTAGATGCTTATTCCTTCTGTATAA
TCCTACACTTTGAATAATTCTTATAATCCATTTCATTGGAAACAAATAATGATATGCATT
GCAAGTTATCGC

>CL1061Contig1
AGGTTTTCGTTACTTTGGGGGTCTGCAACGGTGAAAAAGGAAAGGGCCTCGCTAGGGTTC
TTCTCAAGCCATTTCTAATCGAAAGAGTACGACATGGCCGAAGGACGTGAGTTTGAGTTT
CAGATTTACAACTCCATGACCAAGCAAAAGGAGAAATTCAACCCCATAGTTCCAGGCAAA
GTCTCCATGTACGTTTGTGGAGTTACATCTTACGACTTCAGTCATATTGGTCATGCTCGT
GCTTATGTCGCCTTTGATGTCCTCTTTCGGTATTTGAAACATTTGGGATATGAAGTTAAG
TATGTGCGGAACTTCACTGACGTAGACGACAAGATTATTAAAAGAGCCAATGAGATTGGG
GAGGACCCGTTAGCTTTGAGTGGTCGGTTTTGCAAAGAGTTTCTGATTGATATGGCTGAT
CTACAGTGCTTGCCCCCTAATGAGCAACCGCGTGTTTCAGATCATATGGATCAAATAAGG
GATATGATAGAAAAGATAATTAGCAACAATTGTGCTTACGCTGTTGATGGGGATGTCTAT
TTTTCTGTTGATAATTTTCCCAGTTATGGGCGGCTATCAGGACGAAAGCTGGAGGACAAT
AGAGCTGGTGAGAGGATTGCTATTGATTCAAGGAAGAGAAATCCAGCTGACTTTGCCTTG
TGGAAGGCTGCTAAGCCAGGGGAGATCAGTTGGGAAAGCCCATGGGGTCCTGGAAGACCA
GGATGGCACATTGAGTGCAGTGCAATGAGTGCTGCTTATTTGACAGAGAAATTTGATATT
CATGGAGGTGGGATGGATCTAATCTTTCCGCATCATGAGAATGAGATTGCCCAGAGTTGC
GCTGCCTGTCCAAATAGCAATATAAGTTACTGGATGCATAATGGTTTTGTCACTGCAAAT
GATGAAAAAATGTCAAAATCAGTTGGGAACTTTTTTACTATTCGTGAGGTGACTAAACTA
TATCACCCACTTGCCTTGAGGCATTTCTTGATGGGAACACATTATCGATCCCCAGTCAAT
TACTCAATTGGTCAGATTGAGATATCCTCAGAGGCTGTCTTTTACATATATCAGACCCTG
GAAGATTGTGAGAGTGCTATCTCACAATTCCAAGAAGGAAGCCAAAAGGATGGGGCTGTT
TCTAGTGGCAAGAAGTATCCAGTTACTGATGATGCCAAAAAGTGCATCAAGAATCTGCAA
AGTCACTTTGAAGAGAAGATGTCTGACGATTTGCACACACCTTCTATTCTGAACGCGGCC
CTTCAAGATGCATTACGATTGCGGAACAAAATTTTGAGCCTGCTCAAGAAAAAGCTTCAA
AAACCACAGAAGCTGTCA

>CL1066Contig1
CAAGAAATGGAGATACCAATACCAATACTCATCATCATGCCAAAAGACCCAAAGGTGGAC
TCATCACCATGCCCTTCATTTTTGCGAACGAGGTGTGTGAGAAGCTGGCTGTCGTGGGAT
TCCAAACGAATATGATAAGCTACTTAACACTACAGCTGCATATGCCATTGACCAAAGCCG
CCAACACTCTAACCAACTTTGGTGGTACCGCGAGCCTGACTCCTTTGCTCGGGGCTTTCA
TAGCCGATTCGTTTGCGGGTCGGTTTTGGACCATTAGTGTGGCTTCTGTTATTTATCAGA
TCGGGATGGTATCATTAACAATATCGGCAATACTACCAAAGTTAAGACCCCCACCCTGCC
AAAACGGACAAATATGCCAAGAAGCGGATACGGGTCAGCTAGCAATCTTATACATATCTC
TTTTGCTAACGGCAATCGGGTCGGGTGGGATCCGACCCTGCGTGGTGGCGTTTGGAGCGG
ACCAGTTTGACGAAACGGACGAGAAACAGAAGACTAGCACATGGAAATTCTTCAACTGGT
ATTACTTTTGCATGGGGGCATCTATGCTTGTAGCGGTGACGGTGATCGTGTACATTCAGG
ACAATGTAGGGTGGGGGTGGGGTCTCGGTGTCCCGTCGATAGCGATGGCTATCTCCATCG
TGGCCTTCGTGTTTGGTCTCCCGTTGTACCGGAATATGGATCCATCGGGTAGCCCGTTTA
CCCGGTTGGTGCAAGTGTGTGTGGCAGCTTATAAGAAGAGAAATTTGGGCATGGTTTCAG
ATCCTAAGCTGCTGTATGTGAATGAAGAGCTTGATGCCTCCATTTCTATTGC

>CL1070Contig1
ACACTTCCCTCTCAACTCACCCTTCATCTCCTTTTTCTCTGATATCACTCGCCTTTCAAA
ATGGCTTTGCCGAATCAGCAAACTGTTGATTACCCGAGTTTCAAGCTTGTAATTGTCGGC
GATGGTGGAACTGGGAAAACTACTTTTGTGAAGAGACATTTGACCGGAGAATTCGAGAAG
AAATATGAACCAACCATTGGTGTTGAAGTTCACCCCTTGGATTTCTTTACTAACTGTGGA
AAGATTCGATTTTACTGCTGGGATACCGCTGGTCAGGAGAAATTTGGTGGTCTTCGTGAT
GGATATTACATTCACGGGCAATGTGCGATCATCATGTTTGATGTAACCGCAAGGTTGACC
TACAAGAATGTTCCCACATGGCATCGTGATCTTTGCCGTGTTTGTGAGAACATACCGATC
GTACTTTGTGGAAACAAGGTTGATGTGAAGAACCGTCAAGTGAAGGCAAAGCAGGTTACT
TTCCACAGAAAGAAGAACTTGCAGTATTACGAAATCTCAGCCAAGAGTAATTACAACTTT
GAGAAGCCATTCCTTTATCTTGCCAGAAAGCTTGCTGGGGATCCCAACTTGCATTTTGTT
GAGTCTCCTGCTCTTGCTCCCCCAGAAGTGCAAATCGACATGGCTGCTCAACAACAGCAT
GAGGCCGAGCTCGCTGCTGCCGCTAGCCAGCCGCTTCCAGATGACGACGATGATGATGCT
TTTGAATAGAAAATGAGGAATTTGAGAAGGGTTTTGGTTGGTGTTTTTGATTATGAATGA
TGATGTCTGAATGATTTAAAAAGCTTTTGGTAGGGAGATGAGATTGTTTGTAGGATATAT
ATCATCACATGATAATTGTGTTGTGAAGCAATATGCATTTGGGTTGGGTGTTGAGTTTTA
ACAGCTCCCAATTTCTTATTTGTCTTTTTGTTGTTTGTTGGTCTTTCTGACTTCTGAGGG
TTCCATTTGTTGATCTATCTATTACTATTCACTACTGTATTTTAAAGAAAAGAATATTAT
ATTCCTACTTTACTTGGGAT

>CL1073Contig1
CGGGAATTATTCGATCAATTTATCAGCTCTATCTCTTGAACAACAAGTCGCTTATTAGTC
TCTTAAACAATCAAGAGAGAAATGGCTCTAACCGGAAAGCTGATCATGCACCTAGATATC
AGTTCACGTGGAGACTTATTTCATGATCTCCTTAGGTATAGACCAAACGACATCGCTACC
ATTTCTCCTGATAAGCTTCATGGCTGTGATATCCTTGAGGGTGAACGAGGAGCGGTTGGC
TCCGTCATCTGCTGGGACTATACCCAAGATGGAGAAAAGAAATCCACAAAGGAGATAATT
GAAGAAGTTGACGAGACAAACCATATGATAGTGTTTAAGGTAATTGAAGGAGATCTTCTG
GGAGACTTATACAAGTCTTTCAAGATCATATTTCATGTTGAACCAAAAGGTGATGGACAG
TTGGCTATTTGGACCCTTGAGTTTGAAAAGCTGAATACAAGTGTACCTTATCCAACTTCT
TTCATGGACTATCTATTGCATCTTACCATAGACATGGATGCCCATAACGTACAGCAGCCG
ATAGATGAATAATCTGCAAATTCTGGTTGAAAACATGGGATCAAGAGGGATCAAAGTTCC
GGCATTTAGCCGATTAAATAAGATAAACGAATTAAAGCAACTTGAAGAATAACCAGTTGT
AGCTATATATATATGGCTACTTGGAAACATATGTATTTCGATTACCCGCAGGGTTTGTC
GTTGTTTCATTGTTTGTATCTGAAGTGTTCTTAATTAGTGATTGTATGGTCGTATGAAGT
TTGTGAATCTTTACATTCCCATGAGCTGGTCTGGTTATGTGTACCTATATGTTAAATTCA
TATGGTGGCATTTGAGAGTGGATGGTGGGCTAAA

>CL1077Contig1
CTTTCTGAACCTCTCTCCCTAGAAGTCTCTGGTTACGGTGAAAACCCTTATTTATCCCTC
TCTCCCTGGAAAACACCAACAAAATCAAGTCTTCCGTCCAAACCGAAGTAAACAATTAAC
ATATCGACGGTGATGGCCGACGAAGCAAAGGCTAAGGGCAACGCCGCCTTCTCCGCCGGA
AACTACACGGAAGCAATCAAGCACTTTACTGATGCCATCAACATCGCTCCTACAAACCAC
GTCCTCTATTCTAATCGTTCCGCCGCTTACGCTTCGCTAAGTCAATATTCGGAAGCCCTT
ACCGATGCTAAGAAGACCGTTGAGCTAAAACCAGATTGGTCGAAAGGCTACTCTCGGCTT
GGTGCGGCTCATCATGGCTTATGCCAATACGAGGATGCGGTATCCGCTTATAAGCAAGGT
CTTGAAATCGATCCGAATAATGAAACCCTAAAATCTGGGCTTGCGGATGCTCAGTCGGCT
CAATCTGCCGCTGCTTCTTCCTCCAGATCACGTGCGCCGCCGAATAATTTGTTCGGCGAT
GCGTTTGGGCCGGATATGTGGGCAAAGCTAACGGCTGATCCGGCCACGCGATTGTATATG
CAACAACCGGATTTTGTTAAAATGATGCAAGACCTTCAACGAAACCCAAGCAATTTGAAT
TTGTATTTGAAGGATCAGAGAGTTATGCAAGCGCTTAGCGTCTTGTTGAACATCAAGATG
CAATCTGCGGGTGAGGATATGGAGATGCCGGACTCTCCTCCTGTGGAGAGGAAACGTCCG
GCAGATGAACCAGAGCCGGTGAAGGAGAAGAAGCGGGAACCTGAGCCGGAACCGGAGCCA
GAACCGATGGAGGTGTCAGAGGAGGAGAAAGGATATTAGGAGAAGAAAACACAGGCGTAA
AAAGAGAAAGAGGCTGGGCATGCT

>CL1077Contig2
CGGACCGGAGCCAGAACCGATGGAGGTGTCAGAGGAGGAGAAGGATATTAAGGAGAAGAA
AACGCAGGCGCAAAAAGAGAAAGAGGCTGGCAATGCTGCTTATAAGAAGAAGGATTTTGA
AACAGCTATTGGACATTATTCGAAGGCGTTGGAATTGTATGATGGTGATATTTCGTTCCT
CACTAATAGGGCTGCAGTGTACTTGGAAATGGGGAAGTATGATGAATGTATTAAAGATTG
TGACAAAGCTGTTGAAAGGGGAAGAGAGCTTCGGTCAGATTATAAGATGGTTGCTAGGGC
TTTGACAAGAAAAGGAACTGCTTTGGTTAAAATGGCAAAAACCTCCAAAGATTATGAACC
TGCAATTGAGACATTTCAAAAAGCTCTTACAGAGCATCGCAACCCTGACACGTTGAAGAG
GCTCAATGATGCAGAGAGAGCAAAGAAAGAGTTGGAGCAACAGGAGTATTATGATCCTGA
ACTTGCTGACAAAGAACGGGAAAAAGGGAATGAGTACTTCAAAGAGCAGAAATACCCTGA
TGCTATCAAGCACTACACAGAGTCTTTGAGAAGAAACCCCAAAGATGCAAGGGCATACAG
CAACAGAGCTGCTTGCTACACAAAACTAGGGGCAATGCCAGAAGGTCTTAAGGATGCAGA
GAAGTGCATAGAACTTGATCCAAAATTCACAAAGGGGTACACCCGGAAAGGTGCAATCCA
GTTCTTCATGAAGGAGTTTGACAAAGCTTTAGAGACATACCAGGAGGGACTGAAATACGA
TCCCCAAAATCAGGAGTTGCTAGACGGTGTCAGGAGCTGCGTTCAGCAAATCAACAGAGC
CAGCCGTGGGGATCTATCACCTGATGAGCTAAAAGAGAGACAGGCTAAGGCAATGCAGGA
TCCAGAGATTCAGAACATTCTCACGGATCCAGTAATGGGACAGGTATTGAAGGACCTACA
AGAGAACCCAAAGGCAGCACAGGATCACATGAAGAACCCATCGGTAATGAACAAAATCCA
AAAACTGATAAGCGCTGGGATTGTGCAGATGAAATAGAGGAGGTTTTGTTTTCTGAAATG
AATGAATTAATTGATTGTGTCTCTGTTATTGGAATAGAATTATTTAAAAAACCCCATTAT
GTCCTTGGTATTTTTCTGAATCTGTCTGCATGCTTGTTGGTTTGGCATACATACATATCA
AGAGAAGACGTTTTTG

>CL1081Contig1
CTGCTATGTTGCTCCCCCTCTCGATTCCCTATTGCTCGCTACCTGCAACCATCAACTACA
GTACTACACACACCACTGTGTGTGAGAGACAACGATAAATCATATGCCAGAGAGTGAAGC
TAGTTAGGGCGACTGATAATCGGAGGAGATGGTATGTTCGGCTCGGATACTGGATGTTTC
GTACCCTCTAACGCCGTCGGTTTCTTCTCATCTTCCGGCTGCACATCATAACTCGAGGTA
TCTTTGTCGAAACCTAAAATCTACTGTCAGATGGCGATTGATGTCGTCGTCTGATCCAGA
TGCTGCTAAGTTTGCTGCTGCTGCTGCTGCCGCCTCGATGGATGCTGATTCAGCCGAGAA
AAACGCTGCAGGGTTCTGTATAATCGAAGGACCTGAAACAGTACAGGATTTCGATAAAAT
GGATGTACAAGAGATTCAAGATAATATTAGGAGTCGTCGGAATAAAATATTTTTGCACAT
GGAGGAGGTTCGCCGCCTAAGGATACAACAGAGAATAAAAAGTGCCGAACTTGGAATCCC
AGAGGAAGAACAAGATGGCGAACTTCCAAATTTTCCATCATTCATCCCCTTCTTGCCTCC
TCTGTCTTCTGCAAATCTCAAACAATACTATGCCACCTGCTTTTCTCTTATTTCTGGAAT
TATCATTTTCGGAGGTCTCCTGGCACCTACTTTGGAGTTGAAATTGGGAATAGGAGGGAC
ATCGTATGCGGATTTTATTTCTAGCATGCATCTTCCAATGCAGTTGAGCGAGGTTGACCC
TATCGTGGCATCGTTCTCTGGCGGAGCAGTTGGAGTGATTTCAGCCTTGATGGTGGTTGA
AATAAACAACGTAAAACAGCAGGAGCATAAAAGATGCAAGTATTGTCTAGGAACAGGCTA
TCTAGCTTGTGCTCGCTGTGCTAGCACAGGGGCAATTGTTCTTATTGACCCAGTTGCATC
TGCTAATGGCGGAAATCAACCTCTATCCCCACCTAAAACTGAAAGATGTTCAAACTGTTC
GGGTGCAGGAAAAGTTATGTGTCCAACTTGTCTTTGTACAGGAATGGCTATGGCAAGTGA
GCATGATCCACGAATCGACCCTTTTGATTGATCAAGTTTGTAGCTTGAACTTTAGCTTGT
GTGTATGCAACATACAAAATCCAATCTTTCTTCCCCAATATATCTTCCACCATACAGCA
GATCAATGTTTCTGGTCAGTTTGTATGGTACATTAATTCTGTTACACAACTCTNTAAATA
TATTGTTGCATAAGTTTATATAAGATGGTCAATTCTCTT

>CL1087Contig1
CTTCTTGGGCTCTTTGTGGGAATAAAATCTAATGTGGCCATCAAACTTCTGGAAGCTGGA
CTTGCAAGACTTCAGACGCCCCGGTGCTGATAGGATTCCAGATGCTCATCTTCTTGCTCA
AGCCGAGCAGTCTGCCAAGAAGCAGAAATTGAAGATATGGGAAAACTATGTGGAAGGAGA
GGAAGTTACTAATGGTGCAGCTCCTGATAGAAAACAGAAAGAAGAATTCAAGGCCGTGGT
GACTGAAGTCCTTGGCGGAGGCAAATTCTATGTTCAGAATGTTGCAGATCAGAAAGTTGC
TTCCATCCAGCAACAACTTGCTTCTTTAAACCTCAAAGAAGCACCCGTGCTTGGTGCATT
TAACCCAAAGAAGGGCGATATTGTTCTCGCTCAGTTTAGTGCAGATAACTCTTGGAACCG
AGCCATGGTCGTAAGCGCTCCACGTGGTGTCGTTCAATCGACTAAAGACAGATTCGAAG
TCTTTTACATCGATTATGGAAATCAAGAAGCTGTTACATATACCCAGTTGCGTCCACTGG
ATGCATCGGTATCGTCTGCACCTGGGCTGGCTCAACTTTGCCAACTTGCTTACTTAAAGG
TACCGACTTTGGAGGAGGATTACGGTCAGGAAGCAGCCATGCTTCTAAGCGAAAGCACAC
TTAACGGGCCAAAGGAATTCAGGGCAGTGATTGAGGAGAGGGATACTTCTGGAGGAAAAG
TGAAAGGGCAAGGAACCGGAACTATTATTTTGGTAACTTTGATTGATGAGGAAGCCGATA
CGAGTGTTAACGCCATGATGCTGAAGGGAGGACTAGCAAGGTTGGAGAAAAGGAGGAGAT
GGGAGCCTAAAGACCGACAAGCTGTGCTGGATGAATTAGAAAAGCATCAGACAGAAGCGC
GTACCAAAAGATTGGGAATGTGGGAGTATGGTGATATCCAGTCTGATGACGATGAGAACC
CTCTGCCTGCTAAGAAAACAGGTGCTGCTGGCAAACGTTAAAAAGAAATAGGAAGTTGGA
TGTTTTTGGAGATTTTCGTTTGTTCTATTTAATTTTATTTGGGAGCACAATTTTGTTTTG
CATTCTGTAGTAGTTTAATTTATACGACTTAATAAAGCGAGCAGTAATGGCAGGGACATG
AGTTGTTAAGCGGTACGGATGTTTGTTTGTGATATAAGCTTACTTTTCGGAGTTTAACTC

>CL1091Contig1
CCAGCCTTCGTTACAATACCACCCCTTCTCTCACATACACGCACACCCCGGATCCCATTA
AACCTCCGCCATGGCCGTGCTGCTTCTTCTGGCCGCCGCCATCGTCTTCATCCCCACTCT
CTATTACCTTCTCCAAACCCTCTTCCAACGCCTCCGCTTCAACCTCCCTCCAGGCCCACG
CCCACTCCCCATCGTTGGAAATCTCTACGATGTGAAACCAGTCAAATTCAGGTGTTACGC
GGAATGGGCGAGAACTTACGGCCCGATCTTCTCCGTTTACTTAGATTCGAAGCTGAATGT
GATCGTCAACAGTTCGGAGTTGGCCAAAGAGGTGTTGAAGGAGAATGATCAGCAGTTGGC
AGACAGGCATAGAAATCGGGCGACGATGTCGTTTAGTAGAGGTGGTAAGGACTTGATCTG
GGCTGATTATGGACCTCACTATGTGAAGGTGAGGAAAGTGTGTAATCTGGAGCTGTTTTC
ACCGAAGAGACTTGAAGCTTTAAGACCTATCAGAGAAGATGAAGTTACTGCCATGGTTGA
ATCAATTTTCAAACATTCTTCTGATCCTGATAACCGGGATAAAAGCATAGCGATGAGGGG
TTATTTGGGATCGGTTGCGTTCAACAACATTACGAGATTAACATTTGGGAAGCGATTTGT
GAACTCAGAAGGTGGAATGGACGAGCAAGGGCAGGAATTCAAAGGTATTGTTTCTAACGG
AATTAAGATTGGTGGGAAGGTTTTCATGGCCGAGAATCTCCCGTGGCTTCGCTGGGTCTT
TGCCAGTGAAAATGAGATTCTTTGCAAGCATGAACAACGTCGTGACCGGCTCACGAAAGC
CATCATGGCGGAACACGATCTTGCACGCTCGAAAACCGGTGGGACCCAGGAGCATTTCAT
CGATGCATTGCAT

>CL1096Contig1
GGCGGGGGACAACGACAGCAGAAAACAGGGGAGCTAGTAATCTCGACAATGGCGTCTGGT
GAAATGATGGCATCGTTTTGGAAAGAAAGCGAACAATCGTATCGGCTCTCTGTAAATCC
CGATCTCTAGAACCTGAAAAATTCTTGGACGATGTGAGGAATGACCTTAAAAGCTTGAGT
GTTAGCATCATGAAGACTGCTCTTGAGAACAACGAGGAGTTCAACAAGTGGGTGACCTTT
GCTGAGAATTTCCCATCCGATTCCAAGGGATGTTCAGATGGTCTGAACCAATTAAACAAA
TATTTGACTGATAACTCTGTTCTTGTGGGTGGCGGATCCACACCTTCTGAAGCTGATGTA
ATTGTTTTTTCCACTGTTCATCCGTACGTGATTGGTCTTCCAGTCTCAGACAAGAATAAA
TTGCCACATCTGATGAGATGGATGGATTACATCCAGAATAAGCATGACTTTGGAGATCTA
TTTAAGTGGATTGTGCTAGAGAAGGCCCCTTTCGATCCTCCATTGGCAAAACTGGCAGCA
AAGGTGGAAGCTGAGCCAAATACGAAAAAGGCTGTCCCAAATGCGAAAGCAGCAACTTCA
GGAGCTGGCTCTGAGAAAAAATCTGACATGCCAAAGAAACAAGCAACAGGAAATACAGAA
GCTGCCACAGATAAGAAGAAATTGCCTGAAAAGGTTCCAGATGACAAAGATAAAGACTTA
AGTGTCAGTTTATTAAAAATACAGATTGGACTCATTCGAAAAGCATCCAAACATCCATCA
GCCGACAGTTTATTAGTTGAGGAAATAGATGTTGGGGAAGGTAAATGCCGGCAGGTGGTC
AGTGGTCTGGCTAAGTATGCAGTCGGGAGAGTGACGAACGTCTTGTGCGTTATACAAATG
TCAACTGGA

>CL1100Contig1
CGGGGCGATTTCTTCTGATGTGATTTCACCATCGAAGAAATGCATCATCGGCCGTTTGCG
GCTCCTCACAAACCCTAGATCTGACTCACCACCATCGAAGCACTTCAGATCGGTGTTCCT
GTTGCAAGTCCAGGAACCCTGGAATCTATTGCTTGGTGAATATGGGAGGATGTTCAGAGG
AGGACACCATTGGTTTTTGGTTCCTATTTGAGATTCATAACCATTGGTTATAATGATGCT
TCTCATGATAAGTAAATGACCTTTTTAGTTGGTTTAGTGACAGTTGTAACGATGAGATCA
TTGTTTTTGAGCATGTATATGACAAAAACTATTTGAGACACGCCCAAAGTTAGAAATCTT
AGTTTCTTAATTCTCATCCAACAAGATGTTGGAGCTCTTTATGTCACGATGTATGACTCT
TTGTTACTGGTTCCAAAGGATTATGAAGGTAGTCTAGCCCACAGACAACATAAATGCATA
TCTTGAGACATCAGTTCACATGAGACTCGTGCCTCCAACAATGGATTGTTCGAGTCTCAC
GTGAGAACCCGATGTCTCAAGATAGGTGTTGGTGTTGTGCGTGGGTTAGCTTATCATCAT
AATCCTTTGTCATCGCAACAAGGAGTCATGCATGGTGATATAAATAGCCCTAACATTATG
TTGGATGAGAAATATGAATTTGTGATTTCCTATTTTGGCTTGTTTGAAATGGATTTTGCT
GGAAACATGCTCATAAACAAGGATCTTCTCGTTTTTATTGTTGTGGAAACCTACTTGCTA
TAAAGAAGCATTTGTAAGGGGTATATTTATATTAGACCATAGCATTCGTTCCTTTATA
ATGTAACAGACTGCTTCAAACATATGATACTTGATGACATTTTGCTG

>CL1105Contig1
AGCCAGTGAAGCTAAACACGCGTAAAGACCCCCAAATTTCTTCTCCATAGATTCAATTCC
ACAAATCTTGATTGAATTTTCAATCAGAAATCATCGAACCCTAACGATGTCGATTCAAAT
TACACATCTTCTCGTTTTCCTCTCCATCGCAATCGCCGTCGTCTCCGCTTTCTCCCCCGC
CGATCACTACCTCATTGACTGCGGCACTGCCGAATCCACCACCACGGTTGACCTAGACCA
CCGGAGCTTTACCGGAGACGGATCATCTTCGATTCTTTCAGCAACCAGATCAGTGGCGTC
GAGAAATTCGAATGCGAATCCCAATTTGTCACCAATTTATCACACTGCTAGGGTTTTCAT
GAAACCGTCAGATTACAAGTTCAAAATCAAGGAAAAAGGGACGCATTTGGTACGTATTCA
TTTTCAGAGATTCAATTTTCAGAATATTGGTAGTGTATGTCATGATCAATTTCATGTTTC
TGCTAATGGATATGTGTTGTTACACAATTTCTCTGCTCCAAAACGGAACCCTAGTATTAA
GGATTTTTTGATCTCGATTGATGATGATGAGCTTGTGATTAGGTTTATTCCGGTAGATAA
ATCTAGTTTTGCGTTCGTTAACGCAATTGAGGTCATTTCTGCTCCTAAAGATTTGATTCC
TGATAATCAAAGTGACGGAGTTAATATGAAACATGCATTTGAAACTGTTTATAGAATTAA
TGTTGGTGGTGTTAAAGTAACCCCTTTCAATGATTCTTTATGGCGAAATTGGGTTCCTGA
TGATGAGTTCTTGAAATCTGGTGACGATTCCGTGAAAAGTTACAGCAAAATTCACTTTG
ATGGTCGAATTCAGTACCATTTAGGTGGTGCGAGCCGTGAAAGTGGCCCCGANTACGTTT
ACAACTCCGCAAGAATCGTTTCTAGTTTGAACGAATCAATCCCGAAACTGAATATAAC

>CL1109Contig1
CGGGGACAACCCAATTTGATCGCTGGAGTCAGTCGGCGAAGCAGCATCACACGCGATCTC
CAAGCCATGGCGGTTGATAGCATGCCTCCCATCGTCTACACACAGCTCAATTACCTTCTC
ACTCATTCCCCTCACTCCATCAAGGTTGAGCAGATGTGGTCTGGTTCGAAGAATCCTGGT
TTGCTTGATCGATTTACCTTAGCGATACCCTTCTGTCTCGATTATATTAAATGGGATGTT
ATCTACAATGCACAATTTCCGTTGCTGGCACCGGATATTGTTTTCGGACCTGAAGATGAG
AACTTTCGACCATACCATGCTGGCGGAGAAGGAGACTTGAAACCTAAGAACAGTTTATCT
GATTGGAATTGCAAAGACCCAACTAGGCTATTGTCTCTGATTCTTGAACTTAGGAGTTTG
TACATGGCATACCAGAAAAAACGTGTTGGGGAAGTTGATGATGAAAGACTGAAGTTTGAA
ATCAACACCATTTATTCTCGGGAGGGAATTGAAATGTATATGAGCTCTGGCGTTGACA
AGCCAGAAGAGGTAAAATTTGCAGTGCCTTTGCTGGAGATGGATTTAAACAAAATGG
TTGCAGGGTCAACCTGGCGTCACCAGCAGAAGATATACTTACAGGTTATATATCCTGTCA
GTAGAAAATATTTGGCAATGGCTTCAGCTCCACGTTTAAAATTGGTATCATCACCTGAGT
TGAAGGCTTTCTTCTCCATTGATGAGTTCAGGCTTCCTTCTTGGTTGGAAGGGATGTGCA
TGGCTGAATATCTTCCCACTTTAGAGGAGATGCTTGAATCACAGATAAGAGATGCTATTT
CATCTATTGAAGTTAGAAGGAAGTTTATTACAGCATTGACTATTCCTTTTGGAAGGCCAG
TA

>CL1113Contig1
CTCACTCACGGTTATCATTTCTTCACCTCACTTCACCCCCCTCCAATCTCAATATCTCAA
ATCTCAAATCTCAAATCAAAACCCTGATTCAACAACAACTGGGGTTTTGGCATACAACGA
AGGTGTTTCCAAGATGGGTGTGTCATCTTGGCCCTCTGATTCAGAGCTGGATAAAATCAA
GAAAGTGGTTGCTGAAATGGCTGGGGTAGCTGTTAATGTGGTCAGGGTTGTTGTATCTCC
TTACAGGATTTGTCCTTTGGGAGCTCATATCGACCATCAGGGTGGAACAGTTTCAGCCAT
GACAATTGATAAGGGTATAATTCTTGGATTTGTACCTTCTGGTGATCCTAAGGTTCTACT
AAGGTCTGGACAATTTAGCGGAGAAGTTCATTTCAGAGTCGATCAAATTCAGCTTCCAAA
GCATATTGCCAAGCCAAATGGCAAGATCCAAGAAAACCATCCATCTGATCCACCGGAAGA
ATGCAAGTGGGGAAGTTACGCGAAAGGAGCAGTGTATGCACTGCAACGTGGAGGAAACCA
TCTAAAGCAGGGTATCACGGGATTCATTTGTGGGACCGAGGGTCTTGATAGTTCAGGTCT
AAGCTCATCTGCTGCTGTTGGAGTTGCTTACCTGTTGGCTCTGGAAAGTGCAAATAATCT
CATCATATCTCCCACAGAAAATATCGAGTATGATCGGCTAATCGAGAACGAATATTTGGG
CCTGAAAAATGGCATATTGGATCAGTCAGCTATATTGCTTTCAAGCTATGGCTGTTTAAC
TTGTATGGATTGCAAGACGAAAAAACACAAGCTTATACACCCACCTAAGATTGAAATGGA
GAAAAAGGGTGAATCTAAAATTCCCTACAAGATTCTACTAGCATTTTCTGGCCTGAAGCA
GGCTTTGACTACTAACCCTGGATATAATCGGAGAGTTTCCGAGTGTCG

>CL1117Contig1
GCGGGGCTACCACTTAATGCAAACCAACTCACAGGAGCTTTCTCCTCCAATGGCTTCAG
TCTTCTCCCTTCCCTCACCTTCCTCTGTACTCACGCACCCTTCTTCTAATTTCAAGGGCA
ATGTGAGAAATCTCAGCTCAAAAATATGTCAATTTCCTTCGATACGCAATTACAAGAACA
GCAGTAGCGTGCAACAACAGCGGAAATCCTTAATTGTAGCTTCTTCGTCGCCGATTCCAT
CAGTTGTTGTGAGTTCCAATGTCCGATTCCGGCTTGATAATTTGGGTCCCCAACCGGGTT
CGAGAAAGAAAGCGAAAAGAAAGGGTAGAGGACACGCCGCTGGTCAAGGTGGGAGCTGTG
GGTTTGGAATGAGAGGTCAGAAATCGAGGTCTGGTCCCGGTGTTCGCAAGGGTTTTGAGG
GTGGTCAGATGCCTCTTTACCGTCGACTTCCCAAATTGAGGGGTATTGCGGGAGGTATGC
ATGCTGGACTATCAAAATATGTTCCAGTGAACTTGAAAGACATAGAAACTGCAGGATTTC
AAGAGGGGGAAGAGGTTTCACTAGAGTCACTGAAACAAAAGGGTCTGATCAATCCATCAG
GAAGAGAAAGGAGGCTTCCTCTGAAGATTCTTGGTGACGGTGAAGTGAGTGTAAAATTGA
ATTTCAAGGCTCGTGCCTTTTCTGCACAAGCGAAAGAGAAGCTTGAAGCTGCTGGTTGTT
CATTGACGGTTTTGCCAGGCCGAAAGAAATGGGTAAAACCGTCTGTTGCTAAGAACCTTG
CTCGTGCTGATGAATATTTTGCCAAGAAACGAGCGGCTGCGGCTGCTGCTGAGTCACCAG
AAACACCTTCCACTGCTTAGAACCATACAACTGAATCAATTCTTTTGTTGTTGTAAGCTT
CAAAGTAGATGTAAAGCACACTAATTCATATTCTGTTTGTCTGGGAATCTTTCATCCTTT
TTTTATCATCAAGAAATATAAGATCCATCTTGATGGTGCTAA

>CL1122Contig1
CGGGAGGTGAGTTTATAGAGCTCGCTTTAGATCCTTATAAGTAAACGTCCGCTTTTTGCT
CTGCACTGAGCCATGAGCTTACTCGCCAAGCTCTGGGACGACACAGTCGCCGGACCTCCG
CCGGAGAAAGGACTTGGAAAGCTGCGAAAACAATCTAATCTTAGTTTCCGATCATTAAAT
TCAGACAAGGAATCGGAAACGGTTGGGAATACTGCAGTAGAGTATCCTTCTATGAAAGTA
ACACAGAGTATTATGATTGTAAAACCTGAGAGAAGCCTGGGCGAAACGCCGCCGGCATCT
CCGGCCGCATCTACACCTCCGGTATCTCCTTTTGCCGAAGGCGGCTCAGACTCATTTAGG
TTTCGTCGGAAGTCAGCATCAGACAATTTCGAGAAGGCAAGTGGAATTGGAAGTAGGAAC
CCTCGTCCTCCTTACGAGCTGTGAGATTTGATATGAATCTTATCAGTGGTTGGGATATCA
AGTCGGCCGAGTTTCCTATACTCGACTTGTTTATGCGTCTATATGTTCTACTAGTGTGTT
TATTTGCTTTCTAGTCTATGTATAATATGTATGTTGTAGTTGTCGCTAAATGGTGTCTCG
TTAAGTTTCAGTCTGTCTCTTAAGCGTTTGCAAGCTTGTAACGTGGTTCGTTTATCTGTC
ACTCTACCCTTTGCGAGTACTTGGACGTTTCTTGTTATTATCCAAGTTTCATTTGCTTTT
ATACTGTGGACCAAGTCTTGCGCAGAACAACATGTTGGATAACATGTCATATAAGTAAAT
ATTTATGACCGGACTTTCATATTCCGAGTGATATGTCAAACAAATGCTTCTAAAAGTGTC
TTTTGCACTCCTTGATGTTCTCCTTC

>CL1126Contig1
GCGGGACGAACAGTGACGAACATTTTGTCTCGTGTCGGTCACTGTATTACGCTCTCCACT
CCAAAAAACAATAGCAGGAGGGGGGTAAAGATAGAAGAATACTTGCAATTGCACACAACA
CAAATCAGCTGATTGTTACTGCTTGGTAGCGCCACCGCGCCACCGCACCACCGCCGTATT
TCGCCATCTCAGCTCCGGAAGAGAAATCAATTGAAACAGTCGATAAGCTCCAAATCTCTG
CAGTTTTTTGAGCTTGTAACACGAAATGAAGCATGGAGGAGTTCCGAATGCAGTTACTTC
TTTCGTGGCAGTATTAGTGTTTCTGCAGTGCTCCTGCTTGTCAGCCGAAGTGGTTACGTG
TTCTGGAATAGTGCCGATGGTATACCGGAACGATAAGATATCAATAACTGATTTTGGCGG
TGTCGGAGATGGGAGAACGTCAAATACGAAAGCTTTCAGGGAGGCGATTTACCGGATTGA
CCATTTGAGGAGGAGAGGAGGGACGCTTCTTTACATACCTCCTGGTGTTTATCTAACAGA
GAGCTTCAACCTTACTAGTCGAATGACTCTGTATCTAGCCAGAGGTGCTGTTATCAAAGC
TACACAGGACACAGCAAACTGGCCTCTGGTTGCTCCTTTGCCTTCTTATGGAAGAGGGAG
AGAACGTCCAGGAGGAAGGTACATGAGCTTCATCCATGGAGATGGTCTCCATGATGTGAT
TATTACCGGCGAGAATGGGACTATCGATGGCCAAGGTGACGTTTGGTGGAACATGTGGAG
ACGGAGAACCTTGCAGTTTACTCGACCAAATCTTGTGGAGTTCAAGGATTCTAGAGGCAT
CATCATTTCTAATGTCATCTTCAAGAATTCACCTTTCTGGAACATTCAACCTGTATACTG
CAGCAATGTTGTCATTCGGTATGTCACGATATTGGCTCCAGCTGACTCTCCCAACACTGA
TGGAATTGATCCAGATTCAAGCTCCCATGTTTGCATAGAAGACTCCTATATTTCTACTGG
AGACGACCTCGTGGCCGTAAAGAGCGGGTGGGATGAATATGGAATTGCTTACGGTCGTTC
TAGCAACGACATAACCATCCGACGAATCACCGGATCCTCTCCGTTTGCCGGTATCGCAGT
CGGAAGCGAAACTTCCGGAGGGGTAGCAAACGTATTAGCAGAGCACATAACCCTTTACAA
CAGCGGAATTGGAATCCATTTAAAGACAAACATCGGTAGGGGCGGGATCATAAGGAACAT
TACCGTTTCCGATGTTTTCATGGAAAACGTGCGTAAAGGAATCAAGATTGCCGGAGACGT
AGGCGACCATCCTGACGAAAACTACAACCCAAATGCTCTACCAGTTATGAAACACATTAG
GATTAAGAATGTATGGGGTGAAAAGGTCCTGCAGGCTGGTGTCATCCAGGGTCTAAAGAA
CTCTCCCTTCACCGACATTTGTTTGGCTAACATCAACCTCCGTGGGTCAAGTGGTCCGAG
AAATGTTCCATGGAAGTGTTCTGATGTGAGTGGTGGTGCTAGTCAAGTTAGCCCATCACC
CTGTGCAGAGCTCATCAGCAGGAGTCAAACGGGTGCGTGGTCCATTCCTTTCTAAATGTG
TTTATGATCACTTAAACCCTGTGTAACTAATATTGTAATATTTAATTGATTCCTTTTTGC
AAACACTTTTTCGCAAGATGGGTATTTATGAAAACAAGTGATTTGATTTAGC

>CL1130Contig1
GGAGATAGAGATTTCCTTTGGTTCTTGATAGTTGATACAACGAAGAAGAACGACAACAAT
GGCGACAATTTCATGTAGTGTTCAATTCATCTTCGCTAATCAAGACACAAAACCCATGAA
CAATTTGGCCCCAATTCTGTGTAAACTCGAATCGCAGTTCGTGGGTGTGCGTAAAAGGCT
CGGATTTTGCAGACCAACTTCAAGGATTGGGCCTAGTAGTTGTGGGTCAAGAATCACATG
TTGGTTCAAGTTCGGTAAAAATGGCGTCGATGCTGAAGGTGCTGGGATTTACGGCAGCCA
ATCTCGCGACGATTTCGATCGTGATGATGTCGAGCAGTACTTCAATTATATGGGAATGCT
TGCCGTCGAGGGTACATACGATAAGATGGAGGCGCTTTTATGCCAAAACATTCATCCCGT
CGACATTTTGTTGATGTTGGCCGCCTCCGAAGGAGACAAGCCGAAAATAGAGGAGTTGCT
AAAAGCCGGAGCCATGTATAATGTGAAAGACGTTGATGGAAAGACAGCGCTCGATAAGGC
GGCAAACGAAGAAATCAAGAACTTCATTTTAAGTTATTCCACTCAAAAGGCATGATTTGA
TCTTTAATACCCCTAAATGTTGTTGTCTTTAAGTCCTTTGTTTTTGTGAGATTAGATTTA
AAATATGTAGTAATTGTGTAGATGGGAAGGCAACATTGTTTTTCCTTTCCTTGATTTTGT
TCCCATTTGTTAATATTTTTGCATCTATGCATTTTCTGCTTCCTCACACTTTTCGA

>CL1134Contig1
CCAACCAGTCGGAACTGGTGATGGCGGCGAGTGCCGTGAAGACGCCGGTAACGTCTCAGG
CATATCTTGAGGGATCTCAGGTCAACCAAACTAAATCACTCATCTCTGAGTTATGCCGTT
TGTTTTACAACCTAGGTTGGGTCTCCGGTACCGGCGGAAGTATCACCGCCAAGGTCCACG
ATGATTCCGTTCCCAAATCGAACCAAATCATAATCATGTCCCCGTCCGGTGTTCAAAAGG
AAAGAATGGTTGAAGAAGACATGTATGTGTTATCGTCAAGTGGAGATATTTTGTTTTCCC
CATTGCCGAAGCCTTACCCTCACAAGCCTCCCAAATGTTCGGATTGTGCTCCTCTTTTCA
TGAAGGCTTATGACAAGCGTAATGCTGGTGCAGTCATTCATAGTCACGGAATGGAATCTT
GTCTTGTGACTATGATGGATCCTTTGGCGAAAGAATTTAGGATCACTCATATGGAAATGA
TTAAGGGAATTCAAGGGCATGGTTATTATGATGAGCTTGTGGTTCCCATTATAGAAAACA
CTGCTCATGAGAGAGAGTTGACAGAATCTCTTGCTGCAGCAATAGAAGCATACCCGAAAA
CAACTGCAGTGCTGGTCCGAAACCATGGTGTTTATATATGGGGCGATTCCTGGATTAGTG
CCAAAACTCAGGCTGAATGCTACCACTATCTCTTTCAAGCTGCGATCAAACTCATCAATT
AGGCTTGGACTGGTCGACTCCAAGCATGGTCCCATCCGAAAGTCCCAGCACTTGTAGGTG
GTCAACTACAACACATCTCTCAGCGATGTGTGGTCTGGACATTGAAGGACACTACACTAT
TC

>CL1138Contig1
CGGGACATACAAAAGCTTTCTGGAGTTTTGATATGCACACAATCCGTTTGTGCCAACTTC
CAACTCAGCTTCATTTACAAATCGATGGAGTGGAAGTTATCTGAATCATCGCCGTACACT
GCTTGTTCTTCCGGGGATTCTGCCGGTATTTGTGGTTTTCCGATCAACTTATCGGCTGCT
GTAACTCTTATCCGCCATTGAAGATCTATTGTTGAAGGAAAGCTGGCTAAAAGACAAGAA
ATAATGGTGCAGTTTTCGTCTTTCTTAAACGGATTGACGAATAATATTACAACAAAAAAT
GGCAAGAAGCGAAGGATCAATCTTGGAAGAGAAGCTACAATTGTTTTGGCCAAGGAAGCA
AGGAAAAATGGCTTATTATTGACTTCTCCCGGTAATGTTAGTGCCAAATGGTCTAGTAAT
TACGTATCGGCTTATTCTAAGGGAGGGAATAAAGGAATAAATCAAGATTGCTTCATTGTA
TGGGAGGCATTCTGAGGGAAGGAAGACGTTATGTTCTGTGGAGTTTTTGATGGGCATGGT
CCATGGGGTCACCTGGTCTCAAAAAGAGTGAAGAATGTAATGCCGGCTTTTTTGCTTCAC
TACTGGCAAGAAGCTTCTGCTCAATGTTCAGCCGGGTTGAAGAATGCGAATCTTAATCAA
TTTGGTATGTGGAAGAAATCGTTCAAAAGGGCTTGCTCGACTGTTGATACTGATCTTGAG
CTTCATCCTGTGATTGATTCATTTTACAGTGGTACAGCTGCTTTGACCATAATCCGAGAG
GGGGAACTAATTGTGTTGGCGCCTCCTCGGCACTCTCGAGTCTT

>CL1142Contig1
TGAAAAACGCAGGATCGGAGTCGCTACTAGGAAATGCAGCATGTTCAGGACTGGCAGTGA
TGATAATAATACTGTCGACGGGCCATATCTCAGGAGCCCATTTAAACCCATCGCTGACCA
TCGCGTTTGCAGCACTGCGTCATTTTCCATGGGCACAGGTCCCTGGTTACATCTTGGCAC
AAGTATCAGCCTCCATATGTGCTTCTTTTGCTCTCAAAGGAGTCTTCCATCCCTTTATGT
CTGGTGGTGTCACTGTTCCTTCTGTTAGTACTGGCCAAGCTTTTGCTCTCGAGTTCCTCA
TAACCTTTAATCTCCTGTTTGTTGTCACAGCCGTTGCCACCGATACTCGTGCTGTGGGAG
AATTGGCTGGTATAGCAGTTGGAGCTACTGTTTTGCTCAACATTCTTGTTGCTGGGAAAT
CAAGTGGTGCTTCGATGAATCCAGTGCGTACTCTAGGTCCAGCAATTGCAACAGGGAACT
ACACAGTGATATGGATATACCTATTGGCACCGACGCTTGGAGCACTTGCCGGAGCTGCA
GTTTACACGTTGGTGAAACTTCCGGCAGTGGAGGGAGAGCAGCAACGAAGCTTCCGTCGT
TGAGGTATTGGCCTAACAGCTGCCTTTTTATCTTAGTATGTGGTGTGTGATCTTAATAAA
AGGGGATATGTGGGTCCCTTAGCTTGGAACTGGTGTGCAACTGCGTGTAACACGAGAGAT
CGTGCATATGTTTTTATGGTTTTTGTGTTGATTATTGTAATAAAAGAATGATGTATAATA
TTTGAAGTTGTGATATGTTAATTAGAAATGTACAAGAACTTCTCTTTTAAG

>CL1146Contig1
CTTGTCCTTTCTCTCTCTAAATTCCCCAGATCCGTCTCTTCCTCTCTCTAGATTCTTCGA
GTTCTTTATATATAATCCCAATTCCCATCGCTAATCGTCGAGATTAGAAGTTGGAGGCTC
GGTTTTTAGTGTTTATTTTGAAGAATTCAGGGTTAAAAATGGCGCAAGCTGTGGAGGATT
GGTACAAACAGATGCCTATTATTACTCGTTCGTATCTCACAGCTGCAATTGTTACAACAA
TTGGTTGCTCCCTTGAGATCATCTCGCCGTATAACTTGTACTTGAATCCCAGACTTGTCG
TTAAGCAGTACCAAATCTGGCGGCTGATCACCAATTTCCTCTATTTCCGAAAGATGGACT
TGGACTTCCTGTTTCATATGTTCTTTCTGGCTCGATACTGCAAACTTCTAGAAGAAAATT
CCTTCAGGGGAAGGACCGCGGATTTCTTTTATATGCTCTTATTTGGTGCGACCGTCTTGA
CCAGTATCGTACTTGTTGGAGGGATGATACCTTATGTATCGGAATCTTTTGCTAAGATCA
TTTTTCTTAGCAATTCACTGACTTTTATGATGGTTTATGTCTGGAGCAAGCAAAATCCGT
TTATTCATATGAGCTTCTTGGGCCTCTTTACTTTTACCGCGGCTTACTTGCCATGGGTTT
TATTGGGCTTCTCTGTTCTTGTTGGTGCTAGTGCTTGGGTGGATCTACTTGGAATGATCG
CTGGCCACGCTTACTATTTCCTGGAAGATGTATATCCAAAAATGACAGGCCGTCGACCCC
TAAAAACCCCATCATTCATCAAAACATTATTTGCCGATGAAGCAGTTGTAGTAGCACGGC
CTGCGGAAGTGAGATTTGCGGCCCCACCGGTTGATGGAGTCAGACGATGAACGGAAAAGA
AGTCGAAACTGCAGAAGTTCTTGTAGAAATCTTTTTTGTTTCTAGAGATCAGGTGGCATG
CTAGCTTTACTTTACACTTCAAAATGCACATAACTTTGGTGATGTCTTTGTAAGTTGTTC
GTGTAAAGAAATGCTGAGATATAGTAAGTTTACAATATGGGTATTATTCTTTACT

>CL1150Contig1
ATGGGCTGGATTTTGAATCAAATCCGGGCTCCTCTTCCACGCTGGGCCGTCTCGCCATC
TCCCACCTCTCGTCGCCCACTGCTCTCGCCGGTCTCCTCCAACTCCCCACTGCTCTC
GCCGGAGATAACCTCCAACTCCCCACTGCTCTCGCCGGTTCTCTCCTCCTCTCTGCTCTT
CGTCCCGCTTGAACCGGTGTTCATCCTCTTCGCCTCTTCGTCTCGCTTGAGCAGGGGTGA
ATTTTATACAGCTGCAGAAAGGATGGTTGAAACCCTGTTTGAAGACATATTTATGGTTGA
TCAACTTGACCCAGATGGCAAGAAATTCGACAGAGTTAATCGCATTGAAGCACGGAGTGA
CCAGTTTGACATGTACATGCTACTGGATGTAAATACAGAAGTTTATCCTATGCATGTTGG
TGAGAAATTTATGATGGTTCTAGCTTCTACCTTGAATTTGGATGGAACTCCCGACAGTGG
ATTTTTTACTCCGGGTGGGCGAAAGTCGCTTGCGGATAAATTCGATTATGTGATGCATGG
AAAACTCTATAGGATCTCTGAGGAAGGCTCGGGAGCCAATGTTAAAGCGGACATTTATGT
TTCCTTTGGCGGTTTGTTGATGTTGTTGAGGGGCGACCCCTCGATTGCAGCTAAGTTTGA
GCTTGATCAGAGGTTATTCATCCTCATGAGGAAGGTGGACAAGGCTTAATTCAACATCTC
TCTTGGAGCAAGTCAATGCTAAGTAAAGAGAATTCATAGATGTAAAATATGTTGAAGAAT
TATGTTGAAGAACTCGAAAACATGTGGATATAGCTCGTTCAACACGATGCGATTATGTTT
GTATAGACGAGAGGACATGATTGACTA

>CL1154Contig1
CGGGATACAAATTATTGTAACTGTTTAAAGGCTAAGAGAGAGAGAGAGACCGAGAATGGT
ATTGAAAAAGCCATCAAGATATGAAAAGACTCTAAATTGTGAGTGAAAATAGAGCCAAAA
ACCATGGCCATTTCCATGGAGTTTTGTTCTCAACTTCCATGGAGTTTCAATCCAAACCCA
CCACCAACTTTCAATCTATTTCTCTCCATCACAAACCCTAGATTCTCATTTGTCAACAAG
GTCAACAAAAGTCAACAACTTTGCCATTCTTCTTCACTCTCATCATCTGATCAACAACTT
CAAGAACCAGTAGTAGATGATGATGATGATGATGGTGATGATGGCAGT
AAAGGGCAATTTGGTAATTTGGTGAAAGAGTATGGATGGCAAGTGAGGAAAATGGTTGAA
AAGGATGAGGAGATGAGAAGTGTGGCCAATATTCAAGCTGAGGCTTTTCACCAACCACTC
ATCTTCTTTAATGATGTCTTCCTTCAGTTCTTTCAGGCAGAGGTGCTCGCGGGACTCCTT
TACAGGCTACGAAATTCACCACCCGACAGATATGCATGTTTGGTTGCGGAAACGAGCACA
ACCGATGATCAAGAAAAACAACAACTTGTAGGAGTTGTAGACGTTACGGTTTTTAGAGAT
GAATCCGTTATAAAACATCTATCAGAGGCAAATGAATATCTTTACGTGTCGGGAATAGCA
GTCTTACGTAATTTCAGACGGAAAAAGGTCGCGAGTGTGTTGCTCAAGGCATGTGAAACG
TTGGCACTTCTTTGGGGGTACAAGTATCTTGTGTTGAGAGCTTACGAAGACGATATGGGT
GCTCGAAAACTGTATACGAATGCAGGGTACAGGATTGTGTCAGGAGATCCTGTATGGAAC
ACGAGTTGGATAGGTAGGAGACGTCGAATTCTTATGCTCAAACAATGTGACATGTCGTAC
AAATGATATTTCCACAAAAATTTATAAGACATCAGATACTGTAAATTATCAATTTTTTTC
CTGTATAGGGGTTGTTTGGTAAATGCTGAATGGTTTGATGCATAATGATTAAGTGGTCAA
AATGATTAAGATGCTCTGA

>CL1158Contig1
CGGGAATTACAGACGAAATGGCGGCCACTGCTACATCTGCATCAACTTTTCTTCATCGTC
TTCATGATGATACCTCATTATCAAGGGGAATGTACCGTCGCTCCTCTTCTCTTTCTCTTC
TATCTTCCCCTAGAACTTCCTCTAAATCCGCCCGAATCCAGTTTTCCCCAAAAGGTTTGG
CAAACCCGCTATTTGTGACGCCGGCAGAGAAGAAGAAATCATCTTTTCAAACAGAAGCTG
TTCGTCAGTTGACTGGTTCGCTGACAAAGGCCGAGGGTTTTCGTTTTGCTATCGTTGTTG
CGAGGTTTAATGAAATTGTCACAAGGCCTTTGATGGAGGGTGCTTTGGACACATTCAAGA
AATATTCAGTGAAGGAAGAAGATATTGATGTTGTGTGGGTTCCTGGTTGTTTTGAGGTCG
GTTTGGTTGCTGAAAAGCTTGGAAAGTCAGGGAAATACCATGCAATCTTGTGTATAGGAG
CTGTGATAAGAGGTGATACTACCCACTATGATGCTGTTGCTAATTCAGCTGCATCCGGAG
TCCTTTCTGCTGGACTTAATTCAGGTGTTCCCTGCATATTTGGAGTATTGACATGTGAAG
ACATGGACCAGGCCTTGAATCGTGCGGGTGGTAAAGCAGGGAACAAGGGGTCTGAGACGG
CTTTGACCGCTATTGAGATGGCATCTTTATTTGTGCATCATCTGAAGGAGTGAGTAATCT
TTGTATGTCATTTGTTGAAATCACACTGCTCAGAAGAATATGATGACTAGCTTTGCAGTT
GGTGTCCATTTTTCCCCCTCTGTTNCTGTTTTGTGTAAATTGAGGATATCAGTGTGTGGG
TTTGTGAGTAATGAAGAGCCAGTTAATATGGAAAAGAAGCAGATTCCAA

>CL1162Contig1
GGATTCTGGAGAAGAAATCCTCAGATCCGATCAATTTTTTTGCCGATCTACGCACCAAAT
TCAATCACCATGTCTTCAACATTCTCCGGCGATGAAACGGCTCCATTCTTCGGCTTTCTC
GGTGCCGCGGCCGCCCTAGTCTTCTCTTGCATGGGGGCGGCATATGGAACGGCGAAGAGC
GGTGTTGGGGTGGCGTCGATGGGAGTGATGAGGCCGGAGTTGGTGATGAAGTCGATTGTG
CCGGTGGTTATGGCTGGAGTGTTAGGTATTTACGGATTGATTATTGCGGTGATTATCAGT
ACCGGGATTAACCCCAAGGCCAAATCTTATTATCTTTTTGATGGATACGCTCATCTTTCT
TCTGGTCTTGCTTGTGGCCTTGCTGGTCTTTCTGCTGGTATGGCTATCGGAATTGTTGGT
GATGCCGGTGTTAGAGCCAATGCACAACAACCAAAACTATTTGTTGGGATGATCCTGATT
CTGATTTTTGCCGAAGCACTTGCTCTCTATGGTCTCATTGTTGGCATCATTCTTTCTTCT
CGAGCTGGTCAGTCAAGAGCGGACTAGAAGGAGATGAGGTGGTGTATCTTAGTGCTATTA
ATTAAGCATATGATTGTTATCCTCTCTGTGGTTGTTGTTGTTGTTGGTTGAGCTGCAGAC
ATGATCAATTCTTTGGTGGTGATGATACCTTGGCCTGATGGATTGGCTGGCTGACGACTA
TGCGCCTACAGTAGGTCGTTCTTAGACCAAATTCTAGCTCTCTGCTATAATAATAAAATT
CATCCCTTTTACGTAAATTATTTTTGGACATGCTATAATGTTGCCAAAATTGTTGCTACA
ATTACTCTTTTTTATGTTAGTCAAGATTCCATATTGATGGAACA

>CL1167Contig1
GCGGGGGATCCCCGTACTAATACCTGTCCAATACATTAATCGGTCGAAAATCGATAACCA
TCATCAATGGCGGAAAAGTCTTTCAAGTATGTGATCGTCGGCGGCGGCGTCTCAGCTGGT
TATGCTGCCAGGGAGTTTGCAAAGCAAGGAGTCCAACCAGGCGAGCTAGCAATCATATCT
AAGGAGGCGGTGGCTCCATATGAACGCCCTGCACTAAGCAAGGCATATTTGTTTCCTGAA
GGAGCTGCCAGACTTCCAGGGTTTCATGTATGTGTTGGAAGTGGAGGAGAGAGATTACTA
CCAGAGTGGTACACAGAGAAAGGGATAAGTTTGATCCTTAACACGGAGATAGTCAAAGCT
GATCTTGCTTCAAAAACCCTTACTAGTGCAGCTGGCGAAACCTTCAAATATAAAATTTTG
ATCATTGCCACCGGCTCCACCGTTCTCAAATTGACAGACTTCGGTGTACAAGGGGCTGAT
TCCAAAAACATTTTCTATTTAAGAGAGATTGATGATGCTGATAAACTTGTGGAAATCATC
AAAGCAAAGAAAACTGGAACTGCAATCGTTGTTGGGGGAGGATACATTGGGCTTGAGCTT
AGTGCAGTACTAAAAATTAACAACTTCGATGTGAAAATGGTTTACCCAGAACCATGGTGC
ATGCCTCGTCTATTCACTGCTGATATTGCTGCTTTCTATGAGGCTTATTATGCGAAAAAG
GGAATCGATATCATCAAGGGCACAGTTGCTGTTGGATTTACCAGTAACGACAACGGAGAG
GTAAAAGAAGTAAAACTAAAGGATGGAAGGGTGCTGGAAGCAGATATTGTGGTAGTTGGT
GTTGGAGCAAGGCCCCTTACA

>CL1169Contig1
CTCGCGGGGCAGCAGATTCTGAGATCAAATTTGGGGAGGGCGAGTCAACATCCGGCAAGA
TGGGTTTCATCGGAGATTCGATTGATTCTTTGAAGTCCATTAATGTCAGACAGGCCTTGG
AGCAGGCCATCACTCTCGGAATGATCGTCTCATCTGCACTAATTATATGGAAGCTTTTGA
TGTGTGTTACTGGTAGCGAGTCACCTGTTGTCGTCGTTCTTTCCGAAAGCATGGAGCCGG
CATTCCAGAGGGGAGATATTCTATTCTTAAGAATGGGTGAAGACCCTATTCGAGCGGGTG
AAATTGTTGTGTTCAACATCGATCGCCGCGAGATTCCAATTGTTCATCGTGTAATCAAGG
TTCATGAACGGAATGATACGAATCCGATAGATATTGATGTCCTTACAAAAGGAGATAACA
ACGATAAGGATGACCGAATTCTATATGCACCTGGTCAGCAGTGGCTTAATCGGCAACATA
TCATGGGGAGAGCTGTGGGGTTTTTACCTTACGTTGGATACGTTACAATCATCATGACGG
ACATCCCGATTATAAAGTATGTTCTTATTGGAGCTTTGGGTTTACTTGCAATTACATCCA
AAGATTGATCACATTATCCCCTTCTGATTTGGTCATATACACATTTCTGTCGACCAACAA
AATCCAAATTATTGTAGGTGAGAAACTAATGTATTTCTACTTTTTTTGTGGCCATTTATG
ATGTGTTCACTTGCTCATTCCCCTCTGGTTGTGGGGAACTTATGCTAACAGCCACTATAA
AATTTTAATCAGCTATTCCCTCTGGCCGTAAGGGTACTTGTACTGGGTCAAAACCGGTCT
ATGGTACC

>CL1174Contig1
CGGGCTCTCTTCTTCTTATACCCTCTTCAACCTCTCTCCCCACCACCACCACCACCACCA
CCACCACCCTTTACAGAGATGGAAGCATTACCAAGGTCAGAAGTGTCATTTAGAAGATCA
GGATCATCAGGGCTTGTTTGGGATGATAAATTGTTATCAGGAGAACTTAAGCCATCCAAT
CCAAAAGATGAAGAAGAAAGAGAGAAAAAAGAGCAACAAAGATCAGAGCCAAGGCCATAT
AAATCTGTAGAAGTTGAACCCACTATTGACCCTCCATCTCCAAAGATATCTGGTTGTGGT
TCCATCTGTGGAATCTTCGGGAAGCCTGTTAAAAACACCGCCACCGCCGGCGCC
GGCCACAAACAGAAAACTAGAGCCACCCATTAATCATCATCACCTTGAGGAATTCTTGAG
TTTGGTTTTTGGTTGCCAAGCAGAGCCTTAATTTGCTACTTGGATTGGATGTTTGTGGGT
CAATTTTTTCTTTCCCTTTTTCATACTTTTTGGGCTTAGTTTTACGGGATGCATCTCTCT
ATATATCTCTATGTCTATATCTATATATATATACACACATATATATATAGAATTTAGG
GCATAGCAAAAGTCTTGTTCTGTGTTCATGGGATGGTCTCTTATGATGTGAGGTTATAGT
CTTTGTGTTTTTCTTGATGTAATTGTTTGTGTATACAATTCTGTCTTCTCTCCAATTTCT
GGGTGTGTCAAAGATTTCTTGTATAAAGAATCCCTAATTTCTATCTTCATGC

>CL1178Contig1
GCGGGGCTATTAAATATGCACTCCTCTCCTTCTCTCTCTATCTGTGTGCGTTGTGTGTGT
GCTTTACATAGTTACATAGAATCTAGCTAGTTGAGTGTAAATATGAGTTATTTGGGTGTT
GGTGTGAGCCCAGGGAATGTTCCTGTGTATCATGGGAGTGATTTGAAGGTGGTTGATCAG
ACGGTGAGACTTGCTGAGTTGATATTGAGGACTGTCATTTGTGGTTTGGCCCTTCTTGCT
GCTGTTCTTGTGGCTACTGATACTCAGGTTAAAGAAATCTTTACCATCCAGAAAAAAGCC
AAATTCACCGACATGAAATCCCTTGTGTTTTTGGTGATAGCCAATGGAATAGCTGCAGCC
TACTCATTGGTACAGATATTGAGGTGTGTGGTGGGTATGGTTAGAGGAAGCGTTCTCTTC
AACAAGCCCTTGGCATGGCTTATTTTCTCTGGTGATCAGCTTATGACTTACATGACAGTG
GCTGCAATAGGTGCTGCAGCACAATCAGCAGTATTTGCCAAATTTGGAGAACCAGAGCTT
CAATGGATGAAGATATGTGATATGTATGGAAAATTCTGCAACCAAGTTGGAGAAGGGATA
GCAAGTTCAGTCTTTGTTTGTGCAAGTATGGTGATAGTCTCTGGCATATCAGCATTTAGC
CTCTTTCGGTTGTATGGTGGAAATAAAGGAAGCAAGACCAGTGCCGGATGGTGAAACTAA
TTAAGCCTTTTCTGATGGCTTTTAGGCCATGGTCATGAGCCATGACCATGGTTGTGTAAG
CTTGGGTTGCCTTTTTACCTTTCGAACGTATGATAAAAAAGCTTGTAAGATTGAAGTTA
CTGGTTTGAATGATTGAACCTATTAAACAACAGATTGATTCATGATGATAAAAACGCTAC
TACATGATAATGAAGTTACC

>CL1182Contig1
GGGCTTTCATTGGTTGATTGAAACACCGACTCAGAATTATTAACGACGCCATCTGATGCT
GAAGCTGCTTGTGTCCAAGTAACACACAACCGGATCTACCCTATCCCTGTTTTCCGATTG
AACTATTTCCGCCGGCGATCCGAAACTTCCGATTCCACAATGTCATGGTTCGCTCGATCG
ATTGCCAACACCCTCCAACTCGACATCGATGACGATGAGGACGACGAACAACACAACAAC
ACAGACCGAGATCTGTCCACCGATCAAAAAGGTGAACAACCAGTTGAAGAAGACGATTCG
TCTTTATCTCCAGGACGAGGTGTCAAAGAAGATTTATCAGAGATCACAAAAACCCTAACT
AGTAAATTCTGGGGCGTCGCCTCGTTTCTCGCTCCTCCGCCTCCCGCTGAACACTCTAAC
GAGCAATCGGATCCGTCCGATCCGGAAGATGCTTCTCCGGAAGCGATATCTGGAATACGC
AGGGACTTTGCGGAGATCGGAGGGAGGTTCCGTAGTGGAATTTCGAAGCTGTCTACTAAT
ATAGATGTATCGGAGATCACGAAAATGGCTTCGAGTTTTCTTCAACTGTCACCGGAGGGT
GACGACTATGTTTTGTCTAAGGATGCTGATGCCATTGGTGTTACAGATGTAGTTTTGGCT
TTTGTTAGGGATATCACGATGCATCCTGAGACTTGGTTGGATTTTCCTCTACCAGAGGAT
GAAGACGATGATGAAGATTTTGAGTTGTCTGATGCACAACAAGAGCATGCTTTGGCTGT
TGAAAGTTTGGCACCAAGATTGGCTGCTCTTAGGATTGAACTCTGCCCTGGTTATATGAG
TGAAAGTTCATTCTGGAAGATATATTTTGTACTTTTGCATCCAAGACTTGAACCTCATGC
TGCTGAACTTCTTTCAACACCTGAGATTGTGAAAGCAAGAGCATCATTGACACGCGAGTT
GAAGGGCCGTTCCAACTCTCAGACAAAAGAGGAGGAAGTTACAAGAATCAATTCTGCATC
TTCTCTAGAAGAGCATGCTTCTGTGCCATCTGGTACTCAATCAGAATCTGTACCACTCGA
AATATCCACAAGTCAGCCAACAGCCACATCTATCATCTCAGCTGATTCAGAGACCGAAAA
ACACCCCATCCCAAATGAAGAAGTTCAAATTGTAGACAAATCTGTCATCCAAGAAGAACC
ACGAAATGAGACCAAACCCGAAGAATCTAAAGATGAAGATGATGCCGATGATTGGTTGAA
AGAAGATAGCTCAGAAAACGTCACTGGTACAACCACGATTCCAATCGAGAACGATGAGGA
TGTATCGTTCAGTGATCTTGAGGAGGACGATGGAGATGCACCAACAAGTTACAAGAAAAC
AGCTGCGTACGGTTCTGATTCGTCAACGAAAGACTCACGAGATGGGGTTCAGCTGGGTAG
AAGCTCGGCTGATTCGTCTTCGACCGGTGGAGCTGGACAAGTAAGTGCTCATAACTCTGA
GATGAAGGAATCTAATGATTGGCTTGATGTTGATGACATTGATGTGGCATGATGATGATG
ATGATGTTTTATATTCATTGTGAATGAATTATTTGTGTATTGTTGGTGTCTGTTGTGAAT
ATCTTGTTAATTTACGGTTTCTGCAAATCT

>CL1186Contig1
CAACAATGGCAACGGTTTCGTCGTTCCCCTCTCCGCCGTGGCCAAACCCTAACCCTAACG
CCGATCATCACTCAGACGATCACTCCGCTATAGCCACCACCGTCGACGGAGATCTGTCGT
CACTGCTGCCGCCGATTAAAACGAACGCTACTCAAGAACAGCAAACTCAATACAATCACG
AAGACGGCGATGGGAATGTTAGAGAATGGCTTAATCAGTTTCTTCCGGATAATGAAGATA
TTCACGATGTAACTCAATTATCTCAAGATCTGATTCCGGCGCCGGCTCCGGTTCCGGTTC
ATGACGCTACCCTCATGTCAAGCCCTCAGATCATGGCGCCTGATTTCCACGAACATGCTT
CTCCTCCTTTACCTCTTTCGTTGCTCCACGTTTCTTTCAATCAGGATCACGGTTGTTTTG
CTTGCGGGATCACTCATGGATTTAGAATCTATAACTGTGATCCTTTCCGCGAGATTTTCC
GTCGAGATTTTGAGAACGGAGGCGGCATTGGGATAGTGGAGATGCTATTTCGTTGCAATA
TACTTGCTTTAGTTGGTGGTGGTCCGGAACCGCAGTATCCTCCCAACAAGGTTATGATTT
GGGACGATCATAAGAGTCGATGCATCGGTGAGCTGTCTTTTCGGTCTGAAGTTCGTGGAG
TTCGGCTGAGACGGGACCGAATTATTGTTGTTTTGGAGCAGAAGATATTCGTTTACAATT
TTGCGGATTTGAAGTTGTTGCATCAGATCGAAACGTTTGCGAATCCGAAGGGGCTTTGCG
AGGGTTCGCAAGGATCGAGTAATTTTGTGCTTGTTTCTCTAGGTTTGCAAAAGGGGCAAG
TTAGGGTTGAACATTATGCTTCGAAGAAAACAAAGTTTATTCTAGCTCATGATTCAAGGA
TTGCCTGCTTCACTCTGGCTCAGGATGGGCATATGCTTGCTACAGCTAGCACGAAGGGAA
CTCTGATTCGAATTTTTGATACTCATGATGGGACGCTGTTGCAAGAGGTAAGGAGGGGAG
CAGATAGAGCAGAAATATACAGTCTGGCATTTTCATCTACTGTCCAGTGGCTGGCAGTCT
CAAGTGACAAGGGCACCGTTCATGTTTTCAGCCTCAAGCTTACTCAAGGAAACCAAGGCA
TTGACAAGGCTATAGAATCATCCGACCACAGTGCCCCTGTTTCTTCATCAAGCTCATCTC
TTTCTTTCATTAAAGGAGTATTGCCCAAGTACTTCAGCTCAGAGTGGTCAGTTGCTCAGT
TCCGCTTGATTGAAGGTTCTCAGTACATTGTTGCATTTGGCCACCAAAAGAATACAGTTG
TTATTCTTGGCATGGATGGAAGTTTCTATAGATGCAAATTTGATCCTGCAAGCGGTGGGG
AGATGACGCAACTGGAATATCATAATTTCGTGAAGCCTGATGACTCTCTGACGTCTTTGT
AAAAGCAATTAGCTATATAGAGTTGTATATGTTCTGGTAAGTAAATTCTATGATATCTAG
TACTTGCTAAAAAGTGTATTATGATTATGATTATGTATATATGATCCACGTAACTTGTAA
ACA

>CL1190Contig1
GCGGGACCCCCTTCCGAGTTCGTCTTTGTCAAGCTCACAAACCCACTTTCACTTTTACCT
TTCTGGTCATCAATGGCCACCGTCGGAGCCTTCAACCCACCTCATTTCTTCTCTTCATCC
TCCTCCGGCGCCGCCATTCTTGCTGACCGGAGATACCTCCATGCTTCCTCCTTATCCTTC
TCCTCCTCTCACCTCTCCGGCGACAAGATATTTTCGGCATCGTCTGTCAGACGACGATGC
TCTCGAGGTCGAGCTTCGGTGATTGTTTCTCCCAAAGCTGTTTCCGACTCTAAGAATTCG
CAGACATGTCTTGATCCTGACGCTAGTCAAAGTGTCTTGGGGATAATACTTGGAGGTGGA
GCTGGCACACGTCTTTACCCTTTAACAAAGAAGAGGGCAAAGCCTGCTGTTCCCTTGGGA
GCAAACTACAGGCTTATTGATATCCCTGTTAGCAACTGCTTGAACAGCAACGTATCGAAG
ATTTATGTTCTTACACAGTTCAACTCCGCATCGCTCAATCGCCACCTTTCGCGTGCTTAT
GCGAGTAACATGGGTGGTTACAAGAATGAAGGGTTTGTTGAAGTCCTTGCTGCTCAACAG
AGTCCAGAGAATCCAAACTGGTTCCAGGGTACTGCTGATGCAGTAAGACAGTATCTGTGG
CTGTTTGAAGAGCATAATGTTCTAGAGTTCCTAATCCTTGCCGGAGATCATTTATACCGT
ATGGATTATGAAAGATTTATTCCAGCTCACAGAGAAACCGATGCTGATATTACTGTAGCA
GCTCTGCCAATGGATGAAAAACGTGCCACTGCATTTGGGCCAATGAAGATCGATGAAGAA
GGGCGTATAATTGAATTCGCAGAGAAACCAAAAGGAGAGCAACTGAAAGCTATGAAGGTT
GATACCACCATTTTGGGCCTTGACGAAGAAAGAGCTAAAGAGATGCCTTATATTGCTAGT
ATGGGTATATATGTCATCAGCAAAGACGTAATGTTGAATTTGCTGCGCGATAAGTTCCCT
GCAGCAAATGATTTTGGAAGTGAAGTAATTCCTGGAGCAACTTCTATTGGGCTAAGAGTA
CAAGCTTACCTTTATGATGGCTACTGGGAAGATATTGGTACTATTGAGGCTTTCTACAAT
GCCAATCTGGGAATCACGAAAAAGCCGGTACCTGATTTTAGCTTCTATGATCGTTCATCG
CCCATTTACACCCAACCTCGATACTTGCCTCCTTCCAAGATGCTTGATGCTGATGTCACG
GATAGTGTTATCGGTGAAGGGTGTATGACTAAGAACTGCAAAATCCATCATTCTGTTGTT
GGGCTTCGATCTTGCATAGCTGAAAGCGCGGTCATTGAAGATCATTGCTGATG

>CL1194Contig1
CGGGGATTCGGGCGGAGATTCATCTGCGACCATCATAGATTTCATCGACAACCCCTCTTT
CTTCTTTACTTGTACTTCATTGCTCTCACACTCCATCGCTCAACTGCAACGCCTAATTTC
TTGAAATCTTGGCTTCCCCTCAGTTATTGCCGACGTTTGATATAAGACATGGATTCCGCC
GCCATGACATTTTGCAGAAGTAAACCAATCTCTTCTCCTCCGGGTTTATTCATTGGGAGG
TCTAGTGGAATCAAGAGCTCCCAGTGTAACTTCTTGGTGGGAAGTAAGGTGAGCTTTCCT
AGGCAGAGAGTTCAGGCTTCTCAAAAGGTTCGTAGATCGGCGAAACGTGAGGGAGCACT
TGGTGTTACTTGCCGTGCTGAAAAAATTCTGGTGGCAAACAGAGGTGAAATTGCGGTTCG
AGTGATTCGAACAGCTCATGAGCTAGGGATTCCTTGTGTTGCAGTGTACTCCACCATAGA
TAAGGATGCACTTCATGTGAAACTTGCTGATGAATCAGTTTGCATAGGAGAAGCTCCTAG
TAGCCAATCGTACTTGCTGATACCCAATGTCCTGTCTGCTGCTATCAGTCGTGGATGTAC
AATGTTGCATCCCGGTTATGGTTTCCTTGCTGAGAATGCTGTTTTTGTTGAGATGTGTAG
AGAGCATGGAATCAACTTCATTGGGCCAAATCCTGACAGTATTCGTGTTATGGGGGACAA
AGCAACTGCCAGAGATACCATGAAGACTGCTGGTGTTCCAACTGTACCAGGAAGTGATGG
ACTATTACAGAGCAACGAAGAAGGCATCAGGCTCGCCGATGAGATTGGCTTTCCTGTGAT
GATCAAGGCTACAGCAGGTGGTGGAGGTCGTGAAATGCGTCTTGCAAAAGAGCGTGACGA
GTTTGTGAAGTTGTTGCAGCAAGCTAAGAGTGAGGCTGCGGCTGCATTCGGAAATGATGG
TGTTTATTTGGAGAAGTACATTCAAAATCCAAGGCACATTGAATTCCAGGTTCTTGCAGA
TAAATTTGGAAATGTTGTTCACTTTGGAGAGCGTGACTGCAGTATTCAGAGAAGGAAC

>CL1198Contig1
GCGGGGCACCGATTTTCCGTAATTTCTCCCACCTTCCATTATACCCTTTTCATCATCATA
CACAAATCGTCTGCAGTTTATTGATCATCTTCGCCGGAGGAATACGATGATTTCCGGGGA
TGATTTGGAACGCCATGGAAGACCCAAGAGCAGTAACAGAACAGAAAACTATTCTTCATC
GTCATATGCGCATACAGAAACCTATTGGACTTCATGGTTGATCCCTGTGTTCGTGATCGC
TAATATTGCTGTTTTTGTTGTGCTCATGTACATCAACAATTGCCCCAAACACAATCATTC
GCGTATCTATGGCAAGTGCGTGGCGAGGTTTCTTGGTAGATTCTCGTTTCAGCCCCTTAG
GGAAAACCCTCTCTTTGGCGCTTCGTCGAACACACTAGAGAAGCTGGGAGCTCTTCAATG
GTGGAAAATAGTTCATGGGCATCAAGGATGGAGGCTTGTCACTGCTAACTGGTTGCATGC
TGGTTTGATTCATCTAGTTGCTAATATGCTCAGCCTTGTTCTTATCGGCATTCGTCTTGA
ACAGCAGTTTGGATTTTTATGCATTGGAGTAATCTATCTGTTGTCTGGATTTGGAGGAAG
CATTCTTTCTTCATTATTCATTCAAAGAAACATCTCAGTTGGTGCCTCTGGGGCTCTATT
TGGATTACTAGGGACAATGCTATCGGAACTCATCACGAACTGGACTATCTACACCAACAA
GGCAGCAGCGTTGTTAACACTTATCGTCATGGTGGTTGTGAACTTAGCTGTGGGAATTCT
GCCATTTGTTGACAATTTCGCACACATTGGTGGATTCTTGACGGGTTTNCTCCCTAGGTT
CGTTTTACTTCCACGTCCTCAGTTTGGATGGTTTGAACGACATAATCTTC

>CL1202Contig1
CTCCATTCACAACTCCGGTGCACCGGCCCGGACACCGCTGTCGGATTACGGGCCGCAAGA
GCCATGCACACCTTGTGGGCTTCGTTGAGAGGGAAGGTGTACTGCAGAGGCAAGCGAACG
GATGTGATTCTGGGCGGGGAAAACCCCGTCATGGATAGAACCTGCATTCATCGAAGACAC
TCGGAAGAACTCAACCAAAACCCGAGGAACTGGTTTTACGGGAACACAGTACTCGAGATC
GGCGACCCGTCAAGAAACATCATCGAAAAGATCTTCAACGCGACAACCAACGACACCAGA
AGGGGTTCGATAACTATAAAACAAGTCCTCAAGCTTAAAAATTCATCAGAAACTCTAGAA
AGATTCGAAAATTTCAGAGAAGACGTCAAGAACCGAGCTTTAAAGCATTGTAACAAGAAT
CCAAGAAACACGGTGGATGGTAACGAACAGTTACTGTTCTACGGCATAAACCTCACGTGT
TGCAAGCAATCCGAACCATCCGGTTTCTGTAAAAACTCGAATTGCAGCATCTGCAGAGCA
ATTCAATCAGGTTTCTACACTGCAAGAAAGAAAACTGGAATATGGTTGAGCACAAGTTGT
CAAGATATTATCAACATGAATGTGGATTCACATGTGAATAATGTGAAGATGGCGATTATG
GTTTGTAGAGCGATTGCTGGAAGAGTTGTGAATATGTTCGATAAGAGCTATGAAGGTGAT
TATGATTCTATCGCCGCAGTGAAGCCTGATCGCGTGTTTGTAAAAAACCCGAGTGCGGTA
TTACCTTGCTTCGTGATCGTTTTGAATGCAGGTATTTCAGGTAATAATCCGAGCGAAAC
TTCCGATCTTGATAGATACGGGCTACTGAATTATCTGTATAAAGATTAAGTTGTAGAGTA
TTAATAAATTTCAGTCACGATTAATTGATTCGAAGGTTATTGAATCAGTCTGCCATATGA
TCTCTTGCTATA

>CL1207Contig1
AGTAGTCAAGATCATACAGCTGCGGGGTGCAACGACATTCACGTAACGCGGAAGGCCAG
TGTGCAGAGACAGAGACCGAAAAGTTAGGGCAATGGCTCTTACAGGAAAGCTGATAGCTC
ATGTAGAGATGAATTCAGGTGGGAAAGTGTTGCATGATCTCTTAAGGCACAACCCACACG
ACATAGCTTCCATATGTCCCCATAAGGTCCATGGCTGTGATTTGGTAAGTGGTCAAAGAG
GTGCCGTTGGATCCACCATTTTGTGGCACTATACCCATGATGGAAAACAACATAGTACAA
AAGAGTTGATTGAAGAAATCGATGAGGCCAACCAGAAAATCGTGTTCAAGGTAATTGAAG
GAGAGCTAGTGGAGGAGATATACAAGACCTTCAAAATAACGTTTCAAGTTGAACCAAAGC
AGGATGGAAAACAATTGGGCACTTGGACCTTTGAGTTTGAGAAGCCGAATGTTAACGTAC
CCGATCCAACTTCTTTGTTGGACTATATTTGCGGAATTACCAAAGATATGGATGACCACT
CCGCCACTAAATAAATAGCTGTCGTAACTCCATGGATCGGAGGAATAATGTCGCGGTTGG
TTAAAAAATCTTGGGGTAATGTATTTATGTAATAATGTGGGTTTCGTTATTTTCTCTTCA
ATTCCTGTTGTTTACATGAAGTTCAGTTTTTGTATTGTTGTTGCGAGATTAAGTTGGGTG
AAATTTGAACTCTTTGTTTCTTTATTGTATGAAGATCGTGTTAAT

>CL1210Contig1
ACTGTAGGACACGGATTCCCACGCAGTTGGTGCTGCCTATTCCTTAAAGATGGAAAAACA
AGATGCATGCACAGTTACGTATTTTGGTGATGGAGGCAGCAGTACGGGAGATTTCCATGC
TGCTTTGAACTTTGCTGCGGTTATGGAGGTCCCAGTAATTTTTTTCTGTCGAAACAATGG
ATGGGCCATTAGTACCCCAATCAATGATCAGCTTCGAAGTGACGGTATTGTTGTAAGAGG
GAAGGCGTATGGAGTTCCTAGCATCCGAGTAGATGGTAATGATGCTCTAGCTATCTATTC
TGCTGTTCATAAAGCACGCAAAATGGCTATTGAAGAACAAACACCTGTTTTAATTGAGGC
CCTCACATACAGAGCAGGACACCACTCGACATCAGATGACTCAACCAAGTACCGTCCAGT
TGACGAAATAGAAAGGTGGCGAGGTGATCAAAACCCTCTAAAGAGATTTAGGAAATGGAT
TGAAACCAAAGGCTGGTGGAGTGATGAGGCCGAATCAGAACATCGTAACAGCATAAGGAA
ACAGTTATCGCAAGCGATTCAAGCTGCAGAGCGGGTGGAAAAACCTCCAATTTCAGACAT
ATTCAACGACGTATATGATATTCCCTCTAAAAACCTTACCGAGCAGGAGGCTTTTCTAAG
AAGAACCATCCAAAAACATGCACAGGATTATCCCTCCAATGTTCCCATGTAAAGCGATCA
AGTCATGTATCATCCCACTAATTATAATAGCATCAGGATTCTAGATCGAAACCATTTTAC
ATATCCATGGCTTCCAATTAGATTCGTTAGCAAGTTGAATCTCACACAATGATTACTACT
TGTTAAGATTCATGCATACAACTCGTATAGCCCGATAGGTGAACCTAAATGGGGTTTATG
GTCTCCACGAGCACTAGGTGTAGCACACGAGGGCAGGATGTCGTGCTTTCGTCTGTTTCG
TCAAGGAAACAATCTTTATAGTTTTTATAATCATTGGTGTTCAGTCCAGTTTGTCT

>CL1214Contig1
GCGGGGATGAGAGAGCTCACGGAACCTCGTGTTCTACCAATCTCTTTTTTCCGTCAAAC
TCACTATCTGTTGCAGCTTACGGGTTGCAAGGATTAGCGGAGGGAGTGTATTGTATGTAT
GAAGTTTTCCTTCCCGGAGATCAGTTATTGTTTCGGTGGTACACCGGCGGTTGAGACCAT
CGCCGCCGAGGTTCCTAGTCATCGGAGGCGTATGACGCAAGGTAACTCGACAAAACACTG
GAGACCGGCGCTGGCAGCGATCGCAGAAGACGGTGTAGCTCGGGAGGTGCGTAGGAAGAG
GGCTGAATCAACGGCTTCCTTCAGATCTGAGAAGAAACCGTTGATTAAAAGCAAATTGGC
CGGAAAAACTCGATCTGGTTCTTATGGTTCTGATTACAGGGAATCGAGTCATCCGATGGC
TCTTCCAGCTTTCTCTCCAGCACCATTTCTAGTTTGATTTTGAAGATTGGTCACTGTCTT
CTCCATTCTGGTTTTCCCCTAATCCCTTGTATAATGAAAATTGTGAATTAATTTCCAAT
CTGTATGTAGTGGGATGAATCGGAACATGGAAGCTGCCAATAAATATAATTGCAATTTAC
TATCTATTTTCA

>CL1218Contig1
GGATCAATGGTGTTGTGCCTCGATTGCAGAGCATAACACCGGACCAATCACTCCTGACAC
CCCCCATATCATCTCATCGGCTGATACGCAACCGCAAGGATCAAATTGATTACGTCTCGG
GATCTTCCGAATCTGCCTGCCAATCCATCCCTTATACGAGGGAGGATTGAATCTTGAGAA
TCTATCTCGAATCTTAAAGATAGAGCTGGATCTTCGTTTCTCATTTCTATGCTGGCAGGT
TCTGTAGATTTCTAGATTCTGTGCCCAAACTTTACTAATATTGGAGAACGTAATCAAGAT
TCTGTGTGATTACTGGGGGTTGATTTCGTCACCCAATTGTCAATCGTTGAGATTGGGTTG
TTGATTTGATGGGTTATATGGTAGAGTCAGATCAGGGGGCTGCTGGCGGTGGAGGAAAGT
CAGGGTTTAGAAGTTTGGTGAGGAGGAAAAGGGTTGATTCCGTTCATTCTAAGACATCAG
ACACAGGCCATCATCAATTGGCTAAGGAACTATCCATTGCTCATCTCATTGCTATAGGTG
TTGGTTCAACGATCGGAGCAGGGGTTTACATTCTTGTGGGTACAGTTGCTCGAGAGCATT
CTGGTCCTGTTCTTGCCTTTTCTTTCCTAATAGCAGGGATAGCAGCTGCTCTTTCTGCCT
TTTGTTATGCTGAGCTTGCAAGTCGCTGCCCTTCAGCCGGAAGTGCCTATCATTATTCCT
ACATCTGTGTTGGAGAAGGTCTTGCTTGGATTATTGGCTGGGCTTTGATTTTGGAATATA
CAATCGGAGGATCTGCAGTTGCTCGTGGCATTTCTCCTAATCTGGCATTGCTTTTTGGAG
GTCCAGATAGTCTGCCAGCATTTCTTGCACGACATTCTATTCCTGGTCTTGGTATTGTGG
TCGACCCATGTGCAGCAATTTTGGTGTTTATTGTTACGGGGCTATTATGTGTGGGGATCA
AGGAGAGCACTTTTGTGCAATCGGTTGTCACGATAGCAAACATATGTGCCATGATATTTG
TCATAATAGCCGGTGGATATCTAGGATTCAAGAGCGGATGGATTGGCTATGAACTTCCTG
TTGGGTACTTCCCTTTCGGAGTAGATGGGATGCTTGCTGGGGCTTCTACAGTCTTTTTCT
CATACATAGGGTTTGATTCAGTTGCAAGTACAGCAGAAGAGGTGAAAAATCCCTCAAGGG
GATTGCCCTTGGTATTGGGGCTGCTCTATCTATTTGCTGCACCTTAATATGTTGGTGTCT
GTCGTCATGGTGGGCTAGTACCCTATTACGCATGGATTCTGACACCCTATCTCTTCGCAT
TGCAACCATGGAA

>CL1222Contig1
AAGAGATATATTGATGATCCAGATCAAGTCAAGCCTGAGGGGTATGATTCAATCCCAAGA
GAAATTCCTGACCCCAAAGCTAAACAGCCTGATACCTGGGACGAAGATGAGGATGGGATG
TGGAGACCACCTAAGATACCAAATCCGGCATACAAAGGACCATGGAAACCAAAGAAAATA
AAAAATCCAAACTACAAGGGGAAATGGAAGATTCCTTGGATTGATAACCCAGAATTTGAA
GATGATCCTGATCTATATGCGCTCAAGCCAAACAAATATGTGGGGATAGAGGTTTGGCAG
GTAAAAGCTGGATCTGTTTATGACAACATTCTCATCTGTGACGATCCAGAGTATGCAAAA
GATGTGATACAAGAAGTTTTCACTAATAGAGAGATCGAAAAAGAAGCATTGGAGGAAGCA
GAGAAAGCAAAAAAAGCGAGGGAGGAAGAGGAAGCACAAAGGGCAAGAGAGGAAGGTGAA
AGGAGGAAGAGAGAACGAGGTTATGATAGAAGGCATCGAGATAAGGAGCGTTACAAGGAT
AGATACAGAAAGCGCAATCGCCATGATTACCTTGACGATTATCATGATGAGCTATGAGAT
GTGCCGATTCATGCCTTATTGCACAGTGCAGTTACCACGGGCAATTTGTTTCCTTTTCAT
ATTTAAATTGTAGCGCTATGATGGTCGTACCATCATAATTGTACTATTGTCGGGTAGGAG
TCCCATGTGATCTTGTACGGTGCAGCTAAGTTGCATTTTTGTGGCGAACACTTGCTGTTG
CAAATTTATCGTGAACTCTGAGCTCTGGGCTGGGTTGGTTTTGGTTTCTTCTTTTACTGA
AAGGGTTCATGACCATAGCTGGTTAGAAAGGGTCCGAAATGACTATATTTTGAATTTTTT
TTAGTCGCCACTTGGCAGCTTCTCATTGGATGACGAACTAGCCGTTAAATGGGGTCAAGA
AGCTAGATAAGAGAGGATGACTTGTTTCAAGGGAGTGTTTTAATATGAAACAAAACTCAC
TTTGTACTTGTATTATCCTTATAAGGTGTGGCAGTGAAGCCAAGTCTTAAATTGTACC

>CL1222Contig2
CGGGTCGCAATTATCCATTACTGCTAAAGATGAGCAAGCATGGAGTTGGAAGGTCTGCGC
CTCAGCAGCTTAAATTTGGAGCGCTCTTGCTGGTGCTACTTTCATCTTTCTGTAATGTTT
GCTTCTCAGAGATCATCTTTGAGGAGCGATTTGAAGATGGGTGGCAGAGCCGGTGGGTGA
AGTCTGATTGGAAAAAAAAGTGAAGGGAAGGCGGGTTCATTTAAGCACACAGCTGGGTCG
TGGTCTGGTGATCCAGATGATAAAGGTATTCAGACATCGACTGATGCCAGACATTTTGCC
ATCTCTGCTAAGATTCCAGAATTCAGCAACAAAAATAGAACATTGGTATTACAGTACTCG
ATTAAAATTGAACAGGATATTGAATGTGGTGGTGGTTATATCAAGCTTTTGTCTGGATAT
GTCAACCAAAAGAAATTTGGTGGCGACACTCCATATAGTGCGATGTTTGGACCAGATTTA
TGTGGCACACAGACAAAGAAGCTTCATGTTATCCTTTCCTACCAGGGGCAAAATTATCCT
ATCAAGAAGGACTTGCAGTGTGAAACAGACAAGTTAACCCATTTCTACACGTTCATCCTT
AGGCCTGATGCAAGTTATAGTATTCTAATAGATGGCAGGGAGAGAGATTCTGGAAGTATG
TATACAGACTGGGATATCCTTCCACCCCGTAAAATCAAAGACGTGAAGGCCAAAAAGCCC
GCAGATTGGGAGGAAAGAGAATATATTGATGATCCAGATCAAGTCAAGCCTGAGGGGTAT
GATTCAATCCCCAGAGAAATTCCTGACCCCAAAGCTAAACAGCCTGATACCTGGGACGAA
GATTACGATGGGATGTGGAGACCACCTAACATACGAATCCTGCTTACAAGGACCATGGAA
ACCAAAGAAAATAAAAAATCCAAACTACAAGG

>CL1226Contig1
ACAGTTTTCTCTCGAATCGTCTTTTTTAGATCTAAATCTCATCGCCATGTCTTGCTACAA
AGGAAAGTATGCTGATGAGCTTATTGCCAACGCTGCTTATATTGGTACCCCTGGCAAGGG
TATTCTCGCTGCTGATGAGTCAACCGGCACAATTGGGAAACGTCTATCCAGCATCAATGT
TGAGAATGTCGAGTCAAACAGGAGAGCACTTCGTGAGCTTCTTTTCTGCACTCCTGGTGC
TCTCCAGTACCTCAGCGGAGTTATTCTTTTCGAGGAAACTCTTTACCAGAAGACTGCTGC
AGGCAAGCCATTTGTTGATGTCATGAAGGAAGCTGGAGTCCTCCCTGGTATTAAGGTTGA
CAAGGGTACCGTTGAACTTGCTGGAACCAATGGGGAGACCACAACCCAAGGTCTTGACGG
TCTTGCCCAGCGATGTGCCCAGTACTATACAGCTGGTGCTAGATTTGCCAAGTGGCGTGC
AGTCCTAAATATTGGTGACAACGAGCCATCCCAGCTTGCCATCAACGAGAATGCCAATGG
CTTGGCCCGATATGCCATCATCTGTCAGGAGAACGGTCTGGTCCCCATCGTTGAGCCAGA
GATTCTTGTAGATGGATCCCATGACATTAACAAGTGCGCAGATGTGACCGAGCGCGTTCT
CGCTGCCTGCTACAAAGCTCTCAACGACCACCATGTTCTTCTTGAGGGTACCCTTCTGAA
GCCTAACATGGTTACACCTGGGTCTGATGCCAAGAAGGTTGCACCCGAAGTAGTGGCAGA
GTACACAGTCCGTGCCCTGCAACGAACCATGCCACCAGCTGTCCCAGCTGTTGTGTTCTT
GTCAGGTGGTCAGAGTGAGGAGGAGGCTACCGTCAACCTCAATGCCATGAACCAATACAA
GGGAAAGAAGCCATGGAACCTATCTTTCTCGTTTGGACGTGCCCTGCAGCAAAGTACCCT
CAAGGCTTGGTCTGGGAAGTTAGAGAATGTGAAGAAAGCTCAGGATGCATTCCTTGCCAG
GTGCAAGGCCAACTCTGAGGCTACTCTTGGGACATACCAGGGCAGCGCTGGGTTGAACGA
GGGTGCTTCCGAAAGCCTCCACGTTAAGGACTACAAGTACTGAGGTTTGTCATCCGATTT
ATTCGGTAATTCTTCTCTGATATACGTTTGTTTTTCTGACAATTTTGTCTGAAAGAGGTG
GCTTTTATGCCCTTAAAACTTATTTCTAGCTTTGTGTTCTATTTTGAAGTTGTGGTGTAG
GGATGGGGATAAAAAGCATGAGAAACATCTGCATGTTTGAGGTTTGATTATATTTTGAAT
GGTTTAAGGCTTTCATGCTTATTTTGTTCATTTTGTTTTGAAGTTCTTTTTTTCCATAAA
TGGAACATGTATGTTTTTAAATTGGGAGGGACAAGTTTGAAAAAAAGCTTGGTTTTTTAT
AAAAG

>CL1231Contig1
ATTGGCGGGGAGTAGTCTGACTTTGCTACCTCTGTGTTTTGTTTTGAAATTGATTCTATT
ATGGTTGCAAATTTTGATCTTATCGGGAAAAAGTCATTCTAAAGTAGGCCACCAGTGACA
GTCAAGTATTTATGGCTAAAGTACATGGGATCATCTACTCTACGGGTAAAAATCCACATC
ATCCCAAATTAAATTATAATACTCGAGGACTGGTACTAAGGGAATTCAGCCATCGGCAGC
CTTTTTGGTTAAAGTTGAAGTTATCTGGCAAGGGGAAATTGATTACATGTGAAAAATTAA
ATGGATCAAGGGCGGCTTCTTTTTTATGCAGGTCAAGAGAAACACAAACTGCAGAAACAA
AAGAATCTGTAGGCCACAATGAAGATTGCTCAGATAATTTCAGTAGAACTGAGGGCGGAG
ATGGACAACATTTTCATCCCGAGAGAATTGGTGTTACAAACCGGGCATTAGCTGAAGCTT
GTAAATTTGCTTACAATGATGCTAGATATGTTAATGAAAGAGCCAAGAGTGACCTTTTCT
TGCTATCTCGTGGTATTAGGAAGTTGGATGCTCGGGCACGCCAAGATGTTGCTATTCTGG
GTTCGGGATTTTTAAAGCTTGATGCTCGGGCTAGGGAGGATACTGAAAAGATTGACAATG
ACGTGAAGAAAAGAGCCGAGAATCTTCATCACATTGCCCTTATTTTACATAACAAAGCTC
AGTCTAAATTGAAAAGCGTTGCTGATCGACATTGGAGTGATGGAGCTTTGGAGGCTGATC
TCCGGCGTGCTGACTATATAGCCAAGCAGCGGGCAATGGAAGATGTCCTCATGGCTTTAG
AGTTCATAAAAGACGTCCATGACATGATGATAAGCAAGATGTATGAACTGAAAAATGGAG
CTCTACCTTCCGATGACATGGCGGGGCAAATAACACTTGAAAAGAACGGAATGGTCCTTG
ACTTTTTCCCTGGGGAGGTTTCAACTGATCGCATTACTGCTATTCAGGAAGCTTATCGGG
ATATGGCATCTGCACTTTCTGAGGTTGATGGAATTGACTATACCGACCCTGAAGAGCTTG
AGTTGCTGGTTGCAACACTGATGGATCTCGATGCAATGGATGGCAAAGGTAGTGTATCAT
TATTGGCAGAGTGTTCAAGTTCTCCTGACGTTAATACAAGAAAAGCATTGGCTAATGCTT
TATCTGTTGCACCATCGATGTGGACTCTTGGAAATGCAGGCATGGGGGCATTACAGAGAC
TAGCAGAGGACAGCAACCCAACCATTGCAGCTGCAGCATCTAAAACCATTTCAGAACTGA
AGAGACAATGGGAGATAGAAGAAGGTGACAACTATAGATTCATGATGAATCAAATTCCAT
TGCCCAAGCTAGACTACGATGATGATGCCGATGACGATGATGCAATATAAGACTAAAGCT
AATAGCAACTTAGATAGATATCTTGATAAACCGAGTAATTTGTAGTGATTAACGTCTATG
TATGATCGATGGTTAAAGGGTTAATTTCCGCAAAAAAAAACATCTCATATAGAAAC

>CL1236Contig1
CGGTGATTGAGCATAGATTCGATCTTCGCTCTTTTCGCCATCCAAATCGAAGCAACAAAA
ATGGCAGCTGGTGTCACCAGAAAGATCTCAGCTGCATCAGCTAGGTCACACACAAGGAAA
CCCAAACCCAGTTCTCCATCTTTTCTTCCGAAAGGGATCTTCAAGAAATCACTGCTCGTA
TTCTTTACGGGGTTTTTGGCATGGGCCTATCAAGCAACACGTCCACCCCCTCCAAAGATA
TGTGGATCTCCAGATGGTCCTCCTGTTACATCTCCCAGGATAAAGCTTCGTGATGGAAGG
CATTTATCTTACTTAGAGTATGGTGTTCCAAAAGATACAGCCAAGTATAAGATAATATAT
GTCCATGGTTTTGACTCTTGCAAATATCATAATATTTTTGCCGATACAGCCTCTCCGGCT
CTTATCGAAGATTTAGGGGTGTATATTGTTTCATTTGACCGACCTGGTTATGGAGAGAGT
GATCCGGACCCTAAGCGAACACTGAAGAGTTTAGCTTTGGATATCGAGGAGCTTGCTGAT
CAGCTGGGACTTGGATCAAAATTCTATGTAGTTGGATTATCTATGGGTGGAGAATTGGTT
TGGCCTTGTCTCAAATACATCCCACACAGGCTTGCTGGTGTAACTCTCATTGCCCCAGTA
GTTAATCACTGGTGGCCTAACTTCCCTTCTAACATATCCCACGAAGTATATTCCCAGATG
TTTAAGCAAGACCAATGGTGTCTGCGTGTTGTTCACTACCTACCATGGCTGACCTACTGG
TGGAACACTCAAACATGGTTCCCTGCTTCATCTGTCGCTTCTCAATCCCTTGCTATGTTT
TCTCCCCTGACATGAAATTCTGTCG

>CL1240Contig1
CACCATTTACGAGCCAACACTATGGACTGAATAAAAACCCAGAAACTTCATAAGAATGGA
AACAACTACCTGCAACTCTTTCCATTTCTCACCTTCCCCAAATAACCTCTCTAAACCCCC
ACTTTCATTTCCATTTCCATTTCCAAAGCCATCCCACAGAATCCATCAGAATCGCCAATT
CCGATTCTTACACATCTCACCCACATTCAACTCCCCCCCTAAAGGCTTTGGCCCTCCTCC
CCCCAACAAAATTACCAAAAAGACCCTGAACCCAAAGAAAGTCAACAACAATGATTATGA
AGATGATGAAGATGAGGAGATAGAGAGAGAAGCAGGTGTGATTCCAGAGATAGTAACGAA
CAGGATGATAGGTAGAATCGGGTTATCAGTTGGGATTCCATTGTTTATAGGGTTGTTGTT
CTTTCCATTCTTTTATTATCTGAAAGTAGGGTTGAAGATTGATGTGCCCACTTGGGTGCC
CTTCATTGTGTCATTTATCTTCTTTGGGACAGCCCTAGCAGGTGTTAGTTATGGGATAGT
GTCCACCAGTTGGGACCCTATGAGAGAAGGCTCCCTCTTGGGTTGGAACGAGGCTCAAAA
GAATTGGCCTGTTTTCTGGCAATCTCTTTGGGGTTCATCTGGTTCCAGAAAGAAGTTCTG
AACCTTTTCCTTTGTATAATCTTGCCAATTATTTCCCAATAATAAATATAGAGGATGTTT
TATCTGCTTTCGAAACG

>CL1244Contig1
GCGGGACCGACGGCGCAGATACGTAGCACACGCCTTCTACCAACCGTCCTGAGTCCGGTG
GTCGATGGGTACCGCCATGGAATTTTCTCTTAATAATTGACGGTCACTTTGCCTTCATCC
TTGCTAGTTATCTGATCTGATTGAACTTCTTGATCGTCCGACCGGGATCCATAGAAGGTT
GGAGTTCAGAGTTTGCTTTCGAAGGGCGAGTGCAATGTCAACTGCTGCACGAAAGAGGCT
GATGAGGGATTTCAAGAGGTTACAGCAAGACCCTCCTGCCGGCATTAGCGGAGCACCTGA
AGACAATAATATAATGATGTGGAATGCTGTGATATTTGGTCCGGATGACACTCCATGGGA
TGGAGGTACGTTTAAAATGGCGCTACATTTTTCGGAGGAGTATCCAAATAAGCCACCGGT
GGTGCGGTTTGTTTCTCGTATGTTCCACCCGAACATTTATGCTGATGGAAGCATCTGTTT
GGACATTTTACAAAATCAATGGAGTCCTATCTATGATGTTGCTGCTATTCTAACCTCCAT
CCAGTCATTGCTGTGTGACCCAAACCCAAATTCGCCTGCGAATTCAGAAGCTGCACGGAT
GTTTAGCGAGATGAAACGTGAGTACAATAGGAGAGTACGGGAGGTTGTTGAACAGAGCTG
GACCGCCGACTAAACAATTCTTGAAGTCGTCGTTCGCGTGAGTCTTTATCCCGGATTCTT
TGCAAAAAACACTTTCGGATTTCTGATAGAACTCATTGCCTATTTATGCGTGTCTGGGT
TGGTTGCATTTCTCAACAATGATGATTCAGATACTAATGG

>CL1249Contig1
GAAGCTTCTACATAACGACTTCGTATCTGTCTCCCTCTCGCCTCGAATATAGCTAAAACT
TCCAAACCAAATCATCAACCATGGAGCTTCAAAAATTCCTGCTTTCCATCCTTCTACTTT
TAGGGTTTCTATCCATCATCGCTCAATCGATTCGTTTCGAGATTGAGTCGGGTTATACCA
AATGTATAGCAGAAGACATCAAAAGCAATTCTATGACAGTCGGTCACTATTCCGTAGTTA
ATCCCAGTCAAGGACATCCTTTACCTGAATCCCACAAAATTACTTTGAGGGTGACGTCGG
TATCTGGGAATTCCCATCACTATGCAGATCATGTGCAATCAGGACAATTTGCATTTCAGG
CTATTGAGGGTGGGGATTATATGGCTTGCTTTTTTGCAATCGATCACCATCCCCGTGTTA
AGATTCCTGTCGAGTTTGATTGGAGATCCGGTGTGGCTGCTAAGGATTGGTCTACTGTAG
CCAAAAAAGGTTCTGTAGATGCAATGGAATTAGAGCTTAAGAAGCTTACAGATGCTGTC
ACTTCCATTCATGAGGAGATGTTTTATCTCCGAGAAAGGGAACAAGATATGCAACAGCTT
AACAACAAGACAAACTCGAGAATGGCATTGTTGAGTTTTGTTTCATTGTTCGTCTGCTTA
TCTGTGGCAGGTTTGCAACTATGGCATTTAAAGTCGTTTTTTGAAAAGAAGAAGCTCATT
TAAGGGTTTTCTTTAATAGCATAGTTGAAAAGGAAAAATTGTGGGCATCGGTCGACCCT
TTATGTAGGTCCAGATTTGTAGTTGTAGACCNACGTTTTAGTTTACATGGAGAAATACGG
ATCTGTAGTTGTTGGGTCGTTGATACATTTTCACTNGTATATCACATATCATTACTTCTA
GTGTAAA

>CL1253Contig1
GGGGCAATAAACCTCTTATCCACTCGGTACTCCTGAAGCAACCACACCTCAAGGAAAGCT
TCAATCGACAATGGCGACCTCAAACCCTCTCTTCTCATCGCCACTCCCTCTTTCACCACT
CAGACCTCACGCGCCGCGGCTCCTCACTCTATCCTTCACCACCAAAGCAACCTCCGAAGA
CGATCCCTCTCCGACCTCTGAATCATCAGAGACTGAGAGCTTCGATGACCGTCTCTCGCA
GGTCCGGCTGCGTTACCGGAGTGGCACAGGGAAGAAAGCCGACGCCCGGAAGAGCAAGAA
GTCTGGGAAGAAACCCGGCGGGAGTTCTGGATCTGGAGCAAACATATACCTCCCGCCGGT
GCCTTTGAAGGAGCCGATGTCGGGTGGACTGAAGGTGGATTTCGGGTTCAGCCCGTATTC
AGAGAGGATCAATGGGCGGGTGGCGGCTCTTGGGTTGTCGGCGTTGGTGTTGGTGGAGCT
GGCGACGGGAGAGAGTGTGATAAAATACCATACACCGTCGATAATATTTATTCAGGTGTA
TTTTGTGGCGGCCATGACGGCCTTATATTGTAAGGTTGAAAAGGAAAAGGTCAGCGTTTG
GCCACCGTCGGCCTCCGGTTAACCGGAATACTCAGACGTGGATGATTTGGAATACTTGTA
TTAAAATATTTTGTTTTTTAAACAATCAAATTATTTGTAAAAATAAGAGAGAGTAACAAC
ATATGAGATGATGACACAGATTATGAAATAAATTTAGACTCCATTTTCCAAG

>CL1257Contig1
TGGCTCACAATCTTCTTATCCTAATCACCGTCTTCACGTCTATCACTGTCGCTGTCGC
CGGCCGTCTCATCACCACTACCACCAATTCATCCACCAATCTCGTGTATGACGGTGTTC
ATGGCGGTTACGGAGGTGTATTCAGTCGTAATCCGCTCCTCTCATTGTCATCATCAACGG
ACGAATCAGGATTCTGTGAGCAGACCTATGGATTCATGCCTTGTACCACCTCTGTATTTG
GCAGCCTCTTCCTCATCCTCGTCTACGGGTACCTCATGTTCCTAGCCGCTACTTACCTGT
CCTCCGGAAGTGAGCTGTTGTTGGAGATTTTAGGTCCAGGCATCGTTGGCGGTCTCTTCC
TTCCTATTCTCGGTGCTCTTCCAGACGCTTTGCTCATTCTCGTATCTGGACTTTCTGGAA
GCCCTGAAACGGCTCAAGAGCAAGTTTCTGTTGGCATGGGATTGTTGGCTGGTTCGACAG
TCATGCTTTTAACTGTTATATGGGGGACCTGTATAATAGTGGGCAAATGCGATTTACAGA
ACTCAATTGCTCTAGATAACCAAGATACGAAAAGATTCAACTTGTCAGGCTCTGGTGTCA
GTACTGATATTTGGACAAGCTATTCTGCAATGATAATGGCTGCATCTGTGCTCCCTTTTC
TAGTTGTCCAATTCCCACAAATCCTCCATTCAACTTCTGGAAGACACTTGACAGTGTTAA
TTGGTCTTATAATGTCCATATCACTTCTAATTGCATACTGCATTTATCAGGTGTATCAGC
CCAAAATACAGAAGAGACGCCTTGCTTTTGCAAAGCATAAGCATGTAAGGTCTAGAATTC
TTAGGTACATGAAAATGAACGCATT

>CL1261Contig1
TGAATTCATGGCAGTCTCAAATGAACATTTCCAGACTGCTCTTGGAACAAGCAACCCATC
TGCTTTGCGTGAGACTGTTGTGGAGGTTCCTAATGTCAGCTGGGAGGATATTGGAGGTCT
TGAGAATGTCAAGCGTGAGCTTCAAGAGACTGTTCAATATCCTGTGGAGCATCCGGAGAA
ATTTGAGAAATTTGGCATGTCTCCCTCAAAAGGAGTTCTTTTCTATGGTCCTCCTGGATG
TGGGAAGACACTTCTAGCTAAGGCTATTGCAAATGAGTGTCAAGCCAACTTCATTAGCAT
CAAAGGACCTGAATTGCTTACAATGTGGTTTGGTGAGAGTGAAGCCAATGTTCGTGAAAT
TTTTGACAAGGCCAGGGGATCTGCGCCATGTGTCCTCTTCTTTGATGAACTTGATTCCAT
TGCAACTCAGAGGGGAAGCAGTTCTGGGGATGCAGGTGGTGCTGCTGATCGGGTTCTGAA
TCAATTATTGACTGAAATGGACGGAATGTCTGCCAAAAAGACCGTTTTCATTATTGGAGC
CACCAATAGACCTGACATCATTGACCCTGCATTACTACGTCCAGGGCGTCTTGATCAACT
AATCTATATCCCTCTGCCAGATGAGGACTCCCGGCACCAGATTTTCAAGGCTGCAATGAG
GAAATCCCCTGTTTCCAAAGATGTTGATTTGAGAGCTCTGGCCAAATATACACAAGGATT
TAGTGGAGCTGATATCACAGAGATATGCCAGCGTGCCTGCAAGTACGCAATAAGAGAGAA
CATTGAGAAAGACATAGAGAAGGAAAGAAAGAGAAGCGAGAATCCCGACTGTATGGATGA
GGACGAGGATGAGGTGGCGGAGATCAAGGCTGCTCACTTTGAGGAATCCATGAAGTATGC
CCGTAGAAGTGTGAGTGACGCCGATATTCGCAAATACCAAGCATTTGCTCAGACATTGCA
GCAGTCTCGTGGATTTGGGTCTGAATTCCGTTTCCCAGAAGCTGCATCCGGGGGTGCTGC
CGCTGCTTCCGACCCGTTTGCCGCCTCTGCTGGTGGAGCAGACGATGACGACTTATACAG
CTAGATTTTTCATAAATCTTGTTACAAGTCAAGAGACCGATGATCATGTCAAGAATGTGC
GATTATATCGTATTTCAGTTGTTTATTCAGTGCTCTCTTTTAAAATATTTTGTTGACACT
TATGTTGTCGAAACTTGTGCTACACTTCACAATTGAAACTTGGGGGTTCGGCATGGTTCA
TCACTACTTTTCCCTTTTTCAAGTTATATTATA

>CL1265Contig1
CGGGATCCAAAATGGACATCCAGAATCAATCATTCGTCAAACCCAAGTTTCAATCATAC
TTGCGAACCACCTTCTCTCAACGAATTCCACACACTCCAACGTTGTTTTCTCTCCGATTT
CCCTCTACGTTGTTCTGGGATTGGTCGCTGCCGGTTCCAGAGGTCAAACACTCGATCAGT
TGCTCTATTTTCTCAAAGCAATCACCATTGATGATCTCAACGCTCTTTGTTCGCAGCTTC
TGCCCTTGGTGTTCGCCGACGGTAGACCAAACGGTGGCCCTTGTTTGTGTTTTGTGAATG
GTGTTTGGGTCGAGCAACAACTTCCTCTTAAACCTTCTTTTAAACATGTAGTGGAAAGTG
TGTATAAGGCAGCTTCTTATCAAGTGGATTTCATAACCAAGGCTGATGAGGTAACCGAAG
AAGTGAATTTGTGGGCCGAAAAGCAGACGAGTGGCCTTATCGAACAGATCCTTCCTGCTG
GTGCAGTTACGGAATATACCAGGCTCGTCTTTGCAAATGCAGTCTACTTCAAGGGAGCCT
GGAATGAGAAATTTGACCCATCAAAAACGAAAGACTATGACTTCCACCTCCTCAACGGGA
ACAAAGTTCGAGCACCCTTCATGACCAGCAACAAGAAGCAACTCGTGAGTTCATATGACG
GTTTCAAAGTCTTGGGTCTTCCCTATCAACAAGGGCAAGACAAACGACGCTTCACAATGT
ACTTCTATCTCCCAGATGCAAAACATGGGCTCCCTTCTTTGATACAGAAAGTAGGTTCTG
GATCTGATTTCTTGGGACGTCACGTCCCTTACGAAAAAGTAGAAGTTGAGCGGTTTTTGA
TCCCAAAATTTAAGATATCGTTTGCGTTTGAAGCT

>CL1269Contig1
GCGGGGGACCCCCTGTCTCATTTCATTCATCAAATCAGGTTCGATCTTACAATTTCATTT
CTCAATTTTGCCCTAAAAGCATTCTCTTACTAAAAGGGTTTCATTTGGGTGGGATTGAAG
ATGGAGGGAGGTGGTGTGGTGTCATCTGAGAAGCAGAATGCAGAATCAGCTGCCGCCTCG
TCTTATACTTATTGGGTGAGAGAAGCTAAACAAGATGCTGCACCACTTCCTGTTCCTCGT
AAGCTTACTGCAGAGGATCTTTCTAAATCCTCTAATCATCTTGGTTCTGCTTGGAATAAG
GCTGGAACATGGGAGGAGAAGAACCTTAATAAATGGGCAACTGAAAGAATCAAGGAGTTG
GTTCTGTCAGTGGGTTCTTTGGAGTTCTCTTCTGGAAAGGCGGAAATTGAAGAAGTTTCA
AGATGCACAGGAGATGCTTTTTTGGTGACTGTAAGGAATAAGAAGCGTGTTGGGTACACA
TATGAAATAACATTGAAAGTCAAAGGGGAATGGCTTATTGGTGAAGAGAAGAAAACGTTC
AAAGGCAATTTGGATATAGCGGAGTTCTCGTTAGGGGAACTGGATGATTTGCAGGTGGAA
GTGAGGCTGAACGATGACAAGGATCTTGTTCATCTAGATAAACAACGAATTCGTCAAGAT
ATGAAGATGTTTGTGAAGCCTCTTCGCAAGAAATTTCTCGAGTTTGAAGCAGAACTTAAA
GAAAGGTAGAAGTAACATTATTTATTATTATTATTGTTCAACTAAAAGCATTTTCAGTTT
CTGTGATTTCAGAATATGCGAACTACTGATGTTAAAGGGATTATATAACTTTCTGAAAAC
CTGTAATGTTGCAAGAACTTCATGTGCCAAGACATTTGAATATTTGTAGGC

>CL1273Contig1
ACATTAATCCTCGACCATTTTCGTCCATGACTGGTCTCGGCACCGGGATTGCTAGTCTCA
GCATTAACACCACAAGAATCAGACACCCAAACATCCAGTTTTCTGAGCTCACACCAAAAC
CCATCAAAATCCCATTTCACTCATCTCTTTTCCTCACAAAGTTACCAACTAACGAGCCTA
AAACCCTCACTCTTCGACCCAGTTCTGTTTCCGAGAGCTCAGTATCATCATCAATAGGAG
CCGAATCCCTCGATGATGTTGATGATGACCCAACTGCAGAATTGAGTTATCTCGACCCCG
AAACTGATCCAGAGAGCATTACAGAATGGGAATTGGATTTTTGTTCTAGACCTATTCTTG
ATATTAGAGGGAAGAAGATTTGGGAGCTTGTAGCTTGTGATAGCTCTTTGTCCCTCCAGT
ATACCAAGTACTTCCCTAACAATGTTATTAACAGTGTTACTTTGAAGGATGCAATTGTGT
CCATTTGTGATGAATTGGATGTGCCTTTACCTGATAAAGTTAGATTCTTCAGGTCACAAA
TGCAGACAATCATTACTAAAGCATGCAAAGAGCTTGGTATAAAACCGATTCCTAGCAAAC
GGTGTTTGTCTCTCCTTCTCTGGCTGGGAGAACGGTATGAAACAGTATATACACGACATC
CTGGTTTCCAGAAAGGATCCAAGCCTCTCCTTGCACTTGATAACCCGTTCCCAATGGATC
TTCCTGATAGTTTGTATGGGGAAAAATGGGCTTTTGTTCAGTTGCCTTTTTCAGACGTTA
AAACGGAGCTATTATCACAAGAAAAATCATTTGCCTTCGGGGCAACTGTGGATTTGGATC
TATCGGGGATCGAAATGGATGACGAGGACGTGATTCTGGACTGGCTGTGGCATCTTCACG
TGCTAGGC

>CL1277Contig1
GCGGGGAATGAGCCTAAGAAACAAACCTTATCAAGAGTAGAACCACACCACACATCCCTT
CCTTCTCTTCCGCCATGGCAGCCTCCACAGCATCCACCTTTCACATCACTTCCTCTCCTT
CCTTCACACTCACCGCTCCCAAACACCAACCCACCACTATCAGTTTCCGCTCGCTTCACC
GTTGCCGCCTCCGTTCCACCACCACCTGCTCTTACAAAGTATCAATCGAACACGAGGGTC
AAACGACGGAACTGGAGGTAGATCCAGACGAAACGATACTGGAGAAAGCGTTGGATACAG
GATTGGACGTACCACATGATTGCAAGCTGGGAGTGTGTATGACTTGCCCTGCAAAATTGC
TTAGCGGAAGCGTTAATCAGAGCGAAGGCATGCTGAGTGACGACGTGATTGAGCGTGGAT
ACTCGTTGCTCTGTGTTTCGTATCCCAAATCGGATTGCCATATCAAAATCATACCTGAAG
AAGAGCTGCTTTCCTTGCAATTAGCCACTGCCGATGATTAGATTGAATTTTGATGTAGCT
TTTTGATTCCCAAATTTTAATGAATCCTTTCGTTTTCCAGTTTTGAATTCAAACAAAGTT
CATGTTGGAAGTAGCCATGAAAGGCTAAACTATAAGCATCTGATTGTCGTTAATGTGAAC
CAGGAGAAGTAATTCAACTTCTGTTGATGGTAAAACATTGTATAA

>CL1281Contig1
ACCCTAGGATTCTCATCGGAAAAACAGGAAAAGACATCGGAGATGACGAAGACCACGACG
ACGACTACGAACGACACCACCACTTCTGCCCCTATCAAAAACCCTAAAAAGACTAATATC
TTAGATCATCACTCCATCAAGCACTTACTCGATGAAACTGTCACTGAGATCGTGACGAAT
CGCGGTTACGGTGAAGATGTAAGAACGAGTAACGTTAGATTGTTGATCGGAGCGATTATT
ATCATCATCGCCCTCTTTGCTCAGTTTTACAATAAGAAGTTTCCGGATAACAAAAATTTC
CTCATTGGATGCATCGTATTGTATGTGTTATTCAATGGGATATTGCAGCTGATCATCTAT
ACGAAGGAAAAGAATGCAATTTTGTTTACCTACCCTCCTGCGGGCTCTGTTTACACTAGC
ACCGGCTTGATGGTTTCTTCTAAGTTGCCCAGATTCTCTGACATGTATACTCTTACGATA
GCTAGCACTGATTCTAAATCTATTTCTGCAAAACCAACCGTGGAGTTCACCAAAAGCGTG
ACAAAATGGTTCACAAAGGATGGAGTGTTGGTGGAAGGGCTGTTTTGGAAAGATGTTGAG
GGACTTGTAAACGAGTATGCTAATGCTACAGATAACAAAAAGCGCAAGTGAAGGAGTGAG
TGAGAATTTGTAGTGGTATTTTAGTTGATATTTTGTTGAACCTACAAATATAATATTGCT
TTGCATATGGGAAGGTTTTCGTTTCATCTTGCCTTTGCATTTCGCACTCATTGCTCACAT
ATATACTTTTAAAT

>CL1285Contig1
CGGGGAGCTCAAATACACATCAACTCCCTCTCACTTTCTCTCACACCCAAAACACACAGT
AGCAATGGCGACTTCTTCATCGTGTTACACATTTCCTCTGAACACCGGAATCTTCTCGAA
ACAGCAATCAATCCTACCTCCTTCCACCTTTCTTCTCAGCTGCTTCACCAGACGCTCACA
TCTCTCTCTCCGGTCGATACCAGGGCGGCCGGTGTTAGTGGCGGCAACCGCCAACACCGT
TGATGTTGAGAAGTCGGCGGTGGCGGAAACTCCTTTGAAGATTCTGCCGTTCCGAGTCGG
CCATGGGTTCGATCTTCATAGATTGGAACCTGGTTACCCTCTTATCATCGGAGGCATCAA
TATTCCACATGACAGAGGTTGCGAAGCTCACTCCGATGGTGATGTGCTGTTGCATTGTGT
TGTTGATGCAATTTTGGGTGCTTTGGGACTACCTGACATTGGGCAGATTTTTCCGGACTC
TGATCCTAAATGGAAAGGAGCAGCATCATCGGTTTTCATCAAAGAAGCTGTGAGACTGAT
GCACGAGGCCGGTTACGAGCTAGGAAACTTAGACGCCACTTTGATACTTCAAAGACCAAA
ATTAAGCCCTCACAAAGAGTCGATTAGAGCCAACTTGTCTCTACTCTTAGGCGCAGACCC
TCGTGTTGTGAACCTGAAAGCTAAAACTCATGAGAAGGTCGACAGCCTTGGAGAAAATAG
AAGTATTGCAGCACATACCGTCGTGCTTCTAATGAAGAAGTAAACAAAGAACATAAGAAT
TATATTGCTTTTCGTTCACTTCATCGTATCAAGATTTAATAGAAACGTGAACGACGAGTA
TTAGTTTTATGGTATTATTATAGAAGTTGATACAAAAGTCATGAATCTGGATATAAATCT
TAAATGTTTCATACACAATGTTTGAAATCAAATTATGGTTTCCTTTAA

>CL1289Contig1
CGAGAAACAAACATAAATTCAAAAATTTCTCCACACAAAATCGCTGCAGCCCAATAGCTT
GCAGCTCGACCTCCATGAACGGAAGAGCACTTCCGATCAATCTATATTCTCCTCCGGAAC
GCCACCCTGCGCCGGAGACACCGGTTTATCGGAAACTTTTATGTTCCGAGTCGAATTCGA
ACTCCAAACTATGTTTCAGAGTTAGGGTTCAGTTCTTATCTAGTTCTTATGTTCATGTTC
TTTTGAATGGTTCCGATGTTAGGAGGAATCAGGTGTGGAAGGTGAGGTCGGAAGTGAAAT
CGGAACCGTATGAACTTTCGAAGTCAGCGCCTGGATCGTTCAAGTTTAAAGAGAAATTGG
GAGGCGATGTTGTATCGAAGGATGAAAATGGAGATGAATTTGTTGACAGTGATGTTCCGT
GGTGGGAGGAGTTCCCTAAACGTTGGACTATTGTTATTCTCTGTTTTTCTGCTTTCCTTC
TCTGCAACATGGATAGAGTGAATATGAGCATTGCTATACTACCAATGTCATCGGAGTTCC
ATTGGAATTCTACTACTGTTGGTTTGATACAGTCATCGTTTTTCTGGGGCTACCTTCTCA
CTCAGATTGCAGGAGGTATTTGGGCAGACACTGTAGGTGGGAAACGAGTTTTGGCGTTCG
GTGTCATTTGGTGGTCTATAGCAACAGTTCTTACTCCCATTGCTGCAAAATTCGGACTCC
CTTTCCTACTCATAGTCCGTGCTTTCATGGGTATAGGCGAGGGTGTGGCCATGCCGGCTA
TGAATAATCTTCTGTCAAAATGGGTCCTGTTGCAGAGAGAAGTAGATCATTGGCTCTGG
TATACAGTGGAATGTACCTTGGCTCCGTCACCGGCCTTGCCTTTTCACCATTCTTAATAC
ATTCTTATGGATGGCCTTCAGTCTTTTTCTCTTTTGGTTCTCTAGGAACAGTGTGGACTG
CATTATGGTTAAGTAAGGCATACAGTTCACCTC

>CL1293Contig1
AAATTCAACCCTGGTTCGATATTGCAGAACTTCGGCCTGCTTCTGAAGGGAGTCCTCTAT
TAGTTCCTGTACAGAAGTATTGTGAATCCACACATAAAACCATCAGGAGGAAAACCTGCA
CAGTAATGGTTGGAGATGTAGCTCTTGGTAGCGAACACCCCATAAGAATTCAAACAATGA
CCACAACTGATACTAAGGACGTGGCCGCAACTGTGGAACAGGTCATGCAAATAGCTGATA
GAGGAGCTGATATTGTTCGAATAACTGTTCAAGGGAAAAAAGAGGCAGATGCATGTTTTG
ACATTAAAAACACCCTTGTTCAAAAGAATTATAACATACCTCTGGTGGCAGACATTCATT
TTGCTCCTTCAGTTGCTCTGCGGGTTGCTGAATGCTTTGATAAAATTCGTGTCAATCCTG
GAAATTTTGCTGATCGACGGGCTCAGTTTGAGCAATTGGAGTATACAGACGATGATGATC
AAAAAGAACTTGAGCACATTGAGCAGGTTTTTGTTCCGCTGGTTGAGAAATGCAAGAAAT
ATGGAAGGGCAATGCGCATAGGAACAAACCATGGGAGTCTTTCAGATCGTATCATGAGCT
ACTATGGTGATTCTCCTAGGGGGATGGTTGAATCTGCACTTGAGTTTGCTAGAATCTGTA
GGAAGTTAGACTACCATAATTTTGTATTTTCAATGAAAGCAAGCAACCCAGTGATCATGG
TTCAAGCATATCGCCTTCCTGTAGCTGAAACGTATGTTCAGGGGTGGGAATATCCATTGC
ACTTGGGAGTCACTGAAGCTGGTGAGGGTGAGGATGGACGTATGAAATCTGCAATTGGCA
TTGGGACACTTCTTCAGGATGGTCTTGGTGATACTATCAGGGTTTCCCTAACAGAACCTC
CAGAGGAAAAAATTGACCCCTGTAGAAAATTGGCCAACTTTGGTATGAAAGCATCCAAAA
TTCAACAAGGGGTGGCACCATTTGAAGAGAAACATAGACGATATTTTGATTTTCAACGGA
GAACTGGTGATTTGCCTGTGCAAAAGGAGGGTGAAGAGGTGGATTTTAGAGGTGTGCTCC
ACCGTGATGGCTCTGTTCTCATGTCTGTTTCCCTGGATCAATTGAAGACACCTGAACTCT
TCTATAGATCATTAGCAGCAAAACTTGTTCTTGGTATGCCATTTAAGGATCTTGCAACCG
TAGATTCTATCTTATTGAGAGAGCTCCCACCGGCCGATGATCAAGATGCTCGGCTAGCTC
TTAAAAGGTTGATTGATGTCAGTATGGGAATTATAACTCCTTTATCAGAACAGCTGACAA
AGCCTTTGCCAAACGCCTTGGTCTTGGTAAATTTAAAGGAAGTATCAACCGGAGCTAATA
AGCTTTTACAAGAAGGCACACGTTTGGTCGTGTCAGTACGTGGCGACGAGCCCTATGAGG
AGCTAGAAATTCTAAAGAGCGTTGATGCTACAATGATTCTTCATGATCTGCCATATACAG
AGGAAAAAACTGGCAGAGTACATGCTGC

>CL1293Contig2
GCGGGGATCAATTGGACTGTCCGCCTTACATTTTACTCGACCACAAGATTGTTAAGGTTG
TGAAATTTTGTCTGTGATAATGGCAACTGGAGCTGCTGCAGCTGCCCTTTCGAGTTTAGG
TAGCAGGGACAATGGCTTGGGGTTTGCAAAAACTTCAGATTTTATCAAAGTTTCAGACTT
GAAGAGGGTTAAATTTCATAGAACCAAGATATGTGTGATAAAAAATTCAAACCCTGGTTC
AGATATTGCAGAACTTCGGCCTGCTTCTGAAGGGAGTCCTCTATTAGTTCCTGTACAGAA
GTATTGTGAATCCACACATAAAACCATCAGGAGGAAAACCTGCACAGTAATGGTTGGAGA
TGTAGCTCTTGGTAGCGAACACCCCATAAGAATTCAAACAATGACCACAACTGATACTAA
GGACGTGGCCGCAACTGTGGAACAGGTCATGCAAATAGCTGATAGAGGAGCTGATATTGT
TCGAATAACTGTTCAAGGGAAAAAAGAGGCAGATGCATGTTTTGACATTAAAAACACCCT
TGTTCAAAAGAATTATAACATACCTCTGGTGGCAGACATTCATTTTGCTCCTTCAGTTGC
TCTGCGGGTTACTGAATGCTTTGATAAAATTCGTGTCAATCCTGGAAATTTTGCTGATCG
ACGGGCTCAGTTTGAGCAATTGGAGTATACAGACGATGATTATCAAAAAGAACATGAGCA
CATTGAGCAGGTTTTTGTCCCCTGGGTGAGAAATGCAGAAATATGAAGGGCATGCGCATA
GGAACAACATGGGAGTCTTTCGATCGTATCTGAGCTACTATGTGATTCTCTAGGGGATGG
TGATCTGCATTGA

>CL1297Contig1
GCGGGGGGGTCGGTTATGAGTTTTCTTTTTATATGTTTCGTGAACGACGTTTTGGATCGA
AAGTCAGAAACCCTAGATAACAAAAATACAGTCGGTGTTCATCTCTCTCCCATTCATCCA
ACGTCGAATTGACCTTCCAATTTGAACAGCCAAGGTACCTTTGTGCACCACATGGCTGGG
CAAAGAAATAGTCATGGAAAGCGTTCGCATTCTCAATCTGACTACAATGATCATGGAAGA
AGCAAGAGACGGACTAACAGCGATGACAGAGGACAGAACCCTATTGGTTCAGATGATACG
GTGTACCGCTACTTATGTCCTGGTAGGAAGATTGGAAGTATAATGGGAAGGGGCGGAGAT
ATTGTTAAGCAACTGAGATCTGAGAGTAAGGCAAAAATTAGAATTGGTGAGACGGTGTCG
GGATGTGATGAACGTGTTGTCACTATCCACAGCACGAGTGAGGAAACAAATGATTTTGAT
GGCCCTGATGATCGTGTGTGTCCAGCAATGGATGCTCTTTTCAAAGTGCATGATAGAGTT
GTTGCTGATGACCTAACTGCTGAAGAGGATTCCGAGGAAACACCGCAAGTTACTGTTCGA
CTCCTTGTACCATCAGATCAGATTGGATGTATTATTGGAAAAGGTGGACAGATAGTTCAA
ACTATACGGACTGACACTGGGGCTCAGATTCGAATTATGAAGGATAATCATCTGCCTGCT
TGTGCATTAAGTAGCGACGAACTTGTGCAGATATCTGGTGAAGCCTCTATTGTGAGAAAA
GCACTCTTCCAAATAGCAACTCGTCTTCACGATAACCCATCACGGTCACAGCACTTGCTT
GCTTCCTCCACACCTAATGCTTATCCTTCTGGTGGTTCTATTATGGGTGCAGCTGCTGGT
GCACCGATTATGGGTTTGACTCCACTGGTTGGTGCTTATGGTGGGTACAAGGGTGAAAGC
GGGGAGTGGCCACGTGGCTTCTATCCAGGTCCAAGGGATGATGCTTCACCAAAGGAATTT
TCTCTTCGTTTGATTTGCCCTACTGCAAACATTGGTGGTGTAATTGGCAAGGGTGGTGCT
ATAATTAATCAAATTAGACAGGAAACTGGAGCAGCCATCAAAGTTGATAGTTCAGCGACC
GAGGCAGATGATTGCATAATATCTATTTCAGCGAAAGAGGTATTTGAAGACACATTTTCT
CCAGCTATTGAGGCGGCATAACGCCTGCAACCCAGGTGTAGTGAGAGAGTTGAACGAGAT
TCAGGTCTTATTTCTTTTACTACTAGATTGCTTGTGCCAACCTCTCGGATTGGGTGCCTT
ATTGGGAAAGGAGGAGCAATAATCACAGAAATCAGGAGAGCTACCAAAGCTAGCATTCGC
ATTCTTTCAAAGGAGAACCTTCCAAAAGTTGCCGAGGATGATGATGAGATGGTACAGATT
TCAGCAGAACTTGATCTCGCCAAAGACGCACTCTTACAAGTAACCTCACGATTGAGGGCA
AATCTTTTTGAAAGAGAAGGCGCAATGTCTACTTTTGTTCCAGTTCTTCCATATCTTCCT
GTGGCACCTGATGTGCCTGATGTTCCAAAGTATGAGAATAGAGATTCTAAAGGTCATGGA
CGAGTGCATTCTTATTCTGGTGGATATAATGCATCTACTGACTTGCCAGCTAATGATGGA
TATGGAAGCTATGGTGGATTGCAGGGGCGAAGTGGTGGTGATGCTTATGGAGCCTATGGT
GGTGGCTATTCTTCTGGACGCAGTGGGAGTTCTGGGGTGTCGAGGCATAACCCTGTTTCT
AGGCGGAGGGATTATTGGTATTGAAGTGTTGATCTGCATGCTTGCGCAACTGAGACACTT
GAAGCCTGAAGCCAAGCCAAGCCTGCCTCCAACCTATATTGGCGAAGCCTCTGCCTAAAC
CAGAAGACCAGTTGAACCAGTGTTGGAAAACTTATGGCCCACCTTTCATGCTTTTCTTAA
GAGGACCACTATTCGAAGATCTTATTTACTACTTCTACTACTGATATTCTCCATGTCCTA
AAAACTAATTTACCGAGCTTTCGTTTCTTGATTTCCAAACAACTGTGGCTTGGATCATGT
TTCCAATTCCAAACCTTTGGCAGTTTGT

>CL1300Contig1
GCGGGGGATGAATTTCTCTGATTCTCTCCTCATCGCCTCCACCGTTTGCTCGTTTTCCA
GTTACTTTTCTTCACCGGAAAACAATGGCCGGACGAGGCAAAACCCTAGGATCTGGTGCG
GCAAAGAAGGCCACTTCAAGAAGTAGCAAAGCCGGTCTTCAATTTCCCGTCGGTCGTATT
GCTCGTTTCTTGAAAGCCGGAAAGTATGCCGAACGTGTCGGTGCCGGAGCTCCGGTCTAC
CTCGCTGCCGTTCTCGAATACCTCGCCGCGGAAGTCCTTGAGTTGGCTGGAAATGCAGCA
AGAGATAACAAGAAGACTAGAATCGTGCCGAGACATATCCAATTAGCGGTGAGGAACGAT
GAGGAACTAAGCAAGCTTCTAGGTGATGTTACAATTGCTAATGGCGGTGTTATGCCGAAC
ATCCACAACCTTTTGCTTCCAAAGAAGACCGCTGGTTCATCTAAGCCATCTGCCGATGAT
GAATAGATAGATAGAGAGAGTAATGGAAGACAATTGATTGCCATTTGCATCGAGATCTGG
TTTGATTTAAGTCGTTGAACTTTGGAAATTAGGTTTTATGATCTTCATTTTGGGGAATCG
AATCTGTATTGGTTTTCAATTAGCTATTATGTCTATATCTGTTAAATTTAGTTATAAACT
TATGGTTTTTCGTGATTATGAAAAAGGTTTCGTTACTTCA

>CL1305Contig1
CGGGGCTTTGATCTTCTTGTTTCTTACCATCTCCGGTTTCAACCCTAATTTGCAGATTC
TTGTTTTGATCTCATCAGATCGGAGCATCTTTAGATGGGGAAGATTCCGGTGAAGATTAA
GTCTGTTGTGTACGCCCTATCGCCGTTTCAGCAGAAGGTGATGCCTGGTCTCTGGAAGGA
TTTCACCAGTAAGGTTACTCACAAGTTCACCGATAACTGGCTTGGTGCCGTCCTCCTCGT
CGGCCCTGTCGCTGGTGTTTACTCATATGTTCAGCATTACCAGGAAAGAGAGAAATTGGA
GCATAGGTATTAAGATTGGTGTCTCTTCACTCTTGAACATGAGAGAGATGAATTTGTATT
CTTGATCATTAATAAGCTGGAGCTGTATCTGTTCAGCTCTTGAGACAACTCTTTTTGTCA
CCTCATGTTTTCTATTTCCCATTATTTGTCTCAACTGAAAAGAACCCACCCCTTTACCAT
TTTGAAATTACATTTTTCTTGCATTCGACATTCAATGTTATTTGTCGTGAAGAAAAATAG
TCGTTCGCGTTTGAGGAGTACAANAAAAGAGTCCTCCACCAAGCGAAGCTATATCCTCCT
CTTGTCTAGATGCAATCCATGGTTTCCCTATATCATGTAGATTGACATCTCGAGGAACGT
TACATGATTCTAAGAGCCCTCCGTCCTTTTCTGTTGATATTTGAAAAGATCGTGATCGGC
GGCGTCTTC

>CL1309Contig1
CAGTCCGATAATTTTCCGGCGGATAAATACGAATCATTTCGCTTCCCCCACGACGGAAA
CACTAATGGCCGCCGCTGCTGCTTCCATTAGTACCTCCGCCTTCCTCCCACTCCATAAAC
CTACCAAAGATTTCAAATCCTTCGTACCCACTTCACAAACACCTAAATTCTTGACCAAAA
TTAAGCCGGCGGCCGTAGCAATCAAGGCGGTAGGGAAGGAGCAAGATGTGATACACGTAC
AGAGCATCGATTTTTCCGATCACCAAGGCGGTGGTGTGGTGGGTGAAATTGAGAGGGAGG
TTGAAGGAGGAAAAGAGGTTCAGTTGATTAGCGGGTTTGGTGGTAGTGAAGGAAGATTGT
CTTTTGAAGGTGGGTTTTCGTCGGCGACGACGGCGGGTTCTTCCGGTGGTGGTGTTGGTA
ATGGAAATCAGGTGGTTGAGGGTGATGATTTTGATAAATTGATCGATAGAGCTATTAATG
CCACCATTGTTCTTGCTGCTGGTACTTTTGGTATCACCAAACTGCTCACCATTGATTATG
ATTATTGGCATGGATGGACTATATATGAAATACTGAGATATGCACCGCAACACAACTGGA
GCGCGTACGAAGAAGCTCTTAAAGAAAATCCGCTCTTGGCAAAGATGATGATAAGCGGAG
TTGTCTATTCTGTAGGGGATTGGATTGCACAGTGCTGTGAAAGAAAACCGCTCTTAGAAT
TTGATCGCACTCGCATGTATAGATCTGGCCTCGTTGGCGTCATGGTGCACGGATCAACTT
CTCACTACTACTACGGATTCTGGGAGGGACTTTTCCCCTTACAGACTGGTGGGGGGTTCC
CGTTAAGGA

>CL1313Contig1
GCGGGGATTATTTCCTACACCCACCCGATTCAATCGATCAATCTCCACCCTCCACTTCAA
TATCTCTATCGATCGAGGTACTTCACCTAACACAAATACCCTCTCTACCTTCCTTGCTTT
GTAGCCAAACGAAAATCACAACCAAGAACTTCCCACAAACTCAATCGTAATCTCCATCAA
GCAAGCGACATTACATCGCACACAAGATGAAAATGGAGGCAAAAAAGATATGCCTTCTGG
TAATAGGTATGCTGTTTGTAATCCTTTCGATCGCCAATGCTGATTCTTCTGTGCCAGTAT
TGGTGAAGAAGGTGAAGGGGAAGAAAGTATGTGATAAAGGTTGGGAATGTAAAGGCTGGT
CGGAATATTGTTGTAACCTTACAATTTCCGACTATTTCGACACCTACCAGTTTGAAGAAC
TGTTTACAAAGAGAAATTCTCCGGTGGCTCATGCCGCCGGTTTCTGGGATTACAAGTCTT
TTATCACAGCCTCTGCCCTTTATCAGCCCCATGGATTTGGTACAACCGGCAACAAGACTA
CTCAGATGAAGGAGGTTGCAGCATTTCTTGGCCATGTTGGCAGCCAAACTTCTTGTGGGT
ATGGAGTGGCAACTGGAGGACCGACAGCATGGGGATTATGCTACAACAAAGAAATGAGTC
CAAGCCAAGATTATTGTGATGATTATTACAAGTACACTTACCCTTGTGCCCCTGGAGCTG
GATACTATGGCCGCGGTGCTTTACCCATCTATTGGCAATACAACTATGGTAAAATCGGTG
AAGCCCTGAAAGTAGACCTTTTGAATCACCCTGAATACATCGAGCAGAATGCCACCTTGG
CCTTCCAGGCTGCAATTTACAGGTGGTTAACCCCGATGAAGAAGGGTCAGCCCTCGGCCC
ATGAGGCACTTTGTGGCACCTGGAAACCCACCAAAAACGATACTTCAGCCAAGAGATTCC
CAGGATTCGGTACCACCATGAATGTCCCTTATGGTGATCGCACTTGTGGGAAAGGGACAA
TGATGATATGAACACATCGTCTCCATTACCTGTATATCTTGATTTGTGGGTGTTGGCGTG
AGGAAGTGACC

>CL1317Contig1
GCGGGGTGCTGCCGGCACATCTGATTAGACTTCTGTACATCCCTTTCGAACGACGATGTT
GCAACTTCTCCTCTAGTCCTCCCTTTATCAGGTTTCTCCAATTCCAAGCATGGCCAGTTC
GTTGTGGGTGTCGTATGGGAAATTTGCTTCCCCACAATTCGAATCTAAATTGTGCCGGAG
TCATGTACGATTATATGGTATTCATCATCATCCTCAATCATCTGTTGGATTTCGCAAAGT
CAATAGCTTCAAGGTACTATGTCGCAATTCCGACGGCCAGAATAGCAACAACCAACCAGG
ACGAACTGGAATCCAACTTTACAGCGAGATCGAGAGGTTACTCACAGAGACTGTGAGGCA
ATCTCAAGATGGGTGGGGCGGTTCAAGAGATTGGCATGAAGTTGAGGGAGCCTGGGTATT
GAATCCAAAAAATTCAAAGCCAACATCTGTTGTGCATTTTGTTGGTGGCATTTTTGTTGG
GGCAGCCCCTCAGCTCACTTACCGCTTATTTCTGGAGCGCCTTTCAGAGAAGGGTGTATT
GGTCATAGCAACACCTTATCCTAGTGGCTTTGATCACTTCTTCATCGCAGACGAAGTTCA
GTTTAAATTTGACCGGTGTCTTAGGTCTCTACATGAAACAGTGAAGGATCTTCCATGTTT
TGGCATTGGACATTCTCTAGGATCCGTCATCCACCTTTTGATTGGTTCCAGGTATGCTGT
TCAGAGGAGTGGTAATGTATATATGGCATTCAACAACAAGGATGCCAGCCTGGCTGTCCC
GTTATTCTCACCTGTTCTTTTGCCAATGGCTCAAAGTCTTGGACCCATCCTGTCACAGAT
TGCATCGTCACCAACATCCCGTTCGGGGCGAGATGACTTTGAAAAATTTAGAGACTCAGT
CTCCCATTATGAGCAGCCATACCCTTGTCAGCAACTGCTCCC

>CL1321Contig1
CTCGCGGGGCGATTATTGACTCGACCTAACCAATCTCGGCTGTTTGTTCGTTTGCCTCTG
CAGCGCATTTCTCCAAGATCACCTTCGAGTTTTCGGTTCTTCTAATACTTCAACTAGATG
TCACAACGAGGTGTTTGGCAGCTTCGGAAGCTAACAGTGAGCTACTGTAACTGGGGTGGA
AGTAGCAAGGGAATTAGGGCATTTATGGAATCTCATTTGCAAACATTTAAAGAAAGCAAT
CCTCAGCTGGAGGTGGTTGCTGAGCTTAATCGTGGTCAACATCCATTTTTGAAGGGATCA
TACAAGAACAAGAATGAGCGTGTTGTATCTGTTATGAACATGACTCCAGAAGACGTACTG
CTTTGTGCAACCAGGCTTAGGAATTCATTGGGAAGAAAGGTGGTGAAGCTGAAGACTAGA
CATGTCACCAAACACCCCAGCGTCCAAGGAACATGGACCACAGATTTGCAGATCTGAAGA
ACAAGAAGAATGGCTTTGGTGAACTTTTTTTCCTAGTGTTTAGAAGATATGTTGGTTCA
TTTCTTTTTACATGTATTAAACATGCGATGGAATTCCGTTTCTCCTAAGGGACGACCAAG
ATATGCAGTTGATTCTTGGCAATTTGGCATGCATGTTCTGTATACAAAGAAACCAGATTT
AATTATCTTTATAAATGCCTCCTGTTCTGGGGACTA

>CL1325Contig1
AGGGACGGGGATAGCGAGTGAGAAGGAGATGGTGTCGCTCAAGTACAGAAGAGGCTCGC
CGCCAGCGTCCTCAAGTGCGGTAGAGGCAAGGTTTGGCTTGATCCAAATGAAGGCAATGA
GATCTCCATGGCCAACTCTCGTCAGAACATCAGGAAGTTGGTCAAGGATGGCTTCATCAT
TAGGAAGCCAACCAAGATTCATTCAAGATCACGTGCTCGTCGCATGAAGGAGGCGAAGAG
AAAAGGGCGCCATTCTGGATATGGTAAACGTAAGGGTACCAGGGAGGCAAGGTTGCCAAC
AAAGATTTTGTGGATGAGGAGGATGAGGGTGCTTAGGCGTTTGCTTCGCAAGTATCGAGA
GTCTAAGAAGATTGACAAACATATGTACCATGATATGTACATGAAGGTGAAGGGTAATGT
ATTCAAGAATAAGCGTGTGTTGATGGAGAGTATTCACAAATCGAAGGCTGAGAAGGCTAG
AGAGAAGACATTATCTGACCAGTTTGAGGCTAAGCGTGCAAAGAACAAGGCAAGCAGGGA
AAGAAAGTTGGCTCGAAGGGAGGAGCGTCTGGCTCAGGGACCACAGGAGAAAGTTCCCGC
TCCTGCAGCACAACCTGCACAGGCATCAAAGAAATCCAGGAAATGAGATCTAGAAATGAT
ATCTGGATGGCAATATCAGGGATGAAGAAAGTTGATGCTTTTATTTGTCTTAAAGTTTTG
TTCTTTGATCTTTTGCCCTCTTTGATTTTGTTGGGAGACGGTTATATTAATCTTTATTCA
AAGATGGTTTTGGGT

>CL1329Contig1
AGAAATCAGAAACCCTAAAACTCTTTCAATGGAACCAGAGCAGCAGCAACAGCAAGAGAC
CAGCAAAAAGGCGGCGAAGAAGGAAGCTGCCAAGGCTGAAAAACTACGTCGTCGCCAGGA
AGCAGCGGCGGCTTCCGCCGCCGCCTCCGGCGTCGCTGGTGTCTCTATCGACGGCCCTGA
TCCTCTTGCTGCCAACTATGGGGATGTGCCTATCAAAGATCTTCAATCGAAGGTGGTTTC
CGGTCGTGTGTGGACCAAGGTCAGTTCTCTGACAGATGAACTTAAAGACCATGCGGTTTT
AATTCGAGGGCGGGCTCAGGCGATTCGTGCTGTAGGCAAGAAAATGGCATTTTTGACGGT
GCGAGAAAAGGGGTATACTGTTCAGTGTGTGTTGACGGTGGCTCCCGATCTTGTTAGCGC
CCAAATGGTCAAATATGCGACGGCTATTAGCAAAGAATCATTTGTTGATATCGAAGGAAT
CGTAACTGTTCCACCTGAAGCCATTAAAGGTGCCTCTCAGCAGGTTGAAGTCCAGGTCAG
GAAGATCCATTGCGTAAACAGGGCAGCCCCTGTGCTTCCCATAAATGTCGAGGATGCTGC
CAGAAGTGAGGTTGAAATCGAGAAGGCTTTGGAGGCCGGAGAACAACTTGTTCGTGTTAA
TCAGGATACCCGTTTGAACTACAGGATTTTGGACTTGCGCACGCCTGCAAATCAAGGGAT
TTATCGTCTTGAGTGCCAAGTTTCAAATTTATTTAGGCAGTTTCTGCTGAATGAAGATTT
TGTCGAGATCCAGACTCCAAAGTTAACTGCAGGCACTAGTGAAGGTGGTGCTGCTGTTTT
TAAGCTGGAATACAAAAAACAACCAGCATGCCTTGCACAGTCGCCTCAGCTTCACAAGCA
GATGGCAATTTGTGGTGATTTTGGACGCGTTTTTGTGGTGGGTCCTGTCTTTAGAGCTGA
AGACTCCTATACCCACAGGCATTTGTGCGAATTCACAGGTCTTGATGTGGAAATGGAGAT
TAAGGAGCATTATTCTGAGGTGATGGATATCGTGGACCGCCTTTTTGTTGAAATGTTTGA
CAATTTGAATCAAAGATGCCAGAAAGAGTTAGAGGCTATTGGGAAGCAGTATCCCTTCAA
GCCTTTGAAATACTTGCGGAATACCTTGCGGCTTACGTTTGAAGAAGGGATTCAAATGCT
AAAGGAAGCTGGTGTTGAAGTAGATCCACTTGGTGACCTTAACACGGAATCGGAAAGAAC
ATTGGGAAAACTTGTATTGGAGAAGTATGGAACTGAATTCTATATACTACACCGCTACCC
TTTGGCAGTTCGACCTTTTTATACAATGCCATGTCCAGACAACGAGGCTTATAGCAACTC
GTTTGATGTTTTCATTAGAGGAGAGGAGATAATTTCCGGAGCGCAGCGTGTGCACGTACC
TGAACTTCTGGAGTCACGTGCAACAGCGCTCGGGAATGATGTCNAAACATAGCGTCATAT
ATTGATCCTTCAGTATGGTGCGCCACACATGGTGGGTTTGAAT

>CL1333Contig1
CGGGGCTTTTTATTTTCCTTTCGTGTCCCAAATTCTCTCTCTCATCGCACCGCAACTTG
ACCCCGGCGGTGATCCACAAGATTCGGTGGTGTTTTTTCCTTCACAAACCTCGTCTTCTT
CTCATATATTTTCTCCAATCGTAATCCACAGCCATGACTCCCGAGTATGACTACCTATTC
AAGCTTTTGCTTATTGGAGATTCTGGAGTAGGAAAATCATGTTTGCTCCTGAGGTTTGCT
GACGATTCCTACTTGGACAGTTACATTAGCACCATCGGAGTTGATTTTAAAATTCGTACT
GTGGAGCAAGATGGCAAGACTATTAAGCTTCAAATATGGGACACCGCGGGGCAAGAACGT
TTTAGGACAATCACAAGCAGCTACTACCGAGGGGCACATGGCATTATAGTGGTTTATGAT
GTGACGGACCAAGAGAGCTTTAATAACGTTAAACAGTGGCTGAGTGAAATCGATCGCTAT
GCCAGTGAAAATGTCAACAAGATACTTGTTGGAAACAAATGTGATCTCGTTGCAAACAAA
GTTGTTTCAACTGAGACAGGCAAGGCATTTGCTGATGAAATTGGAATCCCTTTCTTGGAA
ACAAGTGCAAAAGATGCCACCAATGTGGAACAGGCTTTCATGGCCATGACTGCTTCCATC
AAAGACAGGATGGCAAGTCAACCGTCCTTGAACGCCTCAAAGCCGCCGACGGTCAACATC
CGTGGACAGCCCGTGTCACAGAATAGCGGATGCTGCTCTTAGTAAGTGGTATTTGACGGG
ATGGGGTCTAAGTGGGCAATGTACAAGTATTCTTGTGTTAGGGTTGAATTCTTTTTACTT
AACTTGGTGGGATTGTATAAAAGTCTAAAAAATCTTTATTGGC

>CL1337Contig1
TTTAGGATGCTTATGCTCTAGAACAGCTGTCTTGCTTAGTGGCGCCACAATTTTGGATCA
GACTGTATGCATTACGCGATGGGGCCGGGATGTAGATGAATCAGAGTTTTGGAATAGACC
TTCATGGTCACCTGACGATGGGAGTAGTTCAAATGTGTCGCCACAAGCAAACCAATATGC
ATACACAGCTGGGGAAGCGGTGACTCTGGCTCAAGACGTGGTCAAGACCATGTTAGCCAA
AGGCTATATTCTGGGCAAAGACGCACTAGGCAAAGCCCAAGCATTCGATGAGTCACATCA
AGTTTCCGCCAGTGCGGCTGCCAAAGTTGCCGAGTTGAGTGAAAGAATTGGGTTGACCGA
CAAGGTGTTTGCTGGAGTTGAAGCGGTTCGATCAGTAGACCAAAGGTACCACATATCCGA
CACCACCAAATCAGTTGTATCGGCTACTGGAAGAACAGCAGCAGCTGCCGCTACTACTGT
GGTTAACAGCAGTTACTTCTCGAAAGGTGCTCTTCGGATGTCTGATGCTCTAAACCGAGC
TGCGAAAGCTGCTGCGGATCTCGGATCTCATGGTATTAGCAAATGAAACAATAATTAAAA
TTATTGGTTTCTTAATCAGCAGATAAATTGCGTTGATCGAAGGTGAAGTCTGGATTCTGA
TAGAATCCGATGCATCAGTGCCGGTATGATATAACCCAAATTTGAAGGCTTGTAGTATGT
ATAGCTGTCATATGTAGGTTTTATGGTTTGTAGCCAATAAAGGTGTTCCTTTTCAATACC
GTGTGGTTTCGTACTTCCTATATTCACCTCTTTCTTGCTTTGTA

>CL1337Contig2
CTCGCGGGGGACACTTTATGATTTGAGGTCTGTAAGTACTGTTCTTAATTTTTTTGGG
TGCAGGGACTTCACTCTCTCTCAAGATCTCGCCCTATCACTGAAAGATAAGTGATTCGGA
TATGACTCTAGAACATATTGTCGAAGTTACAGGCCTGTCCCCTAAGGCAACAGAGCAAGA
TGTCTACACTTTCTTTGCTTTTTGTGGCACGATCGAACATGTTGATATCGTCAGGGCTGG
TGAGTATGCATGTACAGCTTATGTGACATTTAAGGATGCTTATGCTCTAGAAACAGCTGT
CTTGCTCAGTGGAGCCACACTTTTGGATCAGACTGTATGCATTACGCGATGGGGCCAGGA
TGTAGATGAATCAGAGTTTTGGAATAGACCTTCATGGTCACCTGACGATGGGAGTAGTTC
AAATGTGTCGCCACAAGCAAACCAATATGCATACACAGCTGGGGAAGCGGTGACTCTGGC
TCAAGACGTGGTCAAGACCATGTTAGCCAAAGGCTATATTCTGGGCAAAGACGCACTAGG
CAAAGCCCAAGCATTCGATGAGTCACATCAAGTTTCCGCCAGTGCGGCTGCCAAAGTTGC
CGAGTTGAGTGAAAGAATTGGGTTGACCGACAAGGTGTTTGCTGGAGTTGAAGCGGTTCG
ATCAGTAGACCAAAGGTACCACATATCCGACACCACCAAATCAGTTGTATCGGCTACTGG
AAGAACAGCAGCAGCTGCCGCTACTACTGTGGTTAACAGCAGTTACTTCTCGAANGGTGC
TCTTTGGATGTCTGATGCTCTAAACCGAGCTGCGAAAGCTGCTGCGGATCTCGGATCTCA
TGGTATAGCAAATGA

>CL1341Contig1
CGGGATCTCGTGCATTAAGAGAGGAGAGCGAGATGACAACCATCCGAAGATTTTGCTGCG
ATGATCTTCTCCGATTCTCTTCCGTAAATCTCGATCATCTCACAGAAACCTTTAACATGT
CGTTTTATATGACCTACTTGGCACGCTGGCCTGATTATTTCCATGTCGCCGAAGCTCCAG
GAAACAGAGTCATGGGATACATTATGGGTAAAGTCGAAGGACAAGGCGAGTCCTGGCATG
GTCATGTCACAGCTGTTACAGTCGCTCCTGAATTCCGCAGGCAGCAGTTGGCTAAGAAAC
TAATGAACCTGCTTGAAGACATCAGTGACAAGATTGACAAGGCGTACTTTGTGGATCTCT
TTGTAAGAGCATCAAATACACCGGCTATAAAGATGTATGAAAAGCTCGAGTACATTATTT
ATAGACGTGTATTACGTTACTATTCCGGGGAGGAAGATGGCTTAGATATGAGGAAAGCAT
TATCTCGAGACGTAGAAAAGAAGTCTATAATCCCACTCAAGAGGCCAGTTATGCCCGATG
AACTGGAGTACGACTAGATCGGGCTGTCGATGGTAAGTTTTATTATGTTTGTGCCATCA
TATTTGTTTAAGTAGAGGGCTTCATCTCTGTAAACTAGAACCTGAAAGTACACTGATTTT
AAGCGTTTAATTTGCGCAATTTGGTATCGAAAACAATATCAAATTGCGGAAACAGTCGCT
CTACAATTTCCGATAGAGTCAGATCTGCGTATATCTCACCATCAAAACTCATATCTGGGT
GGGATATACTCAGCTTGGTTGGTTACACTTAACAGGTCTGCATATACCTCACCATCGGAC

>CL1345Contig1
GCACAACACCAGAACACACACCCTTTCTCTCTCTAGATCCTCCAATTATTTTATCAAACG
AGGAGAAGAGAGAGAGAGAGAGAGAGGGGAAGAGATATGTCTGACGCCTTAATCAATG
GACTGGCCGGCGCCGGTGGTGGAATCATCGCTCAGCTTATCACTTATCCTCTCCAAACTG
TAAACACGCGTCAACAAACCGATAGAGATCCCAAGAAAGAGAAGAAAAAGGCGGGGAC
TGTTGAACAGATGTATCAGGTTATTCAACAAGAAGGGTGGGGTAGACTGTACGGTGGCTT
GACGCCCTCGCTGGTTGGGACCGCATGTTCGCAGGGTGTTTACTATTATTTCTATCAAAT
ATTCAGGAGCAAAGCTGAAGCTACTGCACTTAGACGTAAGAAGGAAGGAGCTGGAGATGG
ATCGGTTGGGATGCTTTCATCACTCATGGTGGCTGCTATGTCTGGGTGTGTGAATGTGCT
GCTGACAAATCCTATTTGGGTAGTAGTTACCCGTATGCAGACCCACACAAAGAAATCTCC
ATTGAACCAGGTTCAACCTATTGTTTCAGAACATGCGATTGTTGGTGGAATTGAACCACC
TCCCTATGCAACTAGTCATGCGGTTCAAGAAGTCTTTGATGAAGCTGGAATCTGGGGATT
CTGGAAAGGCGTTTTCCCGACATTGGTTATGGTCAGCAATCCTTCCATACAGTTTATGCT
GTATGAGACCCTACTAAAGAAGTTGAAGCAGCGTCGTGCTTCGAGCCAGAGTAACAAAGG
TGTAACTGCTTTAGAGGTTTTTTTGCTTGGGGCGTTGCAAAACTGGGGCTACGTCGTAAC
TA

>CL1350Contig1
CGATATGTACCACCAATACACCTCCCTTTTCATCCTCCCTGACCTCCTCTTCTTCAGATC
TTATTTAACAAACTAATTCCACCCTCATTGGTCGTGATCTAAGTATGTCCTTTGACAGAG
GAAAGGAGCCAGCAGATCATGGATCATCAGGTGATCCACCGCCACCTTCCCCTAGTCGCT
ACGAGTCCCAGAAACGAAGAGACTGGAACACCTTCGGCCAGTACCTGAGAAACCAAAGG
CCTCCCGTCCATATCTCCCACTGCAACAGCAACCATGTGCTTGAGTTCCTACGCTACCTG
GATCAGTTCGGCAAGACCAAAGTTCACTTGCAAGGTTGTATCTTTTACGGTCAGCCTGAG
CCACCGGCTCCGTGTACCTGCCCACTTAGACAAGCCTGGGGAAGCCTTGATGCCCTCATC
GGCCGGCTCCGTGCCGCCTACGAAGAAAACGGAGGGTCACCCGAATCAAACCCTTTTGCC
AGCAGTACGATTCGGGTTTACCTTAGAGAAGTCAAGGACTGTCAAGCTAAAGCTAGGGGA
ATCCCATACAAAAAGAAGAAGAAGAAGACGACCTCCATGGGAGGAGAAGACTCGAGCTCC
ACAGTGCATTTCTCTTGATCGCCATATAGGGAATGGATTCGGCAAAAGAAAAGCACGCGG
TTTGTATGATTTGTATTAATGTACTAGTATTTGTTGAATCAATTGATATTTGTAATCAAA
ACCTGTTTGTTTAAACAAGTGTAAATCCTAAGACTGCTCGATATTATATATATGTAATTT
CGGC

>CL1356Contig1
GCTTTTGGAAACCAACAACGGCCATTCAAAGTGATCTTCACAGAAAATCAAACAGAGATT
TAGAAAAGTATTATTCAGTAAACGATGTCGTTGTGGTTGTCATCTTCATCGTCACTCTTC
TCCAAGCCTTTCAATGGCAACACCAAATCTGTTACCTCCCGCTTCAGAGCTTCTGCCGAT
GTTCCAGACTTTCTTTCTGTCGATTGGCTGGAATCTCGCAGGAAGAGACCTTTTGGTCCA
AGATTAAGTTTTAGTGCAGAAGATTCTGTCCAATATCAACTTGATGCATTGATGTTCAAC
GACCAACCACGTCCAGATTATGGGGTTGAAGTCATGTACAGGTTTGCTGGATTTGATCCC
TTTGAAAGGTCTCTGTATTTCGGGCCTTCTTTTGATTTGGGACAGTTTGAGCGGTTTCGA
AGAATTTTCCACCATTCAACGTACCGAGTTTTACTAAATCACAAGGAGAGAAAGATTCTG
AGCACTTTAAATGTTGAGGAGAATCTGTACAAGCAAAGGGTTTGGATACGAGGAGCTCGG
CCCGAAGAAGAAGAAACATTTCAGTTTACCATGGTTCAGAGAGTTGGTGGGTTTTGGGAT
GGTTATTGGCTTACAGAGTCTCTTCTTCACGACGGAGATAGTTTTTCCGGCGGGGTGGCG
TACTGAAGTAGGGTGGTGGAGATCTGTGAATAATTGCTTCAATCTTCACTGCCTTTATAA
ATGTTATACGCAATTAATTAGAATAATACATATATGTTGTCATGTATATGGATCCATGTA
TATATATATTTGATATATAAACTTCATCTTGGTACAAATATCTCATTC

>CL1360Contig1
CGTCATGGGGCCATGAATCAGAGAAGAAATAACGATGGCCCCCAAAATTACGTGAATGTG
GAGTTGTGGACTTGAATTTCCAGATGCGTTATCCTTTTCCATCTTGCAGATTGTGTGATG
ATGGAGAAGCTGGTGGAAGTATCGGATCAAGTTGTGTGTATAGACTTTGTTCTCGGCACA
AAATGCAGAGCCACCGTCCGCCTGAGATCACTCAGCGCCACCACTCCGATTGCCTTCAAG
GTCCAAACATCATCTCCTCACAAATTCCTGGTCAATCCACCGAGTGGACTCATCCCTCCT
CTTTCCCAATCCACTTTCCAAATAATCCTCAGACCACAACCCCAAATTCCCTCTGATTTC
CCTCGATCCCCTTCCGATCGCTTTCTCATCCGCACCTCTCGTGCCGGATCTGCAGTGGAC
ATCAACACAATCACTTCATGGACGTATGATGTTAAACTGAAAGTCGCCTTCGTTGGTCCT
TTCTTGCTCCGCCATGCCGTGAATAATGGCGATTGCGATGCCGTGAGGAGTATGGTTAAG
TTTCAGAGGACAATTTTAACCGAGTTGTCGATTCGGGAGGCTGAGTCGGTTCACCGAGTT
GCGACACGGTTGGATAACTCGGTTGAGATGGTTGGTTTACTACTGGAGGCCGGATTGAAA
GTGGAGTCGACACCTCGGAGTTTAGAGGAGGTGGAGGAATCCAGATGGGCGGAGAAAGGG
TGGTCGGAGTTACACGCGGCTGTGGCGTTTGATCGGACGGATGAGGTTTCGAGATTGATT
AAAATAGGAAAACGTGAGACGTTGGATTGTAAGGATAGAGAAGGAAGAACACCGTTGTAT
TTGGCGGCAAGTAAAGGATTCGAGAGATCTGTTAAGATGCTGGCGGGTGCAGGTGCTAAC
GTGGACGCAAAGCGTAACGACGGTTGGACGGCGTTGTATAGGGCGGCGGCGAAAGGTGAC
CGTCGGATGGTGAAAGTGTTGATTGAGCTGGGGGCT

>CL1365Contig1
CAAATTGAACCCTAGAGCGACGAGAAGATCAACTACTGGAATTGCTCATCAATGGCGGAG
CATTTGGCATCGATCTTTGGAACGGAAAAGGACAGAGTCAATTGTCCATTCTACTTCAAG
ATTGGAGCATGTAGGCATGGCGATCGCTGTTCTAGGCTTCACACCAAACCAAGCATTAGC
CCCACTTTGCTGTTGTCTAACATGTACCAGCGCCCTGATATGATCACTCCTGGTGTTGAT
GCTCAAGGAAATCCCATCGATCCTCGGAAAATCCAGGATCACTTTGAGGATTTCTATGAA
GATCTTTTTGAGGAGCTCAACAAGTATGGGGAGATTGAAAGCCTGAATGTCTGTGACAAT
CTTGCTGATCACATGGTGGGAAATGTGTATGTTCAGTTCAGGGAGGAAGAGTATGCAGCA
AAAGCACTGAAGAACCTTAGTGGAAGATATTATGCCGGTCGACCCATCATTGTTGACTTC
TCACCAGTGACTGATTTCCGGGAAGCTACTTGCAGGCAGTATGAGGAGAACACGTGCAAT
CGGGGTGGTTACTGCAACTTCATGCACCTGAAAAGGATTGGCAGGGAGTTGAGACGACAG
CTGTTTGGTAGGTACAGGAGAAGGCATAGTCGAAGTCCCAGTAGGAGCAGAAGTCCATAC
AGACATCGTAGCTATGATGAGCGGGGGCATGGAAGCCGTAGTCATAGTCGAAGGTATGAT
GACAGGGACAGGGATTACCACCACGAGAGTCGGTCTAGGAGGCACAGGAGCACAAGCCCT
CTCATCGAAGAGACGTAGC

>CL1369Contig1
GGCACCAAAAATTAACAATACCATCATCAAATAATCCACCACAAGTACCTCCTTTTGACC
TGAATTCTTCGCAATTTCTATCCTTGATGATCGTCTCTTGCTCACTAACACTTGTAATTT
ATAGTCTTCTCAACTCCATAAAAAACTCGTTAAATCGGAAACCCCAATTTGCTTGCAAAT
CGCATATTCCACCATTTCTAGTTTAGATTTCTATCCCGTGAAGGAAACCCTTGGGGGGAA
TTAGGGTAATTTTAGTTTTCCCAAAATCAAAGGTTCCAAGTTTCGGCACCGTGTTCTTCG
CATTCTCCATTATTAGAAAGAAGGGTTTTCATCTGAAGGGTAAAAGTTGGGTATTTTTCT
AAAAATGTCAATGATGCAAGCTGATGAACTGAACATATCTTTCAACAATCTGATGGTTTT
TGGAGGTGGGAGGAGGGTTATTACGGAGTGGAAGGACATTCCGATGGAGCTTTTGATGAG
GATTATATCTTTGCTGGATGATCGGACGGTCATAATTGCTTCTGGAGTTTGTAGTGGATG
GAGGGATGCTATATGTTGGGGACTTACTCATTTTTCCCTCTCTTGGTGCAAAAACAACAT
GAACAACATGGTACTTTCTCTTGCTCCCAAGTTCACAAAATTGCGGGTTTTGATCCTTAG
GCAAGATAAACCGCAGCTTGATGATAATGCTGTTGAGACCATTGCGCAAAACTGCCACGA
TTTGGAGGATCTCGACCTCAGCAAGAGCTTTAAACTTGGTGACCGATCTCTTTATGCTT
TGGCTCGTGGTTGTCCGGGATCTTATAAAGCTCAATATCAGTGGCTGCTCTGCCTTTAGC
GAT

>CL1375Contig1
CGGGGAGATAAATGGTATCATCTTTACATCTCCTCCCTCAATTATCTTCCCTCCACAACC
CTAAATCCACCTTCAATTCATCACAAACCCTAGCTTTCAACAACACCCATCATAAACCCA
TTCTCAAAACCCCCAAATTTCTAGGTTTTAGCAATTTCCCAACCCCTAAAACTCATTCTG
GCAACCTAATTTGCCATGGAATTAAAGACCCAGCTAAGGAAACGAAGGTAGCTTTGGATT
TGGAAGGCGGCGGTGGCGGCGGTGGTGGAGACGACGGAGGAGACGGCGGAGATGGGAATG
GAGAGAAGAAAGGTGGGTTTTTACCAGATTGGGTTGATTTCACTTCCGATGATGCGAAAA
CCGTTTTCGCTGCTCTTGCAGTTTCACTTGCGTTTCGATCGTTTATAGCTGAACCAAGAT
TCATTCCTTCATTATCTATGTATCCTACATTTGATGTAGGTGATAGAATCGTGGCTGAAA
AGGTTAGTTACTATTTTCGAAAGCCGTGCCCGAATGATATCGTGATTTTTAAAAGCCCTC
CGGTCCTCCAAGAGGTAGGATACACCGATGATGACGTCTTCATCAAACGAATTGTCGCAA
AGGCCGGAGATTTGGTGGAGGTACACGATGGGAAACTAATAGTAAACGGGGTGGTCAGAA
ACGAGGACTTCACTTTCGAAGCGCCCAAATACGAAATGAATCCAGTTAGAGTACCCGAAA
ATTCCGTTTTTGTGATGGGAGACAACCGTAACAACAGCTACGATTCACACGTATGGGGAC
CTCTACCTTCGAAAAACATAATCGGGAGATCGGTATTGCGGTATTGGCCGCCAGCGAGGA
TCGGGGGCACGATTCTGCC

>CL1379Contig1
GCAACCTACAACCAGCAAACTACCGTCCCCAATAAATCTTCGAAGCTAAATTCATGGCTG
CTGCTGTTACAGCTCTTCATGCTTTTCCAGTGAAGGTTAGAGCTTCATGGGATACGCATC
ATAGACTCCCTTACAATCCCCATCGTACTTACCCCAAAAATCCCAACAGTCTTACTCCCG
CCAATTCAAACACTGAACAAACCCTAAAATCTAACTCACCAGAACGCAATTCGATATCTG
TTTCGGCTCTTCTCAGTCGAAAATCTCCAACCCCAAGTCAAGTTCATTTGGAAGAAACAT
ATATGGGCTATGACACATGGTTGCCGAGCGCGCCGAAAGTGGAAAAACCTCGCTCGACGT
ACAATGCTGCCTCGCTAGCATACATTGGAGACTGCATATACGAGCTATATGCCCGCAGGC
ATTTTCTGTTTCCACCATTGAGTATTGAAGAGTATAATGATCGTGTGATGGCAGTAGTAC
GCTGTGAAGCCCAGGATGCAATGCTCAAGAAACTACTGAATGATAAAGTATTATCTGAAG
AAGAAAGGGACGTTCTTCGGTGGGGAAAGAATATTTCTTCCTCCAAAACACGGACCAAAA
AGCGCGCTGGTGTAGCAGTTTACAACAGAGCATCATCTTTGGAGACACTGGTTGGTTATC
TATACCTTACGAACATGAGACGTCTAGAGGAGATCATGCTAAAGCTTGGCTTCTCAGCGG
GTGTTTCCACGCAAATGATCCTGGAAGAAGCAAGCGCTACTCAAAATAGTTGATGAGGTG
ATGATAGAAGAGCTATAATCGACCTGCTGATGTGGCGACACCGTTGGTAATCGCGTGGTT
GTGGATCAATATATGTAAA

>CL1383Contig1
CGGGACCACTCTCTGTTTTGAGAAGAAAGGAGAACGAAACTCTGATAAAAGATGGCGCTA
GTTGCAGCGTCGTTTGGTCTGGCGACGGGAAAGGCTTCTATTACATGCTTCTTCAAGCCC
CAATCTTCTGCTGTAAGATTGAAGCCCAATTCCAATGAGGTTTCGGAGCTAGGGTTTGTT
ACTTCTCAATTGAGTGGCCTCAAGATATCTCACCATCAATGTGCTTCGCCTCACAAGCTT
TCTTCACCAATCAAGCTTCCTATTCAGCCAGTTGCTCGTAGAATCTGTCCCTTCACTGGA
AAGAAATCGAACCGGAAGAATCTTGTTTCCCACTCGAATCACAAGACGAAGAAGCTGCAG
TTTGTGAATTTACAGTACAAGAGAGTATGGTGGGAGGCTGGTAAGCGCTTCGTGAAGCTG
CGGCTTTCGACCAAGGCATTAAAGACCATAGAGAAAAACGGGCTAGATGCCGTTGCCAAG
AAAGCTGGAATTGATCTTAGCAAGAAATAGTTTTGATTTCCTTGCACAATGTTGTTTTTG
TTGTTAAAGATGTTACTCACATTTTCCATTTTTCAATGATATTGTGTTACAAGTTGTTGG
TGATTTTAGGTAGCATTTGTTCTTTTAGGAGGGTGTTGAAGTCTTAAGTCTTATTTCACT
TCCGATTAATAAAAGGTGGTGTTAAAGTTT

>CL1387Contig1
ATGTAACCCTATAGTTGCTGCCTTTCTTCTCGCGGCTCTTCACGGCAGGGAGGTTTTCTA
ACGCCGCCTCTTATCGTCTCAATTTGCAGGTAAGTAATGGCAGTTCCTAAGCTTGATAAG
AAGATCGTCAAGAAGCGGGTCAAGAAGTTCAAGAGACCCCACAGTGACTGGAAGATATGT
GTCAAGGAAAACTGGCGCAGACCAAAGGGTATCGATTCCCGTGTGAGGAGAAAGTTCAAA
GGTGTAACTCTTATGCCCAACATTGGATACGGCTCAGACAAGAAGACCCGTCACTATCTC
CCAAATGGTTTCAAGAAGTTTGTGGTTCACAACGCCAAGGAGTTGGAAGTTCTCATGATG
CACAACAGGACATACTGTGCTGAGATTGCACACAATGTATCTACCCGCAAAAGGAAGGAG
ATAGTCGAACGTGCAGCACAATTGGACGTTGTTGTGACCAACAAATTAGCAAGGTTGCGC
AGCCAGGAGGACGAGTAAGCTTATATTCACATAATGTCATGAGTTCAAGACTTGATATTG
TTATGATCTCAAATCCTAATTTTCTAGTTTTTCTCTTAATATTATTGTATGCCTTTGGTG
TTGCTACAAAGACTTCCAAACAATTTTGTGAAGGAGATCAGTACTTTTACCCTTTCTACT
TTATGTTTATGTGCACAATGCTTGTCCTTGTTGTT

>CL1390Contig1
CCTGATATTTCCCTCCACCAGTCGCCGCCGCCACCGCCGCCGACGACGCATAACGAATCA
ATGGTGTTCGCTTCTTCCCCTTACTCGTCCTCTTACTCTTCCGCGCTCTGTATCCAAGAC
CCTAATTTATCATCAACAATTGATCATCGTTTAATCTTCTCTATTTCCTTCAACCGTCTG
ACAACTTCACACAACAAGCGACATACGTTGGCATTGTGCTGTGCTGCATCACAACCGGAG
AGCATGGCAAAGGAAGCGAAGCTATGGGGAGGAAGGTTTGAAGAGGGAGTGACGGATGCA
GTGGAGAGGTTCACTGAATCGATATCTTTCGATAAGGCTCTTTACAAACACGATATTATG
GGTAGCCGTGCTCACGCTTCCATGCTCGCTAACCAGGGATTGATTAGTTTCAGTGATAGA
GATAGTATTCTTGAAGGACTGGATCAGATAGAGAAACAAATTGAAAGGGGAGAGTTTGTG
TGGAGGACTGACCGAGAAGATGTACACATGAACATTGAAGCAGCCCTTACTGATTTGATT
GGAGAACCTGCCAAGAAGCTTCATACTGCTAGGAGTCGAAACGATCAAGTTTCAACTGAT
TTTCGCTTGTGGTGTCGGGATGCTATTGATACGATTGTTGCACGTATAAAAAATCTTCAG
GTTGCATTGGTAAGCCTTGCTAAAAAGAACACAGGTGTGATTGTCCCTGGTTATACACAT
TTGCAGAGGGCACAACCAGTTCTACTTCAACATCATCTCTTAGCATATGTTGAGCAGCTT
GATCGTGATGTTGGACGCCTACTGGATTGCAGAGTCAGGCTGAATTTCTGCCCTTTAGGT
GCATGTGCGTTAGCTGGCACTGGCCTTCCCATAGATAGGTTCATGACCTCTGATGCTCTT
GGATTCACTGCTCCAATGAGGAATAGCATGGATGCAGTTTCAGACCGCGATTTTGTTTTG
GAGCTCCTTTCTGCTAATGCTATTACGGCTATGCATCTATCTCGCCTTGGTGAAGAATGG
GTTTTGTGGGCATCGGAGGAATTTGGGTTCATCACCCCGAGTGATTCAGTTTCAACTGGA
AGCAGCATAATGCCTCAGAAGAAAAATCCCGATCCTATGGAACTTGTTCGTGGAAAATCT
GCTAGAGTATTAGGAGATCTTGTTACCCTTCAAGTGTTATGCAAGGGACTTCCACTCGCT
TACAACCGTGATCTGCAGGAAGACAAGGAACCCGCGTTTGACAGCGTTAAAACGATCATA
GGAATGCTAGAAGTGTCCTCAGAGTTTGCACAGAACATCACCTATNATCAAGACAGAATC
CAGAAGGCTTTACCAGCTGGTCATCTTGATGCCACTACACTCGCGGATTATCTTGTTCAC
NANGGAATACCTTTCCGAACTTCGCATGACATAGTTGGAAGGGCAGTCGCGTTAT

>CL1394Contig1
GCGTACCATAAACCATCTCTGGTTCTCTGGTATCTGCTACAATGGCGACTCTGCAAACTA
TGGCGTTCTCTTCACCAGTCTCTCATTGTTGTCAGAAACCCAGGTTTCTTCCAGGGGTGA
TGTCAGGAGTCGTTTGTCACAGTTCACGCTCTGCATTCAACGGCCAAGCATTGAGCGTAC
CGATTTCGAGGCGAATTCCTGGTACATTTAAAAATTCTCGCACATCCACACTTACCATAC
AGATGGTCAAACCATCAATTCAGTTCATACCAGGTAGAGATGAACAGACAATACCAGATG
TGAAACTAACCAAATCAAGAGATGGGACTAATGGTATGGCCATTTTCAAGTTTGACGAAC
CATCTGTTTTTGACTCATCTGGTGAAGTTGGAGATATCACCGGGTTTTTCATGATTGATG
ATGAAGGGACACTCCAATCCGTTGATGTGAGTGCCAAATTTGTTAATGGAAGACCTGCAG
GGATAGAAGCAAAGTATGTAATGCGGACTCCGCGAGACTGGGACCGGTTCATGAGGTTCA
TGGAGCGCTATGCCAATGTGAACGGCTTGCAATTCGTCAAAAGTTAAAGGCAATGTACAT
ACCCCCTCCCCCCCCCCCCATCTTTTTTTTCTGTAATTAGGTCAACCTTGCCATTGCATC
TTTCTTTTCCATAATTAGGTCAATTAAAATGTGACATTTTGAGGTATCATTTAGTGGCAT
AGGTAGACCTAATGTGAGTACTATGTACTGGCCCTCTACCCTCCCATTCATAAACTTTTA
ATTCTTTATATAAGATGAAGGAATCACTTGTTC

>CL1400Contig1
GCGGGATCAAAAAAAACCTGAAAAAATCGCTAAACCCTATCCCCCCGTTCGTATATACCC
CCATCACCGCCTCCATCACCATCGACGTTCCCCAGCCATCTCCGGCTCCGGCGTCCCCAA
CCGTCTCAGAAGCCCAATCGAAACCAGAGAGAAATAAAGCTTCAATCTACAATGGCTAAT
CGACGATCTTTTCAAACGCTAACCCAACAACTCTACAAGGCAACACTTCATCCAAAGCCA
TCATTATCTCTTCAGCACCTAAGAACCCTGTCCCAGATGCCAAATTTCACTCAAAAGTCC
TTACATCCTACATCTCGTGAAACTTTTTTAACCCCTAACCTCAATTCTTCATCAACTCAT
TTCAGAACATATCGCCATTTCTCGTCTGATCAACACGATAACAGTGATAACGATGATGAA
AGTGAAGAAGATGATAGTGATTATGATGATGATGATGATATAGGGAATGATGCGGGGAAT
TCTGTTTTAAAGAGGGAGTATTCACCGGAGGAGAGAGAAATTGAGGCTGCTGCTATTGGG
TATAAGGTGATTGGGCAGCTTCAGCGGTCAGACCGGGTTTTTAACCCATATGAACCTGTT
TTTGCTGTTATTCAGATTGGAGCACACCAATTCAAGGTGAGCAATGGGGATTGCATATAC
ACGGAGAAATTGAAGTTCTGTGAAGTGAATGACAAGCTAATTCTAAATAAAGTTCTCAT
GCTTGGTTCTAAGACTCAGACAATGATTGGTCGACCTGTATTGCCTGAGGCAGCTGTTCA
TGCAGTCGTGGAAGAGCATGCATTGGATGCAAAAGTCATCATATTTAAGAAAAAGAGAAG
AAAGAACTATAGGCGAAAAAAGGGTCATAGACAGGAATTGACAA

>CL1404Contig1
CATCGAAATGCCGTCTGTGAAACCCTTCTCCGCCGCCGCAGGCATGCTACGATCACGATT
GACCTCCACCCTCCGCCAGCGAGGAGACGCCACTAACCGGTGGACCACCCCTGGCCACCA
GGAACGACCCAATGGCTACTTCCTCAACCGAACCCCTCTCCCGCCTGGCCAGTCAAGGAA
GTGGGAAGATTGGGAATTACCTTGTTACGTTACCAGCTTCTTAACAATCGTCATCCTCGG
TGTCGGGCTCAACGCGAAACCGGATCTAACCCTAGAGACCTGGGCGCATCAGAAAGCACT
AGAACGCCTCGAGGCTCAGCAGCAGATAATTGCATCGGCCCCATCGGACGAATCCGACTG
ATTGTTCAATCCTCAGTCGTGTGGTAATTTTTCCTAAAATTTTATTTGTTCGGATGTTGG
GTATTGAGTCAATTACTGATGACTAAATGTGAAAATTCGAAGCTATGATGTGTTCATATA
TGTTTTGGTTCAATGCTCTAGTTTTCTAATAATAATGTCCAGTATTCTGAATATGATCGT
CTGATTGCTCGAGATTTCCGTCTTGATTTCCCCTTGACACTATAATGTTTCTTCAAAGTT
CCTGCAAGCTATATTAATCCGTGAGAACGGTATTTTTGGTCGTGAATT

>CL1407Contig1
CGGGACACTCTTACCTAATAGAGTCTAAGTGGTCAGAAAAAGAACAGTCCAAAAAGATAT
GGCAAACTGGTGTTTTATGTTACTGGTTGTTCTGGCAGTAGTGACACAAACTATTACTGC
TAGAGATGTTCCCAGTGAGACCAACAAAGGTGTTGTTGGTCTTACAGATCAAAAAAATGT
TGTGACTTTTGGTGGATTAGGTGGCTTTGCTGGCTTTGGTAATGATGGCCAACCAATTGG
TGGTGGTGGGATGGGAGTGGGCGTAGGTGGTGATTTTGGTGGTGGACACCAGGGGATTGG
AGGCATTGGTGCGGGTTACCAATATGGGGGACCAGGTGCGGCGGCAGGTGGTGTAGGAAC
TTTTGGAGGTCTTGCTAATGGTTTTGCTGGCTTACCGGCTCTTGGTGGCGGTGGACTTGG
TGGTGGAGGACCTGGTGCAGGAGCCGATGTTGGTGCGGATCCACTTCCTTGAAAATGGTT
GTTGTAACCATAGCTATGCTAGTTTGTGTTTTGAGAGGTTTTTATTAGTCTATTTTGTCC
TCGTAAAGTACGTTTTGTTTCTGCCTAAAAAGAGAACACCACTCTTCAGCTAAAAGGTTA
TTTTTGTCATTTATCACGGGATGTATTTGGAGAATTTTTTAGGTTTTTTTCATTCTCGTT
TATTGTTATAACGTTAAAAT

>CL1411Contig1
GTATCAGTCAACACCATGTCTTCTTCCTTTGATGCCTCTCTCGCCGCTCCGGTTAACCCT
GCCGCTGATGATTCCGTAGTTCAAGACTCTTCGATTTTGGGTACCGAAGAGGCCCAAGTA
TCTGATTATGACGGATCGGTTTTACCTCCACTGTCGGAGATGCAGCCTGAGGAGGGTTTT
GCTCTTAGAGAGTGGAGAAGACAAAATGCATTGCGTTTAGAAGAGAAGGAGAGGATAGAG
AAAGAGTTGTTAAACCAAATCCTTGATGAAGCTGATGAGTATAAGGTCAATTTCCACAGC
AAGAGGAAGATAACCTGTGACAGTAACATAGCAACTAATCGGGAAAGCGAAAAGGTATAT
TTGGCTGGGCGGGACAGGTTCCATGCAGAAGCCAACCAGAGTTACTGGAAGGCAGTTGCA
GACCTCGTTCCCAAAGAAGTGGCGGTTATAGAGACTAGAGGGGCGAAGAAGGACCAGGAC
AAGAAACCTTCTGTTGTCATGATCCAAGGTCCCAAGCCTGGAAAGCCAACTGATTTATCG
AGGATGAGGCAGATCCTCATAAAACTCAAGCACGACACCCCTCTTCACCTCAAACATTCC
CCACCTCCACCTGCCGCCAAGGATGCCCCATCTGCCGCTCCTGATGCAGCTGTTACCACT
GCGGAGGCTGTTGCTGTTGCCTAGTTTTTAATGTTGTTTTGTTCACCTCTGGTTTATGTC
GATATACAGTTAGCTGAGGGGGATAACTGGAGTTTCAGATGTTTGATGTAACTATGATTT
GTGGTTTTTCTTTGATATTATGGTACTAGAATCTTATCTGTATATGGATATTGCAGCAAA
CTTTAGTTTTTCATATATCCATTTTAAA

>CL1416Contig1
CGCGGGGATCTCTATTCTCCTAAAACCACACAGACAACACTTGTTCTCCTCAACTCCAC
GAATACTAAGAAAACTCAAATTTCATGGCTTCTTCATTCTTCTTCTCTCCGGTTCTCTTC
TTCGTTTCCGCCATCTTCCTTCAAGGAACCCTAGGTGAGATTGTATGTGACGATTTGCCA
ACAGAGGTTTGCTCGTTTTCTATTGCGTCGTCCGGGAAGAGATGTTTGTTGGAGAACTTT
GAGAACAATAACGGGAAGACGGGATATCAATGTACAACATCGGAAGTGGTGGTGGAGAGG
ATGGCGGAGTATATAGAGACCGACGAATGCGTTAAGGCTTGTGGCGTTGATCGCAACTCG
GTCGGGATTTCGTCCGATTCTTTGCTCGAAGCACAATCCGTCTCCAAGATCTGCTCGCCC
GCTTGCTACCAAAACTGCCCCAATATCGTTGACCTTTACTTCAATCTGGCCGCCGGTGAA
GGAGTATATTTACCAGAATTGTGCGAGAAGCAACGAAGCAACCCTCGTCGTGCCATGGTC
GAGCTTTTGAGCTCCGGTGTTGCCGCAGGTCCCGTATCTAGTGAAAACATCCGTGGTGCT
CCCGCTCCGGCTTCCATATAAACCGAATTTTTATACGTTACATTTTCGAGCTCGTCTAAA
TTTGTTGTAGATGAGATGGAGGAATAATCGTTGGATTAGATTTAGAGACAATATTTGTTG
TTATATACACACACGTGTATATATGGGGGCTTTTTTTGTTTTAAAAATTATTTACGATAT
GATCAATAAATGTTCGTTATTTTTAAGA

>CL1420Contig1
GCGGGGTATGTAGCTGTTGATTTTGGGCACGGAGACTCAAAACCGACTGCGAAAAACAGT
GAATCTACAACTCAAATCTGCAAAAGTTTTTCGCTGAATCATCAAACTCTAGTACCGCTT
GATTGTTGTGATTTGATCAAATCAAAGTCAAGAAAATGGCACCAGTATCAGCACTAGCAA
AGTACAAGCTGGTGTTCTTGGGTGATCAATCCGTCGGCAAAACCAGCATTATCACTCGTT
TTATGTATGATAAGTTCGATACCTCTTACCAGGCAACCATTGGAATTGACTTCTTGTCAA
AGACGATGTATCTTGAAGATCGGACAGTTCGTCTGCAGTTGTGGGATACCGCTGGACAAG
AGAGATTTAGGAGTCTCATTCCAAGTTATATAAGGGATTCTTCGGTTGCTGTCATTACAT
ATGATGTTGCAAGTCGGCAGACTTTTCTTAACACTATAAAGTGGATTGAGGAAGTCCGTG
CAGAGAGAGGCAGTGACGTTATCATTGTTCTGGTTGGAAACAAGACTGACCTTGTGGACA
AAAGGCAAGTCTCAGTAGAGGAAGGAGAAACGAGAGCTAGTGAGCTGAAAGTCATGTTTA
TCGAAACAAGTGCTAAAGCTGGGTTCAACATAAAGGCTTTATTTCGGAAAATAGCAGTGG
CATTACCAGGAATGGAAACACTTTCCTCAACAAAACATGAAGAAATGGTTGATGTGAATT
TGAAGTCTTCAAACATGACTTCTTCCCAGCCAGAATCCGGTGGTTGTGCTTGCTGATACA
ATGCCTGTTACTGTTGCTGCTACTGCTTCAACCCGACTCGTGTAAAGTCCAGATGCAT
GCTATTCAACTGGTCTGGAACCCCTATGTTTATTGGTTTGTTATACTTGTCATTTACCAG
AAATGTATGTAACAATTTCATTTTTTTCCACCTTTCAATCGGTACATTTGTAACGGAAGT
AGACCCCCGTTGAGAGTTCTAGAGGTTTAGTTTGTCATGTATAAAAGGATTTGCGTAAAA
TCGCCAAGATTTCGATTCAGGTTTCTATCGATCGAAGAAGATACAATGTGGTTTGAGCCG
ACCAAAAAAAATAAAAAGGGCCGCCTCGTCCAATCGACTCTAGGCTCGAA

>CL1424Contig1
TATGCGTTACGGCCCCTCGAAACCCGATAATCTCTCTCATCACATGCCACACAAGAAAGT
CAAGAAACCCACAAACGAAATTATACACCAATTTAACAATTTCATTTTTCCACCAAATTC
TTACTTCAAATCAAACCAGACACTCTCTGAGAATTTCGACCACATACTTGATTATGGTGG
AAAACGGACATCAACACCACCCATCAGTTGCTGCGCCACCGTTGCCCATCTTCCAACAGC
CGCTGGGTGCTGCCAGAGGGCCTGCTTTTCCACCCTCCGAACAGCTTAGCCACCTCAATT
ACTGCATCCATTCCAATCCTTCATGGGTCCATACTGTTCTGTTGGCATTCCAACACTACA
TTGTGATGCTGGGAAGTGTTGTTATGATCGCCACCAGGCTCGTTCCACAAATGGGCGGTG
ATCATGGCGATAAGGCTCGTGTAATTCAAGCAGTGCTGTTTATGTCGGGATTGAATACCC
TTTTTCAAACTTTACTTGGTAGCAGGCTTCCTACGGTCATGGGACCGTCCTTTGCGTATC
TTTTACCTGTTTTGACAATTATAAACGATTTTGAGGATGAAGAATTCTCATCTGAGCATG
AGAGATTTCTCCACACTATGAGGGCTATTCAAGGATCCCTGATAATATCTTCCTTTGTCA
ATATGATTCTTGGATTTACCAGGGCATGGGGGGACTTCACAAAGTTATTCAGCCCTGTTA
TTGTCGTTGCATATGTTTGTGTAGTCGGTCTTGGCTTATTTGGAAGGGGCTTTCCTGAGC
TAGGCAAATGTGTGGAGCTAGGTCTGCCTATGCTTATATTTCTGGTTATCTTTCAACAGT
ATTTGAAGCACCTCAATCAAAGGGCTCATCCGATTCTCGAGAGATTCGCTTTGCTTCTTT
GCATTGCACTTGTGTGGGCTTTTGCTGCTATCCTCACTGTAGCAGGTGCTTATAACACCG
TTGGTGAGACAACCAAACGTAGTTGCCGAACGGATCGTTCCTACCTCATGGAATCCGCTC
C

>CL1428Contig1
GGGGAACACCACCACGCAACGCAGGTCGCAGAGGAGGTAGGGAGATATGGAGGGTTGTG
TAACATCGGCGTTTACATCAACACCAGCAGTAGTATACCCACAAACCTTCTTCCTCCA
AAACCCTAACACCCATTTATTATCACACAACACCTGTAATAATAGCAGAAGGAGTAAAAC
CAGACCTTCATTATCCGTTAAAGCTTCTTCTTCATTCAAAACTCACACTTTGTCGAGTAA
TTGGGATGTACCCACATCCAATTATTCTGCTTCAGCTCCATCTTGGATGCCTAGATTCGA
AGAACTCGATACCACCAACATGCTTCTTCGTCAACGCATCGTTTTCTTGGGATCCCAGGT
GGACGATATGTCAGCTGATTTCATAATCAGCCAATTGTTATTTCTCGATGCAGAAGATGA
CAAGAAAGATATAAAACTGTTCATCAATTCACCTGGTGGTTCTGTTACTGCTGGAATGGG
GATATATGATGCCATGAAGCTATGCAAGGCTGATATTTCCACCATTTGTGTTGGTCTCGC
TGCATCCATGGGTGCGTTTCTTCTTGCTTGTGGTTCCAAAGGGAAGAGATTCTGTATGCC
TAATGCTAAGGTCATGATCCATCAACCACTTGGAAAGGCTGGAGGAAATGCAACAGATAT
GAGCATAAGAATAAGAGAAATGGTGTACCACAAGGTTAAGGTGAACAAAATAATATCGAA
AGTCTCGGGAACTCCTTACGAGAAGGTGAAAGCCGATACCGATCGCGATTATTTTATGA
ACGCATGGGAGGCAAAGGCGTACGGATTGGTTGATGAGGTGATTGATGACGG

>CL1431Contig1
TAAGGTGCGGAGAGCGAACTGCATACTGCAAGGCTCATGGCCCCGGGAGGCGGTGCCAGC
ATCTAGGCTGCACAAAAAGTGCAGAAGGTAGGACAGAATATTGCATAGCACATGGTGGCG
GGAGGCGGTGTGGGCATCCGTCGGGGTGCAGTAAAGCCGCTAGGGGAAAATCAGGACTTT
GTATCAAGCACGGTGGTGGAAAGCGGTGTAAGGTGGACGGTTGTACACGTAGTGCCGAAG
GACAGGTTGGTTTGTGCATCTCTCATGGCGGAGGACGGCGGTGCCAGTTCCAAGGCTGTA
ATAAAGGGGCTCAGGGAAGCACTATGTACTGCAAAGCTCATGGTGGTGGGAAACGTTGCG
TATTCGCTGGCTGTACCAAAGGTGCTGAAGGTAGCACCCCACTTTGTAAAGCCCATGGCG
GAGGAAAGCGGTGCCTCTACGACGGTGGCGGGATTTGCCCGAAAAGTGTGCACGGAGGGA
CCAACTTCTGCGTTGCTCATGGCGGTGGCAAGAGGTGTTCCGTCCCCGGTTGTACCAAAA
GCGCCCGTGGCCGGACCGATTGCTGCGTGAAGCATGGTGGTGGAAAGCGGTGCAAAACCG
AGAATTGTACCAAGAGCGCACAAGGTAGCACGGACTTTTGTAAGGCTCACGGCGGCGGAA
AACGGTGCAATTGGGGAGGTGAAGGGGCGTGCGAGAAGTCGCTCGGGGGAAGAGCGGAT
ATGTGCAGCTCAACGAGCATGGTTCAAAAACGTGAAGCGAATGTAAACAAGAAGGGTA
ATTTCGGAATTAGACCAGGACTCTTCCACGGGCTCGTCCCGGCTCCGAGTTCCACCATTG
TTAGCAGCTTTGATAACACGTATTCGTCATCTGGTGTCAGCATCATCTCGGATTCCATCG
AGTCGCTAGAGAAAGCCGCTAAGCGGCGGCAACACCTCANTCCCGCACAGGTGCTGGTTC
CTCCGTCAATGAAGTCACCCATTTCATCATCGTTTACAATGCAGTTGAGCTCGGAGGAAG
AGACGGTGGTTGATCACGAAGCAGTGGCGGCA

>CL1435Contig1
TCTTCACCTTCTTATCAAAACCACTCTCCACCCTACTACCACCACCACCACCAACCGCCA
TGTCGGTCAAACATTGCAGCCACCATGAAAACAGAAAACGTAAAATAATCAAACGAATAC
TCATCGGATTTGGCATCCTTGCCGTAGTCGTCCTCATCATCTTCTTCATCACATGGGCCA
TCCTCGAACCCAAGAAACCACGGTTCGTCCTCCAAGACGCCACCATCTACTCCTTCAACG
TCTCCGCTCCGATCCTCCTCTCCTCCAACTTTCAGATCACCATTGCCGCCCGTAACCCTA
ATAGCAAAATCGGAATCTACTACGACAAGCTCGAGACTTATGCCACCTATCACAGCCAGC
AAATCACCTACTTCACCGCCATCCAGCCTGTCTACCAAGGCCACAAAGACACCAACATCT
GGTCTCCCTTCGTTTACGGCACCAACGTCCCGGTGGCTCCGTACAACGGCGCCGCCTTGT
CCCAAGACCAAGCCAACGGTGCCATCGGACTCGTGATCAAGATGAACGGACGGGTGAGAT
GGAAAGTTGGCAGCTTTATCTCCGGTCGGTACCATATTCACGTCACTTGTCCGGCTTATA
TTCCTTTCGGGAACAGGAATTCTGGAATTGCCGGAGTCGTCGTCGGAGTTAAGTACCAGC
TAGCACAGAAATGCAGCGTCAATGTCTGAACAGAAGAAGTTAACAGTAACGGCGCCGTTT
AGTCTTCGTTTTCTTTTGCCTTTTTATTTATTTTATTTTCAATTTATGACGTAAGCATAC
GTGGATGAATTTGTAAGTTTTGCCGGAAGGAAGAAGCAGAAGAAGGAATCGAAAGAAGCA
GCCCAAAAATAATTGCAAAATTACAAAACTGGACATGTTGTATGGTGATTTAATGATTAT
TAAAACAATTATATTTTGATGAAATAAATAATACTTTAATGCAAAAATTTATTATTTTAT
TATATAAAATCAAATCGAGTTTTNTATCATGNGTTGGATGGGTGGTTTTTTCATAATAAA
AATTGTTGGTAAGACCTCTCTCTGTCTCTCTCCGTTTTAAT

>CL1439Contig1
GTTGGAGAGATTGGCAAAGATGGATCTTTTCACACAAGCTTAACAAAGCAGGCATATATA
GTGTTGAAGATTTTCTTCGCCTCGTGGTGAGAGATCCAAAAAAGCTACGAAATGTACTGG
GGAGTGGCATGTCAAATAAGATGTGGGATGTTCTTGTGGAGCATGCAAAGACTTGTATTT
TGAGTCACAAACTTTATGTTTACTATTCGGATGATGTGCGAAATGTTGGTGTTGTTTTCA
ACCACATCTATGAATTAAGCGGTTTAGTTGCCGATGGACATTACTACTCAACAGATGCCC
TTTCTGATAATCAAAAGGTGTTTGTAGATGCGCTGATGAAGAAGGCATACGAAAATTGGA
TGCATGTTGTAGAATATGACGGAAAATCATTTTTAGGGGCTCATCAAGAAAAAGCGGCTG
CTCCACAAATTGATATGGGAATGAGCCAACAAAACTATTCAAACTCGTTTGATCATCAAC
TCAGTCTACCACCTCCAGCCCCTCGAGAACAACCTGCTTCAAACCAAGGCTTCACCATTG
GAGGTTATGATAGTAATGTTACAACCAGATACCCTGCGGAATCACCGAACATGAATCTGA
ATGTACCTACTCAATTCGATGCAACTTCATTCACACTTCACAATCCCTTGATCAACGCTT
CTCAACAGCCTCCTAGGAATGATAACAACATCCTGGCCCTTGGATTAACACAACCATCCA
CACCCGGTTTTCTTTCTGGCAACACCAACACCTTGAATTTGAGTGCTTCATTTAGAGGTC
TCGAAGACTTCTTTCCTGAAGAAGAAATCCGTATGAGAAGCCACGAAATGCTTGAAAATG
AGGATATGCAGCATTTGCTTCGCTTATTCAACATGGGCAGTGGTGGGGCCCATGGTCAAA
CCTCCACTAGTCATGTTAACGAAAATCACTACCCGTATTCATCGAATTATATGCCAAATA
CACCTTCGAGTTTTGGGTATGGATTTGATGTGGATAAAACTCGTTCTTCTGGGAAAGCGG
TGGTCGGGTGGCTTAAACTTAAAGCGGCATTGAGATGGGGCATCTTTATAAGGAAACAAG
CAGCTGAACGAAGGGCACAAATAGTTGAATTGGAAGACCCATAACTGCGATGATTTCATT
TTAAGGTAACGCCATATTGTTTTTATCATTTCAAGGCTTCTTTGTTGCTTAAATATGAAA
GATTCAAGTGGTATTCGGTTCAGATGAGACATAAAGAAGCCTTGCTATCGTGTATAGTGC
TAGAACTTTATCTGCAGCCGTTTCAATGCGAAAAATTCGGGTTTTCGGTTGTTTGAGGCC
AAACATCGGCTTGAAGT

>CL1444Contig1
GGGGCACCATATCATCACTCCGCAGGTAGCTTACTTTTATTTCTCAATCTCACAGTTTGA
TCATCCCATCAAGAACATCAGTTGATCTTCATCGTCATCCGAAAGATTCGATAACGAAAA
GAATGGCAACACAAACTGAAGCTCCATCAACCACTCCTAGCGTACAAGTGGTTGGCAATG
CCTTTGTCGAGCAGTACTACCACATACTTCATCACTCCCCAAATATGGTTCACAAATTTT
ATCAGGACACAAGTTTCATAAGCCGGCCGGACGAAGATGGTACGATGATAACTGTGACTA
CAATGAAAGGTATCAATGACAAAATATGTTCATTGGATTACACTGCCTACAAGGCTGAGA
TAAAGACGGCTGATGCTCAGGAGTCTTACAAGGATGGGGTGATTGTTTTGGTAACTGGAA
GCTTAACCAGGAAGGAGGACGACCGAAGAAGGAAGTTCATACAAAGCTTTTTCCTTGCCC
CACAAGACAAGGGTTTTTTTGTGCTTAATGATGTTTTCAGGTATGTAGATGAAAGCAAGC
CAATGGAGGACAATTATGTGGTGGTTGAGGGGATAGACGATAAGCAAACACCACCCTTGA
TCGCAGATCCTCCTCGCACAATTGATTCTCCATCGCCAGACCTTGCTAGTGTTCATAAAG
AAGAAACACAAAATGTCGAGGAAGAAGCCCAAGATGTTACGGAAAATGAGGGACTTTTAG
CAAATGAAAATAATTCAGTGGAACCTGAACCCTATCCAAGTGAGAACAACATGTCGTCGG
TGGCAGAATCTATATCTTCTATTGCTGTGGAAGATGCTCCAAAAATGTCTTATGCATCAA
TTCTAAGTTCACAGACAAAGAAGGGGGGCCCAGGGCCTACTAAAGTTTATGTTCCTACTT
TAAGAACAGCTCCTGCAAAAACTGAAAATATATCAGTTGCTACTGTGGCACAAGGTCCAC
CACCAGAAGTGCCCGCACCTATNGCCTCGAGTAGCATTAGTTCTCCTGATAGTAGCAATG
TTCACGATGAAGGTGATGGTCATTCCATATATATCCGGAAATTGCCCCCAAATGCAACAG
TATCTCAGCTTGAGATGGAGTTTAAGAAATTTGGACCTATTAAGCAAGGAGGTATCCAAG
TCAGAAGTAACAAGCTGGGATTCTGTTTTGGCTTTGTGAATTTTCAGATTCAGTCATGCA
GATGCATTCAAGCTCTCCTGTGTA

>CL1451Contig1
GGGGAGGTTACTCTTGCCTTCTGTCATTTCCTCTTTCTCTTTGTGCCTCCGCCACTGAAA
AGCTCGGATCTCCTCAACAATGGCCGAACAGACGGAGAAGGCGTTTTTGAAGCAACCCAA
GGTGTTTTTATGCTCGAAGAAAAATGGGAAAGGGAAGAGGCCTGGGAAGGGTGGAAACAG
ATTCTGGAAGAGTGTTGGTCTTGGATTCAAGACACCAAGAGAAGCTATTGAAGGAACTTA
CATCGACAAGAAGTGCCCTTTCACTGGTGATGTCTCCATCAGAGGCCGTATTCTTGCTGG
CACATGCCACAGTGCCAAGATGGTGAGGACCATCATTGTTCGTAGGAACTACCTCCATTT
TGTCAAGAAATACCAAAGATACGAAAAGAGGCATTCCAACATTCCAGCTCACATTTCTCC
CTGCTTTCGTGTGAAAGAAGGTGATCATGTCACCGTTGGACAGTGCAGACCATTGTCAAA
GACGGTGAGGTTCAATGTGTTGAAGGTGATCCCAGCTGGATCTTCTGGTGGTGGAAAGAA
GGCGTTTACCGGCATATAAGTAGCTTACCTTCTTTATCTTAGATTCGCAAAAACAATTTG
CTGATTCGAGTGAAATGTACTTGCTTAAATACTCCTGCAGACGTAATTTTTGGCTCTAGT
CTTCTTTTACTTTTGATGTTTACGATTATGAGATGATTGTAAGTTTAACAATCGAAGT
TTTGATTTGTTACATTATTGGTACTTTATAGAAGTTGCAACTCCATTTACATC

>CL1455Contig1
CACGCAAGCATCATTTCTCTCTAACTTCAACCAAACACCTTTTTCGATGGCACCCAAGG
CAGAGAAGAAACCGGCGGAGAAGAAGCCGGCTGCCGAGAAAGCTCCGGCGGAGAAGAAGC
CGAGAGCCGAGAAGAAACTCCCGAAGGATGCGTCGGCAACCGATAAGAAGAGGAAGAGGA
ACAAGAAGTCGGTGGAGACTTACAAGATCTACATCTTCAAGGTTTTGAAGCAGGTTCATC
CTGACATTGGAATCTCTAGCAAGGCTATGGGGATTATGAACTCGTTTATCAACGATATCT
TCGAGAAGTTGGCTCAGGAGTCCTCGAGGCTTGCTCGGTACAATAAGAAGCCGACGATTA
CTTCCAGGGAGATTCAGACCGCTGTGAGACTTGTACTTCCCGGTGAATTGGCGAAACATG
CGGTATCTGAAGGTACTAAGGCTGTAACCAAGTTTACAAGCTCTTAGAGATTGGCGTAGA
TGCTAGGGTTTGGTATTCGGTACTTGAAAATTATAATGAAGTCATGCGTTTTATTGTAAA
AATTCGAAGTGGATCTGGAGTTGATACTTTTGTAATCATTCGGTGATAAAATTATATGAT
ATGGAATTCAGGTTTTCGTGAATCT

>CL1456Contig1
TTTGTGTGCTGATGAAGTTATTTTGATCTCTCAGAAAGCCCTAACCCTAACTCACGTTGC
AAAATTCCAATCGGAGAGTTCAGCGTTAAAATGGTAGCAATGGATTTAAAGTCGGAGATC
AAGAAATTAATGGAGAAAAGGAGTGCTTTGGAGACGGAAATGAACGTTATCATCGAGCGT
CTTTGTCAGCCCGGCGGCCCTGGACTTTCCGGCAATCTCGTCGACTCTGAGGGGTTTCCG
AGGTCTGACATTGACATTCCACTAGTGCGAGCGGATCGAAATAGACTTGCAGGACTGCGG
AATGATCATACAGATATAACGGAGAAAATAGGCCAAAATATAGAGCTGCTGCATGCAGCA
AGGCTTGCTCCAAAATCTTCAACTGCTATGGACTCAGGTGATGTTGCAGGTCCCAATATG
CATAATATCAGTCCATCTAATGGGGGAGGTCCCATCAGTGAAATGGATGTGGATGTCAGC
AGACCCTTTGCAATGGTGGATGAGATAACTGAGGAATCTCCAGCAGCAGAGGATGGTTTG
CAACTTGGAGATCAAATTGTGAAATTTGGGAATGTTGAATATGGTGATAATTTGTTACCA
AGGCTTGCTTCTGAAGCACAGATGAATCAAGGCCATCCTGTACCTATGGTGGTTATGAGG
CAAGGGACTTCAATTAACTTGACAGTCACGCCAAGAACTTGGCAAGGCCGTGGCTTGCTT
GGATGTAATTTCCGGATCTTGTGATGTGTTTTTTCGATGTCATTTCATGGGGTGTGCTG
GATTAGTACAAGTAAGCTTACTATTGTCCAACTCGGATGTTCCATAGCTTTGCATATACA
GCTTGTCAACACTCAATAATGTGTAAGAGTATCTAGACTTGACTGTGCACAA

>CL1460Contig1
GTTTTTTTGTGTTTAATACCAAAACTTTTACACTTTCCCCTATAAAATTTTTGGTGTACT
TTGAAAGATAGGTAGCTTTTTTATCAATGGGTGAAGAAGAGAAGAAAGAGGAAGAGAAG
AAGAAGGAAGAAAAAGAAGATAAGAAGAAGAAGGAAGAAGAAGAGAAGGAGATTCCTCAA
GAAGTTGTGTTGAAGGTTGATATGCATTGTGGTGCTTGTGCTAGAAAAGTTGCCAGATCC
TTAAGAGGATTCCCAGGTGTGGAACAAGTAACAACAGATTGCAAAGCGAGTAAGGTGGTG
GTGAAAGGAAAGGAACTAGACCCCATAAAAGTTAGCGAAAGAATTCAAAAGAAAACTGGC
CGGAAAGTTGAGATCATCTCTCCACTGCCCAAACCTCGGGAGGCTGAGCCTGAGAAGAAA
CAAGAACCAGAACCCCCAAAGGAAGAGAAGAAAAACGAGCCACCTCCTGTCATAACGGTA
GTGCTGAAGATCTCAATGCATTGTGATGCGTGTGCGCAAGGTTTACAAAGACGGATCCGC
AAGATTCCGGGGATTGAGTCAGTGAAGACAGACTTGGCAAACGAAGAAGTTGTGGTGATA
GGTGTGGTTGAGCCCGAGAAGCTAGTGAAGGATGTTTACAAGCGAACCCGAAAGCAAGCC
TCGATAGTAGTAAAAGAAGAAGAAAAGAAGGAAGAGACCAAGAAAGAGGAGGAGAAGAAA
GAGGAGGAGAAGAAAGTGGAAGTCATCGTAGAACTAAAGAGCGAAGAGGATAGCAACAC
AGACCCCAAAAAGATCGAAGATTGGCCACCAAAGTATTACATGGATTATGCCCAGGCACC
TCAGATATTCAGTGATGAGAACCCCCATGCTTGTTCGACAATGTAAAATTGATCACAAGA
TAGATCAATCACTAATAGTTGGTCCGGATATCTACGGCTATCTGGAATAGTCACTAATGG
CAGGCAGCACGCATATTACGAGTGTTTTAGCTTCCTAGTTATGATATGGTTAACTATTAG
TCCATGCAATTTTACATGTACTTCTTTAGTATTGTCCCTCAATAAATGCTTCAAGGTACC
CTCG

>CL1464Contig1
CGGCCGGGGCCTCGGTCTCCTCTCCCCGTAACCCTAGGTTTTTCTCTGAACTCTCTCTCA
GGTATCTCCCCCTCTGTCTCTCCTCTTCAATTCGGCGTCTGTTTGATTCATCTCGACGCG
TTTCATCTGCAAGAGAGGAGTTCGCTCGATCTCTTTGTTTGAAGAAGGAGTTTTCAT
GGGGGAAGTAAAGGATAATGATGCTTACGAGGAGGAGCTTCTCGATTACGAAGAGGAAGA
TGAAAAGGCCCTCGACTCCGTCAATGGAAAGCTTGGTTCCGAGACCGGCAAAAAGGGCTA
TGTTGGAATTCACAGTTCTGGATGCCGAGACTTCTTGCTGAAACCAGAGCTTCTTCGAG
CAATTGTGGATTCTGGATTTGAACATCCTTCAGAAGTGCAACATGAGTGCATACCACAGG
CTATCTTAGGAATGGATGTCATTTGTCAAGCAAAGTCTGGGATGGGGAAAACTGCTGTGT
TTGTTCTGTCTACTCTACAACAGATCGAGCCTGTGGCAGGTCAGGTTGCTGCCCTTGTGC
TTTGCCACACCAGAGAATTAGCTTATCAGATCTGCAATGAGTTTGAAAGGTTCAGTAGGT
ACTTGCCTGATCTCAAGGTTGCTGTCTTCTACGGAGGTGTCAACATAAAGATCCATAAGG
AACTACTGAAGAATGAATGTCCTCATATTGTTGTTGGAACACCTGGAAGAATATTGGGGC
TTGCTAGGGATAAAGATCTTGGATTGAAGAATGTGAGGCATTTTATCCTTGATGAGTGTG
[truncated: 15,210,467 more chars]
