# Supplementary material for: Ontology and diversity of transcript-associated microsatellites mined from a globe artichoke EST database
Source: BMC Genomics. 2009 Sep 28;10:454. doi: 10.1186/1471-2164-10-454 (PMC2760586; doi:10.1186/1471-2164-10-454)
Supplement: Additional file 3 — ACE assembly file (EagleView available at . Contig representation file parsed from TGICL output file by a customised PERL script. [file 1471-2164-10-454-S3.ZIP]

Archive with 13 entries (13 files):
- cynara2.ace
- additional_file_4.xls
- additional_file_5.xls
- additional_file_6.xls
- figura 4.ppt
- figure3.ppt
- Figure 1.doc
- Figure 2.doc
- Figure 5.doc
- Figure 6.doc
- Scaglione_et_al.doc
- additional_file_1.xls
- additional_file_2.txt
