# Supplementary material for: Ontology and diversity of transcript-associated microsatellites mined from a globe artichoke EST database
Source: BMC Genomics. 2009 Sep 28;10:454. doi: 10.1186/1471-2164-10-454 (PMC2760586; doi:10.1186/1471-2164-10-454)
Supplement: Additional file 3 — ACE assembly file (EagleView available at . Contig representation file parsed from TGICL output file by a customised PERL script. [file 1471-2164-10-454-S3.ZIP › additional_file_4.xls]

## Sheet: results_table
Locus	Accession N° / unigene name	Forward primer	Reverse primer	Exp. Size	Motif	Lenght	N° of repeats	Motif	Lenght	N° of repeats	Motif	Lenght	N° of repeats
CyEM-001	GE602982	CAGATTGCGGTGAAAATGAAT	GAAGAAGAGGCATGTGGTTGA	148	ATAC	20	5
CyEM-002	GE604144	ATGGGATTTGGTTATGGGTTC	ATTTCCTCCCTTTCCAGCTTT	150	TTTG	24	6
CyEM-003	GE604267	CAGCCAATGGTTCAGATATGC	TTTGCTGCTACTTCCATCACC	144	CAATGG	54	9
CyEM-004	GE604528	GCAAACAAGGACCCCTAAAAG	TCTTGGCACAGAAACGAGAAT	175	ATC	60	20
CyEM-005	GE605519	TATGGCTTGTGGGTTTGTCTC	AATTCCTCTGAACCGCAGGTA	154	TC	18	9
CyEM-006	GE606838	TTGAGACAATGGGCACAAGTT	CATGGATGGACTTACCTGCAA	152	ATC	39	13
CyEM-007	GE609770	CGATTACCAAACCCTTCCATT	TTGAAGGGATAGTTGGGAAGG	165	TTC	51	17
CyEM-008	GE610358	GGGGAAGAAGAAAGATCCAGTT	GAGGGTAGATGGGTATGGATCA	149	CAT	57	19
CyEM-009	GE610418	GTTTGCCCTTGAACCTCACTC	TCAAGGGTCTGAATCCCTTCT	143	ATAC	24	6
CyEM-010	GE612656	TCATGGTGAAGATGGAAGGAC	CATGAGATCTGATCATCCCCTTA	180	TGTA	28	7
CyEM-011	GE613193	ATGGCTATGCAGAGGTGTGAT	CAACAAACCCTCTAAACCTACCC	209	TTGGTT	60	10
CyEM-012	GE578689	TGAGGACAAACCTTATGAAGACG	TCAACAGCATCAGGAAAATCC	153	GAA	24	8
CyEM-013	GE588213	AATGAGCGAGAATGAGATGGA	GCAATGGAGCAGAGAATACGA	149	GAT	30	10
CyEM-014	GE595596	TTCTGCTACCGGTGTTTTAGC	CAAGTCCAATCCCAATTTCAA	170	ATG	33	11
CyEM-015	CL2994Contig1	AATGTGCGATTGATTTGGGTA	CCAATACCAGAGTTCTTATTCCA	92	GTTT	20	5
CyEM-016	GE587666	ATGAAATCGAACTCCAAATCG	GTTGCTGTGGGTACAATGGAT	127	TATG	20	5
CyEM-017	CL469Contig1	CCTTCCCAGACCCTACTTTTG	ATTTTCTCCCACCGATCCTTA	187	TTGGT	30	6
CyEM-018	CL6299Contig1	GCCACAAGCTTCACTTTGAGA	GCATTTACACTTCCTGCACCA	156	GGTCT	30	6
CyEM-019	CL2425Contig1	GATGGTCCCTAAGCTTTCTCG	TCACAAACACAATGGACATGC	179	TGGTA	30	6
CyEM-020	GE612053	TCCATCACAGTTACGTTCACATC	GCCTCCCACCATATCTTCTTC	107	TCATCT	36	6
CyEM-021	CL8Contig1	CTATTTTGGCACCTTCTGCAA	GGGAAAATTGAAGCGAAAACT	231	CGC	15	5
CyEM-022	CL167Contig1	GAATGAATGGTGATGGGAGTG	CGTCATTTGGAAAAGAAGCAG	222	ATG	15	5
CyEM-023	CL290Contig1	CAACAAAATGGAAGCAAAACC	AAGAATGGTTTGGTGGGAGAG	234	CT	10	5
CyEM-024	CL432Contig1	GGAAGCATGACGACTCTCTGT	CGAAAGAATTTCGAAGGTTTAGA	125	ATC	21	7
CyEM-025	CL489Contig1	CTCATCATCCACATCCCAAAC	AGGCTGAGAGAGATCAACACG	229	CTA	18	6
CyEM-026	CL657Contig2	GGATGACAAGAGCTGCAAGAG	AAAATGAAACCGCGAAAAGTT	220	AATC	24	6
CyEM-027	CL768Contig1	TGGTGAGAAGGGTCTCAAAGA	TTTCCATCAGTAATCCGTTGC	228	ACC	18	6
CyEM-028	CL1480Contig1	GTGTTTCCTCAACGTCATTCC	CCATCACCAGAAAACGATCAC	228	CGATTA	42	7
CyEM-029	CL2522Contig1	CGATCATTCATTGCAAAAGGT	TTTTTGCTTTTGGTTCAAGTCA	219	CTTC	28	7
CyEM-030	CL2739Contig1	ATCCTTCTTCTCCTCCGATCC	TTAAGATCTGAAGGCGTGTCG	240	TC	38	19
CyEM-031	CL2833Contig1	CCTCCCTCCCCTTCTTTCTAT	TGGAGAAGGGTTTGATGCTTA	223	CT	16	8
CyEM-032	CL5674Contig1	GCAAGAATCGACAAAAACGAT	TGGCAGCTGGAACTCAATTAT	229	CAT	24	8
CyEM-033	CL6305Contig1	CAAGGAATCCCCAATTCAGAC	CGTTCGAGTGAGGTGAAGAAG	227	CTT	36	12
CyEM-034	CL6392Contig1	GTACACAACTCATCCCCACCA	TCGGATTACAGCTTCAAAACC	212	CT	34	17
CyEM-035	CL136Contig1	GGATTTCCCTTAAGCATGGAA	AGGTCCCTTTGAACCAACAAT	231	GGTTA	25	5
CyEM-036	CL840Contig1	TGATTTGACCCGAAAACAAAA	CGAGGTAACCACCATGAATGT	231	GAATT	25	5
CyEM-037	CL1651Contig1	CGCCTTCTTCATTGATGGTAA	TCTGTCACTTTGGGGTTCTTG	220	CT	32	16
CyEM-038	CL3137Contig1	CTCTTGTACCACCAGGGACAC	TTGCAAACAACACCACAAAAA	220	AAGTG	25	5
CyEM-039	CL3664Contig1	TGGATGAACTTCGACACCTTC	TCTTGATCCCAGCTGAATGAT	223	CCAGCC	30	5
CyEM-040	CL3855Contig1	TGCCTTTGTACCTACTGTGTGTC	CTGGTAAAAGGTCTGCCACTG	226	AG	44	22
CyEM-041	CL4037Contig1	GGGGGTTTATCGTGAATTCTG	ACAGGTTGTTTCCTGGGTTTT	299	ATCG	20	5
CyEM-042	CL4773Contig1	TGGGTCTCAATCAAGATTCGT	CACCCTCGAATCAAAACAAGA	168	AG	28	14
CyEM-043	CL5064Contig1	CGGAACATGAAGAAAACAACG	GCGTTGACCTTGACAAATGAT	292	ACA	30	10
CyEM-044	CL5090Contig1	GGATCAGAGATCAATCGGTCA	GGTGCACTTTTCTGGATCTTG	302	CAATC	25	5
CyEM-045	CL5134Contig1	TCCGTTCCAAATTTAGGGTTC	CTCCGTCTGTTGGAAAATGAA	301	CAATC	25	5
CyEM-046	CL5445Contig1	TCAATCGCCTTAAACGTGTCT	TTGAGGGCAAAAGCTGTAAGA	278	CTTTGC	30	5
CyEM-047	CL6123Contig1	TCCTATTCCGATTTCATCCTG	CCTAACAAACCACTGCTGGAG	286	CATCTT	30	5
CyEM-048	CL703Contig1	CCCTTCTGTACATACCCAGAATA	CCAACAAGCAGACAAACGATTA	292	CAATCC	30	5
CyEM-049	CL1527Contig1	CATACGAGGAACCAGCTTCAA	CCATGAACCCTTTTAGCTCCT	305	CAGAAG	36	6
CyEM-050	CL1584Contig1	AGGGATCTTACAGCTCCGAAA	ACCAAACCAATCCAAATCAAA	311	TTGGT	25	5
CyEM-051	CL1735Contig1	CTAGACCGGAGAGCAAGAGGT	TAACTTCGTCGGAGAAAAGCA	162	TGGCAA	30	5
CyEM-052	CL1878Contig1	CGTCGTAGCCACTCTAAAGACC	CTTGATGATCTTGTCCCGAAG	301	CT	30	15
CyEM-053	CL2037Contig1	CCACCCACACCTTCTTCTACA	CTGTTTCCGATTCGAGTTGTG	327	CT	40	20
CyEM-054	CL4038Contig1	AGAGAGGGGTGAACATGGAAT	GCAACTTTAAAGCGGAGGTCT	307	ATGTGG	36	6
CyEM-055	CL4185Contig1	TTCAAAATTTTCTGCCGACAC	GCAGCATTGATGATGTTGTTG	297	CAACAG	42	7
CyEM-056	CL5289Contig1	GGCCTCGTATTGACACACACT	GTATCCCCGATAACGACCATC	301	GA	42	21
CyEM-057	CL6231Contig1	ATAAGCGGAGAGAGGAGCAGT	CCTTACAACACCCACATCAAAG	301	AT	12	6
CyEM-058	CL815Contig1	AGAAAAGGAACGACGTGGAAT	CCTCCAACCCCTCTAAGAGAA	299	CA	14	7
CyEM-059	CL1157Contig1	GTTCGGTGTTGGAGGAGAAG	TATTTCATGCTCCATGGTGTT	289	GGT	27	9
CyEM-060	CL1449Contig1	GGATGATGGGGGATAGAAAGA	CGGAGGATCCAGAAGAGGATA	306	GATTC	25	5
CyEM-061	GE589970	GGTGAGAGGTGGAACATTCAG	ATAAATGTCGTTTGCGCTGTT	375	GAGGTG	36	6
CyEM-062	GE590318	TGTAGGAACAGGACATGCAGA	AGCCACAATCAGGACAAATCA	394	TGGTTG	42	7
CyEM-063	GE590526	CATCACACGATTCTCCTGCTC	TTGGTATGGATTGAATTTGGAA	375	GATGG	25	5
CyEM-064	GE590983	ATATCTCGCGTTTCCATAGGC	GCGATGGATCAACGATAGAGA	122	CT	30	15
CyEM-065	GE591624	TCAGCTCTTTTGCCAACATCT	CCCACCTCATTACAGGAAAGAA	376	AAAT	28	7
CyEM-066	GE591829	CTGTCCTGAAACGGTACAAGC	AAAAACAATCGTCTGAGGTTGA	368	GAT	45	15
CyEM-067	GE593917	TTACTGGCGATTCAACCACTC	CAATGGACGAGCATATGAACA	388	GTAT	24	6
CyEM-068	GE594505	TTCAATAACAACCGCCAAGTC	AGAGGCAACCTTTTCTTGAGG	371	TGTT	20	5
CyEM-069	GE594774	TGGTGTGATGCAGAAAAACAG	CCACAAAATGGATGCTCAAGT	386	AGGA	20	5
CyEM-070	GE594818	GATGCTGAAAGGTGGATTCTG	TGCTCAACTTCAAAACACGAA	272	TGCA	20	5
CyEM-071	GE595888	TGGGGTTGGACCTAGTAAAGG	TACATAAACCCTGTGGTGTGC	376	GTTTG	25	5
CyEM-072	GE595959	CTGCCAATTTACCATGAAGGA	TCGACATGCAAACAACGTATC	376	AAGCA	25	5
CyEM-073	GE596794	ATGCTCGTATCTCACCACGAG	TCGCAATGTAGGAACGAATCT	376	AGCC	24	6
CyEM-074	GE596814	AAGAATTCCATTTGCCGAACT	CTGCGTACATTTGGTTTGGTT	375	TCTT	28	7
CyEM-075	GE597515	TCCGTCATAACCAACGGTAAA	GGGGGTTTCTATCAGTCTCCA	390	TC	32	16
CyEM-076	GE597588	TGGCTTCGGTTCTTGAAGTAG	ACGGGTTACATCTGGCTCTCT	378	AACCA	70	14
CyEM-077	GE598177	GTGGTGAATGAAGGAAAGCAA	TCCATTACCAAAACGTTCACC	378	CCAT	24	6
CyEM-078	GE600501	AAAACAGATCGTTTGGCAATG	CCATGGCCTTCATTTGACTTA	365	GATGGT	36	6
CyEM-079	GE601502	TTGAAGAGTTTTGTGCAGCAG	GCTCTTCAATTCAAGCAATCG	375	AATG	24	6
CyEM-080	GE602408	CGTTAACGTGTAACCACAAAGC	TCTTCTCTAAACCCCGGAATC	382	TTCACG	84	14
CyEM-081	CL1609Contig1	AAGCTGATTGCAAGAGCACAC	AGCAAAAAGCAGGAAAAGGAA	456	ATC	27	9
CyEM-082	CL1953Contig1	GCCGTACATACAAGCGAAGAG	TGGTTCAGGCTCACTTATTGG	450	GGTGCT	48	8
CyEM-083	CL5605Contig1	AAGCATCCGATCGAAGCTAAT	GTTTCAGGGAGGAAGATACGG	465	AG	26	13
CyEM-084	CL5717Contig1	CGCCTTCAACCAAATAAAACA	GAAAACGCTCGAGTATGGAGA	128	AATCA	25	5
CyEM-085	CL6027Contig1	CCACCACTGAGAAAACCAAAG	TTTATGGGTTAAGTTATGCTGCT	454	TTG	33	11
CyEM-086	GE577139	GAACCTGTTTGTGGTTCAGGA	TGTCAAGTACCCTTTCGCAGT	430	ATGTAA	36	6
CyEM-087	GE578205	TGCTGAAACTGCTACCTTCGT	AATCACTGAAGGCCTTGAACA	450	CCAAC	25	5
CyEM-088	GE578232	GGAAGATATCGAGGAGGATGC	AGTCTTACGCCGTCCATCTTT	451	GAGGAA	42	7
CyEM-089	GE578678	CTTTGATTCCCATTTCCCAAT	AGCATCCTCTCCATCTCTTCC	447	TC	20	10
CyEM-090	GE580735	TCTGCACCAACAGCTTCTGTA	CTCTCTCTCTTCCGCCATTTT	201	ATAC	24	6
CyEM-091	GE581152	CCTTAGCCTTTGCCTTTCACT	CGTATTTGAAAAGTGGGACGA	452	GGTAT	25	5
CyEM-092	GE581504	TCACGTCCCTTACAGCCTTAC	AGAAGCCGAGAAGAACTGGAG	106	TTGC	28	7
CyEM-093	GE581834	CCACAAGCTTTCTGACCTCAA	CGTCCACCATGTGTAGAAACC	435	GA	36	18
CyEM-094	GE581842	CACCACATCTCCCGTTGAAT	CAGAATCCATTGCATTGTTCC	450	TCA	42	14
CyEM-095	GE585747	GGGACAATGCCAAGAAGTACA	ACAAACCAAGTGGTCTTAGAAAA	441	ATGAG	45	9
CyEM-096	GE586326	AGAGGAGATGATGTGGTGTGG	CAACGAAATCATAGGCTCCAA	451	CTCTAT	36	6
CyEM-097	GE587846	CATGAATTCCATTTGGGTTTG	CAGGATTGGAAGAAGAATCAGC	446	GT	24	12
CyEM-098	GE588210	TCGAAGAGGAAGTTGGAAAGC	GATACCACATACCCCCAAAAA	262	AAGAG	25	5
CyEM-099	GE588482	ATCAAGCAAGAGAGCAATGGA	GCAAACAACACCACAAAAACA	448	AAGTG	25	5
CyEM-100	GE589916	GTTTTCCAATGGCCAAACTT	GGCAGCATAAACCCTAGCTACA	434	AT	22	11
CyEM-101	GE582815	AAATCATCTCCAATTCCTCCA	TGGGAATATGCTGATTGTTGA	100	CCA	21	7
CyEM-102	GE590134	TCTTGCAGGAGAGCGATAGAG	CTCTTCAGTCCATGGGAAGG	100	ACC	21	7
CyEM-103	GE592369	TAGGATGTTCTCTTTCCCTTCC	TCCAATCACTTCAATAACCACA	100	AGC	21	7
CyEM-104	GE595980	AGTACAACTTCCGAGGCACAA	CCAAATGGGGTTTCTTCTTTT	100	CAG	21	7
CyEM-105	GE588534	GGTTGAGGAAAAGGAGAACGA	CTTCAAACACCCCACTTTTCC	101	AAG	21	7
CyEM-106	GE588636	GCTGCCAAGTTTTCTCAACTC	TTTTGGTGTTGCATTTGATGA	101	CAG	21	7
CyEM-107	GE591921	TCAACCACCCTTTTCTCTTCC	TTAGCCATGGAAATACAACTGG	101	GAA	21	7
CyEM-108	GE590638	ATCAACAATGCCTTGGTCTCC	CGCTGCTTGGCTTACTTGTTA	102	ACA	21	7
CyEM-109	GE586147	CACCTAGTTCCACCAGAACGA	AGATCGCTACTCCCCATCCT	103	GGA	21	7
CyEM-110	GE586350	CACACAACGTCGTTCATCATC	ATCGGTGTGCGTATCAACAAC	103	GTT	21	7
CyEM-111	GE587414	ATGAGGAAGGAGAGGGAGGAG	ACCAGCTAAGCGCCTCGTAT	165	CGG	21	7
CyEM-112	GE593991	GGCAAACCCCATGATTGTTAT	CCCCTTTAGATGTTCTCAACAAA	104	TCA	21	7
CyEM-113	GE584535	GCATCGTCACTACATCCCTTC	CAGAATCGAAGAAAACGCCTA	107	CAC	21	7
CyEM-114	GE586712	GTACTCGTCCCGATGAAACTG	TTCATCCATCTCCACATCCAT	107	CAC	21	7
CyEM-115	GE582326	CTTCTCACTCCGTCGTGACC	GGTGGCAGAGTGGAGACC	109	CTG	21	7
CyEM-116	GE578042	AGGTTTTCAACACCCATTTCC	GTTTATGAAACCCACACCAATG	110	TCA	24	8
CyEM-117	GE596127	CCAGTTGTCTGAAGGAGATGC	ATCCATCGCAAACTCTGTCAC	110	GAT	21	7
CyEM-118	GE597580	ATGCGATGAATGTCCAACAAT	CCTCCAAATACATCTGCTTCG	111	GCT	21	7
CyEM-119	GE592403	GAATTAGCTCATCGGGAGACC	GTGGCAAAAGCTGGTGATG	112	CCT	21	7
CyEM-120	GE597566	GGCATATGACATTTTGAGTTTCA	CCCCAACTTGTTATTCCATCA	113	ATT	21	7
CyEM-121	GE590328	TGAGTAACGAAACTCCCAAGC	ATGATACCGGTGACGGAGAAG	114	ACA	21	7
CyEM-122	GE583054	TATCGGCGGTTCAGATCA	GCAGGTTCAGATGAAGAAGTAGA	115	CTG	21	7
CyEM-123	GE592105	TGGGATCATCAACACCTTCAT	TTCGGTTTTCTCTACAACATCA	115	GTG	21	7
CyEM-124	GE597437	TCTTTCTGCGTGTTTTTGAGG	TTGGGTACGAGTGATTGAAGC	117	GT	24	12
CyEM-125	GE610636	GGCCCAAGAGAACAGGTAGAG	CCACCGTCTAAGAAACAGCAG	118	GTG	24	8
CyEM-126	GE601086	CAGCCTCTAGTGTCAGGTTGG	CCGCTTACGGGAAACTAAACT	119	AGC	24	8
CyEM-127	GE586328	AATTGATCTTCACCACCACCA	GATGCACTTGGCATTAAGCAT	110	CCA	24	8
CyEM-128	CL4629Contig1	GGGACAGTTCACACTTCCGTA	CTCGATCACGATCACACACAC	120	AG	24	12
CyEM-129	GE594087	GGATTATCTGGTTTGTGACTTCC	TGGACAACTGATTCAACACCA	123	AGT	24	8
CyEM-130	GE610344	AAGAAGATGGAGTTGGGGTTG	ATCCTCATCTTCCTCCTCGAC	123	GAT	24	8
CyEM-131	GE580155	GGGGACGGGCTTCTTTCT	GAAGGAAGGCTGTGGAGTAGC	258	TC	24	12
CyEM-132	GE589900	TTGAAGTTGCAGACCCAAAAC	GCTCATCCCATGTTCTGTCTT	126	GTG	24	8
CyEM-133	GE582083	CTCACCACTCTCGCAGTCATT	GTGAACATCCTGAGGAGGAGA	128	CAT	24	8
CyEM-134	GE587520	ATTACCTCACATCCCCTGCAT	CTGCTTCATCTTGTCCATTCC	128	TGA	24	8
CyEM-135	GE580164	GTGAAGGTCCCTTCTCACCTT	TCTGATCGGAGGACAAGAAGA	129	TC	24	12
CyEM-136	GE599224	TGATCCTTCCACCTGTTTCAT	CAGTGAATACGAATCACAGATCA	129	GA	24	12
CyEM-137	GE603821	CAAGGAGGAATACACCTTCCA	CGTGCTTAGGTGAAAAGTTGC	130	CT	24	12
CyEM-138	CL2919Contig1	ACCACAATTTCAACTCCAACG	GCAGAGGAAGGTGATGCATAG	130	TC	24	12
CyEM-139	CL5080Contig1	CCAAGACCAATCACAACAACA	CTCCGGGTGCGTATACTGAT	130	CAA	24	8
CyEM-140	GE601892	CAAGGAGGAATACACCTTCCA	TGCAAAAATAGTGGCCATTTC	131	CT	24	12
CyEM-141	GE588755	CCCATGCATGAAACGAATAAC	CAGAAGAGGCATCTGAGACCA	133	ATC	24	8
CyEM-142	GE581587	CTCATCGCGCTCTCTCTACAT	CATGGGAGTTGTGTTTTCGAT	134	CAT	24	8
CyEM-143	GE577330	TCCCAGATAAAATCCCTTTGC	ACGAAGGTCACCCTTTGTACC	135	AG	24	12
CyEM-144	GE602230	GAGAACCCGGAGATGAGATTT	GATCAGCAAACTCCTCCAATG	136	TGA	24	8
CyEM-145	GE594958	GCAGAAACGAGAGTGGATTGA	GGGGAAGAAGAAAGATCCAGTT	139	GAT	24	8
CyEM-146	CL4926Contig1	GCGCTTGACCTCTATTACGC	ATCTCGGGATTCTCTCCTGAA	164	CCA	18	6
CyEM-147	CL2920Contig1	TAATCAGGTCGATTCGTCCAA	TCTCTTCCCTTTTCCAATCGT	165	CTC	21	7
CyEM-148	GE608083	AATCCAAACCCTTTTCTCCAA	GTACGGTGGTGGTGGTGTTAG	167	GAT	18	6
CyEM-149	GE605451	CATTTTCCTTCCTCCGATTTC	TCTTTTGATTTGTTTGCACCTG	168	CA	20	10
CyEM-150	GE588087	ATCGATCGGGAGAGAGAGAGA	AGAGGTGCGCTCATCAGG	169	AG	20	10
CyEM-151	CL1781Contig1	TATCGAAACATCCCACCAATC	TTTGGGTGGTTTCTGATTCTG	169	CAC	21	7
CyEM-152	GE579243	GCGTAGGTCAGAGAACCTTCC	ATATGAAGCTTTCGCAACAGG	170	GA	20	10
CyEM-153	GE603802	GCTTACTGCAGTGGCAAAATC	GACGGCAATGTGAGTCATTCT	171	AAC	18	6
CyEM-154	GE581295	GCAAAAAGCCTAGTGCTCTCA	TCGTCGATGGTTGAAATAGTTG	102	TC	20	10
CyEM-155	GE608129	GTGGATCACGGAGGAACAAG	TTGACCACCATGATTTTGGAT	173	CAG	18	6
CyEM-156	GE596512	GAACACCTGTTCCCCTTCTTC	AAGCTCGATGTTTTCCAACAA	174	TC	20	10
CyEM-157	CL5016Contig1	TTCCCTCTTTCTGGATGGAGT	AACCATATTTCACCACCACCA	174	TGA	18	6
CyEM-158	GE599088	GTTCCAGCAGCTCGTAACAAC	ATTTGATGATGATAAGGAGATGG	200	TCA	18	6
CyEM-159	GE612769	CCACTACCCGCCATATCTCTC	AGTTGACTTATCCGACGACGA	176	TC	20	10
CyEM-160	CL3274Contig1	GCATCAAAACACCTCCTACCA	GTGGCACAGACATCAATGAAA	176	CTT	21	7
CyEM-161	GE608797	CAATTTCTGCTTCTCCATCCA	TCACAATTAAATCGTCGAGCA	178	AG	20	10
CyEM-162	CL1575Contig1	TGAAATGATTTACCGGAGCAG	CTTCTAACCAAAAACGGAGCA	258	TAG	21	7
CyEM-163	GE595958	TTCCCTCATTTCATCCTGTCA	GTCGTAATGCATGGTGGTTTT	179	AC	20	10
CyEM-164	GE583509	TTTTGTTTGTTTTCTTCCCAGA	AGCACAACGGTAGTCACTCAA	182	AC	20	10
CyEM-165	GE581808	TTTGCTGTATTTCAGGCTCAGA	TTGAAGAGAGCAGGGTGAATG	188	TC	20	10
CyEM-166	GE605263	TCTGTCACACGCAATTTTGG	TCCCTCTCCATTATTCTGCTG	189	CT	20	10
CyEM-167	CL1848Contig1	TGCACCCATTCCTCTGTTATC	AGCTCAGGGTACAATGTGGTG	189	AG	22	11
CyEM-168	GE584176	TATGGATTGGACCGGAAAAA	TCGTTTGTTCCCTCACAGAAT	190	TC	20	10
CyEM-169	GE610017	CTTTCTTTCTGCTTCGCCTTT	CAGGCGTTGAGGATTAGTGAG	190	CTT	21	7
CyEM-170	GE598301	TCTTGGGCCAACAAAGAGTTT	CACCCGGTTCAACTCAACTAA	192	TGG	21	7
CyEM-171	GE610233	TACGGACTTGCTTTTCCCTTT	AATTATCGACCCGATACACGA	194	TCA	21	7
CyEM-172	CL5891Contig1	CTCGGTATCAACCCCAATTTT	GGAATCAAATCTCGTCGACTTC	195	CT	22	11
CyEM-173	GE607339	CAATGAAGCCATTGAAATCGT	GCTCTGGAACACACCCTACAG	196	GAC	21	7
CyEM-174	GE609927	TCCGCCATATATTCATCAACC	GGTGGTGGTGTGGTATTTGAG	196	CCA	21	7
CyEM-175	CL6045Contig1	CAATTGGCACACCAAGGATAC	GACACCAAATGAAGCTCCAAA	197	CT	22	11
CyEM-176	GE604158	GATCCAGAGAGAGAAAGTTGACG	CAAGAAAGTGTTGTTGGTCAGG	198	ACA	21	7
CyEM-177	GE610932	TATCCAACATTGTGCTGTCCA	TCTCCACCGTAGTCTTCTCCA	199	GGT	21	7
CyEM-178	GE612882	CGGTACGTCACTCTTCTCCAC	ACTGAGCATTAAATGGCGTTG	200	CAG	21	7
CyEM-179	GE601991	GAAAAGCATCTGAACCCCTTC	CTGGCCCAAATTTGATCACTA	201	ATG	21	7
CyEM-180	CL431Contig1	ATCCATCCCACACTCATTCAG	GCAGATTTCTTCCATTCTCCA	201	CT	22	11
CyEM-181	GE577085	TATAATCCTGCCTTCCCCTCT	AGGAACAAAACCCAAAGAACC	108	GT	22	11
CyEM-182	GE607197	TGAGATGGGGACATCATTCAT	GCCTTCAAAGTCAAAGGAGGA	202	TCA	21	7
CyEM-183	GE597664	AGGGTCGGTTGTCTTTCACTC	CGAGAGTTAGCTGAAACTCCAA	98	CAA	21	7
CyEM-184	GE607391	GATTCTCTACCCGCCCTCTTA	GGTTTGGGTTTGTTTCTGGAT	205	CCA	21	7
CyEM-185	GE610261	GGGGCATTCTTTAACATCAGA	TGAACGATTTCACATCATTGG	208	GAA	21	7
CyEM-186	GE607652	TTTGAGATATGGAAGGGTAGTGG	GTAGAAGAATCCTCCGCCGTA	209	CTC	21	7
CyEM-187	GE602677	TTTCCTCAACGAATTCAAACG	TTATGTAACCGGCTTCCCATT	210	AGC	21	7
CyEM-188	GE613233	GCAACAGCAAGGAGGATTTTA	CAGACATCAGTAGGGGCTGAG	210	GCA	21	7
CyEM-189	GE605002	GCCTCTCTCAGCCAAGGTATT	TGCGATCAAACTTGGTATTGG	215	ATC	21	7
CyEM-190	CL1046Contig1	TGAGCCATATGCAACAAGTCA	GGGAGAAGAAACTGGGATCAT	242	CAG	21	7
CyEM-191	CL1327Contig1	TGAGAAGGCTGAAACACAACC	GCTGCATCCTCCTCTTTCTTC	243	GCA	21	7
CyEM-192	CL3062Contig1	ACGCAAATTCTACCAGCGTTA	CACAACAAAGACCCAAGCATT	244	TCA	21	7
CyEM-193	CL1609Contig2	CCGTAGGACGCCAGATTATTT	TTAGAAACAGCAAAGGCAGGA	246	ATC	21	7
CyEM-194	CL2303Contig1	AAAGAACAACTCGCGCAATAA	CTTACCTCATCAGAGTGGAGACA	248	GAT	21	7
CyEM-195	CL6448Contig1	AGACGAAGCAAAGCACACAAT	AGAAGAGGCCAAAGGAACCTA	249	ACA	21	7
CyEM-196	GE580410	GGATTAACCTCAAACGGGAAC	TTGGTAAGAAACAACCGATGG	250	CAT	21	7
CyEM-197	CL3269Contig1	TTTCTGGCTGGAAATTTGAGA	TCCTCTCTTCAGGATCAGCTTC	250	TGA	21	7
CyEM-198	CL3916Contig1	GAAGATCGGTCGTCTTCCTCT	CAGCACCAGCAGATTCATTTT	250	GAT	21	7
CyEM-199	CL3496Contig1	CACTCTCTATCATCGTCGTCGT	ACCTAGGAACCGAATCACCTG	251	ATC	21	7
CyEM-200	CL4126Contig1	GCTGGTTGCTTGAAAAGTGTT	CGGGATTCATGAGAAATGAAA	237	CAT	21	7
CyEM-201	CL6303Contig1	CAAACCAATTGAAAACAGTGC	GCAACCTGAAAACCAACAAAA	252	GAA	21	7
CyEM-202	CL2754Contig1	GAACCAGGGAAGGATTACAGC	GTTGTGAACCCCTTGGAAAGT	105	CAG	21	7
CyEM-203	CL2776Contig1	AAGGTGGAGATAGCCAACCAC	GGCGATCTTTAAACGCACATA	253	ACC	21	7
CyEM-204	CL5986Contig1	ATATGGGTTTCGGAGTTCACC	GCCTTCATTCTCCCATTGATT	253	TCT	21	7
CyEM-205	CL3033Contig1	TGTTCTTTGGCAGGTTTATGC	TGGATTCTTTGTATTCAGGCTTT	237	CAC	21	7
CyEM-206	CL3356Contig1	TTACACCTGCTTCCCATCATC	CACTTGACTGTCGAACTGCAC	257	AGA	21	7
CyEM-207	CL4470Contig1	ATCATCATCACCACCATCACC	GGATGATCCAAACACGAGATG	257	CAC	21	7
CyEM-208	CL5699Contig1	GGGAAAAGCGAAGAAAAGTTC	TGGGTTCGATGTTGTTTTCAT	257	AAG	21	7
CyEM-209	CL1652Contig1	TGAGTCAAAGAAGGCAAAGTCA	TAATGAATCCCCATCAGCAAA	188	ATC	21	7
CyEM-210	GE611460	CAAAGCTGACACCGATACTCC	CCAGAGACGGCTTACAATCAG	260	TGA	24	8
CyEM-211	CL6394Contig1	CAGCATCAGTTTCAACAGCAG	AGGACTCCGTCTTAGCCACTG	120	GCA	21	7
CyEM-212	CL2349Contig1	AATTTTCAGCCATCATCAACG	TGGTGGTGAAGATGGGAATAC	262	ACC	21	7
CyEM-213	GE603351	ATCTTCCCCTTACCCTTCCTC	CAAACTACATCCACGCCCTAA	263	TC	26	13
CyEM-214	CL1016Contig1	GGGATAATCCACATACGGTGA	TGATGGGTTCACATCATCAAA	263	CAT	27	9
CyEM-215	CL6059Contig1	CGTCTTCTCACCAACTTCCAC	GAAATGATTGGCCCTGTTCTT	263	CAC	27	9
CyEM-216	GE578065	AACCATCCATCCATCCACTTT	TCTTGTGGGGTTGTAAGAACG	264	CAT	27	9
CyEM-217	GE593871	TTTGGCACCCGCTATATATCTT	GAAGGGTGATCATGTGGTGTC	264	TC	26	13
CyEM-218	GE611429	ATCTTCAGCAATCAGCATTCG	AGTGTCCTGCGTTAGCTCAAA	265	TC	26	13
CyEM-219	GE611316	AACCAATCCATCCTGACTTCC	GTCATTGAACCCAAAACCAAG	267	CAC	24	8
CyEM-220	CL4549Contig1	TGATTTTGATCGAGGGATTCA	GATACAGAAACCCCTGCAAGA	274	CAT	27	9
CyEM-221	GE611385	ATTGTTGCAGTCGAACCAATC	CTGCTGCCCAACAAGATATG	275	TG	24	12
CyEM-222	GE582010	ATGAGTCTCGTTGATGGTTCG	CTTCCTCCTCTTTGCCCTTT	276	TGA	27	9
CyEM-223	CL5961Contig1	GCGTCTGGTGATGATGAAGAT	AAAAAGAGCGATACCCGAAAG	276	CAC	27	9
CyEM-224	CL2096Contig1	CCAACCTTATCGGGTATCTGC	CCACTTTTTAGCCCAACCAAT	277	TC	26	13
CyEM-225	GE580984	GGCTAGCAGACATGAATTTGC	TGCATGATTCACTGATGGAAA	278	GAA	27	9
CyEM-226	GE611110	GAGAACAAGTGCGAAGAGACG	CGTCCTCGAGTTTCTTGACTG	280	AGA	24	8
CyEM-227	CL5817Contig1	GATTACAGCGACGACGATAGC	CAGCTCCCTTTTTCACCTTTT	280	AAG	27	9
CyEM-228	CL4460Contig1	GCCATCTCCAGATTCACTCAA	ATCCCACCGATACTCCTCATC	283	GAT	27	9
CyEM-229	GE577281	TCTGTCTTCCCGATCCATCTA	GGCGAGCTCTGATAGGATGTT	285	CT	26	13
CyEM-230	CL1174Contig1	CGGGCTCTCTTCTTCTTATACC	CTTTGGAGATGGAGGGTCAAT	285	CCA	27	9
CyEM-231	CL548Contig1	TAACAGACCCAAACCCTGATG	TTGTGCAAAATGGAAACTTGG	286	AGA	27	9
CyEM-232	CL4621Contig1	ATGCCGTTGACTCACAAGACT	CCTAAAATGGCCACAAGAACA	287	CAG	27	9
CyEM-233	GE583211	TAAACGTTGGTGGAAGGAACA	AAACCTGGCCTTGTTTTGTTT	288	AC	26	13
CyEM-234	GE602543	GAATTCATCATTAAACCCCTTCC	ACATGCCTCTCGTATTGCTGT	310	TC	22	11
CyEM-235	CL3291Contig1	GGGGGAGATTTGTCTCTGACT	TGACTTGCTTTTTCCTTTTCC	310	AG	24	12
CyEM-236	CL923Contig1	GTCAGCAGCAGCTCAGTGTCT	ACCTCAGATTTGCGTGCTTTA	315	CTT	24	8
CyEM-237	GE589921	GAGAGGAGACACCGATGACC	AACCCTCCGACTCAAATCACT	316	CT	22	11
CyEM-238	CL1788Contig1	TTCATACCGAAACTGCAGAGG	ATGCACATACCAGCACTTTCC	321	TC	24	12
CyEM-239	CL3557Contig1	GGTCATTCTGCTGTCCTGAGA	GTTCAGCAGCCTGGATAAGTG	323	ATC	24	8
CyEM-240	CL2307Contig1	GAACCATCATCACCTTCCAAA	CGTTTTCAGATTGTGCCAGAT	324	AGC	24	8
CyEM-241	CL2526Contig1	TGGTACATGACAATTCTCTTTGG	TAGCAATGGCTGCTTGAATCT	325	CT	24	12
CyEM-242	CL3629Contig1	TAGCAGGTCATTCAGGGCTTA	TCCATCCAATACTGCAAGTCC	325	CAG	24	8
CyEM-243	CL5805Contig1	CCGATAATGGCGATATGTGTT	AACATTGTTGGGATTCGATGA	325	CT	24	12
CyEM-244	GE609380	ACCAGCAGTTTGTTTTGCTGT	ATGGGAAAATGTCCTCCAAAT	326	TC	22	11
CyEM-245	CL6044Contig1	CTGCGAAGTTCATGGATGATT	TGCCACTTCTTGTTGTTGATG	326	TCA	24	8
CyEM-246	GE604318	TCGTCATGTGCTTTTAGGTCA	TTTTGAGGAAAAACCGGTAGC	327	TG	22	11
CyEM-247	CL2951Contig1	CCAAGAACACAGGGAGATGAA	CTGCTAAGACGGCAAATGAAG	327	CTG	24	8
CyEM-248	GE581850	CATCTCCAACACCTCCATCTC	TTCCGAATCACCATCTTCGTA	330	AG	22	11
CyEM-249	GE581989	GGGCTAACACACACACACACA	TCTTTGTTGAAATCAATCTCCAT	331	CT	22	11
CyEM-250	CL3943Contig1	GGCAGGTGTTTAATTACATGAGA	AAGGGCAATCCAAGTCTTTGT	331	AG	20	10
CyEM-251	CL5142Contig1	GCCTCTTTTACCTCCACAACC	ATCATGGCGTTGCTTTCATAC	333	CCA	24	8
CyEM-252	CL6302Contig1	AATTCATCATTTTCCCCGTCT	TTCCGTCGAAGAAACAACATC	334	AG	24	12
CyEM-253	CL3338Contig1	GGGGTATCACATGGAGCTGTT	GCCATTTCTTTGTTCAGACGA	142	CT	30	15
CyEM-254	CL3757Contig1	CGAAATCCAAAATCCCAAAAT	TGGGGTTTGATTGAGAGGAAT	125	TC	24	12
CyEM-255	CL4749Contig1	AGGATCGAACGAGTCCATTTT	GCCGTTTCTGTGACTGTTTTC	338	CT	30	15
CyEM-256	CL6387Contig1	GGCGTCCCTTTCGTCTTCT	TGCCGGTTTTGTTATGAAGTT	338	TCA	24	8
CyEM-257	CL430Contig1	GGCTTATTGGTGGGCATATCT	AACGATTTGGTGTCTTGAGGA	339	GAA	24	8
CyEM-258	GE578851	TTTTAAGCCGTCGCAACTTAC	TTGATGCTTGGGTCATTAAGC	340	CT	28	14
CyEM-259	CL5381Contig1	TCTCTCCCCATCTCTCTCTCTC	AAGCAAGATAGCAAGAACAATGG	197	CA	30	15
CyEM-260	CL2855Contig1	TTTGCTTTGCCATTAAACCAC	ATGAAATTGGCGAAATTGAAC	151	CCA	30	10
CyEM-261	GE613227	CGCACTGAGGTTTTTGTATGG	CCTGGGAGGTCATTTGAAAGT	185	GGT	27	9
CyEM-262	GE588281	GTCATCGGCTACCCCTTCTAC	AAAGAAGAGCAGCAGACTGGA	350	TCA	27	9
CyEM-263	GE589015	TCAAATCCGTTTATGGCACTT	TTTTGCTTCATCCGAGTTTTG	350	TGA	27	9
CyEM-264	CL3958Contig1	TCTATCAGGACCCGGTCTTTT	TGTCATCATCCTCATCACTGC	350	GAT	30	10
CyEM-265	CL4710Contig1	GGCCTCTCCTTCCTACTTGAA	TGGATGAATGGTGGTTCTAAAG	351	ATC	30	10
CyEM-266	GE598991	TTCGACGGTTCCAGTGAGATA	GTTGCTCCGATCAGTCGATTT	352	AG	28	14
CyEM-267	GE600719	GGGGACCATTAATCCTTTTCA	GCCTTGACGTTTCAAAGCATA	352	AG	28	14
CyEM-268	CL1792Contig1	CGGGGCTGTTTTCTTTTACAT	GCATAAGGGCAAGCAAAGTCT	352	TC	30	15
CyEM-269	GE594666	TTGACCTCCTCTCCAAACTGA	CCCCTTAAACACGCCACTAAT	353	GAA	27	9
CyEM-270	GE597321	AAGATCGCCGTTAGTCTCTGC	GAGAACTGGAGAAGGAGGATGA	354	TGC	27	9
CyEM-271	CL411Contig1	CGCTTCCTTGATCATCTCAAC	GCTTGTACCGGAAAGGATGTC	355	GA	28	14
CyEM-272	GE599540	AAAATGGCAGCAAGTCTGATG	TGATACATCGCATCGTGAAAC	356	TAC	27	9
CyEM-273	GE599578	CTTATCGGAAGCTCTCGGTTT	TTTCCCTCTTGACCTCTCGTT	356	AAC	27	9
CyEM-274	GE611137	CAAGGAGGAATACACCTTCCA	AGGTTCCATGTCGGTTTTCTT	358	CT	28	14
CyEM-275	CL2290Contig1	GCAGCAGGGGAATTATCAAAG	GCTGCAATGCAACTAACATCA	358	TGA	30	10
CyEM-276	GE610047	GTACCCATCTGACCACACGAG	CCGTCGTAAAAACAGCTATGG	363	TC	28	14
CyEM-277	CL2561Contig1	AGGCCTTCCAGTTCTTGTCTC	AAGAAAGGGTGAGATGGGTGT	138	TC	28	14
CyEM-278	GE579023	TCACAGCTAGATCAACCAGCA	AGAACACGCCCTTTGATGTC	391	CAT	30	10
CyEM-279	CL4781Contig1	CATCTACACAACCCACTTCACC	GAGGGAATGGGCAGATACAGT	106	TC	34	17
CyEM-280	GE591354	GCCCCAACAAGATTTCTCTTC	AAGAACCATTTGCCTCATCCT	394	ATG	33	11
CyEM-281	GE610121	AGCAGGTGGCCTTCTCTCTAA	TACGACACCGTTTTGTTCTCC	395	TC	30	15
CyEM-282	GE604802	TCTTCATCAGGGTCTCTCTCG	GGCATCATAAAATTCCCCAAT	399	GAT	33	11
CyEM-283	GE599082	GCTCTAATTGCTGCTCACAGG	CCCACAACACCAATTCAAATC	400	GA	40	20
CyEM-284	CL2318Contig1	GAAACTTGCTCTGGTGAGAGG	ATATCTGGTGGCAGTGGAGGT	111	AG	34	17
CyEM-285	CL4633Contig1	ACATCAAACTCTGCGGAACAC	CCCTGCAGACCTCAAATGTTA	109	CT	32	16
CyEM-286	GE602088	ATGAGGAATGACTGCGTTTGT	CTGGTGGTGTTGGTTGTTTTC	405	TC	34	17
CyEM-287	CL5933Contig1	ACACACACACACACACACACAC	TTAACAACACCACCGATTTGG	407	CT	42	21
CyEM-288	GE595961	GGGTATGGAAAATGGAGATGG	CAAAAAGAGGAGAAGGGGAAA	410	ATG	30	10
CyEM-289	GE580749	ACCCCTACCAGATGTTCCTGT	TTTCCGGCAATAAGATTACGA	411	CTT	36	12
CyEM-290	GE583378	GGATCGAGAATTCCAGCTTGT	CAGACCCAGTGAAAAACCCTA	160	TC	30	15
CyEM-291	CL1901Contig1	CTCGAAAAGTTAGTGGCGTTG	TCCCCCAAAAGATAATTCGAT	147	TG	36	18
CyEM-292	GE605738	TTACACCTGCTTCCCATCATC	GCTCCAACTTCTGCATCTACG	413	AGA	30	10
CyEM-293	CL3287Contig1	CCAACCAAATAGCGGATAATG	ATCATTGACGAAAGCGAGTGA	413	TC	40	20
CyEM-294	GE593962	TCCATGGCTGCTACTATTTGG	CTCTGTGAACTTGCCACCAAC	231	GAT	33	11
CyEM-295	CL2047Contig1	GGGACAAGCACTGAAATATCG	TGGATAGTCGAAACCAAGTCG	414	AG	32	16
CyEM-296	GE602341	CCATCCAGCACCAAGTTAGAA	AACCCAACCTCGTGAGTCTTT	415	GAT	33	11
CyEM-297	CL2105Contig1	CGGGGATTTCACCTCATTAAC	GACGTACCCATCTACAAAAGTGC	424	CT	34	17
CyEM-298	CL2780Contig1	GGACCCACACCTTGGATCTAT	CGCACCTGAGTGATTATACCC	424	TC	32	16
CyEM-299	CL6551Contig1	TCTCCCTTTTGTCTCCTACACC	CCTTTAATCACCTCACCAACG	424	CAC	36	12
CyEM-300	GE610516	CATATCCCATCAGACCAAACG	TGAGCTTGGAGAAGAGCTCAG	425	TC	30	15
CyEM-301	CL1011Contig1	GATGCAGGGAAGAACATTTGA	GTACCCTGCAAATGGGATTTT	134	AGCC	20	5
CyEM-302	CL1016Contig1	AAGTTGTTGCTTGTTCGGTTC	CCATGGTTGCCTTTGCTTTAT	108	CAT	27	9	CAT	27	9
CyEM-303	CL1020Contig1	ACCTCTCACACCACCATCATC	AAGCTCTTTCGCCTTCTGTCT	115	CAC	21	7
CyEM-304	CL1021Contig1	TCGTCGTCTTCTTTAGCCAGA	TTACGAATCAGACTCGGAGGA	119	TCT	12	4
CyEM-305	CL1025Contig1	GATGGCCACTCTTCTTTCATC	AGAAAGAGAGAGAGAGGGAGAGA	101	TC	10	5
CyEM-306	CL1025Contig1	CGATGGCCACTCTTCTTTC	TGAGAGAGAGATGGAGGAAGATA	140	TC	10	5	CT	12	6
CyEM-307	CL1025Contig1	TCTGCTTCTTTATCTTCCTCCA	TCTTCTCTGAAGCAGCAGCA	121	TC	10	5	CT	12	6	CT	10	5
CyEM-308	CL1025Contig1	CTCTCTCTCCTCATTCACAGTCA	CCACAACCCAGAAGCTGTTTA	132	TGC	15	5
CyEM-309	CL1029Contig1	GGAGAAGGCTCTCGATGCTAT	TATCTATCTCCGCTGGTGCAA	128	AGA	12	4
CyEM-310	CL1035Contig1	AAGCTACAGAGGCCAAGGAAG	CCAACCGCAACGTACAATAAG	129	CAACTA	30	5
CyEM-311	CL1037Contig1	GGGGAACAACTCCCTCTCTT	CCATGCAAATGTGTGTCTTTT	138	TC	18	9	TC	10	5
CyEM-312	CL1038Contig1	CTAATGAAAACCGCATGCTTC	GCATACCCCAACTGCAAAATA	140	TTC	15	5
CyEM-313	CL1041Contig1	GCATGAATTGTGTCTGTGGAG	AGCTGGAGCCTTATCCAAGTC	117	AGA	12	4
CyEM-314	CL1042Contig1	AAAGGCGAGTCGTTTATGGAT	CATCATCGTGCTTCTTCTTCA	124	AGA	12	4
CyEM-315	CL1046Contig1	TGAGCCATATGCAACAAGTCA	ACATTTGGAGAGCTGTGATGC	106	CAT	12	4
CyEM-316	CL1046Contig1	AATTGGAGAATTGGGAAGAGC	TTTCTTGCTTCACTGCAGATTC	117	CAG	21	7
CyEM-317	CL1048Contig1	CTCCAGAAGCTCTGAAAGCAA	ATGACAATGCAGCCAGTTGAT	114	GGT	12	4
CyEM-318	CL105Contig1	AATTTTCCCCATTGACGTCTC	TCTTCATCTGGGTGAGTTTGG	121	TATTTC	18	3
CyEM-319	CL1068Contig1	TCTGCTTCCGTGTATCAAAGC	CCTAACCCTAGCTCCGATCTT	121	AGA	12	4
CyEM-320	CL1069Contig1	TATTCATCGAGACTGCGTCAA	GCAAAATTGGAATTGGTGAAA	125	CAA	15	5
CyEM-321	CL1072Contig1	GATTCGAAGAATCTGCTACCG	TCCATCAAAATTTCGTAACCTC	102	GAA	18	6
CyEM-322	CL1073Contig1	GGGATCAAGAGGGATCAAAGT	CTGCGGGTAATCGAAATACAT	135	TA	10	5
CyEM-323	CL1079Contig1	GGGCAACCTCGTCCTTTAC	CAAGTCGCTACCACGAAGAAG	111	CA	18	9	CT	20	10
CyEM-324	CL107Contig1	CCGTCTGTCTCACAATCCAAT	CGGGGATTCTTCAGTTCAGAT	119	GCT	12	4
CyEM-325	CL1081Contig1	ATTGATGTCGTCGTCTGATCC	TGTACTGTTTCAGGTCCTTCGAT	129	TGC	18	6
CyEM-326	CL1085Contig1	GACCCTTGCCATTTCTCTCTC	TGGTCTCACACCACATTCTGA	140	AG	18	9
CyEM-327	CL1086Contig1	AACTACCCCATCTTGAATTGC	CTTCCATTGGTTGATATTTTTC	135	TGT	21	7
CyEM-328	CL1086Contig1	TTTGGTGGTGGTCAAGCTATC	TGCTAGGGATCAGTTGAGGAG	118	TCTATA	18	3
CyEM-329	CL1093Contig1	GTACAAACGGGAACGGAATCT	GAAACCGGCATTCCTTATCTC	132	AG	10	5	TG	10	5
CyEM-330	CL109Contig1	CATCACTCACAAGCAATCCAA	CCCTAACGCTTCGTGACTTC	119	TTC	12	4
CyEM-331	CL1104Contig1	CAAGCATCTCTCCCTCTCTCT	TTGCTTAAAACCTTGCGAGAA	122	CA	10	5
CyEM-332	CL1105Contig1	CAATTTCTCTGCTCCAAAACG	GCGTTAACGAACGCAAAACTA	120	TGA	12	4
CyEM-333	CL1107Contig1	CCGATAGATTCTCATCAAGCTG	AAACACGATCCAGATCTCCTG	132	AG	14	7
CyEM-334	CL1116Contig1	CGAATCGAGTTGAAGGATGAA	CCAACTGTTCCACAGAATCGT	118	GAA	15	5
CyEM-335	CL1118Contig1	GCGATTTACCCTGTCTCCTCT	GTGGAGTTGGTGATGGTGGT	118	CCA	15	5
CyEM-336	CL1118Contig2	CCCTGTCTCCTCTATCCCAAC	TGAGAATTCACCACACTTGCT	139	CCA	15	5
CyEM-337	CL1120Contig1	CCTCTACCTGCTGATTTCCTTC	TCTGCCAGAAAATCTAATGCTT	139	TGATT	20	4
CyEM-338	CL1129Contig1	GGAGTCTCCCTATTTATTCACTC	TTGACGAAGTCCCGTACAGT	120	CA	12	6
CyEM-339	CL1131Contig1	GACCTCAATCGACCTGTGAAG	CCCATAGGTCTTCCCTTTGTT	132	TGA	12	4
CyEM-340	CL1132Contig2	AATTGATTGATGCGTTTTGGT	GCATAGCTTCCTTGGATGATTC	126	GATG	16	4
CyEM-341	CL1135Contig1	ATCACTCATCACCACCGACAG	TACGTAGGCTGCAGGATGTCT	131	ACCGCC	18	3
CyEM-342	CL1135Contig2	CTTCTTTCGCAACCATCACTC	TGTCTTGTGGTGGTGGAAAAT	129	ACCGCC	18	3
CyEM-343	CL1136Contig1	CACAAGTTCCCATTCTGCTTC	ACCCGGGTGTAGAGGTAAGAA	123	CT	18	9	CT	24	12
CyEM-344	CL1136Contig1	AGCCCACCCTAGAACTGCTAA	AATATGGCCGGATATTGATGC	117	GTC	12	4
CyEM-345	CL1139Contig1	CATCGCACTCACTTCCTCTTT	CCCCATAAACAATTGAACGAA	140	TCT	12	4	ATT	12	4
CyEM-346	CL1139Contig1	TCCACGAGTTTGCTTCAGATT	TCGCGTTAAACCAGAGTTCAT	124	CAG	12	4
CyEM-347	CL113Contig1	CATCAGCCAAAGAAGGAATCA	ACTGCTGCTTCCCACATCAT	122	AGA	12	4
CyEM-348	CL1145Contig1	GTTTCCGTTTGCTGTTTACCA	AGCAGGTGTCTTCCCTTTCAC	115	TTC	12	4
CyEM-349	CL114Contig1	TATATTGGGAAGCCTGTGGTG	TGTCTGTGGCCAATATTCCTC	131	AAG	12	4
CyEM-350	CL1153Contig1	GACTCCAAAAGTGGTGTGCTC	GAGAAAAAGAAAGCGGTGAAGA	131	CT	16	8	CT	12	6
CyEM-351	CL1153Contig1	TCGAAACTTCGTGTTTAGGTTG	CCAAGAAAGAGGGATTCGTTC	110	TC	10	5
CyEM-352	CL1154Contig1	CGGGATACAAATTATTGTAACTG	CCATGGTTTTTGGCTCTATTT	127	AG	14	7
CyEM-353	CL1154Contig1	TTGCCATTCTTCTTCACTCTCA	GCCATCCATACTCTTTCACCA	128	GAT	18	6
CyEM-354	CL1157Contig1	GTGGTGGTATGTGGGTTTGTT	CATGCTCCATGGTGTTATACCT	126	GGT	27	9
CyEM-355	CL1162Contig1	GCGGACTAGAAGGAGATGAGG	CCAAGGTATCATCACCACCAA	135	GTT	15	5
CyEM-356	CL1163Contig1	TTCACAGCTTCACAAATTAATCG	AAGTCCCGTATACAGCACCAA	134	GA	12	6
CyEM-357	CL1170Contig1	GGGGGATAAACCCCAAAT	TGTGTTGGAGGTGGTGACAT	133	TCA	15	5
CyEM-358	CL1173Contig1	GAGGAGGGTTCTTGATTCGTC	CAGATCCACCTTACCTGCAAC	129	TA	10	5	AGAT	16	4
CyEM-359	CL1174Contig1	TGGGCTTAGTTTTACGGGATG	TCCCATGAACACAGAACAAGA	121	TA	12	6	AT	10	5
CyEM-360	CL1174Contig1	TACCCTCTTCAACCTCTCTCC	AACAAGCCCTGATGATCCTG	120	CCA	27	9
CyEM-361	CL1177Contig1	GTAAGGCCTCCTCTGCAATTC	AGCGAAACAACGGAGGAGT	120	CCT	18	6
CyEM-362	CL1178Contig1	TGCACTCCTCTCCTTCTCTCTC	GCTCACACCAACACCCAAATA	113	TG	10	5
CyEM-363	CL1179Contig1	CAATGGAGTTTGAAGCGGATA	CACCACTAACACCAGTTTCTGC	118	ATC	12	4
CyEM-364	CL1181Contig1	CAATCGGACTTCACAAATTGC	TCTCCCCAAGCCTATTCTTTC	119	TCA	12	4
CyEM-365	CL1182Contig1	TGATTGGCTTGATGTTGATGA	TTGCAGAAACCGTAAATTAACAA	131	ATG	18	6
CyEM-366	CL1186Contig1	TCTGACGTCTTTGTAAAAGCAA	TGTTTACAAGTTACGTGGATCA	137	ATTATG	18	3
CyEM-367	CL1187Contig1	GCAACAAGAGAGAGAGAGAGTGA	AAAAGCGAAGCAAGCATTAAG	109	AG	10	5
CyEM-368	CL118Contig1	TCGTGTAGCATATCGTTGTCG	CCTGTATCAAGATACTCGCACA	136	TACATG	18	3
CyEM-369	CL11Contig1	CTCAGGTCCTCTTCTCTACCG	TATGGGGGTTAAAAGGTTTGC	114	TC	14	7
CyEM-370	CL1200Contig1	AAAACTCTCCCACTCCCACTC	AAGAAAGAAACGCTGGTCCTC	123	CAC	18	6
CyEM-371	CL1201Contig1	TTGCACATGAAGAAGGAAAGG	CAATTCGCAAGCTTCATTCTC	122	TGA	12	4
CyEM-372	CL1204Contig1	GTTGCTGAAGCTCCACAAAAG	TGTAGCATGGTCCAGAAGTGC	114	GT	10	5
CyEM-373	CL1206Contig1	CGGGGAAAGAAAGAGAGAAAA	GCGTAGATCAGAAGACGGCTA	125	TTC	18	6
CyEM-374	CL121Contig1	GATAGAGGCGGGGAGTGAG	AGACGAAGGCTTTATCGCTGT	119	AG	14	7
CyEM-375	CL1221Contig1	TCAATGTTTGGAGGTTGAAGC	TCGTCCGAGGAGATAAAGAGC	128	ATC	12	4
CyEM-376	CL1225Contig1	CCTCTCTCTCTCTCTTTCTCCA	TGGTGGTTGTTGTTGTTGTTC	112	TC	12	6
CyEM-377	CL1225Contig1	CTCTCCCTTTCTCCCTCGAT	ACGAGGATTAGGGTTTTGGAG	119	AAC	15	5
CyEM-378	CL1228Contig1	ACATCAATGGCCGCAATC	TCAAGGTAGCTTTTGGATGGA	114	AAG	12	4
CyEM-379	CL1229Contig1	TACTGCTCCACGCTTTCAAAC	GTCGAACTTAATTGCCGATCA	130	TCA	12	4
CyEM-380	CL122Contig1	GGGAAAACATCAACATCAGCA	CATCACTCAGTTTTCGCCTCT	102	CAC	15	5
CyEM-381	CL122Contig1	CGACATGGAGGCCAAGTATTA	GTGGTGGTGCTGGTGTTGAT	115	CATCAG	18	3
CyEM-382	CL1237Contig1	TTGTGTGTAAGTCAAGGGGTTG	CTTCCACAACCTCACACCCTA	137	CTTTTT	24	4
CyEM-383	CL123Contig1	CACACTCGCCAATAACAATCC	CGCCTGTAAGTTGAGATGGAG	126	AC	12	6
CyEM-384	CL1240Contig1	TCTCACCTTCCCCAAATAACC	TGGGTGAGATGTGTAAGAATCG	117	CATTTC	18	3
CyEM-385	CL1248Contig1	TGCTATGCATAAGTTGGCACA	CTGGAGGCAACCTCCTCTATT	123	AGC	12	4
CyEM-386	CL1252Contig1	GCTGACGATGATGATGATGAA	AAGTGCCAATTCTGCTTCAAA	126	GA	10	5
CyEM-387	CL1252Contig1	CATTGGAGAATCTTGGCATGT	TCATCCTTCTCTGCTGTCTCC	127	GAT	12	4
CyEM-388	CL1254Contig1	CTTCCAACCCCTACGTTCAAT	TTGTTGCCCCATGTATTAAGC	109	CCTCCA	18	3
CyEM-389	CL1259Contig1	GCTCAGCTTCGGATCCTACTT	TTTTTGTGGGTTGAGAAATCG	111	CAC	12	4	CCG	12	4
CyEM-390	CL125Contig1	AACCATCGTATCGTCGTTCAT	ATATTTGCAGCTCATCCATGC	124	ATTGAG	18	3
CyEM-391	CL1269Contig1	GATGTTTGTGAAGCCTCTTCG	GAAATCACAGAAACTGAAAATGC	125	TTA	12	4
CyEM-392	CL1272Contig1	CTTTGAGGCTTTGGATTGTTG	CCTCAAATTGCCACCATACTC	119	TG	10	5
CyEM-393	CL1275Contig1	AACCTCCATCACATCCTGGAC	CTTTCACATCAGCCGGAGTT	127	CAA	12	4
CyEM-394	CL127Contig1	CACTTTGTCTCTTCGCCGTTA	TCCAGGTCTTGAACACCAAAA	127	ATCC	16	4	ATCC	20	5
CyEM-395	CL1285Contig1	CCTTCCACCTTTCTTCTCAGC	CCGACTTCTCAACATCAACG	118	TC	10	5
CyEM-396	CL128Contig1	CATATGAAGCTTGCCTTCAGC	TCTTGGATTGCTGCTTCAAGT	124	AGA	12	4
CyEM-397	CL1295Contig1	GAGCAACAAACACAGCCTCTT	GGATAACGAGGGAGGATCTTG	100	ACC	12	4
CyEM-398	CL1298Contig1	TTTCATTCATTTCACCATCATCA	AGATCGCTCTTATCCCCAGAA	109	TC	10	5
CyEM-399	CL1298Contig1	TGCATTTCATCCAAACTTAGACT	GGAAGATTGGGTTTCTTTCTTTG	125	CAT	12	4
CyEM-400	CL1299Contig1	GGATTGGTCTTCTTTCCCTTTT	TAAAGCATGGAGAAGGGTGGA	104	TC	10	5
CyEM-401	CL129Contig1	TAAAAGCCAGGTCTCACACCA	TTTTCCAATTGTTCCGCTAAC	118	TGA	12	4
CyEM-402	CL1302Contig1	CCTTCCTTGTGTGTTCCTGTC	TTAGAGCATTTGCCACAGGTT	140	TC	12	6
CyEM-403	CL1303Contig1	GGGAATGCTCCTTAAGCAAGT	ACGGTCAACACACAAAAATCC	117	TA	10	5
CyEM-404	CL1306Contig2	CCATTTCAACAGCCACACTTT	CTGCACCCAAATTAAGCCATA	112	TATG	16	4
CyEM-405	CL1310Contig1	TACGTGCAGCTACAGACGATG	ACAATAAAGAGCCCCACGAAC	113	TA	10	5
CyEM-406	CL1327Contig1	AGAAAGCGGGAAAGGTGAATA	TTCCTCTTCCTCTTCCTCTCC	122	GCA	21	7
CyEM-407	CL1327Contig1	GGTTCAAGCACCCAAACAGTA	CTAGTTGTCACGCCTTGTGCT	114	AGAGGA	18	3
CyEM-408	CL1330Contig1	GGTTGCTGGTTTTTGTTTTGA	GAACCACAACACTTCCTTGCT	113	AGC	12	4
CyEM-409	CL1333Contig1	GGGCTTTTTATTTTCCTTTCG	GAAGACGAGGTTTGTGAAGGA	115	TC	10	5
CyEM-410	CL1334Contig1	GTTCTTGAACGTCGGTGTTGT	AAGCGAAGAAGGAAGTCAAGC	122	GGAGAA	18	3
CyEM-411	CL133Contig1	AAGGAGTTGGCTCCACGTA	AACGCCATGAAATTGTCAAAA	127	ACC	12	4
CyEM-412	CL1345Contig1	CACAACACCAGAACACACACC	GTCCATTGATTAAGGCGTCAG	120	AG	20	10
CyEM-413	CL1347Contig1	GGGGAGCAGTCTTCCATATTT	AATCACTGGCAATCCACAAAC	137	TC	14	7
CyEM-414	CL1348Contig1	TATGGGTTTTTGTGCGACTTT	TGATGCAGAATCATAGACAAATG	108	ATT	18	6
CyEM-415	CL1350Contig1	CAGCAGTACGATTCGGGTTTA	GTGGAGCTCGAGTCTTCTCCT	123	AAG	15	5
CyEM-416	CL1355Contig1	GCTCCCGTTCAAGGTAAAGAG	AAGAAGAACCCACCTGACCAT	128	GGT	12	4
CyEM-417	CL1356Contig1	AAAGGGTTTGGATACGAGGAG	TCTCCGTCGTGAAGAAGAGAC	124	GAA	12	4
CyEM-418	CL1358Contig1	CGTGCCTAGGAGACGCTTATT	TCCACCTTCATCTTCGTCATC	124	ATG	12	4
CyEM-419	CL1364Contig1	GTCAGCCTGTTACACCATTCG	CCTGGTGGTAAGTTCTTGCTG	124	TCC	12	4
CyEM-420	CL136Contig1	GGATTTCCCTTAAGCATGGAA	ATGGACCGAAACAACGACATA	102	GGTTA	25	5
CyEM-421	CL136Contig1	AGCTGGTAATGCCGCTTTT	TTTCCATGCTTAAGGGAAATC	109	GCTCCT	18	3
CyEM-422	CL137Contig1	ATCGGAACCATGTCTCTCCTT	GTGGAGGGTTTGGTGAGGAT	116	CT	10	5
CyEM-423	CL137Contig1	TCAAATCCCTCTCTCTCTCCA	ATTGGGGGAAGATAAGTGTGG	115	ACC	18	6
CyEM-424	CL137Contig1	ATCTGCACCACCAACGATAAG	GGAACTGGTTTTCAGGGTCAT	124	GAA	12	4
CyEM-425	CL13Contig1	TAGAGGCTGAGCAGAAGATGC	GGCCTTTTTGGGATTATCAGT	137	GA	12	6
CyEM-426	CL13Contig1	ACGGAAACAGCTGCTATGAGA	GCTCTACCTGACCTGATGACC	127	GTTTG	20	4
CyEM-427	CL1401Contig1	GGATCCTCCAATTTCAGTCGT	CGTTGTTTCCTTCACCTTGG	124	GA	14	7
CyEM-428	CL1401Contig1	CGTGGGGAGAGAGAGAGAGAC	TAGGAACAACCTCGAGACCAA	134	GA	10	5
CyEM-429	CL1401Contig1	CTGGAGGCTATCATGAATGGA	GATGATGAAACAGAGCCCAAA	117	GCC	15	5
CyEM-430	CL1403Contig1	CGTTTCTTATGACGGTGTGC	GCTTGAAGATCTTGAGTTGAGAG	120	GA	12	6
CyEM-431	CL1403Contig1	GGTGTGCGAGAGAGAGAGAAT	TGTTGTGGTTCACCTGAAATG	140	AG	14	7
CyEM-432	CL1407Contig1	CTTTGCTGGCTTTGGTAATGA	CATATTGGTAACCCGCACCA	122	TGG	12	4
CyEM-433	CL1417Contig1	TTTTAGGGGGTGTTGAGTTGA	GCTCAAAACATACCTGAACTTGA	120	ATGC	16	4
CyEM-434	CL1418Contig1	ACGAGATGTAGAGGTGGCTCA	CAACATAAAAGCAAGGGCTGA	118	GCA	12	4
CyEM-435	CL1419Contig1	AAGACGACGGCACCAAAA	AAGTTACACCCACCGACGAT	120	GCG	15	5
CyEM-436	CL1422Contig1	GCCAATCCTCAAAGAATGTTG	GATTTGGGAACGATTTTAGGG	121	TCC	12	4
CyEM-437	CL1423Contig1	TGTGGAGAAAGAGATTTGTGG	TTCATTCACTTCACCCTCCTC	125	GAA	12	4
CyEM-438	CL1423Contig1	CCCGAGACAAATGGTAATCAA	TGGTTGTTCTTCCTCGTCATC	120	TGA	12	4
CyEM-439	CL1425Contig1	AGCGGCACCCACCATCAT	GCGCTCAGGGTTTGACCAATA	135	CAC	18	6
CyEM-440	CL1426Contig1	GATTATTGCATCCGAGATTGG	CTCATCGGAAACCGTCTTACC	125	TGG	12	4
CyEM-441	CL142Contig1	ACTGCAGGAAGCCGATATTTT	CTGAAGGAGTGGTGCCTTGT	121	GCA	12	4
CyEM-442	CL1432Contig1	CCACACACACACACACACACA	ATAGAGAAGGGTGTCGCCTCT	123	TC	12	6	TCT	12	4
CyEM-443	CL1435Contig1	TCAAAACCACTCTCCACCCTA	CCAAATCCGATGAGTATTCGTT	119	ACC	15	5
CyEM-444	CL1437Contig1	CCCACACCCTTCTCCAATTAT	CGTCGTTACTAGCTGCAGAGG	129	ACC	21	7
CyEM-445	CL1445Contig1	GGACGGACATTCGAGAGTACA	GGCTTTAGATCAGGGAGGAAA	136	GT	10	5	AG	18	9
CyEM-446	CL1449Contig1	TTCTCTTATCGATCGTGTTTGTT	CGGAGGATCCAGAAGAGGATA	132	GATTC	25	5
CyEM-447	CL1459Contig1	GGGGCACATCAGATTGATTC	CACTAAACCCCACCAAGAACA	117	TCC	18	6
CyEM-448	CL1460Contig1	GGGTGAAGAAGAGAAGAAAGAGG	TCTAGCACAAGCACCACAATG	136	AAG	12	4
CyEM-449	CL1461Contig1	GGGGGTTCACTTCTTCCTATCT	TTGTGATCATTTTCACGATTAGG	126	CT	10	5
CyEM-450	CL1461Contig1	TTGTTGTAGCCTTTGATACGAGA	AAAGAAACAACGACAACACACG	114	TG	10	5
CyEM-451	CL1462Contig1	TTTTGCTTCATGCTTCTCTCC	CCGCCATGAAAACTGTATGTT	126	TC	12	6
CyEM-452	CL1462Contig1	CAGAATCAAATGGAGCGTTGT	TCCGTATGATGAGCGATGAAT	110	CAA	12	4
CyEM-453	CL1463Contig1	CTCTGCCTCTCTTGAGTCTCG	GCAGCAAATTACTTTCCTCTACC	139	CTCTCG	30	5
CyEM-454	CL1471Contig1	TCCAGAGTTGAACACACACCA	ATTTGGGAAGAAACCCTTTTG	100	CTTTG	20	4
CyEM-455	CL1472Contig1	AGGGGGTGACTGTCAAATCTC	AAATCTTGAAAATCTGGGAGCA	126	TC	10	5	CT	12	6	TC	14	7
CyEM-456	CL1478Contig1	TACGTCTCCAACTCCGACACT	CCGGTGACACGGACATAGAC	123	TC	10	5
CyEM-457	CL147Contig1	TTCGATATCCGTGGAGAATCA	GAAAAATCGGAAGATTGATCG	122	AC	12	6
CyEM-458	CL1480Contig1	GTCCGATTTCGATCTCGATT	CCATCACCAGAAAACGATCAC	127	CGATTA	42	7
CyEM-459	CL148Contig1	TGAATATCCCAAAAGGAGACG	AGACGGTTGCCGTAAAGAGAG	126	GA	14	7
CyEM-460	CL148Contig1	AGTTCCGCTGATATGCCATC	TCAAATGTCCAAGTCTGAAATCC	120	TTGC	20	5
CyEM-461	CL1499Contig1	ACGATTGCTGTGATTTGTGGT	CCACTGGATTCATATCGTAGCA	140	CTG	15	5
CyEM-462	CL1500Contig1	TAAAACCCTCCAGGCCTACAA	TCGTCATCTTCTTCATCGTCA	120	GAG	12	4
CyEM-463	CL1501Contig1	TTCAACAATGGAGGAAACAGC	TGGGTTTTAGGGGTTGTTTTT	116	TCT	12	4
CyEM-464	CL1501Contig1	TTCCTCCCACTCTCTCCTCTC	CCACCCTCTTGGATTTCACTT	127	ATTGAA	18	3
CyEM-465	CL1502Contig1	CACATCTTCAAACCTCCTCCA	ACGTGAATGGGCGTTTCTT	110	ACC	12	4
CyEM-466	CL1502Contig1	CAGAAGAAGCTCGATGTCGTC	GCCGGAGTAACTCTCTTCCAC	126	GGA	12	4	GGA	12	4
CyEM-467	CL1502Contig2	CCTCCAGTTCTCACTCCGTCT	ATGCATCGTACTCCTGTGGTG	130	ACC	12	4
CyEM-468	CL1504Contig1	CCGTGAAGCAATTGATCGTAA	GAACTGGAATCAGCAGAAACG	120	CGA	12	4
CyEM-469	CL1510Contig1	TCTCCAGACTCCCTCCAATCT	AAGTTCCCACCTATGGATTGC	131	TC	10	5	CA	12	6
CyEM-470	CL1511Contig1	CCACTGCAGTTTAGGGATGAA	GATGGGGTGGTAGACGAAGAT	120	ACC	12	4
CyEM-471	CL1512Contig1	CAAATCCCTTTCCCTCCATAA	TGCCATGGACAAGCTTCTTAC	134	TA	10	5
CyEM-472	CL1520Contig1	GGCAAAAGCTGAAATTAAATGA	GAAACGTCCATAAAGGACTCG	135	TA	12	6
CyEM-473	CL1523Contig1	CGGTTTAAGACTCCCGAAGTT	AATGCTGCTGCATAACTCGAT	120	GGC	12	4
CyEM-474	CL1527Contig1	CTCCCAACTCAGTCCTCTTCA	TTCTGCTTCTGCTTCTGCTTC	122	AACAAG	18	3
CyEM-475	CL1527Contig1	CCTCAAATCCATTCCTTCTGG	TCCTTTGGATCTGTGTTTGATG	135	CAGAAG	36	6
CyEM-476	CL1537Contig1	ACCCCATTATTTTCCCCAAA	CGACATGATGAAAGCCGATAA	111	TCT	15	5
CyEM-477	CL1537Contig1	ACCTGGATATCGAAGCAGGTC	TGCTAATATACGCCTGGTGCT	111	GGA	12	4
CyEM-478	CL1537Contig1	CAACGTTGATTTTTCTTCGTG	AGCGATGAAACTCATCCAACA	137	TCT	15	5
CyEM-479	CL1540Contig1	GACCTGGATCGTTGACAGCTA	ATGGGTATCGGAACCTTCACT	131	ATCG	16	4
CyEM-480	CL1542Contig1	GATTGAGAATGGCAACCACTG	GGGTGACACATTGAGAGGATG	120	CCA	12	4
CyEM-481	CL1542Contig1	GCAGCGCCAGGAATAATATCT	AAGGTTTGGAAGAATGGGATG	130	CTT	12	4
CyEM-482	CL1545Contig1	TCGATCAATCAATCCTTCAGA	CATTTGCTGTAATCATCCTACAA	124	GAT	15	5
CyEM-483	CL1558Contig2	GCAGCACCAATCCTATTCAAA	GCGAACGTAACCACACTCACT	119	TC	10	5
CyEM-484	CL1558Contig2	TGATCACCACCCCACAAAC	AGACGGCATGTTGAGAGAGAG	122	TCT	12	4
CyEM-485	CL1560Contig1	TCTTTTTCGAATTCCATCCAA	GTGCTGAGTTGAAGGCGTTAG	133	TCT	15	5
CyEM-486	CL1566Contig1	ATGCTTTGAAAGAGGGAATGG	CTTGAACTACCACCACCACCA	121	TGG	12	4
CyEM-487	CL1566Contig1	GGAACCCATTTGATGTGTTTG	CATCTTCTCCTTGCTTCTTCC	105	TGG	12	4
CyEM-488	CL156Contig1	TTCAAGTTTTCGATTCGTTCG	ATGCCATATCGACCAGCATAC	107	TGC	12	4
CyEM-489	CL1574Contig1	CTTTTCCTTTCGCACACTTTG	GCCTGGTATGTTCCACTCTGA	123	AGGTC	20	4
CyEM-490	CL1575Contig1	CGGAGTTCCGATTACCTCAAG	CCTTCTTCGTCGTCTTCCTCT	110	TAG	21	7
CyEM-491	CL1578Contig1	GACAAGTCCAAGTCGGAGGTC	TTCATTTTGGATCATCCTACCC	131	ATG	12	4
CyEM-492	CL1580Contig1	ATAACATCCGTACTGCCACCA	GAACATAGAGCGAAGCCGTTA	117	TC	10	5
CyEM-493	CL1584Contig1	ATCCTACCTCCCCCTGTGTCT	TCAAACCAAACCAAACCAAAC	113	TTGAG	20	4
CyEM-494	CL1584Contig1	CCCTGTGTCTGTGTGGGATA	ACCAAACCAATCCAAATCAAA	128	TTGGT	25	5
CyEM-495	CL1587Contig1	CAAGACCCTGCATCTCTTCAG	TCATCTCCATTTCCACTTGGT	109	GAA	15	5
CyEM-496	CL1589Contig1	TCATTCTCCTTCTCCCCATCT	TCGCAAACTGTGAGAGAAACA	120	AC	10	5
CyEM-497	CL1589Contig1	ATCCAGATTTGGGTCTTGGTC	AAATTCCGAGTCCAGTCAGGT	113	TTTC	16	4
CyEM-498	CL1592Contig1	AATCTAGGTTGATCGCCACTG	CACCCTTTCCCTCTTGTCATT	116	CGT	15	5
CyEM-499	CL1602Contig1	GGAGGTCTGCAAGAATCAGTG	TGGGGTTTCTTCTTCAGGTTT	128	CCA	12	4
CyEM-500	CL1604Contig1	CATGTGATCCAAAGATGTTCGT	TTCCGATGACCAGACTGAGAT	118	ATC	12	4
CyEM-501	CL1609Contig1	TCAACTGGCTCATGGGAAATA	TTGTGCAGCAGCAAATTACAC	120	ATC	27	9
CyEM-502	CL1609Contig2	CTTGATTCAACTGGCTCATGG	GTTGTGCAGCAGCAAATACAC	120	ATC	21	7
CyEM-503	CL1620Contig1	ATTCGTTGCAATGGTAATTGG	GCTGATTTCTTGGTCGTTTGT	120	AAG	15	5
CyEM-504	CL1641Contig1	GGGCATATTTCGCTCTCTCTC	GGAAGAAATTGAACCCCAAAA	125	AG	10	5
CyEM-505	CL1641Contig1	TTTTGGGGTTCAATTTCTTCC	CCATGCATTTCTTTCATGGAT	105	GAA	15	5
CyEM-506	CL1651Contig1	CGCCTTCTTCATTGATGGTAA	CGATTGGAAGAAGAGGAGGAG	131	CT	32	16
CyEM-507	CL1652Contig1	AAGGATAAGGATGGGGTAGAGG	TTTGGGTTTGAAGTTGAGAGAAA	119	AGT	12	4
CyEM-508	CL1652Contig1	GAGGGGGAAAGTGAGTCAAAG	GGTTTGCTTTTTCTTCTGCTTC	125	ATC	21	7
CyEM-509	CL1659Contig1	AGAGCAGGGAAGAGAGGAATG	TCAAATTCACGTCCATGTTCC	121	AG	10	5
CyEM-510	CL1659Contig2	GAGCACCGGGAAACTAAAGAC	CGTTCCCTCTCCCTATCTACA	119	AG	10	5
CyEM-511	CL1659Contig2	CAGAAAGACACGGAAATGACC	TACCTCCTGCTTTCTCGATCA	121	AGAGAA	24	4
CyEM-512	CL1660Contig1	AAACACCCACTTACCCCAATC	GCGAATGAACAAGAACCTTGA	122	TCT	12	4
CyEM-513	CL1660Contig1	ACATGAAGGGATTCGATAGGC	CACAAGATCATCGGTGAAACC	122	AAG	15	5
CyEM-514	CL1660Contig2	CTCCTTCTGCTTGCCAAAAAT	GGATGAAAACGAGATCGATGA	127	TCT	12	4
CyEM-515	CL1676Contig1	CAGATCATCAACTGCACCAGA	CAAAGAAGAGCGACGAGAGAA	122	CAG	12	4
CyEM-516	CL167Contig1	GAATGAATGGTGATGGGAGTG	ATCGGCATCAGAACCATCATA	113	ATG	15	5
CyEM-517	CL1688Contig1	TCAAGATGCCAAAAGGAATTG	CCAGCAGTTTTTCTTGCTTTG	114	GGA	18	6
CyEM-518	CL1698Contig1	GGGAGAGGGACTGGGAAAC	GATTCCTCTGTGTTCGATCTCC	112	AGAAG	25	5
CyEM-519	CL1699Contig1	GAGCCAGAAGAGTAGGGCAGT	AGAATGGGGACGAGAGACTTC	123	AG	12	6
CyEM-520	CL1699Contig1	GAGCTTCCTCAGAACAGCAAA	ATCAGATCAGGACGGGACTCT	128	CA	10	5
CyEM-521	CL1700Contig1	CGATAGCTACGGGGAAGAAAA	CAACTTCACTTTCTCCGACCA	118	GAA	12	4
CyEM-522	CL1702Contig1	ATCGCCAAAAATCCCAAAAT	GTGTAACGGACAGGGGAGAT	123	CT	18	9
CyEM-523	CL1702Contig1	ATGAGGATATGGGGAGAGGAA	AAAGGCACACCCACCTGAT	115	GCAAAT	18	3
CyEM-524	CL1704Contig1	TCTCCTTTAAATTTCCCACCTC	AATGTGAGATTGTGTAGCGATAA	123	AAT	12	4
CyEM-525	CL1707Contig1	TCAGTAATCTTCACGCACTTCC	GCTTGATTTCAATGCTCTTGC	115	CT	20	10
CyEM-526	CL1708Contig1	AGCAACCCCAAATCTCTGTTT	AGATGGAGATGCAATCAAACG	138	TC	12	6
CyEM-527	CL1714Contig1	TCTCCATTCTTCCTCATTGATA	GCCAAAGCCATTGTAAGAAGA	107	CT	10	5
CyEM-528	CL1723Contig1	GCGCTTCATCCTGAACAAATA	GGCAACACAACCATGAGAAGT	117	TTGTGG	18	3
CyEM-529	CL1727Contig1	TTGCAGAAGAACAGAATCCAGA	CTACTCCTCCTGCTGCTGCTA	117	TA	10	5
CyEM-530	CL1731Contig1	TCTCCATCCTGATCCATGTTT	GCTCAACTTTTATGCTAATGACA	119	AT	10	5	GGGTC	20	4
CyEM-531	CL1731Contig1	CCAAAAATGGATTCCAAAACA	AAGAGGTTTTGATGAAGGTGGA	115	CTC	12	4
CyEM-532	CL1732Contig1	TCATGATGTATAAAAGAGGGAAA	CCAAGCATCTTCTTCTTCCTT	104	CCCTAA	18	3
CyEM-533	CL1734Contig1	CGCCAAAGGACTCGTAGTAGA	CATCACCGTCATCATCAACTG	133	GTT	12	4
CyEM-534	CL1735Contig1	CTAGACCGGAGAGCAAGAGGT	TTTGATGATGGTGGTGGTGTA	134	TGGCAA	30	5
CyEM-535	CL1739Contig1	CAGGTTTTAACGTGGGTCGTA	TTTGATACTCGCCGAAGAGAC	120	ATC	12	4
CyEM-536	CL1741Contig1	ACCCTTGTCACAGAGGAGGTC	TCGTTCAAGAAATCAGCGTAGA	120	TTA	12	4
CyEM-537	CL1743Contig1	TCCTCAAAACTTCCCATTTCA	GGGGGCATGATGGTAAACTAC	121	TG	10	5
CyEM-538	CL1743Contig1	TCCATATATCCGATGGCAGTT	GAGTTTCTTCTCGGCCTTTTC	119	AGA	15	5
CyEM-539	CL1745Contig1	TGCCTAAAGGTAAGGGACCTA	AGGTTTGCCTCATCAACAAAT	139	GGT	12	4
CyEM-540	CL1746Contig1	ATCGATCCTTTGTTGAAATGG	ACAGAAGATCAACGCAAAGGA	103	GAA	12	4
CyEM-541	CL1747Contig1	TGGCAACAAGTTGATCCATGT	CCCACTTCAAAAAGACGAAGA	111	TGTTTT	24	4
CyEM-542	CL1750Contig1	TGGAGATCGATATCGTGTGTG	TGCCTGTTTCTGATCCATTTC	137	TCA	15	5
CyEM-543	CL1750Contig1	CCGAAATGGATCAGAAACAGG	TACCAGTAACTGCCGTTTTCC	122	GAA	12	4
CyEM-544	CL175Contig1	TCATACTTGGGACTTGCCATC	CCTGGACTGAGAACAAACACC	136	TCATTT	18	3
CyEM-545	CL1764Contig1	ACAAAGCTGATCAACCCAGTG	TCTCTTCCTTCTTTGCCTCCT	120	GAA	12	4
CyEM-546	CL1764Contig1	TGTGGAACCTGAGAAGGACAC	TCAGATGAATCCTCGTTCTCC	120	TGA	12	4
CyEM-547	CL1769Contig1	CCCTTTGAGTCAGTGCTCATC	CCATAGCACCAGTGCTGAGTT	113	CTTCTC	18	3
CyEM-548	CL177Contig1	CGGTTCCCTTCACTTTCTCTC	GATAATTCTTCGAGGCAGGTTG	128	CT	12	6
CyEM-549	CL1781Contig1	TGAAATCAAGAAGGCGATGAT	CGTTCCGATGACCTTATTGAA	118	GA	10	5
CyEM-550	CL1781Contig1	CCAATCAAATCCACCCTCAAT	GGTTGTTCTTGTCGTTCTTCG	125	CAC	21	7
CyEM-551	CL1782Contig1	TCAAGAAAGCAGATGAAGGAAA	TTGCAGCATAATCTCTCAACG	118	AAG	12	4
CyEM-552	CL1785Contig1	CGAGATCAATGCAGTCAATTATG	TTCCTTTTTCAAATCCTGCTG	140	TTC	12	4
CyEM-553	CL1787Contig1	TCTGCATAGGTGGTTTCTTGC	CGCAGTGATATTGCGTCCTAT	114	AT	10	5
CyEM-554	CL1788Contig1	CCGAAACTGCAGAGGGATTAT	GGTCAATGTTGACTTCGTGGT	126	TC	24	12
CyEM-555	CL1791Contig1	CGACGGAGGAAAAGAAAACTG	TAGGTCTCGACGCTCTTCTTG	130	AAG	12	4
CyEM-556	CL1792Contig1	CGGGGCTGTTTTCTTTTACAT	AGAAGGAGAACGGAGATCAGG	130	TC	30	15
CyEM-557	CL1795Contig1	CCTCCGAGACTTAACCCTCAC	CGTTTACGAGCAGATGCAAAT	125	TG	10	5
CyEM-558	CL1795Contig1	TCTGCTCGTAAACGATCATCTC	TAACACAACCCACAACCACCT	133	AG	10	5
CyEM-559	CL1795Contig1	GGGGACAAGGGTATGTTGACT	ACCCCAAGCGAAAATTACAAC	120	GGA	15	5
CyEM-560	CL1795Contig1	TCTTCCTGCCAAGTTCTGAAA	GAACGCTGTGAGGGTTAAGTC	123	TCC	15	5
CyEM-561	CL1805Contig1	CCCCAAATCAATTTCCATTCT	CTTCCCATAAACCCATTACGG	117	AG	10	5
CyEM-562	CL1813Contig1	CTTCCAAATTCTCCCCCAACT	TCGTCATGGCGTTACAGATAA	116	ATC	15	5
CyEM-563	CL1815Contig1	GGGGACCCGTCACTGAAT	TGCAGAAAACAAAGATTCTGCT	108	TC	10	5
CyEM-564	CL1815Contig1	GGACCCGTCACTGAATCTTCT	GAAAACAAAGATTCTGCTTTGAA	102	CA	12	6
CyEM-565	CL1818Contig1	GCTTCCAACCCTCTTATTGGA	CGGAAATCAATCGATACAACG	102	CT	12	6
CyEM-566	CL1829Contig1	GGGTTGGACTGTGATTGAAGA	AGGTCCCTGCCCTTTTTATCT	119	ACGA	16	4
CyEM-567	CL1841Contig1	AGCTTCTCGCTTCCTTACTCG	TTTTCCATGCCTCTACAAACG	122	CCG	12	4
CyEM-568	CL1848Contig1	TGCACCCATTCCTCTGTTATC	GTTGGGCTTATGGCTAGGAAG	132	AG	22	11	GA	10	5
CyEM-569	CL1854Contig1	CAGAAAAGGGTACGACAGACG	CGTTCTCTCTCGTCATGAACC	111	ACC	12	4
CyEM-570	CL1860Contig1	TGCAGGCTGTTCTACTCATCC	CGCCATTATAAGCAAAAGCAG	125	CTAACC	18	3
CyEM-571	CL1862Contig1	GGAGGGAGAGGAGAGAGAAGA	ATGGCGCATATAAGGGAGTTT	130	GA	10	5
CyEM-572	CL1872Contig1	TCAAACAAAACCCCATAACCA	GATATTTCCCAAGCACACGAA	122	TCA	12	4
CyEM-573	CL1873Contig1	GGAACGACCACACACTTGTTC	CCTCTGACAACCCTATGTAATCA	122	TTTCAT	18	3
CyEM-574	CL1876Contig1	GAGATTTTCCCGGAGCTTTTA	TTCCTATATCCACCGTTGCAC	104	GGCAGT	18	3
CyEM-575	CL1878Contig1	TCAGCAAAGAGAAAGAGGGTTT	TCATGGATTGGCATGATTACA	114	CT	30	15
CyEM-576	CL1888Contig1	CAGATTTCTTGTTTTGCCATGA	AAGTGGGTGCCATTGATACAG	116	CAATTT	24	4
CyEM-577	CL188Contig1	GACGCCAATTCAACAAAAGAA	AGGTCCGATGATGAAGAGGAT	120	CTT	15	5
CyEM-578	CL1896Contig1	AAAGGTGGAAACCCGAACTC	ATTCTTCATGCCAACACACCT	127	GAA	12	4
CyEM-579	CL1897Contig1	AACCAAACAACCAAACAGACG	AAGTCGATAGCAACCACCAAA	106	TGA	12	4
CyEM-580	CL1901Contig1	CCCATACTCACACGATCACG	GATCCCCCAAAAGATAATTCG	110	TG	36	18
CyEM-581	CL1901Contig1	TGTGTGTGTTGAGGGCAGATA	ATTCGTTCATTCCAATTCGTG	127	GA	12	6
CyEM-582	CL1906Contig1	GTGGTGCCCAGTTTCACTAAA	CCCTAAAAACCAAAACGACCT	116	CT	10	5
CyEM-583	CL190Contig1	TGTTTTTCATGGTGATGGACA	AAGCTGCCCTCACATTTTATG	129	TGTGTA	18	3
CyEM-584	CL1913Contig1	TCATTTAGAAACAAATCTTCTGC	TTCATCCTTCATATCTTGTTTCA	113	AT	10	5
CyEM-585	CL1924Contig1	GTGATCCATGCCCAAAAGTAA	GTCATGGCGATCTTCGTAAAA	121	TGA	12	4
CyEM-586	CL1932Contig1	CACAATTTCTCCCACAGAAGA	GGTGCAATGGCTGCTAGATAC	115	AG	16	8
CyEM-587	CL1935Contig1	GGGAGAAGGGCAGAAGAGAT	ATCCACGATTCTCTTCCCAGT	117	AAG	15	5
CyEM-588	CL1940Contig1	GCCCATCTTGAACAACAGAAG	CCGTGTCCTTCAACATCATCT	119	GAT	12	4
CyEM-589	CL1940Contig1	GCCGCAGATGGTGACATAGTA	TCATTAACGCGAGGAAAAAGA	122	CACCC	20	4
CyEM-590	CL1942Contig1	CACAACCACAAGAAGTCGAGA	GATCCTTCCACGAAGCCTTAC	112	TCT	12	4
CyEM-591	CL1943Contig1	TGGGTAAAGGAACAGGGAGTT	GATACGCACAAGCAGAGCAG	117	AC	10	5
CyEM-592	CL1945Contig1	AGGAGGAGGTTGTTGTTCCTAA	TATTGGGGTGAGAATCCATTG	108	CCT	15	5
CyEM-593	CL1951Contig1	CGCCAATCTCAACACTAATGG	TGACGCTTTGGAGAAAATCAG	116	GGCGGA	18	3
CyEM-594	CL1953Contig1	CAGGAGACACCAAACAACCTG	AACAGGAGTTATGGCAAGCAA	124	GGTGCT	48	8
CyEM-595	CL1957Contig1	CCCTAGCTACCAGTTTCTTCACA	TTTTTAGGAGGGAATGGGATG	139	CATCTT	18	3
CyEM-596	CL1959Contig1	TTCTTGTGTTGTGGGAGATCA	GGAAGGATATGAGGGTCAAAGA	116	CT	10	5
CyEM-597	CL1969Contig1	CTGTGCTGTGATGGGTTTTG	CTGGTTGCTGTCTGTGTAGCA	118	AAC	12	4
CyEM-598	CL1969Contig1	CACCTAAACGGCTCCTACACC	CCGTTTAAGGAAACCGATCA	120	CATCTT	18	3
CyEM-599	CL196Contig1	CTCGCCCTTGAATTCGTTAGT	AGATGAATCGCAGTGATTTGG	119	AG	14	7
CyEM-600	CL196Contig1	GAGGCCTACATAGCTCACACG	CTGTCTCTATGCACGGGTGTC	132	GGT	12	4
CyEM-601	CL1979Contig1	AGGGCTCAGGAGGATTCATT	AGGAATAAGGGGTTGTTGGTG	120	TC	20	10	ATGGCC	18	3
CyEM-602	CL1980Contig1	TCAACGCCTTGACTTATTTGC	CGGCAGTTTTAGCATCAGTTT	121	CGA	12	4
CyEM-603	CL1983Contig1	ATGGGAATCACATTTCACAGG	CTCCCTTTTCAGTATCGGACA	126	GAG	18	6	GAA	15	5
CyEM-604	CL1993Contig1	ATAACCAACCCTCCGTCTCAC	TGCGTTTAGCTTGACGAAACT	121	TC	12	6
CyEM-605	CL1998Contig1	TGGGTATGATGATGGAGAAGA	GATGCTCGATCAGCTTCATTC	124	GAG	12	4
CyEM-606	CL1998Contig1	GGTGTTCACAAAACCTGCATT	GGGATCCCTTCATCAACTTGT	105	GAAGAT	18	3
CyEM-607	CL19Contig1	TCGAGAAGCTCATCGAAAAGA	ATATCACCAGGCAAACCACAA	138	TGGT	16	4
CyEM-608	CL2002Contig1	CACCGATCGAGATTGGAAATA	GCCGACTCCATACATCAACAA	110	GT	10	5
CyEM-609	CL2003Contig1	GGCACAACAGAAGACGAACAT	CCAGATCTTCGATTCATTTCC	127	TC	10	5
CyEM-610	CL2004Contig1	CCACAGAGATGGATCTTGATGTT	TTGAGCAAAGAAGGCAATGAT	118	CTG	12	4
CyEM-611	CL2005Contig1	ATGGCGGTTCTTCTTCAACTT	TTTGTGGGTCGAAAGAGATTG	129	CAT	15	5
CyEM-612	CL200Contig1	CGGTCGAAAAGTTCTGAGAGA	TCCATTAGCCATTAGGGTTCA	126	TTATGG	30	5
CyEM-613	CL2014Contig1	GTAATGCCGGTTGAGCTTTTT	CACATCCCTTTTTCCCTTTTT	100	ACT	15	5
CyEM-614	CL2017Contig1	CTCGAAAACCCTTTTTCGTTT	CGATTGAGTCGATAAAACAATCT	113	AG	10	5
CyEM-615	CL2017Contig1	ATGTAATCCGCCCTACCAAAG	GGTGGAGCTCTGATGATGTTC	133	AGG	12	4
CyEM-616	CL2020Contig1	GTTGTCCAAAGCAAATCCAAG	TAACGATCTCCAACAGGAAGC	116	CA	16	8
CyEM-617	CL2021Contig1	TGGCTGAATCCATCAGTTTCT	AAATGGGAGTCGATGATTTTG	122	CCA	18	6
CyEM-618	CL2031Contig1	ATAGCTCGCAGAACTCCAAAC	ATCAATGGACGTCGTCTTCTC	114	TTTA	16	4
CyEM-619	CL2037Contig1	CCACCCACACCTTCTTCTACA	TGTGTCCGATTAGATCCCAAG	126	CT	40	20
CyEM-620	CL2037Contig1	CACAACTCGAATCGGAAACAG	GTACCGACTGATCCGGAAAGA	120	CCTCCG	18	3
CyEM-621	CL203Contig1	ATGGGCATGCTAGATCAGGTA	TCTCCATTTCATTCGAAGCAT	136	TGA	18	6	GAA	18	6
CyEM-622	CL2043Contig1	CTCTTTCCAGGGTCCATTTTC	AAGGAAAGCAACACTAGTAGCAA	120	TTA	12	4
CyEM-623	CL2047Contig1	GGGACAAGCACTGAAATATCG	GCAGAGACCATAGCTCCTCCT	102	AG	32	16
CyEM-624	CL2055Contig1	ATATATGGTGGGGGAAAAAGG	GAAAGACACAAGGAACGTCAAA	114	GTGTC	20	4
CyEM-625	CL2059Contig1	AGTTCTCGTTCGTCCTTTCGT	CCTTCAGTTTTTGCTTCTCCA	127	GA	10	5
CyEM-626	CL206Contig1	CCATTAAAAGCTCCACCACAA	GAATTGGAAGAGGCAACCATT	116	TC	10	5
CyEM-627	CL206Contig1	CAATGGTTGCCTCTTCCAAT	GAACGTTATACGCCGATCTGA	123	TCG	15	5
CyEM-628	CL2078Contig1	AAAGGAGGTCCCTTCTGGTTT	ACCAAACATAACACCCCGAAT	134	GT	10	5
CyEM-629	CL2079Contig1	CTGTCAACAGCTTCAGTTGGA	TGATAGAATCGGGGTGAACTG	111	GCT	15	5
CyEM-630	CL2089Contig1	ACCCACTCTCCAACACAAATG	TTTCCAGCAAATTAGGGTTCA	115	TTC	15	5
CyEM-631	CL2096Contig1	GCCAACCTTATCGGGTATCTG	GGGGGTAACGATATCTGGATT	120	TC	26	13
CyEM-632	CL2099Contig1	AGTCAGCGGAAGAGAAAGAGG	CGTCCTTGGGTTTTCTCTTGT	118	GAC	15	5	GAA	15	5
CyEM-633	CL2105Contig1	CGGGGATTTCACCTCATTAAC	GGCCAAGAGAGCCAATATCAT	127	CT	34	17
CyEM-634	CL2106Contig1	CCCTACACAAAACCACACACC	TCGGGTGATTTCACTGCTTTA	131	GTG	12	4	GGT	12	4
CyEM-635	CL2114Contig1	GACGACGGGGATGAGGAG	TCGTCTTCGTCGTCTTCTACC	110	GAT	12	4
CyEM-636	CL2114Contig1	AGACGACGAAGACGATGAAGA	ACTCTGTTGGTGCATCCTCCT	131	CGA	15	5
CyEM-637	CL2121Contig1	GAAGGCGAAGAAGCTACAAGC	TCAACTTCTTCTTGCCTACCG	119	CAAGAA	24	4
CyEM-638	CL2124Contig1	CACGGAGGTTCTTCGTTTACC	GAGGAGGGACCAAAAACAGAG	116	TCCACC	18	3
CyEM-639	CL2143Contig1	TTCGACGTGTATGTGAACGAC	TGAAGTTGGTCTTGCTCTTCG	124	CA	12	6
CyEM-640	CL2144Contig1	GACTCATCATCGACGGAAAAC	GCATCAATGTAGGTTCCACCA	125	AGA	12	4
CyEM-641	CL2144Contig2	TCGAATTTGGAGAAACAGTCG	GGCTGCTCAATCTCTACCTCA	122	AGA	12	4
CyEM-642	CL2145Contig1	CTCTATGGACTCCGACGTCAC	GCATTCCACTTCTTGATTTCG	117	CTT	18	6
CyEM-643	CL2146Contig1	TCAGATCCTCCGTTTTCTTCA	TGCTGGTTCAAATTTCTTCTCC	140	CA	10	5
CyEM-644	CL2148Contig1	CGATCATCAACGACAACTTCC	GATTGTTGAAAAATGCGTCGT	120	TCT	12	4
CyEM-645	CL2155Contig1	GACTATTCCGAGCTTGTGACG	TCGGCAGATGAAATTGAACAT	128	TA	10	5
CyEM-646	CL2156Contig1	TCTTATCCTTGCCACAGCATT	CGACTGTGTCGGAGGAATCTA	117	CCA	12	4
CyEM-647	CL2158Contig1	AGCTTTCAGGGGTGTGACAAG	GCTGCAATGATTTCTGCTTTT	137	GCT	15	5
CyEM-648	CL2161Contig1	TGGGAGGATGATGAATTGGTA	TGTCTGAGCCAAGAATCTGCT	118	TGA	12	4
CyEM-649	CL2162Contig1	GGGTCGATCTTTGCCATTT	TGTTGATGTACGGGTAACGTG	117	CA	10	5
CyEM-650	CL2163Contig1	GGGGGACCAGAGGATTTTG	CTTCCATTGATGAATAGCTTCG	111	GTCGCC	18	3
CyEM-651	CL2166Contig1	TCAATCTACAAAACCCCCTTTG	TGAAGACGATGGTTTTTGGAG	118	CTT	15	5
CyEM-652	CL2173Contig1	GGAACGCGATTACAGGCTAGT	TGACAGAGACTAGAGGAGAACCA	118	TC	12	6
CyEM-653	CL217Contig2	GACCGCTTCCAAATATGTTCA	ACACAAAACCAGGATGCAAAT	126	ATGG	20	5
CyEM-654	CL2185Contig1	CGGGACAAATTTATTGGAATG	GACAATTGAGGGTCTGTGAGG	120	TCT	12	4
CyEM-655	CL218Contig1	CGGGACAAAACACAGAGACAC	CAGGTTTCATGATCACCATCAC	119	CT	14	7
CyEM-656	CL2190Contig1	GTGCGATTATGGAGACAGAGG	GAGTTGCTCGCCACTGATAAT	128	GCA	12	4
CyEM-657	CL2193Contig1	CACCACACACACACTCTTTCTCT	TCCTATGCCTTTCGATGAAGA	135	TC	16	8
CyEM-658	CL2194Contig1	GGCTGTAAACCATGAACTTGC	CCCAAGCTCTAAGCTTCCTGT	122	TGA	12	4
CyEM-659	CL2194Contig1	CTCTGAACAAGTGCCCTCATC	TCATCATCAGCAAGTTCATGG	135	AGAGGT	18	3
CyEM-660	CL2198Contig1	GGGGACACATAAGCTCGAAAT	TGATCAAAGGTTGTGGATATGG	126	CTC	12	4
CyEM-661	CL2198Contig1	TAGAGGGTCATCAGCAGTTCC	ATGAGATCCCACCAATTCCA	124	TGGAAC	30	5
CyEM-662	CL2198Contig1	CTGGAACTGGAACTGGAACTG	CAGCTTTCAACAAACTCATCCA	135	TGGAAT	18	3
CyEM-663	CL2208Contig1	GCTTTTGGCGTAGCATCTCTA	CCAGACCTTATACTCGCACCA	122	CGCCAC	18	3
CyEM-664	CL2211Contig1	GGGGTTGTGACTTTGTTGTTG	TCCATAGCAGAGCCAGACAAT	134	TACCAT	18	3
CyEM-665	CL2214Contig1	CTGCTGCTTGTGTTCTTGTTG	AAAGAGAAACCCAGGTGGAAA	113	AAG	12	4
CyEM-666	CL221Contig1	AAAACGCAATCAGAAACAACG	CGATTTGAGTCCTCCGTATATGA	120	GA	10	5
CyEM-667	CL2221Contig1	CGATGCACCATCATGTAACC	AAATGTTATGCTGCTGCTGCT	136	TGT	12	4
CyEM-668	CL2221Contig1	TTGATGTTTGTATGTTGTTGCTG	TGAAGCTCCTGAAACTGTGTTG	106	CAG	21	7
CyEM-669	CL2222Contig1	GCTCAAATTGTTGCTGCTTCT	AATAACATCTTCACCCGCAAC	132	CGG	12	4
CyEM-670	CL2224Contig1	CAAGAAAACCCCAATTCGTTT	TTTTGCCAAACTCGTAGTTGC	119	TGC	12	4
CyEM-671	CL2228Contig1	GTAGACTCCCTCCGAAACCAC	ATACTGACACCGACACCGTTC	124	GAT	12	4
CyEM-672	CL2231Contig1	CCTCCTTCCTTCCCTAGATGA	GACGATGAGCTTTGCGATAAT	121	CAACTC	24	4
CyEM-673	CL2235Contig1	TTCTTGGGGATCAAAAAGGAT	AGTAAGCATCCACCAGGTGTC	111	TC	10	5
CyEM-674	CL2259Contig1	GGATGGGTCCTTATCTTTTGC	CATCTGGTGGTCGATCACTTT	114	TCTCCA	18	3
CyEM-675	CL225Contig1	TGGTTGGGTACCTTATCAAGC	CCATCTTTAAGCAAGCAAACC	119	AGC	12	4
CyEM-676	CL225Contig1	TTCGAGTGGTTTTCCGATATT	AAATCCACAATTCCACTGCTG	124	AGAAGC	18	3
CyEM-677	CL2274Contig1	GCCTTTTCTCATTCATCTACGC	TGGAATGAAGCAAGAGAAGTGT	100	TA	10	5
CyEM-678	CL2278Contig1	GCTTTTTATGCCATCGTTGAT	TTCCTGTACAAACCGCCATTA	130	TCT	18	6
CyEM-679	CL2280Contig1	GAGCATTCCCAAAACCAAAC	CGAAAGATCAATGAAGAAACGA	110	CTCTT	20	4
CyEM-680	CL2281Contig1	GAGCTTGCTATTGGAGGAGGT	ATCGCCATCATCAAAGTCATC	120	GAT	12	4
CyEM-681	CL228Contig1	TTTGGCAAAGAAGCAAGAGTC	GCTCCTTTTGCTGATCCTCAT	116	GAA	12	4
CyEM-682	CL2290Contig1	TGATCAACAAGAAAACATACGG	GCTGCAATGCAACTAACATCA	140	TGA	30	10
CyEM-683	CL2299Contig1	ATGGATCGGATGGTAATGACA	GATGATTCAGTTTCGCATTCC	132	ATG	12	4
CyEM-684	CL2300Contig1	CCACCTCCGATCAATATAATCAA	GCATTAATCTGCTTCCTCCAA	136	TGA	18	6
CyEM-685	CL2301Contig1	CAAAGATTTGATCCCCTCTCC	CGGTTAGCTGGTGAAAAACAC	113	CCA	12	4
CyEM-686	CL2303Contig1	TGCTATGTGAGTCCATCCTTCA	CTTACCTCATCAGAGTGGAGACA	126	GAT	21	7
CyEM-687	CL2307Contig1	AGTCATGGCAGAACCATCATC	TGTGTACCCCATTTCTCCGTA	105	AGC	24	8	GCATCG	18	3
CyEM-688	CL2307Contig1	ACAGCTTGTCGGAATTCAATG	CAACTCCTACACCAAAAATCTGA	132	CTGCTA	24	4
CyEM-689	CL2318Contig1	GAAACTTGCTCTGGTGAGAGG	TGAAACATTGTTGCCGTGATA	129	AG	34	17
CyEM-690	CL2325Contig1	AGGGTGTCGTTGAGGATGTTA	TGAACTCTCACTCCCACCTTG	122	ACG	12	4	CGA	12	4
CyEM-691	CL2325Contig1	TGGGGTCTGTTATGGGAAAAT	TCATCACCAGATCGATGTCAC	120	GAG	12	4
CyEM-692	CL2338Contig1	ACCTTGAGGATCCAAGCAAGT	GTCAGCAGGCTCTTCCTTCTT	119	GTG	12	4
CyEM-693	CL2347Contig1	CCCCGCAGAAATGAAATCT	AACAAGTGCTGAAACGGTGAA	120	TCT	12	4
CyEM-694	CL2348Contig1	AAGCTGGGGAAATGAAACTCA	CCGATGGCTCAGAATACTCCT	128	GGAAAC	18	3
CyEM-695	CL2349Contig1	AATTTTCAGCCATCATCAACG	GTCATAGCCATCAATGGGAGA	114	ACC	21	7
CyEM-696	CL2353Contig1	TGATAACGCTCTGCTTCCACT	ATCGTCTTCCTCCTCTTCCTG	121	ACG	15	5
CyEM-697	CL2357Contig1	CGCAGTTACCAGATACCAGGA	TGATGGAGCTGAAAGGATGAT	124	GA	16	8
CyEM-698	CL2358Contig1	CGGACTCTTGGGCATTTGTAT	GGGTTTCACTTTCCAAAAACC	130	GT	10	5
CyEM-699	CL2358Contig1	AGCCTCGTCCTTACACCATGT	CTTCGTCTGCTACATCCCATC	127	CAA	12	4
CyEM-700	CL2358Contig1	CACAACTTGCACAACAGCAAC	TGAAATCAGTCGTCTGCTCAA	126	CAGCAA	18	3
CyEM-701	CL2358Contig1	CCACAACACCAACAACAACAA	AGTCCGTCTTCGTCTGCTACA	111	ATGGCG	18	3
CyEM-702	CL2363Contig1	CTCCCTCCAGAAGCTCAATTC	AAGAAGCAAGTGATGCGAATG	117	AGT	12	4
CyEM-703	CL2364Contig1	GGTGTTGCTGGTGCATTACTT	GCGAAAATAGTTGTGGGTCAA	121	GGT	12	4
CyEM-704	CL2365Contig1	CGAAGTGGTTGAAGAGAAGAATG	CAAAATCGTCACTGCCTAACC	122	AAGAGC	18	3
CyEM-705	CL2366Contig1	GATCAAAGAAGATCCGTGGTG	AGAAGTTGCACCAAAACAACC	121	AAG	12	4
CyEM-706	CL236Contig1	CAGCATCAAGAAACCGAAAAA	GACACGAATCCATCCTCATTT	121	TG	10	5
CyEM-707	CL2374Contig1	ATCTTCCCGATTTCGATGAAT	TGTGCTCCTCTTCCTCATTGT	120	AGACGA	18	3
CyEM-708	CL2377Contig1	GTTTTGGCTACGCATGTGTCT	TCGAGCAAGACGATCCTAAAA	120	GT	10	5
CyEM-709	CL2380Contig1	TCTACCAGACCCCATCAAATG	CCACCCTTTGAGCTTTTAGGT	121	GCT	12	4
CyEM-710	CL2394Contig1	ACTGGCTCACCCATAATGACA	GGAGTCGTTTAGCGAACTGAA	121	TCAACC	18	3
CyEM-711	CL2398Contig1	TCAGTCACAAGTTGGATAATGTG	TTGCAGCAAATGTCTACCTATT	137	AT	10	5
CyEM-712	CL2399Contig1	TATTCGTCGCATTTCTTTTCC	TTCTTCAAGCAGCAAGTGGTT	119	TC	20	10	CAA	12	4
CyEM-713	CL2403Contig1	CTTAGACGAGGGCGTTGATCT	TTTATGAAGCAGCAGCATTTG	114	CT	10	5
CyEM-714	CL2404Contig1	TCATTTGTTTGGACTGTTTTTCC	GCTGCTCGATTCAACCAAATA	133	TC	10	5
CyEM-715	CL2408Contig2	GGATCCAAAACCAGAAATCGT	GGTCGTGGAAGTGGTGGTAAT	112	CCA	12	4
CyEM-716	CL2410Contig1	CAACAGGGCTATCCTTCTCAA	ACAGCCTTCTAGGCAACCACT	120	CTC	12	4
CyEM-717	CL2413Contig1	GGGATCTTCAGTTTCGAACG	TTGCTTTTGGGTTTATCTGAA	112	TC	16	8
CyEM-718	CL2414Contig1	TCGGCTAGCCACGATAAGAT	TGATCCATTCTTCTACAACATCA	116	TATGAT	24	4
CyEM-719	CL2422Contig1	CATGAAGCTCCCCATAAACTG	TGTTTCCTTTGGGTTTTCTGA	133	CTA	12	4
CyEM-720	CL2425Contig1	ATAGAGCCGGTCTCCCAAAAC	TCACAAACACAATGGACATGC	107	TGGTA	30	6
CyEM-721	CL2426Contig1	GCGGGACTCACTTGATTACAT	GCTCCCAAGAAGTAGAATCAGG	110	CTT	15	5
CyEM-722	CL2426Contig1	AAGCTCCTTTCACTGCTTCCT	CCAACTCCTCCGATAACCAAT	137	CAT	18	6
CyEM-723	CL2427Contig1	TTTTTCCTCTCCCAATTCCAT	CAACAACCGGAAACCCTAAAT	110	GA	18	9
CyEM-724	CL2428Contig1	ATAAGTCAAGCACTGGCAACC	CCTGCTGCAGAAAAATCAAGA	130	GAT	15	5
CyEM-725	CL2429Contig1	TGTCCAGTGACCGTTGTTAAG	CAATCAAGAAAACCAACCAACA	131	GT	14	7
CyEM-726	CL2430Contig1	TGGTGGTGGTTGGTATCTTGT	GTTCGCTGCTGCAACTTGT	122	GTG	15	5
CyEM-727	CL2432Contig1	CGTCATCGGAACTTGTTGATT	AAATCTCCGGCTGAATACTCG	117	TCT	12	4
CyEM-728	CL2435Contig1	GGTTCGATTGGGATCTTGATT	CCAAAACTACACGATACAACGAT	121	TGGAAT	24	4
CyEM-729	CL2439Contig1	CGCAACCATCAAATCAAAAGT	CAAAGTAGACGGCGGTATCAA	109	GCCGCA	18	3
CyEM-730	CL2440Contig1	GGAGAGGGCTAAAGCTGAAGA	TATCAACGTGCCCAAGATTTC	115	AAG	12	4
CyEM-731	CL2443Contig1	CGAAAAGGAAACCCTTTGATT	AACCCCTTTCTCCCTTGATTC	140	TGA	12	4
CyEM-732	CL2447Contig1	TACCGTGCAAATTTCTCAACC	CGTAGCATTCTCCTCACTTGC	120	TC	10	5
CyEM-733	CL2448Contig1	ATTCAGCATCGCAGAAAGAGA	GATTCATGACCCTGATTCAATG	120	CTT	15	5
CyEM-734	CL2452Contig1	TGACGAGCCTAAGACAACACC	GGGTTTAGCGGATTCTGTCTC	127	CAC	12	4	CAG	15	5
CyEM-735	CL2453Contig2	GGGGTCTCAGACATGAAACG	CCTCCAGAATACAACAGTGCAA	119	TC	10	5
CyEM-736	CL2457Contig1	GAGAAGCTGTTCTTGAAGGAGTT	CATGTATACCAACCAAAGAAACC	122	ATG	15	5
CyEM-737	CL2468Contig1	CACTGTAGGGGTGTGTGTGTG	ATGTGAGCTCGGCATTTATTG	118	ATCTCA	36	6
CyEM-738	CL2468Contig1	CACATCTGTCTTCCCTTCCAC	CGGAGCTTTAGATCACGTCAC	115	GAAAGA	18	3
CyEM-739	CL2469Contig1	TTCATCCTAGTCTGCGACGAT	TGAATACAGGAATGGGGATGA	117	CAATTT	18	3
CyEM-740	CL246Contig1	TGGGAATAGAGTGTGTGGTGA	ACTTGTCCCCTGATTTGGAAT	128	AG	10	5
CyEM-741	CL246Contig1	GCAACATAATTAGCGGTGGTT	GCAAAGTGTTTGCTGACTGACT	108	GT	10	5
CyEM-742	CL2471Contig1	GATAACGACACCTTGCCTGAG	AATCGACACCTTCTCCCTCAT	115	GAA	12	4
CyEM-743	CL2471Contig1	ATGAGGGAGAAGGTGTCGATT	TTCATTATCCCTTTCCCCTTC	121	GAA	12	4	GAT	12	4
CyEM-744	CL2475Contig1	GCGGGAATAGTCGGTTCAAT	ATAACGCACCTAGGGTTTTCC	123	TC	10	5
CyEM-745	CL2476Contig1	ACCCTACGAAATGGAGCAAGT	CGGTGAGTGAGCTGTTCTGTT	131	CGA	12	4
CyEM-746	CL2480Contig1	TTATGCATCCATTGAAGAAGC	CACATTGTGTTGAAAATGACAA	124	TCTGCT	18	3
CyEM-747	CL2483Contig1	ATAATTTATCGGCGATTTTCG	GAGAGGAATAGGGGACACAGG	118	TCCGAT	18	3
CyEM-748	CL2484Contig1	CTCATCGCATCTTCTTTCACC	TTCGTGCTTACCCTTGTGAAT	129	AG	14	7
CyEM-749	CL248Contig1	TCATGATGGATTGGATTCATGT	TCCACATTAAGCATTCAACAGC	107	TTGTGG	18	3
CyEM-750	CL2492Contig1	TGCCACATCGCTAATCTCTTT	TGGTAACAATGGAAGACGAAGA	100	TCTGCA	24	4
CyEM-751	CL249Contig1	CACACACGACGAAGAGAGGAT	GCGAAATACGAGGGTAGGAAG	128	TCT	15	5
CyEM-752	CL2501Contig1	GGGACATCAAACCACTTCACA	CACCATTCAGCTTCTCCATGT	120	AAGA	20	5
CyEM-753	CL2503Contig1	TAAATGGCGTCCTCATTTTTG	GAAGGAGGGGAGACACAACTT	116	TC	10	5
CyEM-754	CL2506Contig1	GTCATTTCATCGCGTCAAGTT	AAACCGAAGGATTGATTTCTCA	119	AT	18	9
CyEM-755	CL251Contig1	TAGCTGGGTTTATGTGCATCC	TAATCTGCAGGTTGGAAAGGA	116	CCA	12	4	CCA	12	4
CyEM-756	CL251Contig1	TCCAAAGAGCAAATCATTCGT	CTTTGGAAGAAGGATTTACAAAA	123	CCATTT	18	3
CyEM-757	CL251Contig2	GCAAACGTTGGATTTGATATG	CAAACTTTGGAAGAAGGATTT	118	CATTTC	30	5
CyEM-758	CL2522Contig1	CGATCATTCATTGCAAAAGGT	ACCATCTTCGCGTTGTAGAAA	116	CTTC	28	7
CyEM-759	CL2523Contig1	TCCACTGTTGTTGTTCAATGC	AGGAAACAGAAGGAAGCAAAG	140	TAT	12	4
CyEM-760	CL2524Contig1	GAAATGGATTGGATCATGGTG	CAAATTGTACGGAAACAGAGAGA	140	AT	10	5
CyEM-761	CL2525Contig1	CCCAACTGAATTGCAAGATGT	CCCCTTGGATTACACGAATTT	128	AAGA	20	5
CyEM-762	CL2526Contig1	TGGTACATGACAATTCTCTTTGG	GGTGTGAGAATTTAACGGTTGG	132	CT	24	12
CyEM-763	CL2526Contig1	CATATATGTTCTCCGCTGTTTTT	GCTTGAATCTCCTGCTTGCTA	119	ACC	12	4
CyEM-764	CL2526Contig1	CATTAATGGCTACCACCACCA	GAAGTGCTCTGAGCTCCACTG	120	CCA	12	4
CyEM-765	CL2526Contig1	CCCACTTCTGTTCTTTTCTCCA	GGTGGTGGTGGTAGCCATTA	122	TTTA	16	4
CyEM-766	CL2531Contig1	TGACAGAGGCCATAGATGATG	GGGAGCTGATGATACCTGTGA	122	TGA	12	4
CyEM-767	CL2535Contig1	GGTCCGCCAAGAAGGTAAATA	CCAATGCACATCATCATCATC	128	ATC	12	4	CATA	20	5
CyEM-768	CL2535Contig1	GCTTGCTTGAAGTAAAGGGTGT	AGGTTCTTGAAGCATCATCCA	121	ATG	15	5
CyEM-769	CL2547Contig1	CAAGTTCAGTTCGGCAGTCTC	TCCCCTTTTATAACACACACACA	128	GT	10	5
CyEM-770	CL2547Contig1	ACGTTTGATGTTTCGTGTGTG	GCAAACTACTAGAGGGAGGGAAT	116	TG	10	5
CyEM-771	CL2549Contig1	AATCGACTTATGGGTTCCCTTT	TTGGAAGGCAAAGTTACAAGA	134	AT	10	5
CyEM-772	CL2552Contig1	TGGCTTCATCTTGTGAAGTTTT	CCATTTAAAGAACAGAAACATGA	107	ATG	12	4
CyEM-773	CL2561Contig1	AGGCCTTCCAGTTCTTGTCTC	AAGAAAGGGTGAGATGGGTGT	138	TC	28	14
CyEM-774	CL2562Contig1	ATCATCCCTTGATGCTCACTG	ACGCATAGTGCCAACATCATC	124	CT	10	5
CyEM-775	CL2562Contig1	TTTGTGGTGGAATTGAACTCT	GCAGCCATAAACACAAGTGG	125	TG	12	6
CyEM-776	CL2562Contig1	ACCGGAAAACATACAGCAATG	TGCCTTCTAATCGGAAAGGAC	115	ATG	12	4
CyEM-777	CL2572Contig1	CGTGGGAAACATCACCTTAGA	CTAAAGTTGCTCTCACACACACA	123	AG	10	5
CyEM-778	CL2576Contig1	CCTCGTCATCACTGTCTCTCC	CTGCTGCATAAACCCGTAGAA	120	CCA	15	5
CyEM-779	CL2576Contig1	ATTCATTGGGAGAACGAGGAT	TCAGAGAATTTTTCACCAAGCA	125	AGA	15	5
CyEM-780	CL2578Contig1	CAAGACAGAGTAGATTCAAATGG	GTTTCCATATTATTTTGTGTTGG	134	TA	12	6
CyEM-781	CL2578Contig1	GAAAAGTGGGATGCAGTTGAA	TGGGTACTAATGGGACTTTGTTG	121	GGA	12	4
CyEM-782	CL2584Contig1	GGAGCAGAGGAAGATGTTGAA	TGTTTTCCTAGGTCGTTCTGC	120	AAGAAC	18	3
CyEM-783	CL2588Contig1	CCCCAAAAAGCTACATGTTCA	CGCCACTATGATGTCTTTCCT	135	TC	12	6	CT	12	6
CyEM-784	CL258Contig1	AATCGCCGTCTCATCTCTTTT	GAAGCCACCAAGTGAGGAAG	112	AGA	12	4
CyEM-785	CL259Contig1	AAAGTTTCGTCCTCTTGATTCG	TCTGGTTGTCGTTGGTTCTTC	105	AT	14	7
CyEM-786	CL2604Contig1	TAAACCTGGGGCCACTACTCT	CACAAGACAAATAACCGTCTTCC	120	TA	14	7
CyEM-787	CL2621Contig1	GGCTTTGGATGCTGCTACTAA	TTGCGTACGGAATTAACACTTG	130	AT	12	6
CyEM-788	CL2625Contig1	AGTTTTCAGGGAAGCTGAGGT	TTGAATCATCATTACCATTACCA	114	CAG	18	6
CyEM-789	CL2625Contig1	AGCAGCAGCAGAAGAAGAATG	CGGAATCGTATGATGTCGTTT	126	ATGGTA	18	3
CyEM-790	CL2635Contig1	CGGCTCAGACAATTCTCCTCT	GGGAGATGGGTCTTGGAGTAA	107	TC	10	5
CyEM-791	CL2637Contig1	CTTACCCCAATATCGCTCGTT	ACCACCTCTACGTCCTCCACT	121	TG	14	7
CyEM-792	CL2638Contig1	GACAACATACCCACCATCAGC	TGGTGGTGGATACACTCCAAT	118	CCA	12	4
CyEM-793	CL2638Contig1	CCACAAGGTTATCCTCCACAA	TGATACAGGTACCAGAAAGGAGA	127	CCA	12	4
CyEM-794	CL2639Contig1	CATCTCTCTCCTCCTCTGCAA	GCGTGCTTGTTTTGTGAGAGA	130	TC	14	7	TC	12	6
CyEM-795	CL2643Contig1	CTGTGTACCCATGGATGATGA	TTCAGGTGAAAGATGTGAGCA	115	CT	10	5
CyEM-796	CL2646Contig1	CTCTCTTAATCCTCGCCTGCT	TGGATCCTTGTCGTGATCATT	119	GA	10	5
CyEM-797	CL2646Contig1	GCAGAGCGTCATCTTTTGGTA	GGTTTTCCGTGTTCATTCCTT	117	AGGAGA	18	3
CyEM-798	CL2651Contig1	AAGAGGCAGTTCTTCGGGTAG	TCAAAGTTCCTGAAGCTTCTCC	114	GAGAAA	30	5
CyEM-799	CL2655Contig1	AGGAGGTCAAGAGACCGAAAA	ATATGATTGCAGGCTGTCACC	117	GAA	12	4
CyEM-800	CL265Contig1	GGGACGCTCTCTTCTCTCTCT	GCAACTGCCTTCACCATTTT	136	CA	12	6
CyEM-801	CL2663Contig1	GGGTCACAATCTCACAGTGGT	GATCTCGTTTCCCTCCGTAGT	121	ATC	12	4
CyEM-802	CL2663Contig1	AGTGCAGGGTGACAAGATACG	GAGGGCTTGATGGATTTGAGT	107	TGC	12	4
CyEM-803	CL2665Contig1	AGCCGGAGATCAACGCTAA	TATGCTCCAGTTGGGTATTGG	121	ACCCTA	18	3
CyEM-804	CL2670Contig1	TTTTGCAGCACAGTCTCTCTT	AGAATTCTGCTTCTGATGCTT	139	TC	10	5
CyEM-805	CL2672Contig1	TGACGATTGCTTCTGTCAAGA	CACTTTGTCATGCTCAGGTTG	119	CAG	15	5
CyEM-806	CL2673Contig1	TGCGACACCCTATTTTCTCTC	AGATCTGGTCATCTGTGAGCTG	120	CT	12	6
CyEM-807	CL267Contig1	ACGAGCGCGTTTCTTATTTTA	GGAGCGTAGGTCGGAGATATT	117	CA	10	5
CyEM-808	CL2685Contig1	GGTTCACTTTTGCACCTTTGA	TCCTTTAGAACCCTGCTTAAAA	122	TGCTAC	18	3
CyEM-809	CL2686Contig1	TTAGCCGGTGACAGAGAACTA	AGGTCTCTCCACCTCCTTCC	138	AG	12	6
CyEM-810	CL2689Contig1	CAATCGGCCTTGACTCAATC	CAAGAGTCAAGATGCGAGAGC	135	GCTCTC	24	4
CyEM-811	CL2691Contig1	TTCTGTGGCAACTCATCATCA	GGAAAATCCACACCCTGATTT	128	TGA	12	4
CyEM-812	CL2695Contig1	ATTGGAAGCCTCAAAAAGGTT	TTTGACACATTCAACCATGACTC	120	GAA	12	4
CyEM-813	CL2704Contig1	GACGTCTTGGTATGGGAACAA	GCAAATCCATCAGCTTTCTCA	118	CTT	12	4
CyEM-814	CL270Contig1	GCTGCAGCTAAAACAAGAAGA	ATAGCCTGGGGTTGTGAAGAT	111	ATG	12	4
CyEM-815	CL2711Contig1	GGACTGATGATGACGATGACA	CCGAGAGATCCATCAGAATCA	124	GAT	12	4
CyEM-816	CL2711Contig1	GAGAGTCGCGGCTATGAAAAT	AATGCATTGGATGGGAAGAAC	127	GAT	12	4
CyEM-817	CL2739Contig1	ATCCTTCTTCTCCTCCGATCC	TCACGGTGACTATTTCAAGCA	116	TC	38	19
CyEM-818	CL2740Contig1	CAATCACGTCTCGGTGTTTCT	CCAAATCCACGATCTTCATGT	120	GGTTTT	24	4
CyEM-819	CL2740Contig1	AAGGCGGTTCAAGAATACAGG	GGGCTGTGGTACCCTTCTAAA	116	CACCAT	18	3
CyEM-820	CL2744Contig1	CGTTAGCCTCAACGCGTACTA	CCATTTCTGCGCAAATCTATG	118	CA	10	5
CyEM-821	CL2748Contig1	CCAGCTACAACGTCTTCAAGC	ATATAAAGGCAGCCCACCTTG	120	CTG	12	4
CyEM-822	CL2750Contig1	TTTGCCCATAACTTTCGATTG	AACCTGTTGGTGAAGCAAAGA	123	TTC	12	4
CyEM-823	CL2754Contig1	ATTATGAGCGAACCAGGGAAG	GTTGTGAACCCCTTGGAAAGT	114	CAG	21	7
CyEM-824	CL2754Contig1	ACTTTCCAAGGGGTTCACAAC	GCCTGGTAACCATGAACGTAA	122	CCG	12	4
CyEM-825	CL2762Contig1	AAGGCCAGAACAAAGGTCAAT	GAGGAAGAGTATCGGCAGGAT	133	CTC	12	4
CyEM-826	CL2762Contig1	CCTCATCCTGCCGATACTCTT	GATCGAAACGATGGAGAGGAG	112	CCG	15	5
CyEM-827	CL2764Contig1	CAACGTCGGATTTGTGATTTT	AAACCGAAAGTGGAGAAGAGG	112	ACC	15	5
CyEM-828	CL2765Contig1	ACCCACCAGTTTTCTTCCATT	TCCTCCATCCATGAGATTTGT	103	TCT	12	4
CyEM-829	CL2767Contig1	GCCATTGGTGTTGATAACGAA	CAACGATTCTGCTTCTTGACTTT	115	ATG	12	4
CyEM-830	CL276Contig1	TTCTTCCGCACTGTTGTTTCT	CCAAGAACGATGACTTTGAGC	131	TC	12	6
CyEM-831	CL2776Contig1	CGAACCATCTCCTCCTCTCTT	AACGCACATAAAACCACCAAA	124	ACC	21	7
CyEM-832	CL2777Contig1	TCTGAGACCTACACACTCGACTC	ACCCTGAACGAGAGATTGAGA	139	TCACTC	24	4
CyEM-833	CL2780Contig1	GGACCCACACCTTGGATCTAT	GCTTCTTGAGGGTTAGCCAGT	112	TC	32	16
CyEM-834	CL2785Contig1	GATCTTCCTGCTGGTTGGTTC	CCCCAACCATCCTCTATCTTG	127	TC	12	6
CyEM-835	CL2796Contig1	GCGTCCTTCAACCACTCACTA	GGGAGGATATCGTGGATGTCT	107	CCGCCA	18	3
CyEM-836	CL2797Contig1	GGCGATGATGACGAAAATAGA	GCAGCAGTTTCTTTGGTTTTG	124	GTAGCA	18	3
CyEM-837	CL2798Contig1	AGAGACATGTTGGTTGGTTGTG	TCAGACCTTGCAATAACACCA	115	TG	10	5
CyEM-838	CL2801Contig1	CGTTAGTCACGTGCTTCCTTC	AACCTGGGAGGCTTGTTGATA	138	CCATCT	18	3
CyEM-839	CL2804Contig1	GGACATCGTAACGACTGATTGA	CTTCTGCCATCATCACCAGAT	128	ATAGGT	18	3
CyEM-840	CL2811Contig1	GAAGAAACTTCCGAAGGATGC	CAATGTCAGGATGAACCTGCT	119	AAG	12	4
CyEM-841	CL2815Contig1	TCTGATCCTGGACTCATTGCT	CAATTGCATTCTCATATTCATCG	115	ATG	18	6
CyEM-842	CL2815Contig1	GATTGGACTTGCATCAATCGT	ATGCTCATCTGCATCCGTATC	130	AAGATG	24	4
CyEM-843	CL2819Contig1	TGGCTTGAAAATCGAGGATTA	CATCACATTCTGCGGGTACTT	114	GCTG	16	4
CyEM-844	CL281Contig1	GGCTTTCACTCTCTTCGGAAC	AATGCATAAGAACGGGAGGAG	120	CTCCAT	18	3	CCT	12	4
CyEM-845	CL281Contig2	TGCCTGAGACTGAGAGGGTTT	TCAAAAGTATTTGGCCCCTTC	132	AT	14	7
CyEM-846	CL281Contig2	TGAAGGCTTTCACTCTCTTCG	AGGAGATGGAGATGGAGATGG	108	CCT	12	4
CyEM-847	CL2820Contig1	TCACTACTCGCGCATACCTCT	GGAAACTTTTGGGAATTTGGA	115	TTC	15	5
CyEM-848	CL2823Contig1	TGATCGTCTCCAACAAAACAA	AACTTCAGTCGCAGTTTGCAT	115	CT	12	6
CyEM-849	CL2825Contig1	TCATTCCTTTCCTAGCTTCACA	CATGCTCTTCTTGCTCATGTTT	126	CA	18	9
CyEM-850	CL2825Contig1	CATCAGAAGCATTACCAGTTGC	CTCGGATAAGCTCCCTCAGAT	134	AGC	21	7
CyEM-851	CL2827Contig1	AGCAATGTCAATGGAATCAGC	TCTAAACCCGCCATTACCTCT	116	GGT	15	5
CyEM-852	CL2828Contig1	ACGAAGTTTACTTTGAAACCTGT	CAAGGAATCAGTGACAAACCA	130	AT	10	5	AT	14	7
CyEM-853	CL2832Contig1	AGCGGTGAGGTCTAGGCTAAG	AACTGCCCTTCTGAATCCAAT	120	GA	10	5
CyEM-854	CL2833Contig1	CCTCCCTCCCCTTCTTTCTAT	TTCTTGAAAATCGCACTCTGG	116	CT	16	8
CyEM-855	CL2834Contig1	GGCTGATTCCGTCTTGTTTAC	CGAATGCAAAGATTTTTCGAC	137	CGGTTT	18	3
CyEM-856	CL2835Contig1	TTGAAGATGAAGGATGGGTGA	AGATTCTTGGGACTCCTCACA	112	ATG	12	4
CyEM-857	CL2835Contig1	CCTCGAGGAATCAGTTTACCG	TCATGGATCACCTTCTCAACC	122	TGA	15	5
CyEM-858	CL2839Contig1	TTTCTTTCAACCCATCATCATC	GGTAGGGGTTAATGGCTGAAT	133	TC	12	6
CyEM-859	CL2839Contig1	CTCAAATCCCTCCATTCTTCC	TAGAGCAGGGTTTTTGGGTCT	136	TCT	15	5
CyEM-860	CL2842Contig1	TGGATTCAAATGGGTCTCTCA	TGGATCCAAATGTTCTTCCTT	139	GA	10	5
CyEM-861	CL2844Contig1	CAAACCCATCTCCAGTTTTGT	TGCACTGAAGTAACAGTTTGACA	133	ATCAAG	18	3
CyEM-862	CL2849Contig1	CGAAGAACCGCTAGTTTAGGC	TGCCAAAACAGTTGGAGAAAG	139	TCT	12	4
CyEM-863	CL2855Contig1	TCTTTGCTTTGCCATTAAACC	CGTCAAGAAAAGGTGGTTCAG	124	CCA	30	10
CyEM-864	CL286Contig1	ATGCAATTCCCAAAAAGTGAA	GCAATCTGAGCAGTTGTAGCC	120	AC	14	7
CyEM-865	CL286Contig1	GAAACCAATGGCTACAACTGC	GTTCGGAGTTGGAGAAGGACT	118	TCGGAA	18	3
CyEM-866	CL2870Contig1	TGCATCCTTTTGATTAGTTGGA	GCTTAAAACCAACCACCACTG	130	GCCACT	18	3
CyEM-867	CL2888Contig1	CGGGACTCAAACCACAGTAGA	CGTTCACTGGACAGGTACTGG	120	GA	10	5
CyEM-868	CL2890Contig1	ACCGTGAACATGAGATGATCC	ATTGGGGATTTTCCTGTCTGT	118	TTTTCT	18	3
CyEM-869	CL2891Contig1	AGGGAATGGAGGAAGGAGAAT	CATTCATGAAAGGATAGGCTCA	138	TGA	12	4
CyEM-870	CL2894Contig1	TCGGAAATGTGATGTCTGTGA	GATGAAGGAATTGAAGTTTGGAA	103	TTGGTG	18	3
CyEM-871	CL2901Contig1	GGGACGAAGTGCTTGATGTAA	CCAGGAGGGATTCCTGATAAA	133	TGA	18	6
CyEM-872	CL2901Contig1	TTGGTGATGGTGATGATGATG	GATCAGACTGCCATTCGAAAA	119	TGA	12	4
CyEM-873	CL2903Contig1	GATGCTGATGATGCTGATGTG	CTTTGCGCAGTTTCTCTTCTG	136	TGA	15	5
CyEM-874	CL2905Contig1	TGGTCTGCCTTTGGTTTTAGA	TACGGGATATTGCATGCTGAG	140	AGAAAA	30	5
CyEM-875	CL2908Contig1	AAGTGGTGAACGACATCTTGG	GATCCTCTGCCATTTTCACAG	123	AGA	18	6
CyEM-876	CL290Contig1	AACCCTGATTCTGAAACACCA	AATTTTGGTGGGGAAATGAAG	110	CT	10	5
CyEM-877	CL290Contig1	ATTTCCCCACCAAAATTCTCA	GACGGTTGATTTGAAGAATGG	120	TC	12	6
CyEM-878	CL290Contig1	TTTCTCCTCGATCCATGTTTG	CATCAACCAGTTCATCCCAGT	110	CTG	12	4
CyEM-879	CL2915Contig1	ACCCATTACGAATTACGAGAGG	TTCGTTTGAGCTGCAATTTTT	100	GA	10	5
CyEM-880	CL2916Contig1	AATAACTGGGAACCGGCATAC	AATGTGCCATTCGATAGTTGC	108	GAT	12	4
CyEM-881	CL2918Contig1	CAGAAAGAGGTGGAAGAAGCA	CCCATTGGTCTGAAAGTTAAGG	121	AAGG	16	4
CyEM-882	CL2919Contig1	ACCACAATTTCAACTCCAACG	GGTGATGCATAGACTGGTTGC	121	TC	24	12	AC	12	6
CyEM-883	CL2919Contig1	GCTGATGGTTGGTCACAGAAT	AAAACAACCCATTTTGCACAT	132	GTATGA	24	4
CyEM-884	CL2920Contig1	CTTTTCGTCGATGTTGGATCT	GTTCCTCGGACCTTCTCGTAT	115	CTC	21	7
CyEM-885	CL2935Contig1	TTCGTCCTCCACTGGATCTAA	GGTTTTCCTTGTGATTGACGA	120	TGG	18	6
CyEM-886	CL2937Contig1	GAAGAAGCCATTGATGGAGAA	GCAGGGGAAGTTGATATGGTT	127	CCA	12	4
CyEM-887	CL293Contig1	CCAAGCTACATCAGCAGAAGC	CCTCTTCTGTCTCGTCACCAA	119	GAC	12	4
CyEM-888	CL2942Contig1	GCTGTACTTCTGGGCGAATAA	GGTAGCTTAAACAATCCCCAAA	120	GGC	15	5
CyEM-889	CL2946Contig1	GCAGCCGATGACAAGTATGA	CAACGTTTGATGTTGTTGGAA	127	GAG	12	4
CyEM-890	CL2951Contig1	AACTTTGTGATGCCAATGACC	ATTCGCAGAGGATGATGATGT	120	CTG	24	8
CyEM-891	CL2952Contig1	GGTCTTGGACGAGGGATTAAA	CCACCGAAAGTAGGGATGTCT	116	CAA	15	5
CyEM-892	CL2953Contig1	CCAACCTTGAATAGGGACAGA	ACCACCATTAGCACTTTCTCG	123	CCA	18	6
CyEM-893	CL2955Contig1	TTGGAAATCGGTGAAGAATGA	CGCCGAACAATAAATCGAGTA	121	TG	18	9
CyEM-894	CL2956Contig1	AGTTTTCTTCCGCACCAAGAT	CATCCTGCAAGAAAGTTGCAT	128	GCTCCA	24	4
CyEM-895	CL2957Contig1	GCTCCGATGCTACATGAAAAG	ATTAGTCATACCGGCAGGAAA	130	AT	10	5
CyEM-896	CL2960Contig1	AAAAACGCTTTCTGGGTGAGT	CCCAACAAGAGTTACTTGAGACA	121	CAGG	16	4
CyEM-897	CL2962Contig1	AAAAAGGTGAACATGGAGTCG	CTGGTGGTGGTTCATCTTCAT	121	GAA	18	6
CyEM-898	CL2962Contig1	ATGAAGATGAACCACCACCAG	TCTAGGGGAAGATGGAAGAGG	125	GCA	12	4
CyEM-899	CL2969Contig1	ATCAAAGCTTCGCCAACAGT	TCAAGGAGGAAATTGGTTTGA	114	AG	10	5
CyEM-900	CL2974Contig1	ATCTTCTCCCTCTCCCTCCTC	ATAGATGATCGGCGTTGGTC	124	CCGTCG	18	3
CyEM-901	CL2975Contig1	CGGGATCCACTAACTAGAAACA	CAAAGGAGCACCACCAGTAAG	103	TC	10	5
CyEM-902	CL2976Contig1	GTTTTTGGGTACGGTGTGATG	TTCCTTCAAAAGCCCTTTCAC	123	ATG	12	4
CyEM-903	CL2992Contig1	TCCCTGAGCAGAGAATACCAA	CGGGAGACTTGATTGATTGTC	132	GAT	18	6
CyEM-904	CL2994Contig1	AATGTGCGATTGATTTGGGTA	TCGGGACGTCCTATAAACTCA	135	GTTT	20	5
CyEM-905	CL2998Contig1	AGGTAGGTTGGTTGTTTATGG	CGAAGAGATAGGAATGCTTGTT	138	TTGT	16	4
CyEM-906	CL3002Contig1	GTTTACGCCACCTGAGGCTAT	CACCCAAAGGATAGCAGGAGT	124	GCT	12	4
CyEM-907	CL3012Contig1	CACGGTTTGAAAGTGATGGAT	ATTGCCTCCTTACTCCACGAC	118	CAA	12	4
CyEM-908	CL3015Contig1	TGACCCCATGAACACCTTTAG	ACACACATCACCTCACAATGG	130	GT	10	5
CyEM-909	CL3018Contig1	GGGTATTTGCAGGACCATTTT	GGTTGTCCGGAAAAGCTGTC	119	CT	16	8
CyEM-910	CL3020Contig1	GCATGGGTGGTCTGTGACTAT	ATGGCTTTAACATGCCTCCTG	131	CAC	18	6
CyEM-911	CL3020Contig1	TATGACGAGGACAAGGCAACT	CAAAGGCCCATTTACACACAC	118	ATT	15	5
CyEM-912	CL3033Contig1	TGCAATTGGAGGATTTTTCAT	ATTGACTACTCGTTGGCTGCT	129	CAC	21	7
CyEM-913	CL3047Contig1	TCAACAGATGTCACCACAAGC	AGTTCATTCCGAGCTGGCTA	116	CAG	12	4
CyEM-914	CL3047Contig1	GCACCTGCTCTTCATTCTCAG	GCTTGTGGTGACATCTGTTGA	128	CAGCAC	30	5
CyEM-915	CL3048Contig1	CAAGAACCCAACTCAAGCAAT	AGCACGGAAGTAGGGAAATGT	127	CTC	12	4
CyEM-916	CL3051Contig1	GAATGAGACTTCCCAGTTGCT	ATCCCGGAGTTTTGTCTCATC	121	GCT	12	4
CyEM-917	CL3052Contig1	AGTGGAACGAGCACTTTCAGA	GGGGCATCTTTTTAGCAAACT	129	TGG	12	4
CyEM-918	CL3055Contig1	TTTCGAAGGGTATTTTTCGTG	AAACCCTGCCAACAAACTCTC	117	GT	18	9
CyEM-919	CL3060Contig1	TACCCTGCCACACACCATATC	GCACCAAATCTGTACTACGATGG	125	AT	12	6
CyEM-920	CL3062Contig1	TCGGAACAAGAAACCACTGTT	GGCCGCTATCTTCTTCATCTT	118	GAA	12	4
CyEM-921	CL3062Contig1	CAGCGTTACATTGACCCTGAT	GATGGCCTATGTTCGCTTGTA	116	TCA	21	7
CyEM-922	CL3063Contig1	TTGAGCCTCTCCTCTCAACAA	CCTGATGCTGACGGTGTAGAT	134	TGG	21	7
CyEM-923	CL3063Contig1	TCTTGAAGAAGTGGTGAACGTG	TCTAGTTGCTGGTGGTGATCC	118	GGT	15	5
CyEM-924	CL3065Contig1	GACCGAATCCAAGACATTGTT	CTTGTTTAATTCCAAAGAAAAGG	118	GGTTGT	18	3
CyEM-925	CL3068Contig1	CCGGTTTTAGGGTTTTGATTC	ATCTCGGATTCACCATTTTCC	121	GA	18	9
CyEM-926	CL3070Contig1	CATTACTTACGAGGGGCGTTT	CCTATGATTTGGCCGTCATTA	126	AGC	12	4
CyEM-927	CL3073Contig1	GGGCTTAATGCATGGATAACAT	GCACAAAACAAAGAACGGAAA	138	GTTT	16	4
CyEM-928	CL3075Contig1	GAAGCTAAAGCGCGATATGAA	GCCAAAAAGAAGAAAGCAAATG	122	TGA	12	4
CyEM-929	CL3095Contig1	TGGTTCAGTTTTGGAGATGACA	ATTTGCACGGACTGACAAATG	138	GCA	18	6
CyEM-930	CL309Contig1	TCACTCCCCATCGTATTCATC	AGACTTGTCGGAAGACATGGA	128	TTA	12	4	CTTCCT	18	3
CyEM-931	CL3108Contig1	AGAAAATGTCGATCCCGAGTT	CAATCGAGGTGTCAAATGGTT	120	GTG	12	4
CyEM-932	CL3114Contig1	GCGTCTCTCTGATTTGCTTCT	GGGAAATTTTGAACAGAAAAAGA	131	AAG	12	4
CyEM-933	CL3117Contig1	GGTGGTTTTCTTTTGGATGAG	GACCCTTAAGCTCGATATAAACA	118	AT	10	5
CyEM-934	CL311Contig1	CCCCAATCGGAGAAACTAAAC	CTGAGATTTGTGGCCATCTTC	120	CATT	16	4
CyEM-935	CL3125Contig1	GTCGAGAAAGACAGCAACGAC	GCTTCTGTTTCGCTTCACGTA	130	CGA	12	4
CyEM-936	CL3133Contig1	ATCCGACTCCCTTCTGCATTA	AAAGGTCGAAAGAGGCAAAGA	120	AAG	15	5
CyEM-937	CL3134Contig1	GGTTGGTGAAGGAGCGATATT	TGAAAAATATTCAGCGTCGAGA	120	ACC	18	6
CyEM-938	CL3137Contig1	ATTGGCACCAGAAAACAACAT	TTGCAAACAACACCACAAAAA	135	AAGTG	25	5
CyEM-939	CL3141Contig1	CCGCAAGAAGAGAGTTCCTC	CTGACTGAAATTTACATCACGAA	132	TCA	12	4
CyEM-940	CL3158Contig1	ACCCTCACCATCACTCTCTGA	GTTTGTTGAGTGGCACCTGAC	122	CAC	12	4
CyEM-941	CL3165Contig1	TCTTTGGGGTATGGATGTTGA	AAAGCTTTCACTTGCATAAAAGG	117	TGA	18	6
CyEM-942	CL3167Contig1	CGCTACCTCATCGTCATCTTC	GTAGGTTTCGACGGAACGATT	108	GCC	12	4
CyEM-943	CL316Contig1	ACCGGAGCAATCAAAGAATG	GAAGTCCGGCGTAAATCTTG	129	GA	10	5
CyEM-944	CL3171Contig1	TCATTAGGGTGACGGATTCTG	GCTCGACTCTCCATCCTTCTT	116	ATA	12	4
CyEM-945	CL3192Contig1	GTTCAGGATGCGTATGTGCTT	TGAGGTTCAGAACAGATGGCTA	134	ATG	15	5
CyEM-946	CL3192Contig1	GCCAATGATGATGTGCTGTTT	CTCCCATAATTGAAGCAACATC	112	GAT	15	5
CyEM-947	CL3193Contig1	CCCACGACACTTTCCATTTTT	TCATAAAGCGAGCCAGAAAAC	123	CT	10	5
CyEM-948	CL3194Contig1	CGAACCCACGAGAGAGAGAG	ACCGTCGGTAATTCAAACTCC	114	AG	16	8
CyEM-949	CL3197Contig1	TCTTTTTGGGTGTTGTGGTCT	GGATCTATCCCCATCTGCTTC	110	AG	10	5
CyEM-950	CL319Contig1	GCCAAACCTCCCTCCACT	TTTCCGTTAGGTGTTTCGAAGT	123	ACC	12	4
CyEM-951	CL3212Contig1	GGATTCACAACCCACACATTC	GGAAACCAAGAGGAGGATGAA	116	CT	14	7
CyEM-952	CL3212Contig1	TACCAAATCGAATGCACAATG	ATGATGTGGGAGGAGGAGGT	124	CAC	21	7
CyEM-953	CL3212Contig1	GCAATCAACCATCACCATCA	AGTGGGAGGTGGTGGAGAGTA	128	CGGTGG	18	3
CyEM-954	CL3213Contig1	GGGCCCTTCAGTAAATTACCC	TTGCCGTCAGATAGAGAAACC	119	TC	10	5
CyEM-955	CL3220Contig1	ATTCCATCGTCCTTCCCATT	CGAGCAATCCAGATTGAAGAC	119	CCA	12	4
CyEM-956	CL3225Contig1	TCATGTTTTAGCCAATTTTTCC	TTGCTTCCGTTTGCATATTTT	123	TA	14	7	AG	10	5
CyEM-957	CL3236Contig1	TGAGTTGATGGCTTCTGGAGT	AAAACTTTGTGTTGGCCGAAT	134	CAA	12	4
CyEM-958	CL3236Contig1	GATGAGTTGATGGCTTCTGGA	CACTTTAACGCTTCGTGGTGT	104	TCAACA	18	3
CyEM-959	CL3236Contig1	TTGCATCTACTGCTCATGCTG	TACCATTTGAGGTGGTGGAAG	129	CTAACC	24	4
CyEM-960	CL3248Contig1	TCCTTTCAGGACAAGGATCAA	TGACAACGAAGATGATGGTGA	134	CAT	12	4
CyEM-961	CL3250Contig1	GACGACCACTTCTCACTTCATTT	TTTAGCTGTTCCGACTGATGT	126	TC	10	5
CyEM-962	CL3255Contig1	TCATTAAAGCCCACACGCTAC	AGCACACACACAACACCAAGA	111	TG	12	6
CyEM-963	CL3255Contig1	CCATTGTGTGTGTGTGTTCTTG	TCAGAGATGCCATTTGTTTCC	120	TG	10	5
CyEM-964	CL3255Contig1	ACTTGTTGTAAGGGGCAGGTT	GGAGCTTTCATGGTGATCAAG	117	TCT	12	4
CyEM-965	CL3258Contig1	GACGACTTTGAACGCTGTGAT	ATTCTAGGGCTAGGGCTTTCC	119	GGT	12	4
CyEM-966	CL3258Contig1	TGGAGCTTTCTTCTGGACCTT	CCATTACAACTCGTGCCAACT	120	TCT	12	4
CyEM-967	CL3266Contig1	TGAGGAATAGGTGCTGAATGC	CACAGCCTCATGAATGAAACA	109	GAT	12	4
CyEM-968	CL3269Contig1	TTCAAAAGTTGAAGACCTCTTGG	TCCATTTCAAAATCACCATCC	120	TGA	21	7
CyEM-969	CL3274Contig1	GCAAAACACCCTCTTCCTCTC	GAAATGAAATCAAGAAACTGGTG	114	CTT	21	7
CyEM-970	CL3277Contig1	AGGGTCTGATTCTGGATCCTC	TGGAATCCATGAAAACCTATTTG	133	AGA	15	5
CyEM-971	CL3277Contig1	GAGGATTAGGTGGTCCGGTAG	CAACCTCGGTGCATATTCTTC	122	CTT	12	4
CyEM-972	CL3277Contig1	ATCATAACCAGCAGCAACTCC	GCCCTGAACTTCCTCAATCTC	119	CAG	18	6
CyEM-973	CL3278Contig1	GTTGTCAATGGCGGACATAAC	TGAGAACGAATCCGAGAACAT	136	TC	10	5
CyEM-974	CL3283Contig1	CCAAAGGAAACATCAAGACCA	TGTTGCATGTTGTGGAGGATA	120	TGG	15	5
CyEM-975	CL3285Contig1	ATATCTGGTGGTTTGCCTCCT	CGGCTCCTTTAGCAAGACTTC	119	CCA	12	4
CyEM-976	CL3286Contig1	GACTCTCCAATTCCAGCTCAA	GTTTGCATCTGTCTCCGTTGT	116	TC	10	5
CyEM-977	CL3287Contig1	TAACCCATCAGACCAAACCAA	ACTCTGACGTTGAGTGCATCC	122	TC	40	20
CyEM-978	CL3291Contig1	GGGGGAGATTTGTCTCTGACT	ATTGGTAGGCGTACCGAAATC	110	AG	24	12
CyEM-979	CL3292Contig1	GGGTTTGCAAGGGAAGTTTAG	CTGCACCGCCTAATGAAAATA	119	GGTT	16	4
CyEM-980	CL3293Contig1	TTCCATCTGTTCGACGAAACT	AAATCTGCATTTTGGGAGCTT	120	TCA	12	4
CyEM-981	CL3297Contig1	GGATTGTTTGCTTCGTTCGTA	TCATCCGTTGATTAGCTTCATT	133	ATC	18	6
CyEM-982	CL3302Contig1	CAAGAAGATCGGTCAAATTGC	CCTCACTTCAGCGTCCACTAT	124	TGG	18	6
CyEM-983	CL3307Contig1	AAGGCTCCCTGCTTGGTATT	TATTCATGGACCCAAAATTGC	118	AGTT	16	4
CyEM-984	CL3310Contig1	TGCACTGCAATTTCTTCAATG	CCAGCACGACCTATGATGTTT	127	AGA	12	4
CyEM-985	CL3314Contig1	CTTCCTTCACCTCCAACACAG	TGGTACTGATTTGCCCAAAAA	116	CAGCAA	18	3
CyEM-986	CL3316Contig1	ACGACCTTGCAACTAACCAGA	CAGCCATTCTCAAGCTCAGAT	109	CTGG	16	4
CyEM-987	CL3321Contig1	CCCACAAATCTTATCCCCATC	TCTTCCTGGGGTTTCTCTGAT	121	GAA	12	4
CyEM-988	CL332Contig1	TGGTACCAAATAATCCCTTGGA	TGAACACAAAACCAACTTCAAA	101	TTG	12	4
CyEM-989	CL3332Contig1	TGACATCCCTCTTGATTCAGC	GCTGCTTCTTCTTTCCGTTTT	114	AG	10	5
CyEM-990	CL3338Contig1	ATGGAGCTGTTTGTCTGATGG	GCCATTTCTTTGTTCAGACGA	132	CT	30	15
CyEM-991	CL3348Contig1	ACGGCCACCATGATAATTTCT	TCCCTCCTTCAACATCATCAA	126	AGA	15	5
CyEM-992	CL3354Contig1	GGGATGGATCATGGAGGA	TCAATGAAGATCCATGAAAAGC	129	AG	10	5
CyEM-993	CL3356Contig1	AAACACTTCAACAAGGGGATG	ATCCCTCCTGAGGACACAAAT	133	AGA	21	7
CyEM-994	CL335Contig1	TGGTTGATGGCTTTCTCTCTG	TCTCCTCCTAGCGTCTCTTGC	123	CTC	12	4
CyEM-995	CL3360Contig1	GAGATCCACGCTGAGAAGTTG	ACCACTCTGGCCACGTTAGTA	127	AT	10	5
CyEM-996	CL3374Contig1	ATCACGATTCGCCATTATGAA	CTTCTGCCCTGCTATCATTTG	130	AGA	15	5
CyEM-997	CL337Contig1	CACTGTTGACATCTGGGTTCA	TATATCAGCATCGCCTTCACC	122	TGA	12	4
CyEM-998	CL337Contig2	CCAAACACATTTGGAAACAGG	CCTTCAGCATCAACATCTGCT	125	TGA	12	4
CyEM-999	CL3386Contig1	CGGCTGAGAGGGTCAATTTAT	GGGCATCTACGTTTGCTGATA	117	TCT	12	4
CyEM-1000	CL3390Contig1	TGAACAGTGGAAAAAGCTGGT	TTAGATTGTGATGTCACCGACTC	100	GTG	18	6
CyEM-1001	CL339Contig1	ACCGTCTTTCTCAGCCTTTTC	AGTGGCGTGACCAGATGTAAC	125	TCT	12	4
CyEM-1002	CL3403Contig1	GCATAACACCCCACGAGATAC	GATTGGTAATCGCAACATCGT	122	ATC	12	4
CyEM-1003	CL3409Contig1	TTCTTCAGTGCCTTCAGCAAT	ATATCCGCCACTACCATACCC	121	TGG	12	4
CyEM-1004	CL3417Contig1	AGTTGAACGACGGTGGAAAAG	CATTCATGTACAAGGCGCAAC	139	TTA	12	4
CyEM-1005	CL3424Contig1	CTGTCTGGTACCGCTCAAGAA	TGATGTACCAGATGGGGTGAT	111	GCC	12	4
CyEM-1006	CL342Contig1	GAAAGTGGGGAATGGGTTTTA	GTTGTGTGCGTACGTGGTAGA	123	TGA	15	5
CyEM-1007	CL3431Contig1	TCGCCAATGCCCATTAGTAT	GCTCTTCTACAGATTTGCCATC	121	GAAGTT	18	3
CyEM-1008	CL3433Contig1	ATCAGCCTGACAACATTCCTG	GAATCAACGTCATTTGCACCT	112	AGG	12	4
CyEM-1009	CL3442Contig1	TGTGGCCTCCACTTTCTTCTA	ACAAACGCTCTGAATCCTCCT	122	TG	14	7
CyEM-1010	CL3459Contig1	TCCTGGCTATGAAATCAACAA	TGCAGTCTTCCTCAACTTCAAA	121	AG	10	5
CyEM-1011	CL3463Contig1	GAAGGCATAAAAACACCTCTGC	CCAGCCATACCTGCTTCTTTA	100	AGATGG	18	3
CyEM-1012	CL3464Contig1	AGTAACAATCGCCGGTATCCT	TTAGCATTTCGAGGTTGATGG	125	GCG	12	4
CyEM-1013	CL3464Contig1	CCATCAACCTCGAAATGCTAA	TAGCCACTGCTGCTTCTGATT	127	CAG	15	5
CyEM-1014	CL3470Contig1	TCACTCTCACTCCTCCACCAC	TTAGCTGGTGACATGAGCTTG	129	GGT	15	5
CyEM-1015	CL3472Contig1	TTCAGTTCCAGTCCCAACAAC	AGAACGGAAAGAGGGGAGAAG	134	CT	10	5
CyEM-1016	CL3472Contig1	AACGCTCTCGCTCTCTCTCTT	TCGTATGGAAAAGAACGGAAA	127	CCA	15	5
CyEM-1017	CL3473Contig1	CGCCACTGCTATTCTCATTTC	ATCTCCATGATTACGGACACC	121	CCA	12	4
CyEM-1018	CL3475Contig1	ACTTCCGATGTCTACGGACCT	TACTCGCCCCAAATATGATCC	118	GA	10	5
CyEM-1019	CL347Contig1	ACCAACACCAACACCAACAAT	GATTTTGAAGCAGGTGGGAAG	105	TCTTC	20	4
CyEM-1020	CL347Contig1	ATTGCCAAGTTCCCACACAT	GCACATATATCCATGGGATGGT	126	AGTTCC	18	3
CyEM-1021	CL348Contig1	GAATTGTTCCACCCACCATC	TCGACAACAACAAAGACGAGA	116	GATTTC	24	4
CyEM-1022	CL3491Contig1	TGCCACTCTCAGGCATTATTC	AGCTATCACAAGGCCAATGGT	122	TCT	12	4
CyEM-1023	CL3493Contig1	CCCAACACCTGAAGAACTCC	TGCAGACGGATGTCTCTTTCT	120	AAG	12	4
CyEM-1024	CL3496Contig1	TCATCGTCGTCGTAATCATCA	TCAGCTGCAGAACTACCAAAAA	135	TC	16	8
CyEM-1025	CL3496Contig1	CACTCTCTATCATCGTCGTCGT	GCACGTCGGAGATGGTCTAAT	100	ATC	21	7
CyEM-1026	CL3498Contig1	AAATGTTGAGCTCCAATCTTCTC	ATGGTATCAGAGGACGTGTCG	121	TTGCCA	18	3
CyEM-1027	CL349Contig1	TCTCCAATCTCCATCATCACC	TCATCGTGTAATGCGGTTGT	123	TCC	12	4
CyEM-1028	CL349Contig1	CTTGCAGTTGAGGTTGAGACC	TCTTTAGCCACTTCCTCCACA	122	AAG	18	6
CyEM-1029	CL3507Contig1	ACGAAACGGTCTTCCACAAC	TTCTTCAAATCGGTTGAGACG	110	CTT	12	4
CyEM-1030	CL3510Contig1	AGAGGAGGAAGTGGAGGAAGA	CTTTTTGTGCGTCAGTTCCAT	122	GAG	12	4
CyEM-1031	CL3511Contig1	GTACTCTCGCTCTCGGCATC	ATGCATCGAATTTTGGTTCTG	130	CCTCCA	18	3
CyEM-1032	CL3514Contig1	TTTGATGGATTCACAACCTGAG	GCTTGCTTGTACAGGAATTGG	112	ATGCCG	18	3
CyEM-1033	CL3515Contig1	GGAGGTGACCGGAAGCTACTA	TCTGTACTTGCACGCTGTGAC	122	CATA	16	4
CyEM-1034	CL3516Contig1	GGTGATATGGTTGTTGCCTTTT	CTTCCTACGAGATCGGTGTTG	111	CA	18	9
CyEM-1035	CL3521Contig1	CCTGAACCATGTTGGAAGAAA	GACCCCTGTCAGGAGACATTT	124	CAG	18	6
CyEM-1036	CL3523Contig1	AGCGAAGAAAACCCTTGAATC	CGGCGAGCTTAGCAGTATAGA	121	CTT	15	5
CyEM-1037	CL3528Contig1	TCACTAATCGGACCTCCCTAAA	TGTGGAGTGTCCGAGAGAAAC	113	TCT	12	4
CyEM-1038	CL3534Contig1	TGGCTTCTCTTGCACTCCTAC	TGGGTAGATTGTTTGGATCGT	126	CCA	12	4
CyEM-1039	CL3539Contig1	GCGATGATGAAAACGAAAAGA	TGAAGTCAAGAGGCAGGAGAG	120	AAG	12	4
CyEM-1040	CL3547Contig1	GGGGCACTTATGTCAAGGTTT	TTACCACCTCACCTAGATGCAA	127	TTG	12	4
CyEM-1041	CL3557Contig1	CCAGATCTCGTTCAACCCTAA	GCTAAATCAATTCTGCGTTCG	139	ATC	24	8
CyEM-1042	CL355Contig1	CCCACCAAGACCCAATAATTT	GATGCTCGAGTTTTGTTTCGT	126	AGC	12	4
CyEM-1043	CL3562Contig1	GAGGATGACTCGAGACCTGAA	CACCAACATTCTCTTCATTTTGA	123	AAG	12	4
CyEM-1044	CL3564Contig1	TCCCCCTCCTCCTCTTTCTAC	AGCAAGTCAAAGCTCAGAGGA	121	CT	10	5	ACC	12	4
CyEM-1045	CL3574Contig1	TTTGCTTCGCTTATGAACCAC	TCCTAGAAATTCGGATACGATCA	124	ATCTTG	30	5
CyEM-1046	CL3586Contig1	GAGTTGAACACAACCGAGGTC	TGTTTTGAATGTTCCCTGCTG	127	TCG	15	5
CyEM-1047	CL358Contig1	CACGACTCAGTGCCAGTGATA	TCCAACCGCTGTAACAACTTC	120	AG	12	6
CyEM-1048	CL3593Contig1	CGGCCTCTAGTTTTGAAGGAC	AGTAACTGCACCGAATGGTTG	116	ATC	15	5	CAA	15	5
CyEM-1049	CL3599Contig1	GCGCAGAATCTTGAATCTTGA	CTTTGCTCCATGGACCCTTT	101	AG	18	9
CyEM-1050	CL3599Contig1	ATCTCCGACCCAATTTGAAAC	ATTTCGTTGTCGCTTCTTCCT	133	AAG	12	4
CyEM-1051	CL3608Contig1	GAAGAGGATGAACCCACATCA	CCGTATCAGGATCAGACCAAA	121	AAG	18	6
CyEM-1052	CL3608Contig1	TGAAAACAGCAGATGCAACAA	TTTGCTTCCATGGCTACCTTA	115	GCTCCT	18	3
CyEM-1053	CL3609Contig1	AGCTTCGAGTCCTTCCAAGTC	TGATCATCCGAAACCCTAGAC	117	TTC	12	4
CyEM-1054	CL3609Contig1	TCGTCTAGGGTTTCGGATGAT	GCTCATCACCATTTCTGCTTC	115	AGAAGT	18	3
CyEM-1055	CL3611Contig1	CGACGCTATCTCTCTTGGTTC	CGGAAGACATGGTGGGTATC	116	GTC	18	6
CyEM-1056	CL3612Contig1	GGGGCAGAGAGTGAGTGTGT	GGTCTTTTCATGGATGCGATA	114	TG	12	6	GA	14	7
CyEM-1057	CL3615Contig1	AGCAGGATAAGGAGAGCAAGG	AGGTGGAGCTGTTGTTGCATA	128	GAT	12	4
CyEM-1058	CL3615Contig1	GAGAAGGTGGAGAATCGGAAC	TCTTTGGCAGCATCCTTAAAA	122	AAG	12	4
CyEM-1059	CL3615Contig1	GCCGCTAAGAAGAAGGAGAAG	ATTTCGATCCATGCTCACTTG	132	TGCTGG	18	3
CyEM-1060	CL3624Contig1	CTCTCCTCCACCACTTCAACA	CAGAAACTGCAGGAATAAAAAGG	118	CTC	12	4
CyEM-1061	CL3625Contig1	TCCCACGTAGTGGTGAAAAAG	CGGAGAAGCTTACGTCCCTTA	117	CCA	21	7
CyEM-1062	CL3629Contig1	CAACAGCATCAACAACCACTG	AGTGCTAGGAGCAGCAGCATA	129	CAG	24	8
CyEM-1063	CL3629Contig1	GAGCAAACAGGGACAGACAGA	TCTTGAGGTGGTGGAGCATAC	114	GGC	12	4
CyEM-1064	CL3630Contig1	TTCTTCCCCTTCCGATCATTA	GCTCTTGAGACCGAGAGATTG	117	CTT	12	4
CyEM-1065	CL3631Contig1	GGGGATAAAACCGGTCAAAAT	GTAATGGATGAACTGGCGAAG	108	TC	10	5
CyEM-1066	CL3634Contig1	TAAAATGGAGTGGGTTTGCTG	TTCAACCAACCATACATGAAAA	132	TAT	12	4
CyEM-1067	CL3639Contig1	TGGTGAAACTCCCATGAGGTA	AAACCCCAATCTAAACGAACC	125	CCCAA	20	4
CyEM-1068	CL3639Contig1	CAGATGCAGATGATGCACAGT	TTTTCAACACACCCATCCATT	120	CAGGAT	18	3
CyEM-1069	CL363Contig1	TGCTTTCATTTCTTATCACCCTA	AACTTCTCGGTATCAGCAGCA	116	CT	10	5
CyEM-1070	CL3644Contig1	CCGGAAAACATGATGAACAAG	CTTCATCAATTCCTCGGCTTA	119	GGTGGC	18	3
CyEM-1071	CL3648Contig1	ATCCCGTATGGGAGGTATGAA	CACAAGCTTAATTGGTTTGCAC	124	CTG	18	6
CyEM-1072	CL364Contig1	AAATTGACATGGCTGCTCAAC	CTGCCAACACAAAGAAACCAT	134	GAT	15	5
CyEM-1073	CL3651Contig1	CTTCCACTTCACAAACCCTCA	TTGCAGCTACGATCATCAACA	120	GATGTT	18	3
CyEM-1074	CL3655Contig1	GCCGTGCTCTTTCTTCTCTTT	GGCACCAATGGATTTCACTAA	123	GGT	12	4
CyEM-1075	CL365Contig1	CCCTATTTTCATTTTCCCTTCA	ACTTGGCTCCGATCTGGTTAC	119	TC	12	6
CyEM-1076	CL3661Contig1	AAACAGGATGGAGTGAAGGAAA	TATTGTTTTTCATGGGTGGTTG	100	AGC	12	4	CAC	12	4
CyEM-1077	CL3661Contig1	CAAGGTGGCAGGATGATCTTA	CAGTTGGATTGTTTATGGCTGA	123	CAGC	16	4
CyEM-1078	CL3664Contig1	TCGCAATCTCGAAAAGCTATC	GTCGGATCAGAAACCACCTTT	111	CCAGCC	30	5
CyEM-1079	CL3670Contig1	GTCGTCCCCATTCTTTACGAT	CGAAAGATACAGACGCTGCTT	123	CT	10	5
CyEM-1080	CL3675Contig1	GGTGAGTGAATTGCACAGAGAG	TTGAGAGAGGGGAAAGGTGTT	121	AG	16	8
CyEM-1081	CL3675Contig1	CAGCTGTTGCTGTTGACTCAG	TTCCATGGCATCGGATATAAA	110	CTGCTT	18	3
CyEM-1082	CL367Contig1	TCTCCTTCATCTTCCCCAAAT	GTGGTGGGTGAGGTAAGAGGA	114	CA	10	5
CyEM-1083	CL36Contig1	GCAGCAACTTCTCAGCTCACT	AGGGTTTGTGGGAACAAAAGT	136	CTT	12	4
CyEM-1084	CL3700Contig1	ACGCAGCACATTCGTAGAGAC	TTGGAATTGAAGCTCACCTTG	102	AG	10	5
CyEM-1085	CL3704Contig1	ACCACACGTACCCCTACACAA	TCCTGCAACCGAATCAGTAGT	123	CCG	12	4
CyEM-1086	CL3710Contig1	TGTTCGACTCTTCGGTGTCTT	ACCCGATCACTTACTCGTTCA	135	TC	10	5
CyEM-1087	CL3711Contig1	ACTCCACAGACGAAGACGATG	AAAATCCACACACCGTCAATG	112	GAT	21	7
CyEM-1088	CL3713Contig1	CTCTCAATCCCACTTTCATGG	GAACGGAGCCTTTGTTAACCT	119	CTT	12	4
CyEM-1089	CL3714Contig1	TTTCTCACCTTCGCCCTCT	AAGGTGGGGTTTGGTTAGAGA	120	ACC	12	4	TCC	18	6
CyEM-1090	CL3714Contig1	ACCACCATACCACAATTACCG	ATGTGGCGTAAGATTCAGCAG	130	CCA	15	5
CyEM-1091	CL3715Contig1	GGAAGTACCGAAGCAAAATCA	TGGATGAACCATTACGAGTGC	124	AGA	12	4
CyEM-1092	CL3716Contig1	GATACCACCGACTCCTCCATC	GGAAGGTTCGATTCCACATCT	129	AT	10	5
CyEM-1093	CL3718Contig1	TGGTTCTGGGGCTAATGGTAT	AGTCGATCCTGAGGTCCTCTT	115	GAT	15	5
CyEM-1094	CL372Contig1	GGGTGGTGGTGTAGGTGAG	TCTGGTGAAGTTGGTTGTTTG	117	ACGGTC	24	4
CyEM-1095	CL3734Contig1	CGGAATCCGCTCTGGATATAG	GCTCCACACCCATAACAGCTA	109	AAG	15	5
CyEM-1096	CL373Contig1	TTAGCATTTGGTGCTGAACAA	GATACCCGTAAACGCAATCAA	126	TGC	12	4
CyEM-1097	CL3742Contig1	CACGAGATCTTTCGACGACAT	AGCTCCCGATCTCTGCTAACT	109	AG	10	5
CyEM-1098	CL3748Contig1	CCCCTTTTGTTTGAACTATCCA	TTGGTGGGAATGAGAGAAAAA	136	CA	10	5
CyEM-1099	CL3748Contig1	TCCATCCCCTATTTCACACAC	GATTGTTTGGTGGGAATGAGA	124	AC	20	10
CyEM-1100	CL3748Contig1	CCTTCCACCTCCAGAAACAAC	TTCCCATCTGAAGAGATGCAG	118	CCA	15	5
CyEM-1101	CL374Contig1	GGCCAAGTTATTGTAGCCATC	TTTGGCAACTGAGCTACAAGC	126	AACCG	20	4
CyEM-1102	CL3752Contig1	TCGATCGGATAGCTTCTGAAA	TGAATCACACCATCCACGTAA	130	AGG	12	4
CyEM-1103	CL3756Contig1	GCCATCACTACTCTCGCTGAC	AGAGCTTGCAGATAGGATGAGG	116	CCG	12	4
CyEM-1104	CL3757Contig1	CGAAATCCAAAATCCCAAAAT	TGGGGTTTGATTGAGAGGAAT	125	TC	24	12
CyEM-1105	CL3758Contig1	GGAAATGGGGAAAGAAGATGA	ACGTACGAAACCAACTGAACG	102	ATG	12	4	GAC	15	5
CyEM-1106	CL3771Contig1	TCAACCCCAAATCATCTCCTA	CACAATGTTTAAGCAAGAAAATG	139	CA	16	8
CyEM-1107	CL3773Contig1	AGACCCATCTTGCAACCCTAT	GAGGAGCAAACCAAATATGTCC	102	TTTCGA	18	3
CyEM-1108	CL3782Contig1	CATCATCGTTTCAACGTATCC	TGAGTCTCCTTCTCTTCCTTCC	117	TC	18	9
CyEM-1109	CL3786Contig1	ACTAGACGCGATCTTTCATCG	GACCGAGTCCAATCAGTGTGT	116	TC	10	5
CyEM-1110	CL378Contig1	CGGCACTACTCAGCTCAAGAT	ATGCCTCCGTAAAACCTCCTA	112	TTC	12	4
CyEM-1111	CL3798Contig1	ATCTTACCGGCTCTTTTGGAG	TGCCATCTAATCGTTTCTTCC	127	GAA	18	6
CyEM-1112	CL3800Contig1	TCGAATTCTAATACCGTTCCAGA	TCGTTTGTTCCCTCACAGAAT	135	TC	12	6
CyEM-1113	CL3802Contig1	GAGGAATTAAGAGGCCATGCT	CCTTCCCTTTCAGCAAATTCT	122	CAT	12	4
CyEM-1114	CL3805Contig1	TGCTCTCGAGCTAGGTTTTGA	CGATCTAAACCATCCTTGTCG	120	AGA	15	5
CyEM-1115	CL3805Contig1	GCACGGAAGTACTCTTTCACG	GATCCGAGCTGCTTTCTCTTT	120	AGA	15	5
CyEM-1116	CL3807Contig1	GCGACTGGCTGTTTTCTCTATT	CAACAAGGGTTGGTTAAAAGAA	125	AAAATA	18	3
CyEM-1117	CL3809Contig1	AGCTCTCCCACAATTCAAAGG	GACACTCACGTGCAAAATGAC	120	GTG	12	4
CyEM-1118	CL380Contig1	GACGACTGCTCGCTGAACTC	GAAATTGAGGAACAGGGGAGA	118	TC	14	7
CyEM-1119	CL3813Contig1	ATTCGGATGTTTGTTGCAGTC	GGGCAAAACATGAAAAATCTC	132	ATTTTG	18	3
CyEM-1120	CL3818Contig1	TCTTCTTTCTGTTTGCATGAGC	AAATGTCGAGCATGATGAGGT	127	TCT	15	5
CyEM-1121	CL381Contig1	CACTCCTCGTCTCCTTTCACTT	AGCTTCGATCGTTTCTGATGA	138	CT	10	5
CyEM-1122	CL381Contig1	CCAAACTCAGCAATCTTGGAG	TCCCTCTTTCCCGATGAATAC	124	GCA	12	4	GCA	12	4
CyEM-1123	CL3828Contig1	CCGGATGGGAGGTTATCTAAA	GCTACCACCACAAGACCGTAG	135	CAC	18	6
CyEM-1124	CL3828Contig1	TTGCACTCTCACATTGACTGC	TTTGCTTAAATCTTGCTCAATCA	121	CCG	12	4
CyEM-1125	CL382Contig1	ATGGATGGACAGGAATTGGAC	GATCGTTTCCAGCACGGTTAT	118	TGG	18	6
CyEM-1126	CL3832Contig1	TTCCATACCCAGCACCATAAA	AAGGATTTGGGGAATCAACAG	121	CTC	12	4
CyEM-1127	CL3839Contig1	GTTGAACTTGCTCATGGTGGT	ACTCAGAATGCCGTGATATGC	124	GTG	12	4
CyEM-1128	CL3839Contig1	AGGAGCGATCACTTTTTCTCC	CCCAACATAGATTGTGCGAGA	120	CTGCTT	30	5
CyEM-1129	CL3839Contig1	ATCGTAGCCCATCAAGGAGTC	TAGATTTCGATGGCGATTTTG	122	AGGAGC	24	4
CyEM-1130	CL3848Contig1	GGGAAGCATTTCATCGAGATT	TTCCGATGGATAAAAGGATACAA	140	CAC	12	4
CyEM-1131	CL3848Contig1	GTCTGGTTGTCGTCGTCACTC	TGTAGATGACGGTGGTTGGTT	133	AAC	12	4
CyEM-1132	CL3849Contig1	CAGAATCCTTTCCCTCACAATC	AACCCACTTAAAAACCGAAGC	130	TC	14	7
CyEM-1133	CL3849Contig1	GACGACAATGATGCAGAGGAG	CTTTATTGCCATTTGCCTCAG	130	GAT	12	4
CyEM-1134	CL3849Contig1	CTGAGGCAAATGGCAATAAAG	GGTGGTTGTTCTTCCTCATCA	130	TGA	18	6	GAC	15	5
CyEM-1135	CL3849Contig1	ATGGCAATAAAGGCAGTGATG	AGCTGGTGGTTGTTCTTCCTC	125	GAT	12	4
CyEM-1136	CL3850Contig1	ATGTTGATGCAATGAGGGAGT	GGTGTCTGTAGGCCAATTTCC	126	TGA	12	4
CyEM-1137	CL3853Contig1	AGACGACGACGAAGAGATCAA	ACGGACGTAAGGTGGTAGCTT	123	TGA	12	4
CyEM-1138	CL3855Contig1	TGCCTTTGTACCTACTGTGTGTC	CTTGACAATCGAGATGGTGGT	139	AG	44	22
CyEM-1139	CL3860Contig1	TGCTGATTATTTTCACCACGA	CCTCTCTTGCTGCTTGTTTGT	125	TCT	12	4
CyEM-1140	CL3861Contig1	GATCAAGAAATGGGAGGTTGG	TTCGATCGTATCTCAATTGGTG	128	TGA	12	4
CyEM-1141	CL3862Contig1	CACCTTTCCTCAAGATCAGCTC	ACCCCTATTCAATGCCATCTC	140	GA	12	6
CyEM-1142	CL386Contig1	CGGGATCTCCTTCATCATACA	CACACAGTATCCAGCGATTTTG	100	CA	12	6
CyEM-1143	CL3876Contig1	TTTCAACCTGCAGACTCCATT	GGTGGAGGAAGACATTGTTGA	109	TTA	12	4
CyEM-1144	CL3880Contig1	CAATGGGTTCCCAATAAACCT	TCCCTAATCTGCCGCTATACTT	118	CAT	12	4
CyEM-1145	CL3881Contig1	CGGGACATCCACTACCAT	TGGTGGAGGAGGTGATTTCT	101	CAC	12	4
CyEM-1146	CL3883Contig1	TCGTCCTCTCTCTTCCTGTTG	TGATCAATCAAGCAACGTTTTC	119	GA	10	5
CyEM-1147	CL3885Contig1	CCACCACCGTAATCTTCCATA	CGTTGCGGTGTTTTTAGATTC	118	GACC	16	4
CyEM-1148	CL388Contig1	GCTTCGATTCTCACCAGACAG	TTCTCTGCACAACCCAAAAAG	119	AGA	12	4
CyEM-1149	CL388Contig1	GATCGGATCATGTTGATCTCC	CCAGGCAAGAAATTACGAACA	136	GCT	15	5
CyEM-1150	CL3891Contig1	GAGAATCAACAAAAGCCACCA	AATCTTGCCTCAGTCGAAAGG	114	CT	12	6
CyEM-1151	CL3899Contig1	GGACCCCTTGCTTTCACAC	GGCGAAGTTCACCTTGTGTT	115	CT	20	10
CyEM-1152	CL38Contig1	CAGGAAGAAGAAGCAGCTGAA	TGATCCAAGTGATGCTAAATCG	138	ATCGGC	24	4
CyEM-1153	CL3902Contig1	CACACAACAAAACCCACTTCC	AGTGTTCAGCAACACCCATTC	120	GAG	12	4
CyEM-1154	CL3905Contig1	AACGGACCACAACCATTGTAA	TTTCAGACTGCTCCTGTTGCT	122	TC	10	5
CyEM-1155	CL3906Contig1	TCTCATTGTCGATTGGTAGGG	CAACACAAACAGATCCATCCA	138	TG	10	5	TGGTT	20	4
CyEM-1156	CL3906Contig1	GAGGATGTGGTGGCTACTGAA	CTTAGCCTCCACGACTTGTTG	120	AGC	15	5
CyEM-1157	CL3907Contig1	CGAAGACGAGGATGAAGAAGTT	GGGTAACAGTTCAGGCTCTTG	136	GAA	18	6
CyEM-1158	CL3911Contig1	GGCTGAGAAGAAGCTCCCTAA	CCGATATCAGGATGAACTTGTTT	132	AAG	12	4
CyEM-1159	CL3912Contig1	CAACAGCATCTCTCATTGGAA	TTGAGGCAATACGAAAAATGC	123	TC	12	6
CyEM-1160	CL3914Contig1	CGAATCATCCCTAACAAGAAGG	AACACGTTTCTCCGATCTTGA	120	ATC	12	4
CyEM-1161	CL3916Contig1	GAAGATCGGTCGTCTTCCTCT	CTTCTCCTCAGCTGGATCCTT	123	GAT	21	7
CyEM-1162	CL3916Contig1	GGCTGATTCAAAGGGAGTAGG	GAATGGGCTTTATCCTCCTCTT	120	ATA	12	4
CyEM-1163	CL3919Contig1	CCTTTTCTGTTGGCATTTTCA	CGATGCTGAATTGATCAAAGG	121	CCT	12	4
CyEM-1164	CL3925Contig1	GCGGGATTTACGAAATAGGAT	TTGAATTGACGGTTTCCTTTG	140	AC	10	5
CyEM-1165	CL3930Contig1	AGATGTCGGAGGCTAAAATCG	TCTGTAGCGACGGAAAGAGAT	121	TCT	15	5
CyEM-1166	CL3935Contig1	CGATTCTGTGGAACAGTTGGT	TTCTTTGTCATCCTCCAAGAGA	133	AAG	12	4
CyEM-1167	CL3938Contig1	CAGTTTGTCGGAAACGAAGAG	TACTATCAAGGCCCATTGCTG	113	GA	18	9
CyEM-1168	CL3941Contig1	GGGATCCCAAGGTATATTCGTA	TCGGAGAAAGGGAAACAATTT	112	TG	10	5
CyEM-1169	CL3943Contig1	GGCAGGTGTTTAATTACATGAGA	CATGATGAAGATGCTCTCAACC	120	AG	20	10
CyEM-1170	CL3953Contig1	GGATTCTTGCCTGTGGAACAT	TCTTTAATTCGGCACAACGTC	116	AT	10	5
CyEM-1171	CL3953Contig1	AGGAGGTGTTGATGGTTTGTG	TTCTTGATTCCCATTCACCAC	132	CATT	16	4
CyEM-1172	CL3956Contig1	GATCATTGCTACTTTTGCATGG	AAAGTGCCAATAAAGCCCACT	111	CT	10	5
CyEM-1173	CL3958Contig1	ATGAAGGTGAGAAGCGATGAA	CCTATGCTCCTGTCATCATCC	113	GAT	30	10
CyEM-1174	CL3958Contig1	TTGTGAGGGTGACACAACAAA	TGAGATACACCCATCCTGGTT	121	ACC	15	5
CyEM-1175	CL3959Contig1	TTACACTGGGGTTGGCTATTG	CAAACTTGCCATACCAAATGC	123	TC	18	9
CyEM-1176	CL3961Contig1	AGTGCCTGGTACTGGGGTAAG	ATCCGCATATACACCAGCAAG	114	TGCGTT	18	3
CyEM-1177	CL3967Contig1	AATGTGTTGGTTGGATTTGGA	AAGGGCAGGTGAATGAAACAT	121	GCTTTT	18	3
CyEM-1178	CL3968Contig1	ATCGAGAGGGAATTCTTGGAA	CCACCAAAAGAAAAGCACAGA	123	GAA	12	4
CyEM-1179	CL3983Contig1	TACTCCCAACCCTCTGCTTCT	CTGAGCTTTGGACTGAGCTTG	108	TGCCCA	18	3
CyEM-1180	CL3988Contig1	GCAGCAGTTCGCCAATTATTA	TCGGTGAAGTTGTTGTCACTG	115	TCT	12	4
CyEM-1181	CL4005Contig1	AATCTTCCTTGGCGTTTTGAT	GAAACGGCGTTGAAAAGAAC	120	GT	12	6	GC	10	5
CyEM-1182	CL4037Contig1	GGGGGTTTATCGTGAATTCTG	ACAAAGGCGAGAACAAGGATT	122	ATCG	20	5
CyEM-1183	CL4038Contig1	AAGAAGCAAGACGTGTGTCGT	CATTACATCCACATCCACATACA	135	TATG	16	4
CyEM-1184	CL4038Contig1	TGTGTATGTGGATGTGGATGT	GCAACTTTAAAGCGGAGGTCT	128	TGAATG	18	3	ATGTGG	36	6
CyEM-1185	CL403Contig1	CACAACCGTCTTCCTCCACTA	TCTCTCCTGCATCATCATCG	124	GGA	12	4	TGGAGG	24	4
CyEM-1186	CL4044Contig1	AGCTGGATGCTCCTCCATTAT	CAAACCCAGTATATCCCACCA	114	TC	16	8
CyEM-1187	CL4046Contig1	ATTGCAGGCCATCAAAGTTTA	CCGGGGTTTCTTTTACAATCT	121	TCATTT	24	4
CyEM-1188	CL4048Contig1	GCTTGGAAGTGTGTACGGAAA	GAGCTTTCGACCGCTGTAAAC	120	GA	10	5
CyEM-1189	CL4048Contig1	GGAAGGGCTGAAATGAAAAAT	ACACCGCCTTTCGTTTTACTT	122	GTG	15	5
CyEM-1190	CL404Contig1	ATCCACTCACAGCCAGAGAGA	AACCAATCAACTGCTTTGGAG	113	GTG	12	4	GTG	12	4
CyEM-1191	CL4059Contig1	TTTAGGGAAAACCCTCGTTTC	CCATCAGTCGATCTTGAACAAA	128	TG	16	8
CyEM-1192	CL406Contig1	GGGGTGCATTGAGGGTTC	TGGGTGTTTGAAATGATTGAA	137	CAT	12	4
CyEM-1193	CL4075Contig1	AAGCGCAAGAAGAAAGGAAAG	GATTGGAAGTCCATCCTGTCA	119	AAG	12	4
CyEM-1194	CL407Contig1	CCACAGGCTATTGAAGAAGGA	CTGCCACTGACTCACTACCAA	138	GAAGGT	30	5
CyEM-1195	CL4086Contig1	TCCGCTAATCGACCAAATAAA	CCTTTCACATTTCACAGTTGGA	122	GGATG	20	4
CyEM-1196	CL409Contig1	TCCTTTTCGGCTTCTCCATAC	GAGAAGTCGTGGAGTGGATTG	121	CGC	12	4
CyEM-1197	CL4102Contig1	ACAACAATCCCCAATTTCTCC	TGATGATTTATGGCAGGCTTT	124	AGC	12	4
CyEM-1198	CL4111Contig1	CAGTTCAACCCAGAAAGACGA	ATACCGTCCCAATGCTTGTTC	123	ACC	12	4
CyEM-1199	CL4112Contig1	TGGGGTATATTGATGATTTGAA	GACAGGGGTAAAAATGAAATACA	113	TTTTGT	18	3
CyEM-1200	CL4114Contig1	ACTGGACACTCACTTGGGTCA	CCTTGCAGGTGCAATTGAATA	123	GTG	12	4
CyEM-1201	CL411Contig1	TTGCTGTTCGTTTGTGTTTGT	GTGGTGAGTGTGGGATTTGAA	118	GA	28	14
CyEM-1202	CL4126Contig1	AGAGATTCAGAAGGCCGAAAC	ACCATGGCATATATCGGGATT	109	CAT	21	7
CyEM-1203	CL4140Contig1	AAGTAGTACAGGGGGAGAGGCTA	CCGACCAACATACGTACAAGG	128	GCT	12	4
CyEM-1204	CL4140Contig1	GCTGCTGGTTTCTTCCGTTAC	ACCACACTTTTCGCCATTTTT	121	TGC	12	4
CyEM-1205	CL4141Contig1	ATATGGAGTGCAGCCTCAAG	ATTCACTTGTACAGGGTATACGA	135	ACAT	20	5
CyEM-1206	CL4156Contig1	CAAGGAAGGCATCATTGATAAG	GTGGTGGTCTCCTTCCTTCTT	130	AGA	15	5
CyEM-1207	CL4156Contig1	GGCGAAGGTGAGAAGAAGAAG	GAAGAGGATGAACGATGATGG	121	AAG	15	5	GCA	15	5
CyEM-1208	CL415Contig1	TGCAAAACCAGAAAACCCTTT	GGATGGTGCTTTCTTGTTGAA	130	TTC	12	4
CyEM-1209	CL4166Contig1	TTCGGCGACTTTTGTTGATAC	CAACACTGGCATCATCATCCT	119	GCA	15	5
CyEM-1210	CL4171Contig1	CGACCATAGCTCACACAACAA	CAGTCCAAGGCTCGAATGTT	127	TC	10	5
CyEM-1211	CL4173Contig1	AGATGCGTTGTCACCTACTTCA	ATGGTCCATCATCAAACTTGG	100	GCT	12	4
CyEM-1212	CL4185Contig1	CAAGCTTGGGTGAAGTTGTTT	AAACACAAACACAAACACAAACC	134	GAA	21	7
CyEM-1213	CL4185Contig1	TCCTGGAAACAGTCACAACAA	AATCTCTTGTCAGCAGCATTGA	114	CAACAG	42	7
CyEM-1214	CL4185Contig1	GCGTTTGTGTGAAGAAGAAGA	GCAGCTGCTATTCATTTGAT	128	GTTTGT	30	5
CyEM-1215	CL4187Contig1	TTTGAGGTTGGATTCAATTCTG	CTAATCCCACCGGAAAACAAG	112	GTG	15	5
CyEM-1216	CL418Contig1	CTCGGCGGGATAAGTCAC	TCAAGAACTCCAACAGCCACT	100	AT	12	6
CyEM-1217	CL421Contig1	CCCGTCAAGATTCAGTCAAAA	TGGCGAAAACACTCTTCAACT	120	AGA	12	4	AGA	12	4
CyEM-1218	CL421Contig2	ACACACACACACACACCGTTT	GCCATTGAAGAAGAAGGTTCA	117	AC	14	7
CyEM-1219	CL4225Contig1	GTCAAGGATCGATCAGCCATA	GGATAGCCCTGTGGAGGATAA	123	CCA	12	4
CyEM-1220	CL4227Contig1	TTCCAACTCCAAAACAACCAG	TTATCGGCCTTCTTGGAGAGT	128	TCT	12	4
CyEM-1221	CL4231Contig1	AGCGCTGTTTCTAGTTGATGG	ACACACAATCCCCATACCAGT	133	CT	10	5
CyEM-1222	CL423Contig1	TAACTGTCGCACTTGCTCTCA	GCTTGTACAAAGTTCGCTCCA	112	CTG	12	4
CyEM-1223	CL4240Contig1	TCGAACCTTTGACGCTGTTAC	TTCTGAATACCAACAAAATGCAA	130	CCT	12	4
CyEM-1224	CL4249Contig1	CTGAGCAACAACTCATCGTCA	CCATGTCTTCTCTCCAAGTCG	115	CTC	12	4
CyEM-1225	CL4260Contig1	GAGGATCTCATCGTAAATGTTGG	CTCCTTCTTCTCTTCTGGTGGA	120	TGG	12	4
CyEM-1226	CL4275Contig1	GGCATGGCTTCTGGTTTTAGT	CCCAAACTTGTCTTGGCTGTA	116	AT	10	5
CyEM-1227	CL4280Contig1	GATGTGGGTTTTGATCACATCTT	CATACCATTTTGGCAACAACC	118	TTG	15	5
CyEM-1228	CL4280Contig1	CGATACACACAGCGAAAACAA	CTAAAGCAGACGAGGCAGATG	125	AGA	12	4
CyEM-1229	CL4281Contig1	TCAACAACCCCATCTCATTTC	ACAGATTCCGACGGCAAATA	134	TC	10	5
CyEM-1230	CL4281Contig1	CGAATTCGAGCTGAAATTAACA	AAGTCCGTGTACTGAGCTCCTC	117	TA	10	5
CyEM-1231	CL4285Contig1	ATCAAACCGATCTCCTCCTGT	AACCGATCGATTGATCACAAG	120	TC	12	6
CyEM-1232	CL4285Contig1	AGACGAGAGACGCGATAGAAA	ACAGGAGGAGATCGGTTTGAT	104	TCT	15	5
CyEM-1233	CL4285Contig1	TTGCTCGAATTCGTTATCGTC	CGCTCAGCATGCTTTTTAATC	123	AGA	12	4
CyEM-1234	CL4296Contig1	CGCTAACAGCAAATCGAAGAG	CGGCGACTTTCAAAACTTTCT	120	AAG	12	4
CyEM-1235	CL42Contig1	GCAGCCTTGAGATTCACACTC	TCTGCTGAAGACGAAAGCCTA	115	AG	16	8
CyEM-1236	CL4302Contig1	TGTTGAAAAACTTGCGATGAA	GTTCCCGACTGGACATCACTA	122	AG	10	5
CyEM-1237	CL4308Contig1	CACACAACACAACACAACACAA	AAAAACAACAACAAGTGGGACA	129	TG	14	7
CyEM-1238	CL4308Contig1	CACACACTCAATTCAAACTCTCA	TGCAAATCAAAAACGACAACA	107	CA	16	8
CyEM-1239	CL430Contig1	AGGCTTATTGGTGGGCATATC	CACCAAAGCTAGGGAACACAA	113	AGC	15	5
CyEM-1240	CL430Contig1	GAGTGTGAGGCAATGCAAG	AATTGATGAATCAGAAGACTCAC	128	GAA	24	8
CyEM-1241	CL4314Contig1	CATATGTCCTTCCATTTGTCG	AGAGAGTGGTGGATGGTGATG	124	CGT	15	5
CyEM-1242	CL4315Contig1	TGTCTCATGCCATTATGAAAAA	TTGCCTGATTTATGTTTGAAGAA	134	TCT	12	4
CyEM-1243	CL431Contig1	ATCCATCCCACACTCATTCAG	CCAGTTCCTGCCATTGATAGA	132	CT	22	11	AG	10	5
CyEM-1244	CL4321Contig1	ATGGCTTGATTGAACCAAAAA	TAGATTCGCTTGCCTGTTCTC	135	CCA	12	4
CyEM-1245	CL4322Contig1	AGAGAGCACAGAGGGAGGAAG	ATCCGCTAAGCACATAAGCTG	127	AG	12	6
CyEM-1246	CL432Contig1	TCATCAGAGAGCGTGTTTTCC	GAATCCAGAAAACATCGAAAGAA	119	ATC	21	7
CyEM-1247	CL432Contig1	CGCTTTCGACTCAATCATCA	CGCGAGATTGAGAGGTATGAA	117	TCT	15	5
CyEM-1248	CL4331Contig1	TGGTCTCCACAATCTGTTACTCA	TGCCGTCTAGGGTTTAGTGGT	140	CTT	12	4
CyEM-1249	CL4334Contig1	CGGAAATTCTTCACCTTTTCTC	TCGTCACAACTCTTACATTCTCA	124	TAT	18	6
CyEM-1250	CL4342Contig1	ATAATACTCCGCCGCTACACC	CAACCTTTGCAGGTAGCTCAG	119	AC	18	9
CyEM-1251	CL4350Contig1	CCAGAAGAAGGGGACAGTCAT	ACATCAGTATTGCCCCAAAGA	125	CT	10	5
CyEM-1252	CL4376Contig1	AGACTGCTTTCACGACCAAGA	TCCCTGTAGCTGCTCTTTTCA	136	AG	10	5
CyEM-1253	CL4376Contig1	GAAACTGGTAGACGGCTTGGT	GCAAATCCATCAGCTTTCTCA	128	CTT	12	4
CyEM-1254	CL4387Contig1	TTTGTGGAATGGCTTCAGAGT	AACCAAACCAAACATCATACCC	128	GAA	12	4
CyEM-1255	CL4389Contig1	TCATTCTTTCGACTTCCATGC	ACCTGGGAGAAGTTCAAATCC	136	CTG	15	5
CyEM-1256	CL4392Contig1	CATGGCTTCCATCTCTCTCAA	GAAACAAGAAAGGGGGATCTG	103	CT	16	8
CyEM-1257	CL4399Contig1	CCGTAAAGGACGATTTCCAG	TCTGGTGGTGGTTGTTAGAGG	118	CT	12	6
CyEM-1258	CL4400Contig1	ATTCATCGTCGTGTCTCTTGC	TGATTGAGGGGGAAATATGTG	103	TCG	12	4
CyEM-1259	CL4408Contig1	ACACTCCCGGAACTCATCTTC	TCAATTGCATCAAATCCCTTT	126	CAT	15	5
CyEM-1260	CL4425Contig1	GGGATGTCGTCATTCTGAAAT	ATCCAGTTCTCCCCATCACTT	129	AGC	12	4
CyEM-1261	CL4429Contig1	TGCTCAGCCTTCTTCTGGATA	CAGCTCCACTTGGAGATTGAC	128	TGG	15	5
CyEM-1262	CL4434Contig1	GCCCTTTATTCCAGACTCCAT	GGTGAGGATCCCTGAGAAAAG	113	TC	10	5	CTCTTC	18	3
CyEM-1263	CL4434Contig1	TTGTTTGTTTTGGTTGGGTTG	TTCCCCACAAACTACATACTTCC	116	ATT	18	6
CyEM-1264	CL4443Contig1	CATCTTTTCTCCATCATTGCAT	AATTCCTCTGAACCGCAGGTA	130	TC	14	7
CyEM-1265	CL4460Contig1	GTTATTCGGCACGAGAGTTTG	CTTCATCGTACACAGCTTCACC	114	GAT	27	9
CyEM-1266	CL4464Contig1	AGCATGCTTCTTCTGGGAAAT	ACAACATCGCGAAACCTTCTA	115	TGG	12	4
CyEM-1267	CL446Contig1	CCTACAAGCTCTGGCCACTC	TGTTGATTTATGGATTGAGATGC	117	TA	10	5
CyEM-1268	CL4470Contig1	CATCATCATCACCACCATCAC	TGCTTGAGCTTGTCTATTGTGTG	103	CAT	12	4
CyEM-1269	CL4470Contig1	ACCATCACCACCATCATCATC	TTGTTCTTGCCGAAACTTGAG	140	CAC	21	7
CyEM-1270	CL4478Contig1	GCAAAGGCTGTGAAAATCTTG	TGATCCGGTTGTAACTGCTCT	136	TA	10	5
CyEM-1271	CL4482Contig1	TTGATCAGCTATGCGAAGAGG	CAAACTTACCCCACGGTCTCT	118	CGG	12	4
CyEM-1272	CL4484Contig1	TCGATACAATCGCAGTCAGTG	CCTAGGTTCCACTGTGGTTGA	120	GAA	15	5
CyEM-1273	CL4486Contig1	TTTTGAAGATGATGACGACGA	AAGAAAGGGTTTGCTTATCTTCA	131	GAT	12	4
CyEM-1274	CL4486Contig1	GATGACGACGACAACGATGAT	GGGTTTGCTTATCTTCATCTTCA	115	GAT	18	6
CyEM-1275	CL4498Contig1	TGCTTAAGGAGCAATCAGCAT	ACAGACTACTTTTGCCCAGCA	121	ATG	12	4
CyEM-1276	CL44Contig1	GTCAGCAGCCCTCTGATTCT	TTCATGGCGGATCTTAACAAG	139	AC	16	8
CyEM-1277	CL44Contig1	TTGCCATTGTTACCATTACCC	TCATCAGGTTTCCAAGTGTCC	131	AAG	12	4
CyEM-1278	CL4502Contig1	CCACAATAAAGGCAAGATCCA	TGCCAAGACTTCTTTGTCTTCC	133	CCA	15	5
CyEM-1279	CL4502Contig1	GCACCGGAAGACAAAGAAGTC	TAGTTTTGTTGGTGGGTTTGG	121	CAA	18	6
CyEM-1280	CL4504Contig1	ACAGCATCTCAGAGGCATCAA	AATTTCCCATTTTTCCCAGAA	139	TTTTGA	18	3
CyEM-1281	CL4507Contig1	TCTCTCTCTCTCTCTCTCTCTCC	GGGAGTATCCTACCACCGTAA	114	CT	10	5
CyEM-1282	CL4513Contig1	GGGGGCTCTAACATATCCTTT	CCTGATCGAACACAAGGCTAA	121	TC	14	7
CyEM-1283	CL4526Contig1	CTATCCACACCCAGCTCAGTT	GGTTGTGGGAGGGTTAAGAAA	122	ACC	12	4	CAT	12	4
CyEM-1284	CL4526Contig1	ATCGTCCGAGATCAAGGATTT	GCCGGTCTTTGTTTGAACTC	122	CGG	12	4
CyEM-1285	CL4526Contig1	TGGAGGTCTGAATCAACAAGC	CCCTCTGAACCTTGAGAATCAT	129	CAA	18	6
CyEM-1286	CL4527Contig1	GTTTAATGGACGAAGGCCAAT	CCATCCGTCACAATCTTTGAT	103	TGA	18	6
CyEM-1287	CL4531Contig1	GACGATCCACCACCACTCTC	CAAACTCGAAGAACTGGCTTG	131	CAA	12	4
CyEM-1288	CL4539Contig1	TTGCAACAACAACCCTTCATT	CAACTTAGAGCGACCAGTTACG	109	CT	14	7
CyEM-1289	CL453Contig1	CCATTCATAACTTGTCCCTCCA	CCTAACTTTATGGGGCGATCT	117	CT	10	5
CyEM-1290	CL4540Contig1	ATGACACTCGCCGTTACATCT	AGGACGAGAGAGACACTGACG	124	TC	10	5
CyEM-1291	CL4543Contig1	TCCACCAACAAGAAAATGTCC	ATGCCATTGTCGTAGGCATAA	134	CCATGA	18	3
CyEM-1292	CL4549Contig1	TGATTTTGATCGAGGGATTCA	ATCCCACATGGGTTTTCTCTC	140	CAT	27	9
CyEM-1293	CL4553Contig1	ATTCTATGGAACCGGATGACC	TTTGGTAACATTCCATTGGTG	136	CAC	12	4	ACC	12	4	CCACAA	18	3
CyEM-1294	CL455Contig1	TGAGGAGTAAGCCGAACATTCT	ACCGTCGTGCAACTTTTTATC	140	GAC	12	4
CyEM-1295	CL4571Contig1	GTCTCAAATGCCTTTGTGTGG	GAACTTGCAACTGCTTGAACC	103	GTG	12	4
CyEM-1296	CL4577Contig1	CAGCAAGATTTGAAACAGCAG	TCTCCACTCAAACAGACAAAA	126	CAG	12	4
CyEM-1297	CL457Contig1	TCGAACCACAAATCGGAATAA	CAAAGCTGCTATTGTGACCAA	139	TGC	15	5
CyEM-1298	CL457Contig1	GCAGAATCTTCATCTCCCTGTT	CTGTGTTTGCGTCTCTGTGAA	122	CTTT	20	5
CyEM-1299	CL4580Contig1	AAATGAGATACATCCCCTTTTCT	TCCCCGAACCTTAAAATTGTC	110	TCC	12	4
CyEM-1300	CL4583Contig1	GGGTGTCAACAAGTCAAGAGC	CCTACCAACCATTACCACCAA	123	AT	14	7
CyEM-1301	CL459Contig2	AGGCCACGTTAGCATAGTCAT	ACATCATGGGGTTGATGTGAC	119	CA	10	5
CyEM-1302	CL4608Contig1	AACTGTTGGCGGATATTTGG	ATGCCCTGAGGAGACTTGAAC	120	GGTGGA	18	3
CyEM-1303	CL4611Contig1	AAGCGATTTGCTGTTGTTGAT	CCCAAATCCTCAGTTAATTCCA	124	TTG	12	4
CyEM-1304	CL4612Contig1	TGCAACTGTTTGTTTGTTTGTTT	CATGAAGCACAAGAGATGATGA	140	ATT	12	4
CyEM-1305	CL4612Contig1	TACAGGATCCATGATATGCAA	CAAATCATCGATTACTGCTACA	111	TGTT	16	4
CyEM-1306	CL4612Contig1	TTTCGGAGGAAAAGGTTCATT	AAACAAACAGTTGCATATCATGG	115	TAGGAA	24	4
CyEM-1307	CL4617Contig1	TGATTGATCATAATTTGCTTCCA	AGGCTGATACAGCCATGATGA	105	TCA	12	4
CyEM-1308	CL4621Contig1	CTCCACCTTCTTCAACCCATT	CTGTCACAGCCTTCTCCTTGA	119	CAG	27	9
CyEM-1309	CL4629Contig1	GGGACAGTTCACACTTCCGTA	CTCGATCACGATCACACACAC	120	AG	24	12
CyEM-1310	CL4629Contig1	CGTATGAGATCGACGTTGACA	AACCTAGCCCTGAATCTCTCG	120	TG	12	6
CyEM-1311	CL4633Contig1	ACATCAAACTCTGCGGAACAC	CCCTGCAGACCTCAAATGTTA	109	CT	32	16
CyEM-1312	CL463Contig1	TGAACTGAATGATGTTTGTGTTT	TGATGTTATTGTCTTCCAACCAA	132	TTTTTG	18	3
CyEM-1313	CL4649Contig1	CTCTGTTTTTGCCATGGAAGT	CCAGGCATAACAGACCATATGAA	140	GCA	15	5
CyEM-1314	CL4658Contig1	AAGACACAAGTCCGTGACACC	CCAAATGTTCTCAAACAAAGACA	110	TA	10	5
CyEM-1315	CL465Contig1	GGGAGAGAGAGGTGTGTGTGT	AGCTTCTGCTGGTGATGAAGA	121	TG	12	6
CyEM-1316	CL465Contig1	CGCATGCTCCTATTCAAATCT	CGGAGGCTTCTACAGTCAGAG	113	ATC	12	4
CyEM-1317	CL4666Contig1	GTTGATAGCCCGGAGAAGAGT	ACTTCCCCCGTTAGGTTTTTC	121	GGA	12	4
CyEM-1318	CL4666Contig1	GTCCCCTTGAAAAACCTAACG	GCGGATCCAATGGGTAAAAG	133	CCT	18	6
CyEM-1319	CL4669Contig1	TAAATCCAACAACCGGAACAA	GGATCGAATGAGACATGATGC	120	CCA	15	5
CyEM-1320	CL4687Contig1	ATCACGACGTTTTTCAAGACA	CGTATCAATGATTGTTCTTTTTG	133	TG	10	5
CyEM-1321	CL4695Contig1	TTTTCAGTTGTCTGAGCCACA	GCTGAGCTTGAGCTTGTAACTG	125	TCAGGC	18	3
CyEM-1322	CL469Contig1	GGCAGAGGTCAGGTCTGTCTA	CTCTCTGGCACTTTCATCTGC	127	TTGGT	30	6
CyEM-1323	CL4700Contig1	GGCACGGTCGGATTTTCTA	CCTCCTCCCCCATTAGAATTA	130	GAGGGT	18	3
CyEM-1324	CL4710Contig1	TCTGGCTCTATTTGGTGAGGA	CAATGATCTAGGGCATCGTGT	105	AAG	12	4
CyEM-1325	CL4715Contig1	AAGGGATCGTGGAAGAGGAC	CCCTGTCACGTCTATCCCTTT	128	GATAGG	18	3
CyEM-1326	CL471Contig1	CCCCACTTCCTTCTCTTCATC	GGTGGTTGGCATTCTTATGG	115	ATC	15	5
CyEM-1327	CL472Contig1	GCCTGAAGGAGATGTGATTGA	CAATCAAAATGAGCACATCCA	119	TAA	15	5
CyEM-1328	CL4735Contig1	ATGAAGGCATTTCAATCATCG	GCAACGCAAATTGAGATAGGT	123	AAACC	20	4
CyEM-1329	CL4748Contig1	GCACAGATTCAAACTCCATCC	TGGAGATGAAGATGGTGAGGA	114	TGA	12	4
CyEM-1330	CL4748Contig1	TCCTCATCCTCACCATCTTCA	GGATGTGTGGCGCTAAGTAAA	127	CATCTT	18	3
CyEM-1331	CL4749Contig1	AGGATCGAACGAGTCCATTTT	ATTTAGGAACAATGGCGGAAA	114	CT	30	15
CyEM-1332	CL4755Contig1	TCGGAAGAGTAATCCGATTTG	AACCACCATACATCCCCTGTT	118	TGG	12	4
CyEM-1333	CL475Contig1	TTTTTGTTTTGAGGGGAGGTC	GGCTTTGAGAACCGATAGAGC	120	TG	12	6
CyEM-1334	CL4762Contig1	ATCCCACATGACGACGAAATA	TCGGACCTTGAATGGTAGAAA	111	CTC	18	6
CyEM-1335	CL4773Contig1	TTTCCCCTTTTCAGAGTTTTG	GAGGATTCGATTTTTCCTCCA	118	AG	28	14
CyEM-1336	CL4781Contig1	TCTACACAACCCACTTCACCA	GAAGTGGTCCCGAGGTAAGAG	122	TC	34	17
CyEM-1337	CL4781Contig1	TTTCGCCTATTCACAGATGCT	CCTTTTCCTCTACCCCTACCC	139	TTGA	20	5
CyEM-1338	CL4783Contig1	TAATCCACAACACGCAAGACA	TCCCTACGTTTACTGCATTCG	126	ATC	12	4
CyEM-1339	CL4796Contig1	CGGGGACATCAGCTTCTTACT	CACAACCGCACTTTCCATTAC	118	AC	14	7
CyEM-1340	CL4800Contig1	GTGCTACGACGATTGGAAGAA	TCCCAAAATCAAAAGCATCAC	140	TG	20	10
CyEM-1341	CL4814Contig1	TGTTCGATATCAACGCTTTCTC	TTCTAGTTATTCAAACCCCATGC	120	AT	12	6
CyEM-1342	CL4824Contig1	AAAGTAGGTGGGGTTTTGGTG	CCGGAAAATTCAACATACGC	123	TGGCGA	18	3
CyEM-1343	CL4825Contig1	CAAGGTGGCAAGGTGTTTATT	CTCCGTTCACCGTTTTCATCT	102	AG	10	5	CGG	12	4
CyEM-1344	CL4832Contig1	CATTCCCTCAACCTATCACCA	GGTACTCCGGTGGTATGAGC	128	TC	14	7
CyEM-1345	CL4844Contig1	ATTCAAGAACTCGCAGCAGAC	CCTCCTTCCTAAAAGCCATCA	109	ATC	12	4
CyEM-1346	CL4863Contig1	CAAACAACCAAAAATGGAGGA	TGTTGCGTGTTCTTCTGATTG	121	ATC	18	6
CyEM-1347	CL4868Contig1	AACAAATAATGCAGAGATGGTGA	CAAACAACATGAAAGCTAAATCA	117	CTG	12	4
CyEM-1348	CL486Contig1	TGCATCCAACAACACAGAGTG	AAATCAGGGGAATATGGGATG	123	TCCCCT	18	3
CyEM-1349	CL486Contig1	GACTTGCCCCTCTTCTGAAAC	CCAATTTCCCATCCTCTCCT	119	TCAGGG	30	5
CyEM-1350	CL4873Contig1	TCGATAATCGTGTGGGAAAAG	CCCAACCACCTCTAGACACAA	117	GGT	15	5
CyEM-1351	CL4876Contig1	GTGGCAATACCCAATTGTACG	TGTTGGCTAAAATGGTGATCC	112	CAG	12	4
CyEM-1352	CL4876Contig1	GTCAAGCAAATGGGTCAAGG	ATTTGCTACAATACCCGTTGG	125	GCA	15	5
CyEM-1353	CL4894Contig1	GGAGGAGGTCCACTCTCAAAC	TTGGATTGACCTCCATGAAAA	116	CAC	15	5
CyEM-1354	CL4894Contig1	GGTGGAGGGATGCCTAATAAC	GCCTACATTGGGAGCATAACC	123	CAG	12	4
CyEM-1355	CL489Contig1	CTAAGGCACCGGAGTTTGTTC	AGGCTGAGAGAGATCAACACG	116	CTA	18	6
CyEM-1356	CL4908Contig1	AGGATGATGAACTCGATGACG	CCAACTCCGCCTCTCTCTTTA	115	GA	10	5
CyEM-1357	CL4908Contig1	ACCCTAACGAACTGCTTCCAT	AAGTGTTTGGTTGGCAGGAAT	125	TCT	12	4
CyEM-1358	CL4908Contig1	CACGGAGTTAACAAAAAGAAACA	TCAAGAACTCCAAGCTCATCG	119	GAA	12	4
CyEM-1359	CL4908Contig1	AAGTTTGGGGAAGACGAAGAA	TCCTCGTATCTAGCATCTTCAGC	125	GAC	15	5
CyEM-1360	CL4911Contig1	GATTTCGAGAATGACCCACAA	AACCCTCTGATTCCACGTTTT	138	ATC	12	4
CyEM-1361	CL4911Contig1	AAGAACATCCACCTTCCATGA	TTCGTACAATTTCCAGGTTGG	109	CCTACC	30	5
CyEM-1362	CL4911Contig1	ATCCCCAACCTGGAAATTGTA	TTTGCTTCTTCTGATCTTCTGC	125	CAAGAT	18	3
CyEM-1363	CL4921Contig1	GTGTGAGAGGCAGATCTCCAG	CACCGGACTTTGGATAAGGTT	117	CTC	12	4
CyEM-1364	CL4922Contig1	TCGTATTCCAGCAGCTTATCG	CCTAGAAACCGGTATGCACAA	138	TC	10	5
CyEM-1365	CL4924Contig1	AGACGAAGGGTAGCTGCTGAT	TAGAGCAACTGCACGATTTTG	120	GCA	15	5
CyEM-1366	CL4926Contig1	CACATTCCATAAACCCCAAAA	CAAGTTTGGTCTGGGTGTGAC	100	CAC	21	7
CyEM-1367	CL4926Contig1	GTGGCTTAGACGGAAAGACAA	TCGTCGATATCTTCGGTTGTT	102	CAC	24	8
CyEM-1368	CL4926Contig1	GTCAACCACCACCTCCAATTA	ATCTCGGGATTCTCTCCTGAA	111	CCA	18	6
CyEM-1369	CL4929Contig1	TCGAGAACCTGATGTGTCTTGT	CCCAACCAACCACTTCTTTCT	119	TGA	12	4
CyEM-1370	CL4932Contig1	CATGAACTTTGCATCTGCTCA	ACCCATTTGGGAATTTTGGTA	125	TA	12	6
CyEM-1371	CL4933Contig1	TGAAGGAGTTGATGGTGAAGG	AAGATGTTTGAGAGGCCATGA	116	TGA	18	6
CyEM-1372	CL4935Contig1	CAAAAGCCCTTTTCAGCTTTC	ATGCACACAGCTAAGCCAAAC	115	AG	12	6
CyEM-1373	CL4935Contig1	CTTCAAGCTCAAAGCGACATC	TGATGGCTTGAACTCTAACAGC	133	ATC	15	5
CyEM-1374	CL4939Contig1	TCTTTTCCGGCACAAAGAGAT	GTCTATGAGGTTGGGCTCCAT	124	GCT	12	4
CyEM-1375	CL4958Contig1	GGATGGGAAAATGATTGATGA	AGCAGCACCAAAATGTGATTC	115	GAAGAT	18	3
CyEM-1376	CL495Contig1	GGTTGCCCTCTGACCAAG	GGAGATCGGAGATAGCGATTA	108	CAGAT	20	4
CyEM-1377	CL4965Contig1	GGCCTTCTCTGTTCCATCTTC	CCATTAGCCATCTCTCCCTCT	121	TC	20	10
CyEM-1378	CL4971Contig1	TCTTGATGTCGGGTTACTGGT	CCTTTATGACATCGAGAACGAA	117	AG	10	5
CyEM-1379	CL4975Contig1	ATACCAGCTCCTGCTCCACTT	CTCCTCAGAACCTTCCTCCAC	120	CCA	18	6
CyEM-1380	CL4983Contig1	GCAATGGTGTTGGATAAATGG	AACCCAATAACCATCGTCACA	110	GTG	12	4
CyEM-1381	CL4Contig1	GCTTGTCACGGCGACGAC	ATCAGTTTCTCTCGGTTTTCCAA	105	TTC	15	5
CyEM-1382	CL5002Contig1	CATTGGAGCGTTAATCTGCAT	GGCGAGAGCTTTTCTTCTAGG	139	TG	10	5
CyEM-1383	CL5002Contig1	ATCCAACCTTCCTCAGAAACC	CGGACTGTTGTTGACCATTG	110	AATGCT	18	3
CyEM-1384	CL5016Contig1	CCCTCTTTCTGGATGGAGTTC	AGGTAAAGGGAACAGGGTACG	134	TGA	18	6	ATG	15	5
CyEM-1385	CL5016Contig1	TGATGATGATGATGATCCCAGT	TACCATATTGCCCTTGCCAAC	122	GTG	24	8
CyEM-1386	CL501Contig2	GTTGGAGCCGTTCATAAAGTG	AAACCAACTTCACACAAACACAA	120	CAAAA	20	4
CyEM-1387	CL5026Contig1	CGGGGGAGCTCTGATTATTAC	GCTGCTTGAATGGATGAAATC	129	GAA	12	4
CyEM-1388	CL502Contig1	ACCGAAATTCGTCAATTCCAT	AGCAGCGGAATAATAGGGTTC	120	ATC	12	4
CyEM-1389	CL5033Contig1	TTCATGGCTTAATGGGATCTG	GATCGACCATGATTCCTCAAA	130	CT	10	5
CyEM-1390	CL5036Contig1	CACACTTCTCCCTGCCTACAC	CGAGCCAGATCAAAGAATGAG	117	CATT	16	4
CyEM-1391	CL5045Contig1	TCTCATTTCCAACACTGGTC	GGAGAGAGTGAGGGATGAGG	120	TCC	21	7
CyEM-1392	CL5045Contig1	CTCCTCCTCCTCCTCCTTCTT	TGAGAATCGGGTGAAAATCTG	117	TCC	12	4
CyEM-1393	CL504Contig1	CATGGACACTCCTTTCTGCAT	GCCCATATACATGTGCGTTTC	101	CAT	12	4
CyEM-1394	CL505Contig1	CGTCCAGAATCCTTTCAACAC	CACAAGTCACTGGAACAGCAG	124	TCT	15	5
CyEM-1395	CL5064Contig1	TTCGGAGGTTCATGAAGGTTT	CCGTCTTCAAACACTTTGTCC	120	TGA	12	4
CyEM-1396	CL5064Contig1	TTCCTCAAAAGTTCCGACAGA	GCGTTGACCTTGACAAATGAT	116	ACA	30	10
CyEM-1397	CL5080Contig1	CCAAGACCAATCACAACAACA	CTCCGGGTGCGTATACTGAT	130	CAA	24	8
CyEM-1398	CL5088Contig1	AAATGAATGATGGTTTTCATGG	TGATGAAAAGATCAGTGCAAAA	128	TGT	12	4
CyEM-1399	CL5090Contig1	TCCAATCCAATCAAATCAAGC	CGTGGTAACCTCCTTTCCTGT	124	ATTA	16	4
CyEM-1400	CL5090Contig1	GGATCAGAGATCAATCGGTCA	TGTCCTCATCTTCCTCCTCAG	130	CAATC	25	5
CyEM-1401	CL5092Contig1	TCCTCTAGTCTCCGTCTGCAA	TGCTGAGACCATCTGGAGTCT	119	GGA	12	4
CyEM-1402	CL5094Contig1	ATCGAAAGCATTGGAGAAAAA	TTTGAAGCTAAACCCATCATCA	115	AGA	12	4
CyEM-1403	CL5098Contig1	GGAGGTGATGGATCGGATACT	GAGATGAAGGAGATTCGTCAGAA	130	ATG	12	4	ATG	12	4
CyEM-1404	CL5104Contig1	AGTTAAAACGGCAGCCTTGAT	TTTCAGTAGCGCCTGATCTTG	125	CAT	15	5
CyEM-1405	CL510Contig2	GGAAAAAGGAGCTTCAGATGG	TGATCGGATTACATTGGGTTG	122	AT	10	5
CyEM-1406	CL5110Contig1	GCTCTAGTCCGACTTTGTTGG	AGCCTTTCTGAAGCAATTGAA	113	TTC	12	4
CyEM-1407	CL5111Contig1	TATCTGTTCATGCCCCTAGCA	ATGGACCGATACACCACCTTT	113	GGT	12	4
CyEM-1408	CL511Contig2	GGTCGTCGCTCTCTCTTGTC	GGACGACTTGACGGATCTTC	109	CCT	12	4
CyEM-1409	CL5120Contig1	CGAAATCGCTTAGTTTGAACG	TCAGATGGAGGCACAGTTTCT	124	CAC	12	4
CyEM-1410	CL5122Contig1	GACGACTCCGTCACAACCTAA	TGTACGCTCATCTGGGAAAAC	111	GGA	15	5
CyEM-1411	CL5122Contig1	CCTGAACACTCTGATCCGTTT	GGATTGCTTTTGCTGAAATTG	120	CAG	12	4
CyEM-1412	CL5134Contig1	ATAACGCCATTGCTGTTCACT	TTGGAAAATGAATCAGGGAAA	121	CAATC	25	5
CyEM-1413	CL5136Contig1	TTCGAGCACCCTTCTACCTTT	ATAACCTCGCTTCCACGACTT	135	AAG	12	4
CyEM-1414	CL5141Contig1	GCGGGGTCAAACAAGTCA	CTGAGAGGCAATAAGGGTGGT	121	AC	12	6
CyEM-1415	CL5142Contig1	GCCTCTTTTACCTCCACAACC	TGGTGGTGATTGAATTGAAGA	121	CCA	24	8
CyEM-1416	CL5156Contig1	TTGCTAGAGACGACAGCGAAT	GATCCACCATTTCCAGGAGTT	134	GAT	12	4	GAT	12	4
CyEM-1417	CL5165Contig1	GCCATGGAAGACCAAATTAGA	AAGGTCCGATGGACTGAGATT	123	GAA	12	4
CyEM-1418	CL5168Contig1	CTCCCCAAGAGTGAACAATGA	GGTGGGAAGGTTGAGTTTCTT	127	GCT	12	4
CyEM-1419	CL5168Contig1	AATGTCAGTGCCAGATTGGAT	GCCTTGTACTCACGACGAACT	122	CCA	12	4
CyEM-1420	CL5173Contig1	GAATGGGTGGGAAATCGTT	GCCCTAAATAGAACCCACCAC	138	TCT	12	4
CyEM-1421	CL5174Contig1	AGGAGGGAGAAGAAACACCAC	TTCAACTTCCTTGGGATTCCT	128	AAG	12	4
CyEM-1422	CL5177Contig1	TCCGCTTTATCTCACCTCATC	AAGTGGATGAAGAACTGGAGGA	126	ACC	12	4
CyEM-1423	CL5180Contig1	CTCCCAAATGAAAATGGGTTC	TCTCAAACAAGATGGAAGGAAAA	134	AT	14	7
CyEM-1424	CL5180Contig1	CTCTTTTGCCTCCAAAACCTT	GGGTGGTGTCTTCTTCTTCGT	122	CTC	15	5
CyEM-1425	CL5180Contig1	AGAGCATGGATGAGGTTGCT	AAATTTCCTTGGCCCTTCTTT	116	ACC	12	4	CCG	15	5
CyEM-1426	CL5194Contig1	AATCGATGGGGGTTCAGAGTA	AGATCGAAGGGAGTGAATTGC	101	AAG	12	4
CyEM-1427	CL519Contig1	CCCCATCTCTCTTCTTCCACT	TCTTTCCGGCAATCACATATC	132	CT	12	6	TC	10	5	CT	10	5
CyEM-1428	CL5208Contig1	CCAGGCGTACCCTAAACTCTC	GGGGAGATTGATAGTGGTGGT	114	ATC	15	5
CyEM-1429	CL5211Contig1	CTCTAGGAGAGGAGCGGACAC	TCCACTCCTCCAACATAAGGA	130	GAC	12	4
CyEM-1430	CL5215Contig1	AGAAGCATGATGTCGATGAGG	CCTCTCCCTCTTTGGCTTAAA	119	TGG	12	4
CyEM-1431	CL521Contig1	GCACAACTCTCTCTCTCTCTCTC	GCAAGATTGCGGAGGATTAT	107	CT	26	13
CyEM-1432	CL5238Contig1	CACCAGTGAGACCTCCAGCTA	TCTGATCATACTGATGGCGTTC	110	GAT	12	4
CyEM-1433	CL5238Contig1	TGAAACCAAGGATGAGTCTGC	AAACCAGCCTCCATGTCACTA	118	ATG	12	4
CyEM-1434	CL5238Contig1	TTATCTAGTGCGAGGATTGCTG	GGCTAAGCTTCGTTTTCTTCG	112	GAA	12	4
CyEM-1435	CL5244Contig1	GCGGGGATCTCTCTGATCTAC	TGACGAGAGATCTAAAAGCAAGG	122	CAACTT	18	3
CyEM-1436	CL5249Contig1	TGAAGAAGCATTCCACCACTT	TTGCAGGGATCAATTCGATTA	114	CCG	12	4
CyEM-1437	CL5250Contig1	CGTGTGTTTGAAGTTTGGTGA	AATGCTTAGCCTTCTGGTGCT	128	GAA	12	4
CyEM-1438	CL5258Contig1	ATCAAGACAGGGGGAGGATTA	CCATGCTTAAAACAACCGTGT	124	CCACCG	30	5
CyEM-1439	CL526Contig1	GTTTACAAGGGGCGCATCTA	CATCCTTCTCCTGTTGCTGTT	138	TCT	12	4
CyEM-1440	CL5272Contig1	ACGCACCATCAATCAAAGTCT	CAAAGTAGACGGCGGTATCAA	107	CGC	12	4	GCCGCA	18	3
CyEM-1441	CL5275Contig1	GTCCCTACTTCCCTCCATCTC	ACACACCGAAAGTGCTGTTTT	108	CT	20	10
CyEM-1442	CL5277Contig1	GGGATTCAGACACAACCACAC	CTGGTATACGCCAGCGATCT	118	CT	16	8	TC	18	9
CyEM-1443	CL5278Contig1	ATGCTATTGCCAAATGCTCAC	GACAGATGCTACATCCCTTGAA	125	TA	10	5
CyEM-1444	CL527Contig1	GGAGATGAGATGACGATGAGC	TGAAATCTTGAAAGGATTGAACC	122	CGT	15	5
CyEM-1445	CL5283Contig1	CTAAAACCTCCCCGCCTTC	CCGCCATCTCACATACGTTAC	121	AG	12	6
CyEM-1446	CL5287Contig1	CTCAAGAGGTTGAGACCAGGA	TCCATACCCGTTTGATCTCTG	116	ATC	15	5
CyEM-1447	CL5288Contig1	CCCACCATCATGTCACATTTA	CTTACGGTGGTTTACGATGGA	120	CAC	12	4
CyEM-1448	CL5288Contig1	TTGAGTTGGTGATTTGCATGA	TGTTCATCTTTCCACACTCCA	130	TTTTTA	30	5
CyEM-1449	CL5289Contig1	CGGGAGCTAATTGTCAAATCC	GAAATTGACTCCGGTTATTCG	116	CT	10	5
CyEM-1450	CL5289Contig1	TTCTTTTTGGTTCGTGTGTCA	TCTATCACCGACGACCTTACG	139	GA	42	21
CyEM-1451	CL5290Contig1	GTGCATCGCAACTCAACAAG	GGAGGAGAGGGTTTATGATCG	101	CTT	12	4
CyEM-1452	CL5292Contig1	CTGTTCTGCCTTCGTTATTCG	GGAGGTTGAGCTACAGCAATG	115	TCT	15	5
CyEM-1453	CL5294Contig1	GACCTCCATGGATTTCCTCTC	TCTTCGTCTTCCACTGTTGCT	113	TCT	15	5
CyEM-1454	CL5297Contig1	TCGAGTCTCCACCCAAAAATA	ACAACCACCACGTATCCTGAA	119	AATGGA	18	3
CyEM-1455	CL5310Contig1	TTACGTCAGGAGAGGGAGATG	GCATCTTTCACCGGATGATTA	116	CAG	12	4
CyEM-1456	CL5311Contig1	ATCGCGAGCTTGAAGGTTT	GCAAGAAATGCATCCAGTAGC	127	TCA	12	4
CyEM-1457	CL5318Contig1	GAGGAAGATAGGCGATGAACC	TCGGGAATTGTAACTGAATCG	123	TGA	18	6
CyEM-1458	CL5321Contig1	ATTTGACCATGATCCGGTTG	AACTCTCCACTTTTCCCCAAA	117	AGA	18	6
CyEM-1459	CL5321Contig1	GGGGATGAAAGTGGCAATTC	TTGGCACAAGCTAAACAATGA	138	AAG	18	6
CyEM-1460	CL5337Contig1	TGAAGAAAGGTGGTAGGTGGA	GGGGGCCATATTTTATTGCAT	138	AAG	12	4	GAT	18	6
CyEM-1461	CL5338Contig1	TTCTCTTGTGGGGTGTTATGG	CACGATGGACCGATAAACAAT	103	GT	20	10
CyEM-1462	CL5338Contig1	AAAATGGCATCATCAGCAGAC	TCCGAAACTCACAGCATTCTT	120	AGA	12	4
CyEM-1463	CL5340Contig1	AGACCCATGGAGGATCTGAAT	GGATAACAGGATACAATGGAGGA	120	ACC	12	4
CyEM-1464	CL5341Contig1	ACAAGAAGAGGCGGCAGTAA	GGAACTGTTTGCCTCAGTTTG	121	GAA	15	5
CyEM-1465	CL534Contig1	GAAAATTGCAACCAAAATTCG	CTCGTTTGAACCCGATTCTCT	109	CT	12	6
CyEM-1466	CL534Contig1	ACTGTGGAAGCCTCTGGATTT	CCAAAAGATGGATTCATTCAA	106	GCA	12	4
CyEM-1467	CL5363Contig1	CGGGAAAACACTTTTATCTCTCT	AAGACGGAATCAAAGGGGAAT	104	TC	10	5
CyEM-1468	CL5364Contig1	CACAACAGGTGTTGAGATTGC	CCCGCGTATCGTTTTGAA	117	TGG	15	5
CyEM-1469	CL5376Contig1	CACGTTTGGCCTGTTTTCTAA	TCCCTAGGATCTGTCGAACAA	106	CT	14	7
CyEM-1470	CL5381Contig1	TCTCCCCATCTCTCTCTCTCTC	TCAAGATTTGCCAGATCCAAT	120	CA	30	15
CyEM-1471	CL5384Contig1	CCTAAAGCCACCGACTTTTTC	CAAATATCGTTGACGGAGGAG	125	GGC	15	5
CyEM-1472	CL5384Contig1	TTCTTCAACAGCAACCTCTGC	CATGGAGAAATCGTTCCTTGA	119	GCC	12	4
CyEM-1473	CL5384Contig1	CTGATGGATCTGCAACTGCTT	CCGACGAGTGGTTGAGATAAC	124	CCA	15	5
CyEM-1474	CL5401Contig1	CAGTTGATACCGAGAGCGAAG	CGAATCTAGTGACGGCTGTGT	111	ACGGAA	18	3
CyEM-1475	CL5402Contig1	GATCGCAGTTGTTCAGGAAAC	TTCAAAAAGATTCCATGGATGA	126	TTC	12	4
CyEM-1476	CL540Contig1	GCGGGATCTCACTTCTATCTTT	TGTGGTGGATATGGTAGTGCAT	133	CATCTC	24	4
CyEM-1477	CL5416Contig1	CTCTCGTGGGGAGATTTCTTT	TAAATCAAACCTCTGGGCAAC	112	TC	12	6
CyEM-1478	CL5416Contig1	ATTTTGGGTTAATTGGGCAAA	CGTTGAAATGGATTTTGTTGTC	117	AGG	18	6
CyEM-1479	CL5420Contig1	ACCCTCTCTGAATCCCATGAT	GGTTTGTGATCGGAAAAGAGAT	130	TTC	15	5
CyEM-1480	CL542Contig1	CCGGTGTCTTACCTCGTCTTC	GACCTTCGTGACACTGAAACC	118	ACC	12	4
CyEM-1481	CL542Contig1	AGAAGATTGCAGGAACCGAGT	TTTCCAAAAACAAGGGAGAAAA	129	TTTGAA	30	5
CyEM-1482	CL5430Contig1	ATCATCGCCACCCTCTAAAAC	GGTGGTGGACATTGAAGAGAA	107	ACC	15	5
CyEM-1483	CL5430Contig1	CCACCACCATTCTCTTCAATG	CGAGACCCAGGTTCGTTATGT	109	CCA	15	5
CyEM-1484	CL5445Contig1	CAATCGCCTTAAACGTGTCTC	CTCAACATCATCGCCATTTTC	124	CTTTGC	30	5
CyEM-1485	CL5445Contig1	CCTTCCTCTGCTTCACTCTCA	TCACCATCTCCTCTTCTTCCA	124	AAGCAG	18	3
CyEM-1486	CL5453Contig1	TCTCTCCGATTCCGTACTTCC	CTTCCCGTTGTCACTGTGTTC	122	GA	14	7
CyEM-1487	CL5466Contig1	TGGTTTCTTCGTCTTTTCCAA	TGGGTTTGTGGTATTTGAAGG	125	CTT	12	4
CyEM-1488	CL5466Contig1	CCACAAACCCGACTTCCTTAT	AAAGTATCCGAGAGCGATTAGAA	126	ACC	18	6
CyEM-1489	CL5466Contig1	GCAAAGATCTCAACATCATCGT	TATTGGGGGTGTCACTGTCAT	129	ATGCCA	18	3
CyEM-1490	CL5469Contig1	ACAGCAGCAGCAAATCAAAGT	TCTTCCTCATCCAATCCCTCT	121	GAT	12	4
CyEM-1491	CL546Contig1	TTCTGCTAATGGAGGGACCTT	GAAACGAAGATCGGATTGACA	138	CT	18	9
CyEM-1492	CL5471Contig1	TCCCCACCATTTTTCTCTTCT	TGTGGAAAATCGGATCTTTTG	136	AAG	12	4
CyEM-1493	CL5473Contig1	CCGGCGATCTACATTCAACTA	GGGGGATTTAAAGAGGAGGAT	128	AG	20	10
CyEM-1494	CL5480Contig1	AAAGACCCAGCTAAGGAAACG	AACCCACCTTTCTTCTCTCCA	116	GGC	12	4
CyEM-1495	CL5483Contig1	CAGAATTCAATGGCTGGGATT	GGAGGAATTTGGGAAGTCAAG	120	TC	10	5
CyEM-1496	CL5486Contig1	TCAAACATGACAGCAGCATTC	TTTCTTGTCACTGTCATCGTCA	101	TGAAGA	18	3
CyEM-1497	CL5489Contig1	TGCAGTTGTTGGGTCTCCTAC	ATCTGCTGAAAGGGAAAGGAT	131	CAG	12	4
CyEM-1498	CL548Contig1	AAGAAACAGCTGGTTTGTGTAAT	TTTGTGTTTGTGCAAAATGGA	113	AGA	27	9
CyEM-1499	CL5490Contig1	CAACATTTTTCTCTCCGATGG	ATTCTCTGATCACCACCACCA	118	CCA	15	5	GGC	12	4
CyEM-1500	CL5490Contig1	CCACCATGATCAAAGATCGAA	GGTCGGATTCATTCATCTCAA	119	GGT	12	4
CyEM-1501	CL5490Contig1	TCATGGGAGGAGAGACAATGA	GCAATTCTGGTCCTTGCTAAA	120	ATG	15	5
CyEM-1502	CL5492Contig1	AAAGCTCATCATAATATGCAAGT	AAGATGTACACAAACCCGGTA	122	TTTGA	20	4
CyEM-1503	CL5495Contig1	GTCCAATGGGTCTCATGATTG	GGAACTCCTTGGTTCCTCATC	124	TGG	12	4
CyEM-1504	CL5496Contig1	CACAATTGAGGAGTCAAAATCG	AGCCAATTGAGAAAAGCTTCC	137	GA	10	5
CyEM-1505	CL5504Contig1	CAACAAATCACCCAATCCAAA	AATGGAGACTCATCTGGTGCT	133	AAG	15	5
CyEM-1506	CL5532Contig1	CAAGGCATTTTTGGAAGTTGA	ATCCCACTTATCCCAAACTGG	120	AGCC	20	5
CyEM-1507	CL5544Contig1	AACGATAAAGCCCACAAACCT	CGAATCAAACAAAATCCAAAAAC	124	TTC	12	4
CyEM-1508	CL5547Contig1	GTATTCTCCTTTCCCATCGTC	TGATCATCTGGAACTGAAAGC	106	ATGGTT	18	3
CyEM-1509	CL5553Contig1	ATGTGCCAAACCACAAATGAT	CATCTGAACCCATCTCTCCAA	117	AG	14	7
CyEM-1510	CL5553Contig1	GTTGTCGGTTTTGGGGTTATG	CCGTAATGCATCCTCTCAAAG	123	GAA	12	4
CyEM-1511	CL5555Contig1	TCCATGGAATCGCTACAAAAC	GCAGAGAAGCCTGAGATGATG	121	CAT	12	4
CyEM-1512	CL5558Contig1	TTTGAGCTTCTGAATCGAACG	TCATGATCGAACCACAGACAA	121	GCCGTA	18	3
CyEM-1513	CL5573Contig1	CTCTTCGTCTATCCTCCGTGA	CTTGAGGAAACTCCATGGTTG	121	TCCACC	18	3
CyEM-1514	CL5584Contig1	AATCCCAATCGATGAAATCGT	CGCTGCGATTACGAACAAATA	118	AT	10	5
CyEM-1515	CL5585Contig1	TTCCCATCAACATCTCCAGTC	CCCAGATACCTTCTGTTTCGAC	115	GCCTCC	18	3
CyEM-1516	CL5587Contig1	GATCCGATCCATCCAATATC	GCTTTATCGTATTTCCGTCCA	129	GA	26	13
CyEM-1517	CL5587Contig1	ATCCATCCAATATCGGGAGAG	TCGTCATCGGCTTTATCGTAT	132	GA	10	5
CyEM-1518	CL5598Contig1	GGTGTCGAAGCATGAAATCAA	CGAGCTTCCCAACTCACTCTA	133	AG	18	9
CyEM-1519	CL5598Contig1	GCTGGTGTTCATTGGAAGAAA	CCGTTTCTGTTTCTGTTTGTTG	124	AGA	15	5
CyEM-1520	CL5604Contig1	CCTAGATAGCGCTTTGGATGA	CACTTGGCAATGAAGAAGCAT	113	TGC	15	5
CyEM-1521	CL5605Contig1	GGGTTCCTCACTGATCAAGAA	TGCAACAAAAACCTGTAATCCA	131	AG	26	13
CyEM-1522	CL5605Contig1	GAGAGAGAGAGGGAACTTTGGA	TAATTTCACAGCAACGCTTGG	120	GT	10	5
CyEM-1523	CL5605Contig1	AACAGTTATGGTTCCGCTGAG	TACACGCCATTCTCCAATTTC	119	GCA	12	4
CyEM-1524	CL5607Contig1	AGAGGACCTTGCAAAGAAAGC	GGCACGTGCAACATCTGA	103	GCT	12	4
CyEM-1525	CL560Contig1	AGGTGATGAAAACGCTCAAAA	ACCTCGTTTACGGTGGTTTCT	123	GAA	12	4
CyEM-1526	CL560Contig1	ACCGTAAACGAGGTCAAGGTT	AAGAGGAGCTGTTCCTTGGAG	119	CGG	12	4
CyEM-1527	CL560Contig1	GGAGGAGCCTCAAGAACAGAT	TGAGCGTTTTCATCACCTTCT	126	AACAGG	30	5
CyEM-1528	CL5615Contig1	GTCGAAGCTACTGCTGCTCAC	ACCTGGTGACTTCAAAGCAGA	123	CTTCC	20	4
CyEM-1529	CL5629Contig1	CTCTTTTCGCAATTCGATTCA	CTGATTAAAACGACGGTGACA	120	ATA	12	4
CyEM-1530	CL562Contig1	CCTTCTCGCCTTCTTTGATTT	GAAACCGTGAAACTGATGACC	117	TCA	12	4
CyEM-1531	CL5630Contig1	CCACGGTGAACAGTCTAGGAA	CTCCGCAGCAATATTCAAAAC	124	AG	10	5
CyEM-1532	CL5630Contig1	GCAAGAAAACACGGTATGAAGA	GCCGGTAGAAGCTTTAAGACG	125	CCT	15	5
CyEM-1533	CL5642Contig1	TTGAGAGGGAATAGGTGATTGAA	ACATACTCAATTCCTACCTGCTG	114	GAAT	20	5
CyEM-1534	CL5647Contig1	ACCCTGTGCTGACAGATGATG	CACCACAGCTTTACGTTCTCC	140	GGT	18	6
CyEM-1535	CL5647Contig1	TTGTTGCAACGAGCTTAATGA	TCACAAGGAATTCAATGTTCG	130	TGTA	20	5
CyEM-1536	CL5650Contig1	ATGCAGGTGTGGAAAGAGTTG	TTTCCCAAGGATCCATGTAACT	123	GAA	12	4
CyEM-1537	CL5654Contig1	CTAATCCGATTGATCGTCTGC	GAACGTCATAAGCGTGAATCG	129	GA	12	6
CyEM-1538	CL5654Contig1	GCTGACTCAGAAATGAGGAAGAA	CTATTTCGATCTCCGCAAGTG	125	AAG	15	5
CyEM-1539	CL5656Contig1	GTTTGGAATTTCTGCTTTTGG	TGTTTATGGTCATGACTGTGG	126	GGTCAT	18	3
CyEM-1540	CL5656Contig1	CACGGTCATGGTCATGGT	TCAACATCTCTTGGCTATCACC	118	CATGGC	18	3
CyEM-1541	CL5665Contig1	TGGCAAGAGAAGAAGAGATCG	AATCTCGAGCTCTTCCCAAAC	122	AGA	12	4
CyEM-1542	CL5670Contig1	AATATGGGAGGAGGAGGAGGT	GTCTGAGAACATGGTGGTGGT	104	CAC	15	5
CyEM-1543	CL5670Contig1	GAGGAGGAGGTGGAGCAATAC	CAAATTGGAAGAAAAAGGTGAAA	119	CCA	12	4
CyEM-1544	CL5674Contig1	CGTCTTCTTGCTGTTTCTGGT	CGCGATTTATGAGCAAGAAAA	139	CAT	12	4
CyEM-1545	CL5674Contig1	TGTTTGATGAACAAGACACAGC	AGAAACGAGAAAGGAGCTTCTAA	107	CAT	24	8
CyEM-1546	CL5674Contig1	TTCTTCCCTCACCTCCTTCAT	GCTATCACCTCAGCATCTGGA	126	AACCCT	18	3
CyEM-1547	CL5676Contig1	TCTACGGAGGAACTGATCACAA	CACCCACAGTTTCAACTCTCAA	113	TTTTAA	18	3
CyEM-1548	CL5678Contig1	AAAGCTGATGATGACGACGAC	GTACGGCAAGTTTCCGATGTA	123	GAA	12	4	GAT	12	4
CyEM-1549	CL5683Contig1	CCACCACCACTGCTACTTTGA	GCCAACTACAGAAGCACCAAA	113	GTG	12	4
CyEM-1550	CL5684Contig1	AAATGGATCCACCAAATCACC	GAGGGTAGCCGGGATGTTAT	116	GCA	12	4
CyEM-1551	CL5687Contig1	CCGAAAGAAGAAGATGGTTCG	TCTAAAACCCCATGTTTGCTG	114	AGC	12	4
CyEM-1552	CL5697Contig1	GAATCCCTTGGCTGAACAAC	TGTTGAAAAGGAGCATCGAAA	134	GGT	18	6
CyEM-1553	CL5699Contig1	ATGAAGATGGAAGTGGGGAAG	TTGTTTTCATCGGTCTTTTCG	112	AAG	21	7
CyEM-1554	CL5701Contig1	CTACTCCCCCTTGCCTCAC	AACACGAGGCTCCATCAAGA	139	CTT	18	6
CyEM-1555	CL5717Contig1	CGCCTTCAACCAAATAAAACA	GAAAACGCTCGAGTATGGAGA	128	AATCA	25	5
CyEM-1556	CL5719Contig1	ACTCCATCACCGATCAATCCT	GACCGGGTAGGGTTCTAGTGA	125	GAA	12	4
CyEM-1557	CL5721Contig1	TTCTACTCCTCCTCCGACCAC	AGTAACGCGAAGAGGTTGTTG	120	ACC	18	6
CyEM-1558	CL5721Contig1	GCCAAGAAAAACGGAAAATTG	GGGTTTTCCCAGATTGATGAG	130	ATA	12	4
CyEM-1559	CL5725Contig1	TGGTGCTGGTTTTTGTAGTGA	CATTTGGACCTTTCTTTGCAT	119	ATG	12	4
CyEM-1560	CL5731Contig1	TCATCCCGACTCAGATCAAAC	TCGATGAGTTCTGTGGTTCCT	120	CCA	15	5
CyEM-1561	CL5731Contig1	CGACCATCGTCTTCAAAAGAA	CCGAGCTCCGTTACTGGTATT	126	CAT	12	4
CyEM-1562	CL5731Contig1	GACTTTGAACTTTTGGGATACA	CCCAAATTCCAAACAAAGAAA	140	TGATT	20	4
CyEM-1563	CL5732Contig1	CGCCTGAATCTTTCTGTGTTC	CCGCCTCTCTCTACGCTTATT	122	GA	10	5
CyEM-1564	CL5736Contig1	GGCGACGATCCATCAGTA	TCTCATTTGAACATCTCTGTGTG	110	TC	10	5
CyEM-1565	CL574Contig1	CTGGGCTGATCACCAGTTAGA	CCGCGTGTTTCAGAAGAAAT	129	TCA	15	5
CyEM-1566	CL5758Contig1	ATCCTCAGAGGCACTTCCAAC	CTCGAACTGTTTTTCGTGCAT	101	AG	10	5
CyEM-1567	CL5758Contig1	CAAGGAGGATCGTCAGTATGC	GCTATGAATGCGTTTTCTGCT	129	GAA	12	4
CyEM-1568	CL5762Contig1	TCTCCAATTTCACTCGTCTCG	TGTATGGCGATCAAATTCACA	126	TCTCCC	18	3
CyEM-1569	CL5768Contig1	GGCGAAGTTGGAATTTGGTA	GTTTCCCCATTCGATTCATTT	124	TGTGGG	18	3
CyEM-1570	CL5772Contig1	ATCCCCATAAAGCAAGTCAGC	GGAAGCACGTCATAGTGGTGT	126	CAACCT	30	5
CyEM-1571	CL5778Contig1	TGCTGTGTTTGTGGTTTAAGAGA	TGCACTGTTAAACCTGTGAAGG	113	TG	10	5
CyEM-1572	CL5785Contig1	CCTACGGCTATGCAGAAAATG	AACCTCCTCGACACTGGAAGT	120	AGC	12	4
CyEM-1573	CL5790Contig1	GGGATGGAATTACGAAGCAC	GTTCGTGAAGCTTCCATTGAT	106	GAAGAG	30	5
CyEM-1574	CL5791Contig1	ACGGACTCTGCTTCTTCCTTC	ACGGTGGTCTTCGTAGTGTTG	109	AC	10	5
CyEM-1575	CL5793Contig1	GGGGGAAAGATCAAACTGAAC	TGTGAAGATGTCAATGGCTCA	117	CA	12	6
CyEM-1576	CL5795Contig1	CGGAGAACTTGAGAGGTGAAA	ACGCCAAGAAAATCTCTGGTT	112	GAT	12	4
CyEM-1577	CL5795Contig1	GCATAGGTTTCAGTGGCAGTC	CAATGGGAACTCTGACAATTCA	139	AGT	15	5
CyEM-1578	CL5797Contig1	CATCACACCACACTGATCACC	GTGAAATCCCCATTTCCTTGT	140	AG	10	5
CyEM-1579	CL57Contig1	GGGGATCCGCACCACTAAT	CGTCGACGAAGAGATCTAAGC	136	TC	10	5
CyEM-1580	CL5805Contig1	AGTATCCAGTGGCCCGATAAT	ACGTCATTGGATGCCATAGG	123	CT	24	12
CyEM-1581	CL5810Contig1	ACTTCCTTCACTGCCACTACG	CATTGCTCGAGACTTTGAAGC	124	CCA	12	4
CyEM-1582	CL5817Contig1	TCAAAACCCTCGTCTCAGAAA	TTCCGATTTCCTCTTGGATTT	133	TCA	12	4
CyEM-1583	CL5817Contig1	GAGAAGGAAAGAGAGGGAGGA	TAATCCCATACTTCCCCCAAG	122	AAG	27	9
CyEM-1584	CL5820Contig1	GGATCAACAATCCAGGTGAGA	GGGGGAGAAGATGAAGAAATTA	129	CA	10	5	AC	16	8
CyEM-1585	CL5820Contig1	ACGTCAGCAACAATGGAGTTC	TTCGGTAATCTGGTGAAGCAC	127	TCG	12	4
CyEM-1586	CL5826Contig1	TGAAACCATCAAGGAAGCTGT	CCTTCTCCCTGTTTTCAAAGG	133	AG	10	5
CyEM-1587	CL582Contig1	TTTCTTGCAGGTGATGATGTG	CCAATCACACTGTCCTCCACT	119	TA	10	5
CyEM-1588	CL5835Contig1	AATCTTTTCAGACGCAACAGC	GTAGGAACAAGGGGATCTGGA	130	CTCCAA	30	5
CyEM-1589	CL5839Contig1	GCTGAACTTGCAACTCTTGCT	CAAGTTTCAATTGCTCAGATGC	124	TGA	12	4
CyEM-1590	CL5851Contig1	GTTATGGCTCGACCAGACCTC	GAAAAATAGACGATCGCACCA	122	TA	10	5
CyEM-1591	CL5853Contig1	CCATCACAATCGTCGTTCTTC	GATGGTGAGATGGGTCGTAGA	127	TCA	15	5
CyEM-1592	CL5856Contig1	ACCATACCACCCCAATGATTT	GCAATTTTGATGGGTTTTTGA	126	CT	16	8
CyEM-1593	CL5859Contig1	CGGGACCACCCTACTTTATACTT	TTTCAAAGATTGAGTGAATGATG	106	TC	12	6
CyEM-1594	CL5866Contig1	TTTCTTCTTGTGGTTGAGAGTG	AACGAACAAGAAACACATCACC	125	GAT	12	4
CyEM-1595	CL586Contig2	TTTTATCACGACGATCCCAAC	CCAAAGATTTCCACCATTCAC	124	TC	10	5
CyEM-1596	CL5878Contig1	AGCTGAAATTAAAGGGCAAGG	CGTCAACATTCTCATCGTCAA	120	AAG	15	5
CyEM-1597	CL5888Contig1	CCTTCCTCTTGATGAGGGTTC	GCAAATCCACGCTTAAGTGAA	120	TGA	12	4
CyEM-1598	CL5891Contig1	CTCGGTATCAACCCCAATTTT	TCTTCTCTTCCACCCTCATCA	105	CT	22	11	TC	12	6
CyEM-1599	CL5895Contig1	GAAGAAACTCCCAAAGGATGC	CAATGTCAGGATGAACCTGCT	119	AAG	12	4
CyEM-1600	CL5900Contig1	ACCCCAAAATAGCCTCTCG	TGGTGTTCTTCATCTTTTTGAT	127	CT	16	8
CyEM-1601	CL5900Contig1	TCGCTCTCTCTCTCTCTCTCG	GGGAAGAATGCATGAGATACAA	140	CT	12	6
CyEM-1602	CL5903Contig1	CATCCGATTCCTCTTCCTCTC	GAAGAAGCGATTTTTGGTGGT	139	CCT	12	4
CyEM-1603	CL5903Contig1	AAAAATCGCTTCTTCCAGTCC	CAGTTAGGGTTAGGGGGTCAA	124	CCA	12	4
CyEM-1604	CL5911Contig1	CTGCGAAGATGAAAAGCAGAG	ACCGAAGAATCCCAAGAAGAA	122	GGA	12	4
CyEM-1605	CL5911Contig1	CCAGTCTTGGTCTACCTGCTG	GCACCCTAGGTCTTGGATGTA	126	TCT	15	5
CyEM-1606	CL5914Contig1	AATCCAAGCACGCACATACAT	CGACTGGAGTTGTTCTCAGGT	127	AC	16	8
CyEM-1607	CL5922Contig1	TGAGCTTCACAAGAGGGAGAA	TCCCTCATCACCAGAGAAATC	136	GAT	12	4
CyEM-1608	CL5922Contig1	AGGAGGCAGATGATGATGATG	CACTGCCTTGGTTACCATTTG	126	GAT	18	6
CyEM-1609	CL5922Contig1	ATGGTAACCAAGGCAGTGATG	GCAGGTGGTTGTTCTTCTTCA	118	GAT	12	4
CyEM-1610	CL5928Contig1	CGTCAAATGGAAAGTTTTCTGA	TCATCATTAGGTGGAATCAGATG	129	TGT	15	5
CyEM-1611	CL5933Contig1	CACACACACACACACACACACA	CGTTCACAAATTGAAGAAAACG	130	CT	42	21
CyEM-1612	CL593Contig1	GGAGACGATGCAAAGCTTAGTT	CGCGGAATAGAAGTCCTGAG	127	TA	10	5
CyEM-1613	CL5941Contig1	GAATTGTGAGAAGTGGAAAGGAA	GCATGAAGCTGTGAACACAAA	137	GAT	15	5
CyEM-1614	CL5947Contig1	AGATGCTGAGGTTTGGTGTTC	CAGACAACGGGGAAACAGTAA	132	CGA	12	4	ACC	15	5
CyEM-1615	CL5950Contig1	ACCAGCACCTGGGAGTAGATT	TGACACTGATCTTGGCTGTTG	116	TGG	12	4
CyEM-1616	CL5953Contig1	GAATGCATCGGGAAGCTTATT	GCCATGTAATGGCTTTGAACT	104	TGA	12	4
CyEM-1617	CL5961Contig1	CGCTGCAATTTCCTCTCTCTA	CAGACGCCATTTCTCTCTCTG	131	CT	14	7
CyEM-1618	CL5961Contig1	ACCCTTCTTTAGGCAAAACCA	ATGACTGAATTGGAGGCTGTG	126	CAC	27	9
CyEM-1619	CL5964Contig1	TTCCTCCATTAAATGCACCAC	ATTTCTGGTGACGGAGGATCT	137	CCA	12	4
CyEM-1620	CL596Contig1	ATCAAGCACCTCAAACTCACC	GAATCCGACTGGAGCTTCTTT	120	CTCCCA	18	3
CyEM-1621	CL5973Contig1	TTCGTCCCAAATCAAGATTCA	TTGGAAGCTGATCTTTTGGTG	123	GGT	15	5
CyEM-1622	CL5974Contig1	CCCTGGAGTTGTAAAGGGTTT	TTGTCATGACCAAATACTCACA	137	ATGC	16	4
CyEM-1623	CL5975Contig1	CACTTCGTTCTGGTAGTTTGAA	TTTATACGGTACACGAAAGACG	137	TA	10	5
CyEM-1624	CL5978Contig1	TGAGGAAGACAGAAACGATGC	TCCACATGAACCACCTTCTTC	116	CTG	12	4	TGT	12	4
CyEM-1625	CL5985Contig1	TCATGTTTGCTGTCGTCTCAG	ATCCGCTAGATTCACCTCCAT	106	TTC	12	4
CyEM-1626	CL5986Contig1	ACCCAACAATTTCCCAATCTC	GGTGAACTCCGAAACCCATA	119	ATC	12	4
CyEM-1627	CL5986Contig1	ATATGGGTTTCGGAGTTCACC	TCCCCTTTCGAAAATGAAGAT	117	TCT	21	7
CyEM-1628	CL5988Contig1	CATTTGGATCAGGCATTGTTT	TCCTTCACCTCATCATTTCCA	116	TG	10	5
CyEM-1629	CL5993Contig1	CCATAACCAGATCAATCATCACA	TCGTCATCATCGTAGTTGATCC	138	ACC	15	5
CyEM-1630	CL5995Contig1	AGGACATGATGAAGCAATCGT	TGAGGTGATGATGGATTTTAAGC	123	TGTT	16	4
CyEM-1631	CL5996Contig1	CGTAGAATCCAATGGAAATGG	GGTGACTACCCAGAAAAATGGA	126	AAAG	16	4
CyEM-1632	CL5998Contig1	TCATGAGCATCAAAGTCATCAA	CAACTCCTCCCCTGTGATGTA	118	CAT	12	4
CyEM-1633	CL6002Contig1	AAGCTTCTACCATTTGCAGTTT	GTCTTCCCCCTCCTCTTCTTT	123	GA	10	5	GA	16	8
CyEM-1634	CL6005Contig1	GGATGGATGAGGGTTTGATTT	TGAGGAGTGGTGGTGGTACAT	120	CCTGAA	18	3
CyEM-1635	CL6010Contig1	ACCCGGACTTTAGAAAACGAA	AACAGAGTTTGGGCTTATCCA	113	TGTA	16	4
CyEM-1636	CL6013Contig1	AAACGACAACTCCGACGACTA	TTAGCCCTGTCTGCTCTCTGA	103	GAA	12	4
CyEM-1637	CL6013Contig1	ACAAGCGTTGTTGCTGTTTCT	CAGGCTCTCTGATTTGAATGG	133	GAT	12	4
CyEM-1638	CL6024Contig1	CAACTCCTCAACAAGGTGGTG	GAAGCTGTTGCTGCTGGAAT	114	CAG	12	4
CyEM-1639	CL6027Contig1	TGGATGAGAGGAGAGGGGTAT	TTTATGGGTTAAGTTATGCTGCT	120	TTG	33	11
CyEM-1640	CL6029Contig1	CACTCTCGTTGGTTCTTGCTT	TGCATCAGTGCTTGTTGTTGT	136	CAG	21	7
CyEM-1641	CL603Contig1	GTTTACCATTGGCTGCTTCC	ATTGCTGATGCTCGAGGAAAT	131	GCT	12	4
CyEM-1642	CL603Contig2	ACAACTGCCTTCATTTTTGGA	ATGCAGCTATGCGACGTAGAC	104	GCT	12	4
CyEM-1643	CL6044Contig1	CCATCATCTCATTACATCACCA	ACTGCTGCCACTTCTTGTTGT	129	TCA	24	8
CyEM-1644	CL6045Contig1	CAATTGGCACACCAAGGATAC	CTGGATCCCAGAGATATGGTG	118	CT	22	11
CyEM-1645	CL6045Contig1	TCATGGGTTTCTTTCTTTCCA	GACACCAAATGAAGCTCCAAA	119	TC	10	5
CyEM-1646	CL6059Contig1	CGTCTTCTCACCAACTTCCAC	GATCGGACGACATAAATGAGC	102	CAC	27	9
CyEM-1647	CL6067Contig1	TATCGCCATTTCTCGTCTGAT	TCCGGTGAATACTCCCTCTTT	140	ATG	15	5
CyEM-1648	CL6072Contig1	TGGTGGAGTTATCCCTCACAT	ACATTTCGTCAAACCAAAACG	134	AC	14	7
CyEM-1649	CL6078Contig1	GGTTGGGATGTACGCAAGTAA	GCTTCGAATGTATCGATTGGT	125	TGG	18	6
CyEM-1650	CL6081Contig1	CCAGCCAGATGGTAGTGCTC	CCATATCCACCTGCCTGAGTA	114	TGG	15	5
CyEM-1651	CL6081Contig1	CCAGCAGCTCAAGGTAGTCAG	TTGGCTTGTTTAACCACCATC	105	GTG	12	4
CyEM-1652	CL6102Contig1	CCCCTTCTACTCTACGATACGC	GGAGAGAGGAGTGGTAGCCATA	103	CA	12	6
CyEM-1653	CL6115Contig1	TTCGGTTTGAGACGGAAGTAA	CCACAGCATCAAAAGCTTCAT	120	AGA	12	4
CyEM-1654	CL6123Contig1	TCCTATTCCGATTTCATCCTG	GGATCCCGAATTCTTTACCAA	107	CATCTT	30	5
CyEM-1655	CL6126Contig1	GGTTGCTAGATTCAGCCATGT	TTTTCAAGACCAAAGGATGGA	125	AAAG	16	4
CyEM-1656	CL6127Contig1	TTTTGGGTGATGTGATGTGAA	ATTTGCCCACAATCCATTACT	140	AT	10	5
CyEM-1657	CL6127Contig1	TACAGGGAACGGTGCAGAAT	CACATGTCTTCTTCTTCAACCTG	134	AAG	12	4
CyEM-1658	CL6131Contig1	ATTTGACATTGAGCGATGGAC	ACGGAAGGACATTAGGGTGTT	126	CTT	18	6
CyEM-1659	CL6133Contig1	ATTCTGTCCACCACGTACAGC	GTCCCCTCCGACATTCATATT	108	TCC	12	4
CyEM-1660	CL6136Contig1	CGTAGTTTTGGGTGCAGTTGT	ACTGTCGATTCTGGTCTCGAA	120	CT	10	5
CyEM-1661	CL6137Contig1	TCAGTCACAAATGGAGGTTCC	AAGCTTTCCAGCCATCAAAGT	113	AAC	12	4
CyEM-1662	CL6159Contig1	AACGGACCCTTTGACAACTCT	CGGGCATAAACAAGATTACGA	125	TAA	12	4
CyEM-1663	CL6160Contig1	CTCGCCCTTCTTTGATTCTTC	GCCATGGGTTCACAATACAAA	126	TC	10	5
CyEM-1664	CL6160Contig1	CCACAATCGTAAGCTTGTCCA	CAGCAGTGTATTCAGAAGAAGCA	119	ATT	15	5
CyEM-1665	CL617Contig1	GGAGGAAGATGAGAGGTTTGC	CGAGGTCCTGATGATCCAATA	120	GT	18	9
CyEM-1666	CL6188Contig1	GTGTGGAGAAATGGCTGAAAA	AAGCTCCCCCACACTTGTC	130	GAA	12	4
CyEM-1667	CL6188Contig1	GGGGAGCTTTTCATTTGGTAA	TTGCAGATGGATGAACAAACA	115	CAA	12	4
CyEM-1668	CL6189Contig1	ATCAACGGAGACCGTCCAC	ATCGGAAATTCGGAGGTGTAT	117	CCA	12	4
CyEM-1669	CL6197Contig1	CGCTGGCAGTTCAGATCA	ATGGGGCTGGTGGATAATACT	119	CCA	15	5
CyEM-1670	CL6197Contig1	GACCAAGTGGTGAACAAGCAT	CGAACCTACTACACCCAACCA	132	CAG	18	6
CyEM-1671	CL6199Contig1	AAGAGGCAGTAGAGCCGGTAG	GCTGGAGGTTCAACACAAGTC	118	CCA	15	5
CyEM-1672	CL619Contig1	CATTCAATCCACACACCATGA	TTGAAGAGAACAAAGCCATTGA	109	TAACTA	18	3
CyEM-1673	CL61Contig1	TGTATTTTGAGCCGGAGACAG	CCTCTGAAATTGCAGTGATTG	120	CTAT	20	5
CyEM-1674	CL6201Contig1	CGTCTTCCATCTGCACTTGAT	TCAAACCCCAGATCTCGATTA	134	ATC	12	4
CyEM-1675	CL6204Contig1	TCTCTTCGTGTTTGTCCTGCT	CCTTGTGCTGGAAATGGTATG	118	AC	10	5
CyEM-1676	CL6206Contig1	ATGGAGCATGGAAGAAGTATG	TTTCTTCAGTTTGTCGAACCA	124	GAT	12	4
CyEM-1677	CL6206Contig1	GGACACACTGGTTCCAGCTAA	AATCCCCATCTTGAGGTTTGT	126	TGA	15	5
CyEM-1678	CL6211Contig1	CGGTCCAGATGGTGAAGTAAA	ACTGGTTCCACCACTGGTTTT	124	GTG	12	4
CyEM-1679	CL6222Contig1	GAGATGCAGCTTCTTGGATCA	AGCGACCCAATCCTTATCAAT	128	GAT	15	5
CyEM-1680	CL6231Contig1	CCATTGATATCTCCGGCTAGG	CCTTACAACACCCACATCAAAG	105	AT	12	6	GAT	12	4
CyEM-1681	CL6232Contig1	CGGGGCTAACTTTTTCTTCCT	GTTAGCTGCCATCTGAACTCG	123	TC	12	6
CyEM-1682	CL6233Contig1	GCGTCTAATCCTTCCACCTCT	AACAAAATCCGCCATTGAAA	120	TG	10	5
CyEM-1683	CL623Contig1	TACCCTGGCTTTTCAGTTTCC	GATTTCTTGGCACCAATTTCA	132	TCT	18	6
CyEM-1684	CL6244Contig1	CTCTTTCGATCGCAATCTCAC	CTGTTGTAGGGCAAAATGGTC	120	CCA	12	4	CCG	12	4
CyEM-1685	CL6244Contig1	CTCAATTTCACCATCCCCATT	GTGCCGTAGGCTTACTGAAAT	117	CAG	15	5
CyEM-1686	CL6244Contig1	CTTCAACAACAACAGCAGCAG	GAGGCGAAGGAGAAAGCAC	124	CAA	18	6
CyEM-1687	CL6247Contig1	GCAGCTCAACAGATTGGTAACT	CAATCTGAGCTGCTGTTTTCC	137	TG	14	7
CyEM-1688	CL6247Contig1	TTTGGGGAGCTGTTTATGACA	TTGCTGTTCTTGTGCTTCTGTT	113	AGC	12	4
CyEM-1689	CL6255Contig1	CATAACAGTCAAACCCCCTCA	CGGATGTACCCCATACATCTCT	129	AG	10	5
CyEM-1690	CL6256Contig1	CCCTCATACCAAACGTCGTC	ATGTTTCCTTGAACGACTGGA	118	TCT	15	5
CyEM-1691	CL625Contig1	GACCCGGTTAACTAAGCAAGC	CCATCGGAACCCTAAAGAGAA	119	TCT	12	4
CyEM-1692	CL6269Contig1	AGGCCGATTAACCCTGATTTA	ACCTCCATTCCAATCGCTACT	132	TGG	12	4
CyEM-1693	CL6275Contig1	CAATGGTTTCTGGGTGAAAGA	CATCATGCTCGCCATGATATT	117	AATCCC	18	3
CyEM-1694	CL6282Contig1	AATGGCAGATAAAGGGAAGGA	GCTGGAACCAACATCGTTATC	118	TGA	12	4
CyEM-1695	CL6285Contig1	GACTCTTCAGATCGTCGCTCA	AACGCCTTTACACCTCCAGAT	119	CCACCT	24	4
CyEM-1696	CL6286Contig1	TTGGGTGACACAAAGAACTACAA	CCCAGACATGAAGCAAAGAAC	129	AT	16	8
CyEM-1697	CL6299Contig1	AAATGTGGCAGCTGGTATGAC	CACGGGTGCAACTACTCTTTG	115	TGA	12	4
CyEM-1698	CL6299Contig1	TCAAGAAGGAAGAAGTCATGGTT	CACTTCCTGCACCATCTCTATG	122	GGTCT	30	6
CyEM-1699	CL629Contig1	TGGTGTTTTTAGGGGAGATTT	CACCCATCTAAAAAGATTCATAA	135	GAA	15	5
CyEM-1700	CL62Contig1	AGGGGAGTTTTTGACATCATC	GCAGATCCAATTTGGCTGTTA	101	CTCTAT	18	3
CyEM-1701	CL6302Contig1	AATTCATCATTTTCCCCGTCT	TCACATCAATGCTTTTGCATC	140	AG	24	12
CyEM-1702	CL6302Contig1	CGGAGTAGAGGTACGGAGGTT	CATGAAATTCACGTCGACTCC	126	AGA	12	4
CyEM-1703	CL6303Contig1	TTGCTTTAGGTGCTCAAAAGG	TTGCTTGGAAGGCTCTATGTC	125	AAG	12	4
CyEM-1704	CL6303Contig1	AGCTCGAAAGAAGGAAACTGG	AACCAACAAAAATGGGGAAAG	136	GAA	21	7
CyEM-1705	CL6305Contig1	TCTACGAGCAAAGAGCAAGGA	TGTCTGATTGGCTTCCATTTC	135	CTT	36	12
CyEM-1706	CL6311Contig1	GGGGAGAGAGTGTGTGTGTGT	AGTCGCAAAGATCAATCTAAACC	112	AG	12	6
CyEM-1707	CL6327Contig1	GCGGCAACAGTGAAGATACTG	CACAAGTTCCGAAGGAAGAAA	119	AAG	18	6
CyEM-1708	CL6328Contig1	GAGAGAGAGATGGGTTTGAGTGA	TGGAGACTGAGAGCAGGAATG	119	AG	10	5
CyEM-1709	CL6333Contig1	AAAAAGCTCTGGTTAGTGTGTGC	CGGAAAACAAAGTACAATGATGA	135	AG	16	8
CyEM-1710	CL6338Contig1	TGTTTTCTTCTGTGAACACCTCA	TTCCTTCCGGATATTGTATGC	136	AC	10	5
CyEM-1711	CL6340Contig1	CCCTTCACTTTTCCATTTTCG	CATCCCTTCCCTTTCGATTT	119	TTTGC	20	4
CyEM-1712	CL6344Contig1	TCGTTTCTCTTCGTATGCTCAA	CAATTCCACATTACCCAAGGA	140	AC	10	5
CyEM-1713	CL634Contig1	TCCCTCACTCCCTCACCA	TTCACCGGATGTTCAAAGC	140	TC	12	6
CyEM-1714	CL6358Contig1	CGGTCCGTGATACACTTCTGT	ACAAACAACCGGTCCCTCTTA	134	GGA	12	4
CyEM-1715	CL6366Contig1	ACGTAGCCAAGGATGACGAC	GGTCACAATTGAAACCGGAGT	131	GAT	15	5
CyEM-1716	CL6366Contig1	GATGATGCACGCTTTAAGGAC	CTTTCTGGCTTGTTGAACTCG	125	GAT	18	6
CyEM-1717	CL6367Contig1	CGGGCCTTCATTCATCTCTTA	GAGCGGAAGGAGTGTGAGTAA	119	TCG	12	4
CyEM-1718	CL6368Contig1	CCATTCATGCGATGACCAC	CAACTGGATTGGCACTCTTTC	125	CAT	15	5
CyEM-1719	CL636Contig1	TTTGGAATCCCAACAGATCAT	GGAGTTGCTCACAGTCCTCAG	120	GAA	12	4
CyEM-1720	CL6372Contig1	TCATATCACAACACCAACACGA	CTGCCCGTACTGATATGAACC	111	CCTCAG	18	3
CyEM-1721	CL6386Contig1	ACAGAGGTGATACAGCTTTCTG	TCGGTTGTTTCTCATTCTCTTC	138	TGA	12	4
CyEM-1722	CL6387Contig1	ATGGCGTCCCTTTCGTCT	TGGAGTGTAGGTACAGGTGATGA	120	TCA	24	8
CyEM-1723	CL6392Contig1	CAACTCATCCCCACCAATTAC	ATCCTACGATCAACCCAATCG	140	CT	34	17
CyEM-1724	CL6394Contig1	CAGCATCAGTTTCAACAGCAG	AGGACTCCGTCTTAGCCACTG	120	GCA	21	7
CyEM-1725	CL6396Contig1	AACGACGACCAAGGATACAAA	GGGGCCATTATCCATATCTTG	117	GA	10	5
CyEM-1726	CL6398Contig1	GCCTTGTTTGCTGATGAAGAA	CTAAGCCACCTCCCATCTTTC	133	TGT	18	6
CyEM-1727	CL639Contig1	TACGTCCATCCCATTTTCAAG	CTTGGTAGGGACCAAGACGTT	120	ATG	15	5
CyEM-1728	CL639Contig1	GATAAGCCATAGGTGGTTTTGG	ATTTGGCTTCAAAACCTTTCC	120	CAGA	16	4
CyEM-1729	CL6401Contig1	TTTTGCAACAATTTGGGATTC	ATCACCGCCCTTAACCACTTA	123	TA	16	8
CyEM-1730	CL6402Contig1	GTTTTTGTGGGTGGTGAGAAA	GGCACTATCAACCCCAATTCT	120	GAA	12	4
CyEM-1731	CL6404Contig1	AGCAAGCATCAGGTGAATTTT	CATGGCACATCTCACAAACAA	117	GA	12	6
CyEM-1732	CL6413Contig1	CAAAGGAATCTGGTGGTTGAA	ACACTAGCTCAGCTCCACCAA	124	AT	16	8	TATG	16	4
CyEM-1733	CL6417Contig1	AATCGTCACTGAAATCCCACA	TTGAAGAGTGGGATGGTGAAG	120	CAT	18	6
CyEM-1734	CL6421Contig1	AATCACCGGAAAATTGAAACC	ATGAGGGCTTTGTGGAACTTT	127	CCG	15	5
CyEM-1735	CL6425Contig1	CCCGATAAAGCCGATAGATTT	CAGCAGCCACAGTACAACTCA	124	TTC	12	4
CyEM-1736	CL6432Contig1	TCCCCAATAATTGCCTTTTTC	CCCATTTCAAGAAAAGCTGAA	125	TA	14	7
CyEM-1737	CL6435Contig1	TACTTTCGAGACATGGGCAAG	CTCTTCTGCAGGTGAAAGCTG	107	AC	10	5
CyEM-1738	CL643Contig1	TTGTCAATTTGCTCGTCAGTG	CCCAATTGTTTTTAACCCAAA	135	CTTTTA	18	3
CyEM-1739	CL6444Contig1	GACTGGGAAATGCATAGCAAA	TGTTCACTTCAACCTGCCTTT	113	GAT	15	5
CyEM-1740	CL6445Contig1	GAGGTGGCTCAGATGAAGAGA	CATGATGGCCCCTAACATAAA	120	GCA	12	4
CyEM-1741	CL6448Contig1	TGAGTAACGAAACTCCCAAGC	ACTAGCCATTGACGATGAGGA	134	ACA	21	7
CyEM-1742	CL6459Contig1	AATGATTCTTCCGTCGGATTT	GGCTTCAAATCCTCACCACTA	131	GGT	12	4	GAG	12	4
CyEM-1743	CL645Contig1	TCCAATTTGATCTTGCTGCTC	CCAAATGCAGGATTCTTGTCT	119	GAT	15	5
CyEM-1744	CL6464Contig1	TCACTAATCCTCCTGCTGCTG	GGATGGAAGGTGAAGGAGAAG	122	TC	10	5
CyEM-1745	CL6465Contig1	GAGAGCTTGGATGATGGATTG	TAACTCAAAGCCAACCATTGC	127	GAT	18	6
CyEM-1746	CL6480Contig1	GTATGATGATGCCACCCAACT	TGCATCGAACTAGGGCTTATG	119	CCA	12	4
CyEM-1747	CL6482Contig1	GAGAAGAAGCTCCCCAAGGAT	CAATGTCAGGATGAACCTGCT	127	AAG	12	4
CyEM-1748	CL6483Contig1	GAGCTGCACCTAATCCAGATG	GTTCCAGAAACCGATGTCAGA	115	AAG	12	4	GAG	15	5
CyEM-1749	CL6491Contig1	TGGAAACTGGGGTCTCATACA	CACATCTTCTGCAAAATTGATCT	124	AT	16	8
CyEM-1750	CL6493Contig1	CAAATCCTCGAAACACAAAGC	ACTCAGCGTGGTCATGGATTA	131	CCG	12	4
CyEM-1751	CL6494Contig1	AACGAGTTTTGACGACCTCCT	AGACGACGTCCCGTATGTTC	100	TCT	12	4
CyEM-1752	CL650Contig1	ATTTTTGGTGAGGAGGACAGG	TGCCAGACATGTAACGAATCA	119	TC	10	5
CyEM-1753	CL6516Contig1	TCTGTCTCCTTCTCTTCCCCTA	TCCTTCGATTTCGTCTTCTGA	118	GA	10	5
CyEM-1754	CL6521Contig1	GCATCTCTTCTCTCTCCCTCTC	CATAACCCTCACCAAACTCCA	126	CA	12	6
CyEM-1755	CL6521Contig1	GCCACTCACAACACCTCTCTT	GACTTGTTTTGGCGTTTCTTG	121	CT	10	5
CyEM-1756	CL6525Contig1	ACGGCTGATTCACCAAAGTCT	ATTGTTGATCGGCTACGTCAC	124	GAA	12	4
CyEM-1757	CL6544Contig1	GGAGTATGCAAACTGCGAAAA	TCGTTACAGGCAGCAAACTCT	122	GA	10	5
CyEM-1758	CL6544Contig1	CATCCTATCGTTTTCCACCAG	GTGGTAATCCCGAGTGTTGAA	122	GAA	15	5	GAT	15	5
CyEM-1759	CL6546Contig1	CATACCCCTCCTTCGACTCTC	ATTGTGGTGATGAAGGCGATA	116	CAC	18	6
CyEM-1760	CL6550Contig1	ATACGTCTCTAGGCCACAGCA	TATTGCCCAAAACACCAGAAG	122	CTT	15	5
CyEM-1761	CL6551Contig1	ACTCCCCTTCTCCCTTTTGTC	TTAGTTATGGTGGGGTGGTTG	120	CAC	36	12	CAC	15	5
CyEM-1762	CL6559Contig1	AAAAGCCATTGGAGAATGATG	AGGAGGTGCATCAAGCTTTTC	113	TGG	15	5
CyEM-1763	CL6559Contig1	CCGTTTTAATGGAAAACGTCA	ATCGAAATCTCCATCGTCCTT	110	CGGCAC	18	3
CyEM-1764	CL6564Contig1	TGCACAAGTGATTCCAGAAAA	TCACCCACAACCCAAAATAAA	123	ATCATA	18	3
CyEM-1765	CL6566Contig1	TGGGTTCAGAGCCTAAAAGAGA	TCAGGTATCCCAAGCTCAATG	139	AAG	15	5
CyEM-1766	CL6579Contig1	GGATATTGCCGATAGGGTTGT	CTGTTTACATCGTCGTCGTCA	126	CGA	12	4
CyEM-1767	CL657Contig2	TGTCGGATGACTCTTGATAGGA	AAAATGAAACCGCGAAAAGTT	127	AATC	24	6
CyEM-1768	CL6581Contig1	TGTAACTGCAGATCCCTTCAA	TCCATTTTCCATGACCACATT	129	AAAGGT	18	3
CyEM-1769	CL6582Contig1	AACAAGAAAGTGGTGGCGTAG	GGCTTGATCCACCATAGATCC	122	GGT	15	5
CyEM-1770	CL6583Contig1	GCCCAACTCTCTTGTTCTCATT	CCCAATTCTTGATAACCACCA	104	TC	14	7
CyEM-1771	CL6585Contig1	TTTTATCTTCCGAATGGCACT	ACGAAGATGTTTCCAGGATTG	122	TGC	12	4
CyEM-1772	CL658Contig1	CCACAACTCTACCCACCAAGA	CTTCTTTTTCACCACCCCAGT	135	CCA	12	4
CyEM-1773	CL6591Contig1	GGGGATACCACTTTGACAACTC	AGACTCCGACCCAATCTCG	119	CT	14	7
CyEM-1774	CL6597Contig1	TGCCCTCTTTTACTCCGACTT	ATCGGCATCTCGACCTTAAAT	126	AT	14	7
CyEM-1775	CL6599Contig1	TCCTCAGCTTCGATCAATCAC	TTGCGAGCAGAGATGCTTTAT	127	GA	10	5
CyEM-1776	CL65Contig1	AAGAAGGATGACGATGGATTTC	CGAATTACGATCAAGCAACAA	124	TC	10	5
CyEM-1777	CL6612Contig1	AAGATTACGCCGGAGAAGAAG	TTGACGGACTGAATCGGTTAC	106	CAG	18	6
CyEM-1778	CL6614Contig1	GAGAGGGAGAGATCGTGCAG	CCTCCTTTGCTCCCAATTTTA	139	GA	10	5
CyEM-1779	CL662Contig2	GCTGAAGAAAACCAACACCAA	TGAGAACCCAAACAGAACTGG	123	AAC	15	5
CyEM-1780	CL6630Contig1	CAGGAGGAGGCCTGATCTACT	AACAGTCGATTTGAAGCAGGA	113	ATTCCG	24	4
CyEM-1781	CL6631Contig1	TTTCTTGTTTCTGGCAGTGTG	CCCTCACAATTCATACGTTCC	131	TA	10	5
CyEM-1782	CL6636Contig1	TGACCACCAAATTATCATGAACC	GATATTCTTTCTCCGGCCATC	111	CCA	12	4
CyEM-1783	CL6646Contig1	TCAAGAGCTTCCAACCAAAAA	TTGTGACAAGTTCTCGTGCAT	127	TGG	12	4
CyEM-1784	CL667Contig1	GGGATCGGTCGCTACTAGAAA	GAAACAACCGCTACACAGCTT	116	CTTT	16	4
CyEM-1785	CL66Contig1	ATGACCCCTTTGACATCTTCC	ATGACATCTTCTCCCCTTCGT	103	GGT	12	4
CyEM-1786	CL676Contig2	TTAACTTTTGCGGAGCTGTGT	TAGTACAACAGGGCCTTCACC	126	GA	10	5
CyEM-1787	CL67Contig1	CTGAGCTCTTCACCGACTCTC	TTTGTTTTGGTTTTGGTGGAG	113	CCT	12	4
CyEM-1788	CL67Contig2	CTGCTGAGCTCTTCACCAACT	TTGTTTTGGTTCCGGTAAATG	118	TCC	12	4
CyEM-1789	CL68Contig1	AACAATGTCGCGTGCAGTAG	GGGAATGGCAGTTTAAAGAATG	129	AC	12	6
CyEM-1790	CL68Contig1	GGTCCTCGTCTGTGGATTTC	CAATCGATGGACCAAAACAAT	119	GAGAGG	24	4
CyEM-1791	CL693Contig1	CTGTATCACGAACCCACCATC	GGCGTCATGTAACACTGGAGTA	123	TC	10	5
CyEM-1792	CL703Contig1	TGTAACATTTCAAGAAAGCAAGA	CAAATTGCCATAGGAAAAGGA	140	CAATCC	30	5
CyEM-1793	CL703Contig1	CACCTCGAGATTCCTTTCCTT	CCAACAAGCAGACAAACGATTA	134	AGAGGT	24	4
CyEM-1794	CL706Contig1	AATGCTGGTGATTCTCGTTGT	ATCCACCTGCCTTCAGTATCC	115	GA	10	5
CyEM-1795	CL711Contig1	AATTTCATTGCGATCATCTCG	GAGGTTATAGCCGGAGGAGAA	113	GAC	12	4
CyEM-1796	CL711Contig1	GGAGTGGTGTGTGAAGGTTGT	CACCTCACCCTCTATCCTCCT	118	TGG	12	4
CyEM-1797	CL714Contig1	TTAAGCGGGACCCAGAAGTAT	TCGAGCATTAGCCAGTGAATC	120	TAG	12	4
CyEM-1798	CL718Contig1	CAAAGCTGAGAGAGTGCGTCT	GCTTTTGCTCCACCAAGATAC	136	TCA	12	4
CyEM-1799	CL724Contig1	TTTCTTGTTGATCGGGTTTGT	GCATATCACTTGTTGCCCTTT	120	AAT	12	4
CyEM-1800	CL726Contig1	ACCCCCTCTTCTTCATCTTCA	CAGCAGACGGAGAGACTGATG	111	CT	10	5
CyEM-1801	CL731Contig1	GATGTAACCCGACATGTGACC	GTCAGTTGGTACAGCCCGTAA	138	CAT	12	4
CyEM-1802	CL73Contig1	AGGAAGCAGATGAAGGAAAGG	CCACAACAAAATTCCTCAAGC	117	AAG	12	4
CyEM-1803	CL740Contig1	CCCTTGCTTCCTACAACAAAA	CATCTTCATCCTCCTCACTGC	123	TGA	15	5
CyEM-1804	CL744Contig1	TGCAGAACACATAGAACACCAA	CCCAGATGAATGAAACAAGAAA	114	CT	18	9
CyEM-1805	CL744Contig1	GTGGATTCAACTCTGCTCTGC	CCATCCTCAAAGCTGACCAT	133	TTC	12	4
CyEM-1806	CL745Contig1	ACCAACCTGCACCTCATCAT	GTGGGTGACATGGACAACAG	107	ACC	12	4
CyEM-1807	CL750Contig1	GATGGAACAAGAACAGCTTGTG	GAAACGTTAAGGGGAATTTCG	116	CTT	12	4
CyEM-1808	CL751Contig1	GAATAACGATGGTGGCAAGAA	CTGTAAGAGCATTTCAGGAAAAA	103	AT	14	7
CyEM-1809	CL751Contig1	GCCGGTCACCTTACTCAATAC	GGAAATGACGTAGAACCACCA	111	GGC	18	6
CyEM-1810	CL754Contig1	GATTGGAGGATGTTGATTCCA	ATACAATTACCCCCTCCCAAA	126	TA	14	7
CyEM-1811	CL754Contig1	GGAAGAAAAGGCGAAAAAGAA	ATGCCAATTTCTCACATCCAG	107	TCG	12	4
CyEM-1812	CL755Contig1	TCCGTTCACACTCTCTCACG	TTGTTGCAACGACAACAGCTA	120	AGATCA	18	3
CyEM-1813	CL757Contig1	ACGGAAGAGAGTACGGAGGAA	GAAACATTCCTTCTCGAACCA	125	ATG	15	5
CyEM-1814	CL767Contig1	CGTCATGTTACCTCGTCTTCC	AAAGATGACCGCTTCGACTCT	126	ACC	12	4
CyEM-1815	CL767Contig1	GAAAAGTGGGATGCACTTGAA	TTATCTTCGGAAGCAGTGGAA	127	GGA	12	4
CyEM-1816	CL768Contig1	TGGTGAGAAGGGTCTCAAAGA	CTGACCAAGCTCTGATCGAAT	108	ACC	18	6
CyEM-1817	CL771Contig1	CAGTTTTTGCTGTTTCCAAGC	TTGCAACTCCTTTGCAGAAAT	116	TGA	12	4
CyEM-1818	CL775Contig1	TACGTTGAAAACGTGGGTTGT	CTTGAATGCTGATTCCATTCC	112	TG	10	5
CyEM-1819	CL775Contig1	GAGGTTTTCGAGGGATTTCAC	ATATTTGGCCCACCACAAAG	128	AAG	12	4
CyEM-1820	CL777Contig2	CTCTTTCCTCCTCCCCTCATT	GGGAGAGGCTGGATAATCTTG	109	TGC	15	5
CyEM-1821	CL782Contig1	CGGAAACGGAGGAAAATAATC	TTTAGAACACATTTCAGCACCA	130	GAT	18	6
CyEM-1822	CL789Contig1	CAACGAAAAAGGCGATAATGA	GGAGACGTTCGAAGACTGAGA	139	TC	10	5
CyEM-1823	CL792Contig1	GGGATCAAAGGTTGCTGTC	GGTTTCATATCGAAATCCTACTT	105	AT	10	5
CyEM-1824	CL795Contig1	CCATTCGTGTTCGGAGATTTA	ACCTGCAAATCTTTTATTCTCAA	128	TTTTC	20	4
CyEM-1825	CL797Contig1	CGCGTATAATTCGTCGTAGTG	TCTATCTGCAGTGAATCGTCTGA	121	GT	10	5
CyEM-1826	CL800Contig1	GGGTCAGAGGGTTTGTTCATA	GCGAAGTTTTGTAGAATCTGAGC	116	AC	12	6
CyEM-1827	CL806Contig1	GGGGGAGGTTTGGTCTAT	GTCCAACCGTCGATATCTTG	140	CA	10	5
CyEM-1828	CL812Contig1	GGGGGATTTGTTGACTTAACC	GGATCATGGAGCAAATCACAA	125	TGT	12	4
CyEM-1829	CL813Contig1	AATCCATGCCATGTCAATTTC	TCGCTATTCGTGGAAGAAGAA	122	TTC	12	4
CyEM-1830	CL813Contig1	CACGATTCCTTTGCTAGGTCA	AACACCTACATCGTCGTCGTC	126	TCT	18	6
CyEM-1831	CL813Contig1	CTTCTTCCACGAATAGCGATG	GATCAGGCAAATCAGGAGGAG	120	GAC	18	6
CyEM-1832	CL815Contig1	CGTGGAATCATTCACATCTCA	GAAGTGTGGTGGAAGCCATAA	132	CA	14	7
CyEM-1833	CL822Contig1	CACACACACACACTTCCCTTC	GCTTGGGGGAGTAAGAATCAG	127	CAT	12	4
CyEM-1834	CL827Contig1	AATTTTCCACTCCTCCTCCTTC	CCCCATATCGAAAAAGGAAAC	120	CTTCCT	18	3
CyEM-1835	CL829Contig1	AAGGGAAAAGTTGGCATCAGT	CTCTTTCTTTGTCTCAGCAGCA	115	TGG	12	4
CyEM-1836	CL830Contig1	CGAGCGTATTCCTATTCCTATTC	AGTTGGAAATTGGAGGTCTGG	118	GAA	12	4
CyEM-1837	CL830Contig1	ACAATCAATTCATCAGTTTGCT	CGGATGCTTCATATCTCACAA	140	TATTCC	24	4
CyEM-1838	CL832Contig1	TTGCCAATGGTACTTATCTCG	CATCAGTCATCACCACATCCA	124	AGA	15	5
CyEM-1839	CL834Contig1	CAAATTCTCTCTCATTTTCTCCA	CGATCATAGCAAACAACAGCA	123	TC	10	5
CyEM-1840	CL836Contig1	CAAACTTTACGACACGCAAGA	GTTGTGAGTCGGACTTCTGGT	137	TC	14	7
CyEM-1841	CL836Contig1	CGATAATTGCCGGAAGAATAA	TAAAGTTCCCCGGCGATATAC	125	TAC	21	7
CyEM-1842	CL840Contig1	TGTTAGGGTTCGTCGAAAGG	GCTTCGAATCCGTACATCTTG	115	GAATT	25	5
CyEM-1843	CL844Contig1	GATGACGACAGACCATCCAAG	GAACCATTTCTACCCATGGAA	121	CT	18	9
CyEM-1844	CL844Contig1	TGAGCTACTCCGAAGAACGAA	TCGATCAACATCTTCATCTTTGA	127	TCA	12	4
CyEM-1845	CL844Contig1	GTTGAAGAGGATGACGGTGAA	GCCTGATGTCTGAAAAACCTC	102	GAT	12	4
CyEM-1846	CL844Contig1	ACGACGATGACGGTGAAGATA	TCTTCCTCGTCTTCTGGATTG	121	CGA	15	5
CyEM-1847	CL844Contig1	GATGATGATGGTGGGAAAGTG	CTTGGATGGTCTGTCGTCATC	114	TGA	15	5
CyEM-1848	CL853Contig1	GTTCATGGGTTGTTGCATCTT	TCAATCCTTTCCCTTTCCATC	121	GGA	12	4
CyEM-1849	CL861Contig1	GTTCATGTTCAGCAATCAGCA	GTTAGGAGGAGGAGCCATGAT	127	CT	10	5
CyEM-1850	CL862Contig1	GCCCAAAATATTTCTCCCACT	ACTCCTGACCAATGACGATGA	127	TCT	12	4
CyEM-1851	CL863Contig1	ATCGAATTGGATCTGAAATGG	GGAGGAGAGGGTTTATGATCG	124	CTT	12	4
CyEM-1852	CL869Contig1	ATCGTTCCTTTGCCTGTTTTC	ACCTCCGGTGAGTTCTCAGTT	127	CA	14	7
CyEM-1853	CL874Contig1	ATTTGGTGTTCCATCCATGAG	TGTTGTTCTAAATAAAGGGGAAA	135	TTTC	20	5
CyEM-1854	CL886Contig1	TACCGCTTTTCTCTTCCCATT	CTCAGCAAGTTTTGCCATGTA	134	TC	10	5
CyEM-1855	CL8Contig1	CCATCGATTCCTCTGTTTTTC	ATGATGAAGACGAGGATGAGC	133	CGC	15	5
CyEM-1856	CL902Contig1	GAAAGTGGGTTTTTCGCATTT	ATCCACCTCCACATCATCGT	118	GA	10	5
CyEM-1857	CL902Contig1	TCTTCATCCTCCTCAACCTCA	GTCGGTTGGAGAATTTTGCTT	119	GAA	15	5
CyEM-1858	CL902Contig1	CCTTGGAAACAGTGATGAACC	TCCAAACTCTGGAATTTGTCG	121	GAA	12	4
CyEM-1859	CL905Contig1	CACAGCAGAGGAAAAACTGCT	TATTTGCAGGAACCATTACGC	116	GA	10	5
CyEM-1860	CL905Contig1	GAGGATCCGAAGGAATGTAGG	TCCTCCCCATGCTTAAAAACT	122	TGA	12	4
CyEM-1861	CL911Contig1	AGCCCTTCAAGAGAAACTTCG	TGAAACGGAGCTTACCAGAGA	127	AG	10	5
CyEM-1862	CL919Contig1	GCAAACACCTTCCGAGGACT	GAAGCAGCCCCTTTCTTTATC	119	TCA	12	4
CyEM-1863	CL91Contig1	GCAACAACTGCTTTCCTCATC	GGGCAAGTACTGGCTTTATGG	119	CCA	12	4
CyEM-1864	CL91Contig2	GCAACAACTGCTCTCCTCATC	GCAAGTAGTGGCTTTGTGGTG	120	CCA	12	4
CyEM-1865	CL91Contig2	GAGCCAGCTAGTTTTCCTTCC	GATGAGGAGAGCAGTTGTTGC	100	CATC	16	4
CyEM-1866	CL922Contig2	CCAAAAATGGCATCAATCTCA	TGATAACGGAGGAGTGATTCG	123	TCT	12	4
CyEM-1867	CL923Contig1	GTCAGCAGCAGCTCAGTGTCT	GAGGAGGTGAGAGGCTTGAAT	126	CTT	24	8
CyEM-1868	CL928Contig1	GACATCGGCTGGTCATCAATA	AGATTTGGTTCAAGAGCGACA	109	CCG	15	5
CyEM-1869	CL933Contig1	GGGTTGTGGGAAAGCATATAG	ATAGGTTTGAGGGATGATTGC	136	ACAT	16	4
CyEM-1870	CL93Contig1	ATTCCCCCGCCACGTTAT	TTACTTGCGTTTGTTCCGATT	109	TC	10	5
CyEM-1871	CL947Contig1	AGGAAATGTTCCGATCAGCTT	TGGAAGAATCCTCCTTCTCCT	132	CCG	12	4
CyEM-1872	CL951Contig1	CATTACAATTCGCCTCTTCTTC	CAGTTTTCAATTCAAGGTTTGG	137	TCA	18	6
CyEM-1873	CL951Contig1	GAGACCAAAGGTGGGAAAAAG	CAGCCGATCTGAACTTCTTGA	121	TAG	12	4
CyEM-1874	CL95Contig1	GCGCAGATGATATCTTAGCAG	AAGCAGCAACATTCAATTTTCA	127	CTGAAT	18	3
CyEM-1875	CL963Contig1	CACTCAGCACCTCTTCTCCTG	AGGAAGAAACTGAGCCACCTC	125	AAG	12	4
CyEM-1876	CL966Contig1	GGCTCGAAGCTTTCTTTATGG	GGAGGAGGAAGGAATCAACAG	128	GGT	15	5
CyEM-1877	CL971Contig1	TACCCGGAGAACAAGTTCCAT	AAATTGGTAACCGAACATGAGG	111	CCAG	16	4
CyEM-1878	CL973Contig1	GGTGGTGGTAAACCCATCAT	CGTTGGCATTGATCAAGAACT	122	GGC	12	4
CyEM-1879	CL979Contig1	CAACCTTCCTTCCATTGGTTT	CCCCAGTAGAAGGTCATGTGC	130	TC	10	5
CyEM-1880	CL979Contig1	GGACCGCCTCTCTGTATTTT	CAAACAACAATAGATGATGATGA	124	TAT	12	4
CyEM-1881	CL991Contig1	CTTAAGCACGTGGCTCCATAG	TGTGAAACTTCCTCAGGTTGC	108	AATG	16	4
CyEM-1882	CL995Contig1	TGACTCAACAACAGCAACAACA	GGTGATGCATAGCCATAGACG	126	CAG	12	4	GCC	12	4
CyEM-1883	CL995Contig1	AACAGATTCAAGATGCAGCAGA	TGCTGTTGTTGTTGCTGTTGT	125	CAACGG	18	3
CyEM-1884	CL996Contig1	GCCGCTCTCTTCTCTTTCTCT	AAGATGCGGTCAGTAATGGTG	112	TC	12	6
CyEM-1885	CL996Contig1	TGTCATTGTGTTTGTCGGAAA	CATCAAGATCAGGGCAAGGAC	114	ATG	15	5
CyEM-1886	CL998Contig1	GCGGGAATTCGTCTTTATAGC	CAAATCTTGACCCTATGCTGCT	133	TC	18	9
CyEM-1887	GE576991	TGATTCATGGATTAATCTGCACT	CACCTCATCAACCATCATCAA	139	TGAAGA	18	3
CyEM-1888	GE576991	GATGATGGCTTATTCCTTTTGA	GAAAACGGAACCTCTCGCTAC	120	TAGTTG	18	3
CyEM-1889	GE577002	AAAAGAGACGAGCAGGGACAT	CGGTCGCCATGAGTTTATCT	117	GA	12	6
CyEM-1890	GE577073	AAATTGGTTCTAACGGCCACT	TGGTCTCACATGATCCCAAGT	120	TG	10	5
CyEM-1891	GE577085	TATAATCCTGCCTTCCCCTCT	AGGAACAAAACCCAAAGAACC	108	GT	22	11
CyEM-1892	GE577094	TGGAGTCCTCCATTTTCATCT	GGTTCACATAAATGAGAGTGTGT	123	TA	10	5
CyEM-1893	GE577161	TCACCCAACTCAACTCATCAC	CTCTTCCTTCCTACTTCTACACG	101	AG	18	9	TCT	15	5
CyEM-1894	GE577161	AGGAAGGAAGAGAGTTACAGGT	GCCCATGATGGTGTTATCTC	137	AT	10	5	AG	12	6	AGA	15	5
CyEM-1895	GE577190	GGTCAGCACCCAAACTTCC	GTGAATATTGGGTGGGTGTTG	123	CCT	15	5
CyEM-1896	GE577190	ACACCCACCCAATATTCACAA	TCAAATTTGCTGATGGATGAA	124	TCT	18	6
CyEM-1897	GE577223	TATCTCCGTCATGATGGTTGG	GTGCACTAGACATCCCCAAAA	116	TC	10	5
CyEM-1898	GE577226	ACAAGGTGTTTGTCGAAATGC	TTCAGTAACCTCCGATGATGG	121	CTC	15	5	GTC	12	4
CyEM-1899	GE577226	CGTCGTCTTTGTCAAGCAAAT	GAATTGGGTTCGTTTTTGGTC	121	GAAA	16	4
CyEM-1900	GE577272	GAAAGTCAAGCTCGTTGTTCG	AGCATTTGAATCAGAGCCGTA	121	ACA	12	4
CyEM-1901	GE577273	CTTCTGCATCTGAGGATTTGG	CTGGCCTGTTCATCTGAATCT	124	GAT	12	4
CyEM-1902	GE577278	CATTTGAAAATGGGCAGCAT	TGGAGTGCCATAGGTAGTGGT	126	TGG	12	4
CyEM-1903	GE577281	TCTGTCTTCCCGATCCATCTA	CATCCTGCAGTTTCCTCTTCA	121	CT	26	13
CyEM-1904	GE577296	TTACCATTTCTACACCCAATCC	TCTGGAACATGTGATGAAGTGA	124	CCG	12	4
CyEM-1905	GE577302	ATGAACCCCTAAATCCCACTG	CAGCCATGTCTCGAATTGTTT	119	CAC	18	6
CyEM-1906	GE577323	CAACGATCATTCTCCCTATCG	GGGAGGAGAATCACGTGAGATA	129	ATCTCT	18	3
CyEM-1907	GE577330	TCCCAGATAAAATCCCTTTGC	ACGAAGGTCACCCTTTGTACC	135	AG	24	12
CyEM-1908	GE577358	CCACCAAGCTCCCAATTTTAT	TTCTTTGCCATTACCGAGTTG	119	ACC	12	4
CyEM-1909	GE577359	AATCGGGTCAGATCCATTCTT	CGTTTTCCAACGGGTAACTTC	114	CT	12	6
CyEM-1910	GE577418	TAAATCACTCCATTGCCACAG	CTTCTGCCCCTACATGAGAGA	140	AC	20	10
CyEM-1911	GE577431	GATGAGGATGCTTTGGATGAA	CACCATAGCCATACCCATTTG	123	AGG	12	4
CyEM-1912	GE577442	AAACTCTTTATCCGGAGAGATCC	TCGATTTCATGCTCGAAAAAC	122	CAA	12	4
CyEM-1913	GE577452	ACGGAGATACGAGTGGGAAAG	CTCCCTGAAATCTTGCATCTG	109	GAG	12	4
CyEM-1914	GE577454	CAAGTCTCCGACTGTTGGAAT	TAATGAGTGTCCACGTGTTGC	130	ATG	18	6
CyEM-1915	GE577455	TCGATTCCACCAGCAACTTAC	AGCCATTCCGTATCTTTGAGC	116	CAT	12	4
CyEM-1916	GE577465	TAAAGGGTCGTTGGAAAGTGA	TCTTCCAGCATCCAACAATTC	121	GA	10	5
CyEM-1917	GE577465	CCTTGGGTTAGGAACCAATTT	CCAACGACCCTTTACACAAAA	134	AAG	12	4
CyEM-1918	GE577474	CTGAATGGAAGAATCGCAAAG	ACACCGGAAAACTCAAACCTT	128	CT	16	8
CyEM-1919	GE577504	AGGTCAGGGTTAGGGTTTCCT	TCCTGGACACGAAGAACTCAT	118	TGA	15	5
CyEM-1920	GE577559	GGAAAAGATGGAAGGATTCAA	TCATCAAAAACATTACCACTTTC	131	GA	10	5
CyEM-1921	GE577559	GGGAAAAGATGGAAGGATTCA	TTCTTCTCTCTCTCCCTGCAA	112	TGGTGC	18	3
CyEM-1922	GE577598	CGAAGAGGTGATCTTGAGC	ACACACACACACACACAGAGG	126	TG	16	8
CyEM-1923	GE577598	TGTGTGTCCATAAGCAGCATC	CTTCGATGGAGGCATATGTTG	121	TG	16	8
CyEM-1924	GE577636	AAGCCTCGGAAAAAGAGAAGA	TGGTCAGACTTCCTATCCAAAGA	134	GAT	15	5
CyEM-1925	GE577648	ATATGGTAGCGAACGTTGTGG	GAAGAGCCATCATCCTCATCA	118	GA	10	5
CyEM-1926	GE577648	AGGACAGGCTTGGAAATGAGT	TCGTCTCTCTCGCGTTTTATC	125	TGA	12	4
CyEM-1927	GE577652	ACCAGCACCAAGCTTTCTGTA	TGCCATCAAAGTCATTTAGCC	132	TTC	12	4
CyEM-1928	GE577658	GCCAAATGGTTCCATAATCAA	CAGATAAGGCATGACGAACTTG	101	ATTT	20	5
CyEM-1929	GE577660	CGTTGTGTTTCTCCTTCTTGC	ATTCACCTCTCTGGTCCACCT	133	TC	10	5
CyEM-1930	GE577660	ATGTCATCTTCGGCTGCTTTT	GGATGGTCTCACAGAACTTGC	106	ACC	12	4
CyEM-1931	GE577666	AAAAGCTGTCAAACCCTTTTA	TGAAGATTGAAATAGGAACAGAA	105	TA	12	6
CyEM-1932	GE577666	TGAAGCTGATAACGATGCTGA	CCATTTCCTTTTGGGAAAAAC	123	CT	10	5
CyEM-1933	GE577678	TGGAATAGCCTGTGGATCTTG	ACACAGCTGCATTACCATCCT	128	CT	10	5
CyEM-1934	GE577712	CCCAAATGGAGCTGATAGTGA	CTGGGATTTTGACAAGACTCG	109	GAA	18	6
CyEM-1935	GE577736	GCTGCCATCGTGGAATATAAA	AGCTGTTGTTGCTGTCCAAAG	124	AG	14	7	AGC	12	4
CyEM-1936	GE577736	AGCTGTCGGTTTGGATTGTTT	GTCGAAGGAAAACACAACAGG	135	AGC	15	5
CyEM-1937	GE577755	TCTCTTCTTCTTCAACCGCTTT	CTTAATTTCAGCGTGAATCAAAC	114	AGA	12	4
CyEM-1938	GE577780	TTTTTGTTGTAAACTCGGTGTG	TTCACCTTTTCGACTTAACCAAA	127	TTGA	16	4
CyEM-1939	GE577820	TCCCTCCTTCAACCTCTATCC	ATGAGTCACTCCCTTCCAATG	117	TC	10	5
CyEM-1940	GE577861	ATTTCCCAGAAGAGGAGTTCA	TTGTAGGGGAAAGACATGGTG	121	TC	10	5
CyEM-1941	GE577866	TGGTGGTGGAAGAATTGATGT	GACGCCAGAGAAACCATACC	120	GTG	15	5
CyEM-1942	GE577885	TTGTATGGATACCTGCCGAAG	TGTACAAGGTTGTGCCTTTCC	126	AG	10	5
CyEM-1943	GE577890	GGGGCATCATTTATATTCAGC	AAACACAAGGGGAAAGCAAAT	130	TC	16	8
CyEM-1944	GE577890	CTGCACGTCTTCTCCCAAATA	CCTCAAGAAACCCACTGAAAA	117	GA	10	5
CyEM-1945	GE577920	TCGTTTTTGCTGTAAAGGAGGT	AGCAAGAAAGAAAGGGACAAA	109	TTTTGA	24	4
CyEM-1946	GE577941	CTTACGCTGTGCCCTAATCAC	GACTGTGTGTGCATCCGAGTA	113	TC	18	9	CT	20	10
CyEM-1947	GE577959	GCTAACTGAGCCTTCTTGCTG	ATTGGAAAGGGAAGTCATTGG	119	CGG	12	4
CyEM-1948	GE577977	GGAAGATGGAGAATTCGAAGG	GGTAGCCTCTTCACCACGTTA	124	GAATGA	18	3
CyEM-1949	GE577977	AATGGAGCAGACGAATGAGAA	AATGTAATGTGTGCCGTCCAT	123	ATGAGG	18	3	ATGAGA	18	3
CyEM-1950	GE577987	TCAGATGGCTGAGAAGATGCT	TCAGCTGACACTTCTTTACATGC	110	AG	10	5
CyEM-1951	GE577994	ACCTCTTCACCAAAACCCAAT	ACCCAAACTTACAACCACCAA	115	TCT	15	5
CyEM-1952	GE578003	GCACTTAAAGCTGACGGAGAA	TGCAAAAGACTCCATGAGACC	124	TGC	12	4
CyEM-1953	GE578007	TGGATCTGGGCTTGTATTCAG	GTAACGGGTGCTTCCACCT	111	TGGCGT	24	4
CyEM-1954	GE578013	GGTGACGCAGCTGATAAGGTA	AGAACATGTCCTCATCGAAGC	127	TCT	12	4
CyEM-1955	GE578038	ACCAGACGTGGATGTCAAGAA	TCCTGATTGGTTTCTTCCTCA	117	AAG	12	4
CyEM-1956	GE578042	AGGTTTTCAACACCCATTTCC	TATGAAACCCACACCAATGGA	107	TCA	24	8	107	CAT	12	4
CyEM-1957	GE578065	CCATCCACTTTTGAGCTTTCA	AAAACAGGGTGATTGTGATCG	114	CAT	27	9
CyEM-1958	GE578065	TTTTGAGCTTTCATCGTCACC	GAGGAAGCCATGTGTCAAAAA	124	ATCACA	24	4
CyEM-1959	GE578085	CTCGGCGGGGACTTATGTT	CCATCAGCATCAACAACCAAT	134	TG	18	9
CyEM-1960	GE578086	CTGAAAGCCGACGTTACAAAG	CGGAAGACCAGTAAACCTTGA	109	CT	10	5
CyEM-1961	GE578087	GCAAGCAGCTCTTAGTCCACA	TGTCCTCTTGTTGCTGTCAAA	118	AGC	12	4
CyEM-1962	GE578096	CGTCCTCTTCCTTCGATGACT	TCTGAGGACGGTTTTGAGAAG	123	CTC	12	4
CyEM-1963	GE578099	CCTCCGCTACTTCCCCTTATT	GAAGAGAGGAGGTGGGTTTTC	100	CCA	12	4
CyEM-1964	GE578126	ATGAAAATGGCGGATAGGTGT	GCGAAGATATTGCAGAGGCTA	100	CTT	12	4
CyEM-1965	GE578167	GGCTCTCCGTCAAGTGAATAG	GAGATGTTGACGCCTTACGAA	119	TAA	12	4
CyEM-1966	GE578180	ACTACCGCTGATTGGGTTTCT	CAACCGCAATTTCAAGAAAAG	132	AAG	15	5
CyEM-1967	GE578205	AAAGTTTCAACCCGACTAACC	AGTAGTTTGCAAAACGCTCCA	115	CCAAC	25	5
CyEM-1968	GE578224	TCCCACTCTACACTCACCACA	GAGTTTTCTTGGACGGTGGAT	134	CCA	12	4
CyEM-1969	GE578232	TATCGAGGAGGATGCTTTTGA	TTCCTCCAACTCACGTTCAAG	136	TGA	18	6
CyEM-1970	GE578232	CAACCTGGAAGAAGAGGGAGA	CTGCCATCTTTTGAGTTCCAG	124	GAGGAA	42	7
CyEM-1971	GE578292	CCAAAGCCTACCTTAAACACG	ATGCTTCTCGTATCCCCATTC	119	CTG	15	5
CyEM-1972	GE578302	CCACCACTACAATCATCTCTTCC	TTTGCCCACTCTCTCTATCCA	108	TC	10	5	CT	10	5
CyEM-1973	GE578308	CGGATAAGTCTTTGGGGACTC	ATAATCTCGACACGCAACCTG	122	GAT	12	4
CyEM-1974	GE578320	GCTTTGTTTGGGTCATGTTTC	TGACATTGCACAGACCAAGAG	132	TG	10	5
CyEM-1975	GE578320	CCTCTCCAATCTGCTCATCTTT	TGGAGTGACTCGTCAGAAACC	117	TTTACA	18	3
CyEM-1976	GE578331	ACCTTCCACTCCTCTCCAGAA	CAAGTTGGCTGAAGAAACCAA	112	AG	10	5
CyEM-1977	GE578340	TCAACCGGAGTCGTCTCTTTA	CGAGTCGAGCTTTTACGAGTG	122	CT	10	5
CyEM-1978	GE578371	GTGGGCTACGAAACAAACAGA	TTTGAACACATTCAGCAGCAG	107	CTG	12	4
CyEM-1979	GE578439	ATTTCCCGGCGATCATAACTA	ATTCTGGAGCATCAGGTCGTA	116	ACC	12	4
CyEM-1980	GE578484	TGGACAAAAGAGTCCATCTCAA	AAGGTGACAGTAGCAGCAGAAG	109	CTT	12	4
CyEM-1981	GE578521	CGAGGAGGAGGAAGAAGATGA	CGGTGAAAAGTTCCTTCCATT	138	GATGAA	24	4
CyEM-1982	GE578529	GAGAAGCATCAGCAGACGAAC	AGAATGCCCTAAAATCCGAAA	117	AGA	12	4
CyEM-1983	GE578545	AGCACAATACGGTGTCCTCAC	TCAAACCCGAGAGAAATGAAG	126	CAC	12	4
CyEM-1984	GE578570	AGGTGGAGGAGGAAGGTATCC	TGGATTCCTTTGTGCATACTG	127	GTG	12	4
CyEM-1985	GE578570	CAGTGCATCACCAGCAGTTT	TTCCAATCTTGGGAACTAGGG	136	CAA	12	4
CyEM-1986	GE578604	CAATGGCTTTTGAAGAACTCG	TGCTCCTTGTCCAACAACTTT	121	TGA	12	4
CyEM-1987	GE578666	GGATTTGGGTTTTTGGTGATT	TCTTGTTTAGGTGGTGCTGCT	118	AGG	15	5
CyEM-1988	GE578674	CCACTTCACCAGATGCGTTAT	TCTCGTTCCTGAAACCTGTGT	120	CAT	18	6
CyEM-1989	GE578678	CGTTTCAGCAAAAGAACTGCT	GAGTTCTGGAGCAGAAGCTGA	125	TC	20	10	TG	10	5
CyEM-1990	GE578689	GGAGTGCAAAGAGGAAGTTCA	TCATCTGATAGATCCATGTTGCT	129	GAT	12	4
CyEM-1991	GE578689	GACGGGGGATTCGAAGAT	ACCCATATCAACAGCATCAGG	105	GAA	24	8
CyEM-1992	GE578704	CCGACAATTCATCTTCAATGC	ACTGAAATGGGAACCGACTG	124	TCT	15	5
CyEM-1993	GE578757	ATCAAGCGGGGCTAACTTTT	TCTTGAATTGACTCCCCAACTT	120	TA	12	6
CyEM-1994	GE578783	ATCATTACATCCCCAGCATCA	GAAGGATCGATCGGAGTTAGC	131	CTT	12	4
CyEM-1995	GE578795	AAGCAATTAAGTGTTTCCCCTTT	GTTTAGCTTGTGGCGGAGAAT	115	TTC	15	5
CyEM-1996	GE578797	AAGGTGGTGTCAAAGAAGCAA	CGTAAAATCCCATCAGCATTC	124	ATT	12	4
CyEM-1997	GE578798	GGGGATGATTTTCTTCCATGA	AATTTCAGCCACCAGTGAATC	129	TCAGTA	18	3
CyEM-1998	GE578810	ATTTGGAGCTGGAAATGG	ATCATCCCTCTGAGCAAAAGA	110	AG	10	5
CyEM-1999	GE578851	TTTTAAGCCGTCGCAACTTAC	CACCTGTGACATGACGATTGA	134	CT	28	14
[truncated: 314 more rows]
