# Supplementary material for: Ontology and diversity of transcript-associated microsatellites mined from a globe artichoke EST database
Source: BMC Genomics. 2009 Sep 28;10:454. doi: 10.1186/1471-2164-10-454 (PMC2760586; doi:10.1186/1471-2164-10-454)
Supplement: Additional file 3 — ACE assembly file (EagleView available at . Contig representation file parsed from TGICL output file by a customised PERL script. [file 1471-2164-10-454-S3.ZIP › additional_file_5.xls]

## Sheet: Extented Table 2
										Overall statistics				Globe artichoke				Cutivated cardoon				Wild cardoon				Polymorphism between parental genotypes				BlastX against A. thaliana reference proteins database			Blastn against Helianthus annus EST database		Blastn against Lactuca sativa EST database
Locus	Accession N° / Unigene name	Forward primer	Reverse primer	Exp. Size	Motif	Lenght	N° of repeats	Labeling	Allele size range	no	ne	Ho	PIC	no	ne	Ho	PICg	no	ne	Ho	PICc	no	ne	Ho	PICw	GxG	GxC	GxW	POSITION	Seq. ID	Description	e-Value	Seq. ID	e-Value	Seq. ID	e-Value
CyEM-001	GE602982	CAGATTGCGGTGAAAATGAAT	GAAGAAGAGGCATGTGGTTGA	148	ATAC	20	5	FAM	141-150	3	2.01802	0.678571	0.504464	2	1.98621	0.75	0.496528	3	2.21918	0.888889	0.549383	2	1.32432	0.285714	0.244898	+	+	+	-				gi|211634582|gb|GE508765.1|	6e-30	gi|83991517|gb|DW137626.1|	1e-31
CyEM-002	GE604144	ATGGGATTTGGTTATGGGTTC	ATTTCCTCCCTTTCCAGCTTT	150	TTTG	24	6	FAM	139-143	2	1.7326	0.464286	0.422832	2	1.98621	0.583333	0.496528	2	1.38462	0.333333	0.277778	2	1.50769	0.428571	0.336735	+	+	+	-						gi|83998361|gb|DW144470.1|	1e-31
CyEM-003	GE604267	CAGCCAATGGTTCAGATATGC	TTTGCTGCTACTTCCATCACC	144	CAATGG	54	9	FAM	110-141	5	3.32447	0.44	0.6992	3	2.18018	0.181818	0.541322	3	2.03175	0.5	0.507812	3	2.32258	0.833333	0.569444	-	+	-	CDS	AT5G49580.1	DNAJ heat shock N-terminal domain-containing protein | chr5:20141049-20144039 REVERSE	1e-80	gi|211623265|gb|GE501148.1|	0
CyEM-004	GE604528	GCAAACAAGGACCCCTAAAAG	TCTTGGCACAGAAACGAGAAT	175	ATC	60	20	FAM	125-138	3	1.07471	0.0714286	0.0695153	1	1	0	0	2	1.11724	0.111111	0.104938	2	1.15294	0.142857	0.132653	-	-	-	5'-UTR	AT1G08640.1	heat shock protein binding | chr1:2748717-2751212 REVERSE	4e-64			gi|90518156|gb|DY980014.1|	0
CyEM-005	GE605519	TATGGCTTGTGGGTTTGTCTC	AATTCCTCTGAACCGCAGGTA	154	TC	18	9	FAM	137-170	9	2.44618	0.571429	0.591199	3	2.07194	0.833333	0.517361	1	1	0	0	8	6.53333	0.857143	0.846939	+	-	+	-
CyEM-006	GE606838	TTGAGACAATGGGCACAAGTT	CATGGATGGACTTACCTGCAA	152	ATC	39	13	FAM	135-162	8	3.26906	0.555556	0.694102	4	1.54839	0.416667	0.354167	3	2.16949	0.375	0.539062	6	4.45455	1	0.77551	?	-	+	-				gi|22388886|gb|BQ971375.1|	4e-70	gi|83982509|gb|DW128618.1|	6e-174
CyEM-007	GE609770	CGATTACCAAACCCTTCCATT	TTGAAGGGATAGTTGGGAAGG	165	TTC	51	17	FAM	121-165	8	3.73481	0.576923	0.732249	4	2.91566	0.909091	0.657025	4	1.70667	0.5	0.414062	3	1.55556	0.142857	0.357143	+	+	+	CDS	AT5G54810.1	TRPB, TRP2, TSB1 | TSB1 (TRYPTOPHAN SYNTHASE BETA-SUBUNIT) | chr5:22282031-22283964 REVERSE	2e-90	gi|211630512|gb|GE504701.1|	1e-115	gi|90510186|gb|DY972044.1|	0
CyEM-008	GE610358	GGGGAAGAAGAAAGATCCAGTT	GAGGGTAGATGGGTATGGATCA	149	CAT	57	19	FAM	106-156	9	3.34653	0.653846	0.701183	3	2.38017	0.833333	0.579861	4	1.58065	0.285714	0.367347	5	3.62963	0.714286	0.72449	+	+	+	5'-UTR	AT1G24620.1	polcalcin, putative / calcium-binding pollen allergen, putative | chr1:8723879-8724439 REVERSE	4e-48	gi|90467630|gb|DY929509.1|	3e-104	gi|83986402|gb|DW132511.1|	1e-156
CyEM-009	GE610418	GTTTGCCCTTGAACCTCACTC	TCAAGGGTCTGAATCCCTTCT	143	ATAC	24	6	FAM	118-146	10	6.69307	0.5	0.850592	4	2.50435	0.666667	0.600694	5	3.37931	0.142857	0.704082	6	4.9	0.571429	0.795918	+	+	+	-
CyEM-010	GE612656	TCATGGTGAAGATGGAAGGAC	CATGAGATCTGATCATCCCCTTA	180	TGTA	28	7	FAM	152-194	12	7.25926	0.642857	0.862245	5	2.48276	0.333333	0.597222	4	3.85714	0.888889	0.740741	6	5.15789	0.857143	0.806122	+	+	+	-				gi|90455771|gb|DY917650.1|	4e-26	gi|90522049|gb|DY983907.1|	5e-67
CyEM-011	GE613193	ATGGCTATGCAGAGGTGTGAT	CAACAAACCCTCTAAACCTACCC	209	TTGGTT	60	10	FAM	170-214	5	3.05653	0.392857	0.672832	3	1.83439	0.416667	0.454861	3	1.57282	0.222222	0.364198	3	2.39024	0.571429	0.581633	-	+	+	-
CyEM-012	GE578689	TGAGGACAAACCTTATGAAGACG	TCAACAGCATCAGGAAAATCC	153	GAA	24	8	FAM	146-169	8	4.03582	0.538462	0.752219	3	2.30476	0.727273	0.566116	2	1.38462	0.111111	0.277778	7	5.14286	0.833333	0.805556	+	+	+	-						gi|90498989|gb|DY960847.1|	1e-75
CyEM-013	GE588213	AATGAGCGAGAATGAGATGGA	GCAATGGAGCAGAGAATACGA	149	GAT	30	10	FAM	124-151	8	3.41612	0.428571	0.70727	4	2.42017	0.416667	0.586806	5	3.6	0.222222	0.722222	5	3.92	0.714286	0.744898	+	+	+	-						gi|83978500|gb|DW124609.1|	2e-111
CyEM-014	GE595596	TTCTGCTACCGGTGTTTTAGC	CAAGTCCAATCCCAATTTCAA	170	ATG	33	11	FAM	153-172	7	4.30769	0.642857	0.767857	2	1.98621	0.416667	0.496528	4	3	0.777778	0.666667	7	5.44444	0.857143	0.816327	+	+	+	-				gi|90456875|gb|DY918754.1|	2e-42	gi|90516207|gb|DY978065.1|	3e-177
CyEM-015	CL2994Contig1	AATGTGCGATTGATTTGGGTA	CCAATACCAGAGTTCTTATTCCA	92	GTTT	20	5	FAM	84-97	4	2.59174	0.75	0.614158	3	2.46154	0.833333	0.59375	3	2.65574	1	0.623457	3	1.34247	0.285714	0.255102	+	+	+	-				gi|211653497|gb|GE517881.1|	4e-70	gi|83980370|gb|DW126479.1|	2e-79
CyEM-016	GE587666	ATGAAATCGAACTCCAAATCG	GTTGCTGTGGGTACAATGGAT	127	TATG	20	5	FAM	117-129	4	2.92184	0.481481	0.65775	4	3.14286	0.636364	0.681818	2	1.38462	0.333333	0.277778	4	2.39024	0.428571	0.581633	+	+	+	-				gi|90468721|gb|DY930600.1|	4e-77	gi|83993735|gb|DW139844.1|	8e-27
CyEM-017	CL469Contig1	CCTTCCCAGACCCTACTTTTG	ATTTTCTCCCACCGATCCTTA	187	TTGGT	30	6	FAM	173-205	7	3.5881	0.428571	0.721301	2	1.28	0.0833333	0.21875	4	3.0566	0.555556	0.67284	6	4.9	0.857143	0.795918	-	-	+	5'-UTR	AT5G08520.1	myb family transcription factor | chr5:2755471-2757742 REVERSE	9e-72	gi|22452682|gb|BU017162.1|	1e-177	gi|83988970|gb|DW135079.1|	0
CyEM-018	CL6299Contig1	GCCACAAGCTTCACTTTGAGA	GCATTTACACTTCCTGCACCA	156	GGTCT	30	6	FAM	139-156	2	1.81272	0.321429	0.448342	2	1.70414	0.583333	0.413194	2	1.24615	0.222222	0.197531	1	1	0	0	-	-	-	3'-UTR	AT5G04140.1	GLS1, GLUS, GLU1 | GLU1 (FERREDOXIN-DEPENDENT GLUTAMATE SYNTHASE 1) | chr5:1130032-1138187 FORWARD	1e-78	gi|211607471|gb|GE484188.1|	2e-162	gi|22256257|gb|BQ869949.1|	1e-156
CyEM-019 *	CL2425Contig1	GATGGTCCCTAAGCTTTCTCG	TCACAAACACAATGGACATGC	179	TGGTA	30	6	FAM	-	\		\	\	\		\	\	\		\	\	\		\	\	+	+	+	-
CyEM-020	GE612053	TCCATCACAGTTACGTTCACATC	GCCTCCCACCATATCTTCTTC	107	TCATCT	36	6	FAM	67-104	7	3.72447	0.321429	0.731505	3	1.94595	0.583333	0.486111	4	3	0	0.666667	4	2.51282	0.285714	0.602041	+	+	+	-				gi|211617938|gb|GE498915.1|	1e-51	gi|90500818|gb|DY962676.1|	1e-68
CyEM-021	CL8Contig1	CTATTTTGGCACCTTCTGCAA	GGGAAAATTGAAGCGAAAACT	231	CGC	15	5	FAM	234-234	1	1	0	0	1	1	0	0	1	1	0	0	1	1	0	0	-	-	-	-				gi|90467456|gb|DY929335.1|	1e-159	gi|90514831|gb|DY976689.1|	0
CyEM-022	CL167Contig1	GAATGAATGGTGATGGGAGTG	CGTCATTTGGAAAAGAAGCAG	222	ATG	15	5	FAM	224-224	1	1	0	0	1	1	0	0	1	1	0	0	1	1	0	0	-	-	-	CDS	AT3G19910.1	zinc finger (C3HC4-type RING finger) family protein | chr3:6926503-6929330 FORWARD	5e-86	gi|90463720|gb|DY925599.1|	0	gi|90515487|gb|DY977345.1|	0
CyEM-023	CL290Contig1	CAACAAAATGGAAGCAAAACC	AAGAATGGTTTGGTGGGAGAG	234	CT	10	5	FAM	214-233	4	1.67521	0.428571	0.403061	2	1.94595	0.833333	0.486111	1	1	0	0	3	1.81481	0.285714	0.44898	?	+	?	CDS	AT2G47590.1	PHR2 | PHR2 (PHOTOLYASE/BLUE-LIGHT RECEPTOR 2) | chr2:19528958-19530802 FORWARD	1e-146	gi|90464497|gb|DY926376.1|	0	gi|90513642|gb|DY975500.1|	0
CyEM-024	CL432Contig1	GGAAGCATGACGACTCTCTGT	CGAAAGAATTTCGAAGGTTTAGA	125	ATC	21	7	FAM	113-126	4	3.65501	0.464286	0.726403	3	2.07194	0.833333	0.517361	3	2.65574	0.222222	0.623457	2	1.50769	0.142857	0.336735	+	+	+	-				gi|211625467|gb|GE500616.1|	3e-180	gi|90504103|gb|DY965961.1|	0
CyEM-025	CL489Contig1	CTCATCATCCACATCCCAAAC	AGGCTGAGAGAGATCAACACG	229	CTA	18	6	FAM	229-239	3	1.87784	0.321429	0.467474	2	1.49223	0.416667	0.329861	2	1.11724	0.111111	0.104938	3	1.78182	0.428571	0.438776	+	+	+	-				gi|90451901|gb|DY913784.1|	9e-136
CyEM-027	CL768Contig1	TGGTGAGAAGGGTCTCAAAGA	TTTCCATCAGTAATCCGTTGC	228	ACC	18	6	FAM	224-227	2	1.03635	0.0357143	0.0350765	1	1	0	0	1	1	0	0	2	1.15294	0.142857	0.132653	-	-	-	CDS	AT4G23890.1	similar to Os07g0196200 [Oryza sativa (japonica cultivar-group)] (GB:NP_001059119.1); similar to conserved hypothetical protein [Medicago truncatula] (GB:ABD28447.1) | chr4:12420603-12421355 REVERSE	2e-64	gi|90453831|gb|DY915710.1|	5e-158	gi|90521901|gb|DY983759.1|	0
CyEM-028	CL1480Contig1	GTGTTTCCTCAACGTCATTCC	CCATCACCAGAAAACGATCAC	228	CGATTA	42	7	FAM	530-544	4	1.84519	0.0952381	0.45805	2	1.38462	0	0.277778	2	1.38462	0.111111	0.277778	4	3.42857	0.166667	0.708333	+	-	+	3'-UTR	AT3G26890.2	similar to unknown protein [Arabidopsis thaliana] (TAIR:AT5G41110.1); similar to Os09g0509400 [Oryza sativa (japonica cultivar-group)] (GB:NP_001063629.1); similar to Os08g0536100 [Oryza sativa (japonica cultivar-group)] (GB:NP_001062361.1); similar to unnamed protein product; gene_id:MEE6.18 unknown protein-related [Medicago truncatula] (GB:ABE89396.1); contains domain FAMILY NOT NAMED (PTHR1319…	1e-84
CyEM-029	CL2522Contig1	CGATCATTCATTGCAAAAGGT	TTTTTGCTTTTGGTTCAAGTCA	219	CTTC	28	7	FAM	202-223	5	3.31501	0.607143	0.698342	4	3.31034	0.916667	0.697917	2	1.11724	0.111111	0.104938	3	2.17778	0.714286	0.540816	+	+	+	-
CyEM-030	CL2739Contig1	ATCCTTCTTCTCCTCCGATCC	TTAAGATCTGAAGGCGTGTCG	240	TC	38	19	FAM	212-245	11	7.24528	0.666667	0.861979	3	2.5974	0.4	0.615	7	4.92308	0.875	0.796875	6	5.14286	0.833333	0.805556	-	+	+	5'-UTR	AT5G14640.1	protein kinase family protein | chr5:4719353-4721775 REVERSE	4e-84	gi|90462243|gb|DY924122.1|	0	gi|90502154|gb|DY964012.1|	0
CyEM-031	CL2833Contig1	CCTCCCTCCCCTTCTTTCTAT	TGGAGAAGGGTTTGATGCTTA	223	CT	16	8	FAM	117-226	7	3.68182	0.333333	0.728395	4	2.16541	0.25	0.538194	6	4.57143	0.375	0.78125	5	3.76923	0.428571	0.734694	+	-	+	-				gi|90444312|gb|DY906195.1|	0	gi|90513542|gb|DY975400.1|	3e-64
CyEM-032	CL5674Contig1	GCAAGAATCGACAAAAACGAT	TGGCAGCTGGAACTCAATTAT	229	CAT	24	8	FAM	214-236	5	3.29412	0.5	0.696429	2	1.94595	0.333333	0.486111	3	2.57143	0.555556	0.611111	4	2.9697	0.714286	0.663265	+	+	+	-				gi|211620425|gb|GE497108.1|	4e-70	gi|83986475|gb|DW132584.1|	3e-76
CyEM-033	CL6305Contig1	CAAGGAATCCCCAATTCAGAC	CGTTCGAGTGAGGTGAAGAAG	227	CTT	36	12	FAM	205-231	8	3.21311	0.571429	0.688776	3	1.88235	0.666667	0.46875	2	1.24615	0.222222	0.197531	6	4.45455	0.857143	0.77551	+	-	+	-				gi|90466190|gb|DY928069.1|	2e-55	gi|83978176|gb|DW124285.1|	1e-99
CyEM-034	CL6392Contig1	GTACACAACTCATCCCCACCA	TCGGATTACAGCTTCAAAACC	212	CT	34	17	FAM	185-224	9	6.07752	0.75	0.835459	5	3.03158	0.75	0.670139	4	2.65574	0.666667	0.623457	5	3.0625	0.857143	0.673469	+	+	+	-
CyEM-035	CL136Contig1	GGATTTCCCTTAAGCATGGAA	AGGTCCCTTTGAACCAACAAT	231	GGTTA	25	5	FAM	212-239	6	3.43506	0.73913	0.708885	3	2.6422	0.916667	0.621528	3	2.41791	0.666667	0.58642	2	2	0	0.5	+	+	+	-
CyEM-036	CL840Contig1	TGATTTGACCCGAAAACAAAA	CGAGGTAACCACCATGAATGT	231	GAATT	25	5	FAM	222-237	4	2.37936	0.5	0.579719	3	2.13333	0.666667	0.53125	2	1.6701	0.111111	0.401235	4	2.17778	0.714286	0.540816	+	+	+	5'-UTR	AT3G28715.1	H+-transporting two-sector ATPase, putative | chr3:10779262-10781587 FORWARD	1e-100	gi|211634049|gb|GE505172.1|	0	gi|90521392|gb|DY983250.1|	0
CyEM-037	CL1651Contig1	CGCCTTCTTCATTGATGGTAA	TCTGTCACTTTGGGGTTCTTG	220	CT	32	16	FAM	191-225	12	6.75862	0.678571	0.852041	4	3.16484	0.916667	0.684028	4	2.07692	0.222222	0.518519	7	4.66667	0.857143	0.785714	+	+	+	5'-UTR	AT3G59350.1	serine/threonine protein kinase, putative | chr3:21943907-21945860 FORWARD	1e-114	gi|211633227|gb|GE503902.1|	0	gi|90504267|gb|DY966125.1|	0
CyEM-038	CL3137Contig1	CTCTTGTACCACCAGGGACAC	TTGCAAACAACACCACAAAAA	220	AAGTG	25	5	FAM	216-226	3	2.3161	0.535714	0.56824	3	2.32258	0.75	0.569444	2	1.38462	0.111111	0.277778	3	2.88235	0.714286	0.653061	+	+	+	3'-UTR	AT2G22240.1	inositol-3-phosphate synthase isozyme 2 / myo-inositol-1-phosphate synthase 2 / MI-1-P synthase 2 / IPS 2 | chr2:9458981-9461018 REVERSE	1e-143	gi|211627069|gb|GE499738.1|	0	gi|83990966|gb|DW137075.1|	0
CyEM-042	CL4773Contig1	TGGGTCTCAATCAAGATTCGT	CACCCTCGAATCAAAACAAGA	168	AG	28	14	FAM	148-176	12	6.4381	0.576923	0.844675	5	2.57143	0.75	0.611111	5	2.22727	0.428571	0.55102	7	4.66667	0.428571	0.785714	+	+	+	5'-UTR	AT5G13160.1	PBS1 | PBS1 (AVRPPHB SUSCEPTIBLE 1); kinase | chr5:4176857-4179685 FORWARD	4e-93	gi|211642538|gb|GE512526.1|	9e-180	gi|22242523|gb|BQ857058.1|	1e-176
CyEM-043	CL5064Contig1	CGGAACATGAAGAAAACAACG	GCGTTGACCTTGACAAATGAT	292	ACA	30	10	FAM	272-297	7	4.02051	0.5	0.751276	2	1.38462	0.333333	0.277778	3	2.31429	0.555556	0.567901	5	2.57895	0.714286	0.612245	+	+	+	CDS	AT1G23710.1	similar to unknown protein [Arabidopsis thaliana] (TAIR:AT1G70420.1); similar to Os01g0639600 [Oryza sativa (japonica cultivar-group)] (GB:NP_001043675.1); similar to Protein of unknown function DUF1645 [Medicago truncatula] (GB:ABE93113.1); contains InterPro domain Protein of unknown function DUF1645; (InterPro:IPR012442) | chr1:8385352-8386239 FORWARD	3e-36	gi|22454258|gb|BU018738.1|	1e-38
CyEM-045	CL5134Contig1	TCCGTTCCAAATTTAGGGTTC	CTCCGTCTGTTGGAAAATGAA	301	CAATC	25	5	FAM	290-299	3	1.65125	0.28	0.3944	3	1.76687	0.416667	0.434028	1	1	0	0	2	1.96	0.285714	0.489796	+	+	+	-
CyEM-046	CL5445Contig1	TCAATCGCCTTAAACGTGTCT	TTGAGGGCAAAAGCTGTAAGA	278	CTTTGC	30	5	FAM	273-278	2	1.41516	0.0714286	0.293367	2	1.09502	0.0909091	0.0867769	2	1.8	0	0.444444	0	0	0	0	-	-	+	5'-UTR	AT2G36885.1	similar to Os03g0137600 [Oryza sativa (japonica cultivar-group)] (GB:NP_001048903.1); similar to unknown [Sorghum bicolor] (GB:ABE77193.1); contains domain no description (G3D.1.20.20.10) | chr2:15489246-15490755 REVERSE	4e-54	gi|211649505|gb|GE517332.1|	3e-160	gi|22231152|gb|BQ847197.1|	2e-103
CyEM-047	CL6123Contig1	TCCTATTCCGATTTCATCCTG	CCTAACAAACCACTGCTGGAG	286	CATCTT	30	5	FAM	274-303	5	3.22634	0.571429	0.690051	3	2.32258	0.833333	0.569444	2	1.97561	0.222222	0.493827	4	2.13043	0.571429	0.530612	+	+	+	5'-UTR	AT5G15330.1	SPX (SYG1/Pho81/XPR1) domain-containing protein | chr5:4980598-4982046 FORWARD	6e-67	gi|211649266|gb|GE517678.1|	0	gi|90522793|gb|DY984651.1|	0
CyEM-048	CL703Contig1	CCCTTCTGTACATACCCAGAATA	CCAACAAGCAGACAAACGATTA	292	CAATCC	30	5	FAM	270-294	6	3.37838	0.56	0.704	2	1.76642	0.454545	0.433884	3	2.24561	0.5	0.554688	6	4.5	0.833333	0.777778	+	+	+	5'-UTR	AT4G31130.1	similar to Protein of unknown function DUF1218 [Medicago truncatula] (GB:ABE80387.1); contains InterPro domain Protein of unknown function DUF1218; (InterPro:IPR009606) | chr4:15137165-15138471 REVERSE	3e-55	gi|90456821|gb|DY918700.1|	3e-180	gi|83979930|gb|DW126039.1|	0
CyEM-049	CL1527Contig1	CATACGAGGAACCAGCTTCAA	CCATGAACCCTTTTAGCTCCT	305	CAGAAG	36	6	FAM	284-307	5	3.24638	0.392857	0.691964	2	1.18033	0.166667	0.152778	5	3.375	0.666667	0.703704	4	1.58065	0.428571	0.367347	+	-	-	-				gi|211630654|gb|GE503712.1|	9e-79	gi|83991339|gb|DW137448.1|	3e-38
CyEM-050	CL1584Contig1	AGGGATCTTACAGCTCCGAAA	ACCAAACCAATCCAAATCAAA	311	TTGGT	25	5	FAM	269-315	8	1.61708	0.24	0.3816	2	1.18033	0.166667	0.152778	2	1.11724	0.111111	0.104938	5	3.2	0.75	0.6875	-	-	+	3'-UTR	AT5G07840.1	ankyrin repeat family protein | chr5:2506765-2507292 REVERSE	8e-56	gi|22383591|gb|BQ966486.1|	6e-138	gi|90518939|gb|DY980797.1|	0
CyEM-051	CL1735Contig1	CTAGACCGGAGAGCAAGAGGT	TAACTTCGTCGGAGAAAAGCA	162	TGGCAA	30	5	FAM	129-167	5	1.55106	0.0740741	0.355281	1	1	0	0	5	4.57143	0.25	0.78125	1	1	0	0	-	-	-	5'-UTR	AT4G33540.1	metallo-beta-lactamase family protein | chr4:16130885-16133681 FORWARD	2e-90			gi|90514517|gb|DY976375.1|	0
CyEM-052	CL1878Contig1	CGTCGTAGCCACTCTAAAGACC	CTTGATGATCTTGTCCCGAAG	301	CT	30	15	FAM	277-303	11	6.78788	0.964286	0.852679	6	3.31034	0.916667	0.697917	7	6	1	0.833333	6	4.45455	1	0.77551	+	+	+	CDS	AT5G46250.1	RNA recognition motif (RRM)-containing protein | chr5:18772615-18775283 FORWARD	3e-61	gi|90454496|gb|DY916375.1|	0	gi|83988070|gb|DW134179.1|	0
CyEM-053	CL2037Contig1	CCACCCACACCTTCTTCTACA	CTGTTTCCGATTCGAGTTGTG	327	CT	40	20	FAM	297-330	13	8.66667	0.884615	0.884615	5	3.46988	0.916667	0.711806	6	4.26087	0.857143	0.765306	9	7	0.857143	0.857143	+	+	+	-				gi|90463291|gb|DY925170.1|	1e-57	gi|83979167|gb|DW125276.1|	0
CyEM-054	CL4038Contig1	AGAGAGGGGTGAACATGGAAT	GCAACTTTAAAGCGGAGGTCT	307	ATGTGG	36	6	FAM	268-305	11	9.19118	0.6	0.8912	6	5.37778	0.636364	0.81405	5	3.65714	0.5	0.726562	5	4.23529	0.666667	0.763889	+	+	+	-				gi|211651994|gb|GE519440.1|	8e-35	gi|83996070|gb|DW142179.1|	2e-65
CyEM-055	CL4185Contig1	TTCAAAATTTTCTGCCGACAC	GCAGCATTGATGATGTTGTTG	297	CAACAG	42	7	FAM	271-293	5	3.99452	0.62963	0.749657	4	3.06383	0.75	0.673611	2	1.90588	0.333333	0.475309	4	3	0.833333	0.666667	+	+	+	CDS	AT3G27090.1	similar to unknown protein [Arabidopsis thaliana] (TAIR:AT5G42050.1); similar to hypothetical protein [Citrus x paradisi] (GB:CAA04664.1); contains domain KELCH-RELATED PROTEINS (PTHR23230); contains domain no description (SM00767); contains domain SUBFAMILY NOT NAMED (PTHR23230:SF15) | chr3:9991257-9992644 FORWARD	1e-102	gi|90458730|gb|DY920609.1|	0	gi|90516491|gb|DY978349.1|	0
CyEM-056	CL5289Contig1	GGCCTCGTATTGACACACACT	GTATCCCCGATAACGACCATC	301	GA	42	21	FAM	283-319	9	4.40391	0.384615	0.772929	2	1.98621	0.416667	0.496528	5	4.26087	0.142857	0.765306	6	4.45455	0.571429	0.77551	+	+	+	5'-UTR	AT5G57690.1	diacylglycerol kinase | chr5:23389289-23391695 REVERSE	1e-41	gi|90456236|gb|DY918115.1|	2e-112	gi|90506730|gb|DY968588.1|	5e-175
CyEM-057	CL6231Contig1	ATAAGCGGAGAGAGGAGCAGT	CCTTACAACACCCACATCAAAG	301	AT	12	6	FAM	300-323	6	2.62016	0.307692	0.618343	3	2.74286	0.416667	0.635417	3	1.29293	0.25	0.226562	4	3.13043	0.166667	0.680556	+	+	+	3'-UTR	AT5G59720.1	HSP18.2 (HEAT SHOCK PROTEIN 18.2) | chr5:24079858-24080343 FORWARD	1e-49	gi|90462745|gb|DY924624.1|	9e-98	gi|83981562|gb|DW127671.1|	3e-146
CyEM-058	CL815Contig1	AGAAAAGGAACGACGTGGAAT	CCTCCAACCCCTCTAAGAGAA	299	CA	14	7	FAM	291-298	2	1.64234	0	0.391111	1	1	0	0	1	1	0	0	1	1	0	0	-	+	+	5'-UTR	AT4G35250.1	vestitone reductase-related | chr4:16771406-16773274 REVERSE	1e-141	gi|22388843|gb|BQ971322.1|	0	gi|83988177|gb|DW134286.1|	0
CyEM-059	CL1157Contig1	GTTCGGTGTTGGAGGAGAAG	TATTTCATGCTCCATGGTGTT	289	GGT	27	9	FAM	280-297	7	2.11606	0.428571	0.527423	2	1.8	0.333333	0.444444	4	1.60396	0.333333	0.376543	4	2.57895	0.714286	0.612245	+	+	+	-				gi|90467532|gb|DY929411.1|	5e-69	gi|90498005|gb|DY959863.1|	1e-101
CyEM-060	CL1449Contig1	GGATGATGGGGGATAGAAAGA	CGGAGGATCCAGAAGAGGATA	306	GATTC	25	5	FAM	294-307	4	2.60465	0.428571	0.616071	3	2.46154	0.416667	0.59375	3	1.4087	0.333333	0.290123	2	1.96	0.571429	0.489796	+	+	+	5'-UTR	AT5G51880.1	oxidoreductase, acting on paired donors, with incorporation or reduction of molecular oxygen, 2-oxoglutarate as one donor, and incorporation of one atom each of oxygen into both donors | chr5:21106690-21108001 FORWARD	1e-71	gi|90462985|gb|DY924864.1|	0	gi|90517097|gb|DY978955.1|	0
CyEM-063	GE590526	CATCACACGATTCTCCTGCTC	TTGGTATGGATTGAATTTGGAA	375	GATGG	25	5	FAM	432-457	8	3.67254	0.481481	0.727709	4	2.304	0.75	0.565972	3	1.58824	0	0.37037	5	2.57143	0.666667	0.611111	+	+	+	-				gi|32532191|gb|CD848369.1|	1e-64
CyEM-064	GE590983	ATATCTCGCGTTTCCATAGGC	GCGATGGATCAACGATAGAGA	122	CT	30	15	FAM	96-126	12	8.14525	0.740741	0.877229	4	2.74286	0.666667	0.635417	6	4.92308	0.75	0.796875	6	4.45455	0.857143	0.77551	+	+	+	5'-UTR	AT5G60170.1	RNA binding | chr5:24245404-24249620 FORWARD	2e-62	gi|211618967|gb|GE495804.1|	5e-56	gi|90505180|gb|DY967038.1|	0
CyEM-066	GE591829	CTGTCCTGAAACGGTACAAGC	AAAAACAATCGTCTGAGGTTGA	368	GAT	45	15	FAM	372-405	10	6.23077	0.703704	0.839506	6	3.34884	0.833333	0.701389	4	1.70667	0.375	0.414062	6	4.45455	0.857143	0.77551	+	+	+	-				gi|22393188|gb|BQ975665.1|	5e-44	gi|83991547|gb|DW137656.1|	1e-43
CyEM-069	GE594774	TGGTGTGATGCAGAAAAACAG	CCACAAAATGGATGCTCAAGT	386	AGGA	20	5	FAM	370-392	6	3.5561	0.518519	0.718793	3	2.07194	0.416667	0.517361	4	3.30612	0.555556	0.697531	4	2.4	0.666667	0.583333	-	+	+	-				gi|22386335|gb|BQ968814.1|	1e-51
CyEM-070	GE594818	GATGCTGAAAGGTGGATTCTG	TGCTCAACTTCAAAACACGAA	272	TGCA	20	5	FAM	309-380	5	3.76923	0.392857	0.734694	2	1.98621	0.583333	0.496528	3	2.41791	0.444444	0.58642	2	1.32432	0	0.244898	+	+	+	3'-UTR	AT3G57290.1	TIF3E1, ATEIF3E-1, INT-6, ATINT6, INT6, EIF3E | EIF3E (eukaryotic translation initiation factor 3E) | chr3:21207765-21210052 REVERSE	1e-76	gi|32531996|gb|CD848174.1|	0	gi|22257403|gb|BQ870863.1|	0
CyEM-071	GE595888	TGGGGTTGGACCTAGTAAAGG	TACATAAACCCTGTGGTGTGC	376	GTTTG	25	5	FAM	438-468	6	2.7128	0.357143	0.631378	1	1	0	0	5	2.7931	0.555556	0.641975	3	2.8	0.714286	0.642857	-	-	-	3'-UTR	AT3G20050.1	ATTCP-1 | ATTCP-1 (Arabidopsis thaliana T-complex protein 1 alpha subunit); ATP binding / protein binding / unfolded protein binding | chr3:6998550-7002272 REVERSE	2e-75	gi|211640358|gb|GE508330.1|	3e-161	gi|22260556|gb|BQ873996.1|	3e-38
CyEM-072	GE595959	CTGCCAATTTACCATGAAGGA	TCGACATGCAAACAACGTATC	376	AAGCA	25	5	FAM	367-386	4	3.30802	0.535714	0.697704	2	1.8	0.666667	0.444444	2	1.6701	0.333333	0.401235	3	2.8	0.571429	0.642857	+	+	+	-				gi|211642680|gb|GE512785.1|	3e-128
CyEM-073	GE596794	ATGCTCGTATCTCACCACGAG	TCGCAATGTAGGAACGAATCT	376	AGCC	24	6	FAM	457-465	4	2.08788	0.285714	0.521046	2	1.94595	0.5	0.486111	4	2.28169	0.111111	0.561728	3	1.55556	0.142857	0.357143	+	+	-	3'-UTR	AT2G01270.1	ATQSOX2 | ATQSOX2 (QUIESCIN-SULFHYDRYL OXIDASE 2); thiol-disulfide exchange intermediate | chr2:139456-142140 FORWARD	4e-68	gi|90463734|gb|DY925613.1|	3e-97
CyEM-075	GE597515	TCCGTCATAACCAACGGTAAA	GGGGGTTTCTATCAGTCTCCA	390	TC	32	16	FAM	363-393	7	3.4578	0.461538	0.710799	5	3.46988	0.916667	0.711806	1	1	0	0	4	2.05714	0.166667	0.513889	?	+	+	-
CyEM-076	GE597588	TGGCTTCGGTTCTTGAAGTAG	ACGGGTTACATCTGGCTCTCT	378	AACCA	70	14	FAM	436-449	6	3.62687	0.555556	0.72428	4	2.98765	1	0.665289	2	1.97561	0.222222	0.493827	4	2.88235	0.285714	0.653061	+	+	+	3'-UTR	AT3G58500.1	EP7, PP2A-3 | PP2A-3 (PROTEIN PHOSPHATASE 2A-3); protein phosphatase type 2A | chr3:21646480-21649888 REVERSE	9e-44	gi|211631146|gb|GE506342.1|	4e-76	gi|22264553|gb|BQ875332.1|	2e-21
CyEM-077	GE598177	GTGGTGAATGAAGGAAAGCAA	TCCATTACCAAAACGTTCACC	378	CCAT	24	6	FAM	370-380	5	3.4922	0.428571	0.713648	4	2.04255	0.416667	0.510417	4	3.30612	0.555556	0.697531	3	1.34247	0.285714	0.255102	+	+	+	-
CyEM-079	GE601502	TTGAAGAGTTTTGTGCAGCAG	GCTCTTCAATTCAAGCAATCG	375	AATG	24	6	FAM	463-488	8	5.33333	0.625	0.8125	2	1.72414	0.6	0.42	4	3.30612	0.666667	0.697531	4	2.94118	0.6	0.66	+	+	+	3'-UTR	AT2G46700.1	calcium-dependent protein kinase, putative / CDPK, putative | chr2:19190038-19193500 REVERSE	1e-68	gi|211640778|gb|GE508955.1|	9e-60
CyEM-080	GE602408	CGTTAACGTGTAACCACAAAGC	TCTTCTCTAAACCCCGGAATC	382	TTCACG	84	14	FAM	652-694	4	3.27349	0.714286	0.694515	3	2.88	0.833333	0.652778	4	2.49231	0.555556	0.598765	4	3.37931	0.714286	0.704082	+	+	+	-						gi|83998650|gb|DW144759.1|	2e-27
CyEM-083	CL5605Contig1	AAGCATCCGATCGAAGCTAAT	GTTTCAGGGAGGAAGATACGG	465	AG	26	13	FAM	448-475	7	3.68941	0.642857	0.728954	5	2.82353	0.666667	0.645833	2	1.8	0.444444	0.444444	4	2.9697	0.857143	0.663265	+	-	-	5'-UTR	AT3G27320.1	similar to unknown protein [Arabidopsis thaliana] (TAIR:AT5G14310.1); similar to CXE carboxylesterase [Actinidia deliciosa] (GB:ABB89022.1); contains InterPro domain Esterase/lipase/thioesterase; (InterPro:IPR000379); contains InterPro domain Alpha/beta hydrolase fold-3; (InterPro:IPR013094) | chr3:10091544-10093628 FORWARD	2e-41
CyEM-084	CL5717Contig1	CGCCTTCAACCAAATAAAACA	GAAAACGCTCGAGTATGGAGA	128	AATCA	25	5	FAM	108-123	3	2.01802	0.428571	0.504464	2	1.70414	0.583333	0.413194	3	1.74194	0.333333	0.425926	2	1.32432	0.285714	0.244898	+	+	+	5'-UTR	AT5G21990.1	tetratricopeptide repeat (TPR)-containing protein | chr5:7273398-7276321 FORWARD	5e-83	gi|211610087|gb|GE490551.1|	9e-142
CyEM-086	GE577139	GAACCTGTTTGTGGTTCAGGA	TGTCAAGTACCCTTTCGCAGT	430	ATGTAA	36	6	FAM	410-460	6	3.44681	0.388889	0.709877	3	2.08511	0.714286	0.520408	1	1	0	0	4	3.13043	0.333333	0.680556	+	+	+	-
CyEM-087	GE578205	TGCTGAAACTGCTACCTTCGT	AATCACTGAAGGCCTTGAACA	450	CCAAC	25	5	FAM	443-457	5	1.48837	0.125	0.328125	2	1.28	0.0833333	0.21875	4	1.84906	0.285714	0.459184	2	1.47059	0	0.32	-	-	-	-						gi|90506219|gb|DY968077.1|	2e-65
CyEM-088	GE578232	GGAAGATATCGAGGAGGATGC	AGTCTTACGCCGTCCATCTTT	451	GAGGAA	42	7	FAM	436-459	5	2.04488	0.222222	0.510974	1	1	0	0	3	1.57282	0.222222	0.364198	3	2.17778	0.571429	0.540816	-	-	+	-						gi|90511697|gb|DY973555.1|	0
CyEM-090	GE580735	TCTGCACCAACAGCTTCTGTA	CTCTCTCTCTTCCGCCATTTT	201	ATAC	24	6	FAM	190-218	5	1.61462	0.222222	0.380658	1	1	0	0	3	2.41509	0.375	0.585938	4	2.17778	0.428571	0.540816	-	+	-	5'-UTR	AT5G27410.1	aminotransferase class IV family protein | chr5:9678824-9682471 FORWARD	1e-75	gi|211611123|gb|GE487167.1|	0	gi|90500657|gb|DY962515.1|	0
CyEM-091	GE581152	CCTTAGCCTTTGCCTTTCACT	CGTATTTGAAAAGTGGGACGA	452	GGTAT	25	5	FAM	657-669	4	2.49285	0.464286	0.598852	3	2.6422	0.583333	0.621528	2	1.24615	0.222222	0.197531	3	1.78182	0.571429	0.438776	+	+	+	5'-UTR	AT2G40540.1	ATKT2, SHY3, KUP2, ATKUP2, TRK2, KT2 | KT2 (POTASSIUM TRANSPORTER 2); potassium ion transporter | chr2:16938523-16941594 FORWARD	3e-58	gi|90443794|gb|DY905677.1|	4e-121	gi|90498220|gb|DY960078.1|	8e-103
CyEM-092	GE581504	TCACGTCCCTTACAGCCTTAC	AGAAGCCGAGAAGAACTGGAG	106	TTGC	28	7	FAM	83-104	6	4.68293	0.75	0.786458	3	2.40964	0.9	0.585	4	3.28205	0.625	0.695312	4	2.88	0.666667	0.652778	-	-	-	-				gi|211611692|gb|GE490596.1|	9e-85
CyEM-093	GE581834	CCACAAGCTTTCTGACCTCAA	CGTCCACCATGTGTAGAAACC	435	GA	36	18	FAM	410-453	12	7.3615	0.857143	0.864158	6	3.31034	0.916667	0.697917	5	2.53125	0.777778	0.604938	6	4.26087	0.857143	0.765306	+	+	+	-				gi|211626063|gb|GE500081.1|	2e-43	gi|90511601|gb|DY973459.1|	2e-53
CyEM-094	GE581842	CACCACATCTCCCGTTGAAT	CAGAATCCATTGCATTGTTCC	450	TCA	42	14	FAM	417-454	5	2.06809	0.333333	0.516461	4	3.66667	0.727273	0.727273	3	1.25581	0.111111	0.203704	1	1	0	0	+	+	+	-						gi|90506142|gb|DY968000.1|	4e-62
CyEM-096	GE586326	AGAGGAGATGATGTGGTGTGG	CAACGAAATCATAGGCTCCAA	451	CTCTAT	36	6	FAM	426-465	9	3.14419	0.346154	0.681953	2	1.28	0.0833333	0.21875	6	3.76923	0.714286	0.734694	3	2.17778	0.428571	0.540816	+	-	-	-
CyEM-097	GE587846	CATGAATTCCATTTGGGTTTG	CAGGATTGGAAGAAGAATCAGC	446	GT	24	12	FAM	437-449	5	3.41452	0.555556	0.707133	3	2.68889	1	0.628099	2	1.97561	0.222222	0.493827	3	2.39024	0.285714	0.581633	+	+	+	-				gi|90442827|gb|DY904710.1|	1e-39	gi|90508649|gb|DY970507.1|	1e-37
CyEM-098	GE588210	TCGAAGAGGAAGTTGGAAAGC	GATACCACATACCCCCAAAAA	262	AAGAG	25	5	FAM	620-650	4	3.06849	0.357143	0.674107	2	1.6	0.5	0.375	4	2.49231	0.333333	0.598765	2	1.15294	0.142857	0.132653	-	-	-	-				gi|32541142|gb|CD857326.1|	1e-64	gi|83989353|gb|DW135462.1|	1e-75
CyEM-099	GE588482	ATCAAGCAAGAGAGCAATGGA	GCAAACAACACCACAAAAACA	448	AAGTG	25	5	FAM	536-547	3	2.59431	0.592593	0.61454	3	2.88	0.75	0.652778	2	1.28	0.25	0.21875	3	2.88235	0.714286	0.653061	+	+	+	3'-UTR	AT2G22240.1	inositol-3-phosphate synthase isozyme 2 / myo-inositol-1-phosphate synthase 2 / MI-1-P synthase 2 / IPS 2 | chr2:9458981-9461018 REVERSE	1e-104	gi|211621390|gb|GE495881.1|	3e-173	gi|83990966|gb|DW137075.1|	2e-147
CyEM-100	GE589916	GTTTTCCAATGGCCAAACTT	GGCAGCATAAACCCTAGCTACA	434	AT	22	11	FAM	522-554	10	6.85714	0.375	0.854167	4	2.77778	0.2	0.64	4	3.04762	0.5	0.671875	7	6.54545	0.5	0.847222	-	-	+	-				gi|90469564|gb|DY931443.1|	1e-96	gi|83997167|gb|DW143276.1|	1e-119
CyEM-102	GE590134	TCTTGCAGGAGAGCGATAGAG	CTCTTCAGTCCATGGGAAGG	100	ACC	21	7	HEX	87-105	5	1.87112	0.25	0.465561	1	1	0	0	3	2.05063	0.555556	0.512346	4	2.13043	0.285714	0.530612	-	+	+	-						gi|22264908|gb|BQ875687.1|	2e-34
CyEM-103	GE592369	TAGGATGTTCTCTTTCCCTTCC	TCCAATCACTTCAATAACCACA	100	AGC	21	7	HEX	93-105	4	1.82114	0.571429	0.450893	2	1.88235	0.75	0.46875	1	1	0	0	4	2.9697	1	0.663265	+	-	+	3'-UTR	AT3G11200.1	PHD finger family protein | chr3:3508393-3510424 REVERSE	7e-73	gi|211654025|gb|GE522429.1|	6e-81	gi|90519823|gb|DY981681.1|	2e-179
CyEM-104	GE595980	AGTACAACTTCCGAGGCACAA	CCAAATGGGGTTTCTTCTTTT	100	CAG	21	7	HEX	94-117	8	4.22642	0.678571	0.763393	3	2.90909	0.916667	0.65625	3	1.25581	0.222222	0.203704	6	5.44444	0.857143	0.816327	+	+	+	-						gi|90520991|gb|DY982849.1|	0
CyEM-105	GE588534	GGTTGAGGAAAAGGAGAACGA	CTTCAAACACCCCACTTTTCC	101	AAG	21	7	HEX	85-107	6	3.35484	0.653846	0.701923	3	2.54737	0.727273	0.607438	3	2.13333	0.625	0.53125	5	2.22727	0.571429	0.55102	+	+	+	-				gi|32537415|gb|CD853599.1|	3e-47	gi|83997465|gb|DW143574.1|	3e-57
CyEM-106	GE588636	GCTGCCAAGTTTTCTCAACTC	TTTTGGTGTTGCATTTGATGA	101	CAG	21	7	HEX	84-99	6	3.90751	0.692308	0.744083	4	3.13043	0.916667	0.680556	3	2	0.333333	0.5	5	3.84615	0.8	0.74	+	+	+	-				gi|22388248|gb|BQ970727.1|	3e-28	gi|83992299|gb|DW138408.1|	2e-28
CyEM-107	GE591921	TCAACCACCCTTTTCTCTTCC	TTAGCCATGGAAATACAACTGG	101	GAA	21	7	HEX	91-115	6	3.3907	0.703704	0.705075	3	2.16541	0.833333	0.538194	3	2.13333	0.5	0.53125	6	4.9	0.714286	0.795918	+	+	+	-
CyEM-108	GE590638	ATCAACAATGCCTTGGTCTCC	CGCTGCTTGGCTTACTTGTTA	102	ACA	21	7	HEX	293-356	12	5.4812	0.777778	0.817558	2	1.88235	0.75	0.46875	4	2.16949	0.625	0.539062	9	7	1	0.857143	+	+	+	-
CyEM-109	GE586147	CACCTAGTTCCACCAGAACGA	AGATCGCTACTCCCCATCCT	103	GGA	21	7	HEX	50-102	7	3.9797	0.357143	0.748724	4	3.31034	0.416667	0.697917	2	1.24615	0	0.197531	5	2.22727	0.714286	0.55102	-	-	+	-				gi|90468762|gb|DY930641.1|	2e-35	gi|83978768|gb|DW124877.1|	4e-49
CyEM-110	GE586350	CACACAACGTCGTTCATCATC	ATCGGTGTGCGTATCAACAAC	103	GTT	21	7	HEX	98-105	3	1.61816	0.392857	0.382015	3	1.52381	0.416667	0.34375	2	1.38462	0.111111	0.277778	3	2	0.714286	0.5	-	+	-	-
CyEM-111	GE587414	ATGAGGAAGGAGAGGGAGGAG	ACCAGCTAAGCGCCTCGTAT	165	CGG	21	7	HEX	105-124	6	4.46724	0.464286	0.776148	4	3.16484	0.583333	0.684028	1	1	0	0	5	4.45455	0.857143	0.77551	+	+	+	-				gi|211651300|gb|GE516455.1|	1e-76	gi|22233564|gb|BQ848325.1|	2e-60
CyEM-112	GE593991	GGCAAACCCCATGATTGTTAT	CCCCTTTAGATGTTCTCAACAAA	104	TCA	21	7	HEX	99-117	7	4.51873	0.678571	0.778699	3	2.79612	0.75	0.642361	4	2.57143	0.444444	0.611111	6	4.08333	0.857143	0.755102	+	+	+	-
CyEM-113	GE584535	GCATCGTCACTACATCCCTTC	CAGAATCGAAGAAAACGCCTA	107	CAC	21	7	HEX	97-102	3	1.3322	0.285714	0.249362	3	1.76687	0.583333	0.434028	2	1.11724	0.111111	0.104938	1	1	0	0	+	+	+	-
CyEM-115	GE582326	CTTCTCACTCCGTCGTGACC	GGTGGCAGAGTGGAGACC	109	CTG	21	7	HEX	94-120	6	2.18994	0.178571	0.543367	1	1	0	0	5	2.7931	0.333333	0.641975	4	2.39024	0.285714	0.581633	-	-	-	-				gi|90447223|gb|DY909106.1|	2e-22
CyEM-117	GE596127	CCAGTTGTCTGAAGGAGATGC	ATCCATCGCAAACTCTGTCAC	110	GAT	21	7	HEX	103-109	3	1.74222	0.428571	0.42602	2	2	0.666667	0.5	2	1.11724	0.111111	0.104938	3	1.55556	0.428571	0.357143	+	+	+	-				gi|211631230|gb|GE506985.1|	1e-107
CyEM-118	GE597580	ATGCGATGAATGTCCAACAAT	CCTCCAAATACATCTGCTTCG	111	GCT	21	7	HEX	96-117	6	3.19737	0.592593	0.687243	3	1.76687	0.583333	0.434028	3	2.16	0.444444	0.537037	5	3.6	0.833333	0.722222	+	+	+	-						gi|90516905|gb|DY978763.1|	9e-39
CyEM-120	GE597566	GGCATATGACATTTTGAGTTTCA	CCCCAACTTGTTATTCCATCA	113	ATT	21	7	HEX	99-120	6	3.35043	0.464286	0.701531	6	3.27273	0.666667	0.694444	3	2.41791	0.222222	0.58642	3	2.88235	0.428571	0.653061	+	+	+	3'-UTR	AT1G78900.1	VHA-A | VHA-A; ATP binding / hydrogen ion transporting ATP synthase, rotational mechanism | chr1:29665356-29669468 FORWARD	5e-79	gi|211613586|gb|GE487602.1|	6e-157	gi|90505398|gb|DY967256.1|	5e-112
CyEM-121	GE590328	TGAGTAACGAAACTCCCAAGC	ATGATACCGGTGACGGAGAAG	114	ACA	21	7	TAMRA	265-287	7	3.57353	0.518519	0.720165	3	1.54011	0.416667	0.350694	4	2.28169	0.666667	0.561728	3	1.67442	0.5	0.402778	+	+	+	CDS	AT1G55160.1	similar to unknown protein [Arabidopsis thaliana] (TAIR:AT2G19530.1); similar to Os01g0579800 [Oryza sativa (japonica cultivar-group)] (GB:NP_001043401.1); similar to Os05g0593200 [Oryza sativa (japonica cultivar-group)] (GB:NP_001056501.1); similar to unknown protein [Oryza sativa (japonica cultivar-group)] (GB:BAD44963.1) | chr1:20582143-20583470 FORWARD	5e-31	gi|211615595|gb|GE492367.1|	1e-45	gi|90520455|gb|DY982313.1|	3e-115
CyEM-122	GE583054	TATCGGCGGTTCAGATCA	GCAGGTTCAGATGAAGAAGTAGA	115	CTG	21	7	TAMRA	118-133	5	2.14944	0.384615	0.534763	2	1.08679	0.0833333	0.0798611	2	2	0.5	0.5	5	3.13043	0.833333	0.680556	-	+	+	5'-UTR	AT5G64500.1	membrane protein-related | chr5:25797737-25800700 FORWARD	2e-90	gi|211610447|gb|GE487388.1|	0	gi|90510292|gb|DY972150.1|	0
CyEM-123	GE592105	TGGGATCATCAACACCTTCAT	TTCGGTTTTCTCTACAACATCA	115	GTG	21	7	TAMRA	107-120	3	1.64017	0.5	0.390306	3	1.94595	0.666667	0.486111	1	1	0	0	2	1.96	0.857143	0.489796	+	+	+	-
CyEM-124	GE597437	TCTTTCTGCGTGTTTTTGAGG	TTGGGTACGAGTGATTGAAGC	117	GT	24	12	TAMRA	112-126	8	4.59824	0.571429	0.782526	3	2.26772	0.583333	0.559028	4	3.17647	0.444444	0.685185	6	4.08333	0.714286	0.755102	+	+	+	-				gi|90458254|gb|DY920133.1|	8e-48
CyEM-126	GE601086	CAGCCTCTAGTGTCAGGTTGG	CCGCTTACGGGAAACTAAACT	119	AGC	24	8	TAMRA	111-158	7	2.83438	0.730769	0.647189	3	2.07194	0.666667	0.517361	5	2	0.625	0.5	4	2.66667	1	0.625	-	+	+	-
CyEM-127	GE586328	AATTGATCTTCACCACCACCA	GATGCACTTGGCATTAAGCAT	110	CCA	24	8	TAMRA	99-116	7	3.9596	0.857143	0.747449	4	2.54867	0.916667	0.607639	4	2.05063	0.666667	0.512346	5	3.37931	1	0.704082	+	+	+	-				gi|32531701|gb|CD847879.1|	7e-175	gi|83978205|gb|DW124314.1|	0
CyEM-128	CL4629Contig1	GGGACAGTTCACACTTCCGTA	CTCGATCACGATCACACACAC	120	AG	24	12	TAMRA	103-131	10	2.83032	0.5	0.646684	3	1.76687	0.416667	0.434028	4	2.05063	0.444444	0.512346	6	5.44444	0.714286	0.816327	+	+	+	5'-UTR	AT5G57330.1	aldose 1-epimerase family protein | chr5:23235618-23237890 FORWARD	2e-82	gi|211631761|gb|GE503225.1|	0	gi|90507966|gb|DY969824.1|	0
CyEM-129	GE594087	GGATTATCTGGTTTGTGACTTCC	TGGACAACTGATTCAACACCA	123	AGT	24	8	TAMRA	105-124	5	2.64865	0.25	0.622449	1	1	0	0	3	1.90588	0.666667	0.475309	3	1.55556	0.142857	0.357143	-	-	-	3'-UTR	AT4G03030.1	kelch repeat-containing F-box family protein | chr4:1335942-1337270 REVERSE	1e-52	gi|22452343|gb|BU016823.1|	1e-109	gi|22235750|gb|BQ850292.1|	3e-120
CyEM-130	GE610344	AAGAAGATGGAGTTGGGGTTG	ATCCTCATCTTCCTCCTCGAC	123	GAT	24	8	TAMRA	112-131	6	3.16768	0.392857	0.684311	3	1.94595	0.5	0.486111	1	1	0	0	4	2.51282	0.714286	0.602041	+	+	+	-						gi|22248044|gb|BQ862579.1|	2e-79
CyEM-131	GE580155	GGGGACGGGCTTCTTTCT	GAAGGAAGGCTGTGGAGTAGC	258	TC	24	12	TAMRA	260-296	9	4.98893	0.538462	0.799556	4	2.50435	0.75	0.600694	4	3.92	0.428571	0.744898	6	4.45455	0.285714	0.77551	-	-	-	5'-UTR	AT1G53800.1	endonuclease | chr1:20085556-20087988 FORWARD	4e-49	gi|90451861|gb|DY913744.1|	1e-70	gi|90506487|gb|DY968345.1|	3e-82
CyEM-132	GE589900	TTGAAGTTGCAGACCCAAAAC	GCTCATCCCATGTTCTGTCTT	126	GTG	24	8	TAMRA	112-127	5	2.85091	0.285714	0.649235	2	1.38462	0.333333	0.277778	1	1	0	0	5	2.22727	0.571429	0.55102	-	-	+	-				gi|58736817|gb|CX947938.1|	2e-35	gi|22255331|gb|BQ869552.1|	2e-22
CyEM-133	GE582083	CTCACCACTCTCGCAGTCATT	GTGAACATCCTGAGGAGGAGA	128	CAT	24	8	TAMRA	121-155	10	3.80583	0.464286	0.737245	2	1.28	0.25	0.21875	3	1.78022	0.555556	0.438272	8	5.76471	0.714286	0.826531	-	+	+	CDS	AT3G27180.1	similar to Os01g0920300 [Oryza sativa (japonica cultivar-group)] (GB:NP_001045219.1); similar to putative 23S rRNA (Uracil-5-)-methyltransferase [Candidatus Protochlamydia amoebophila UWE25] (GB:YP_008997.1); contains domain RNA M5U METHYLTRANSFERASE FAMILY (PTHR11061); contains domain no description (G3D.3.40.50.150); contains domain gb def: Emb|CAB12631.1 (PTHR11061:SF5); contains domain S-aden…	4e-85	gi|211610820|gb|GE488723.1|	0	gi|90501690|gb|DY963548.1|	0
CyEM-134	GE587520	ATTACCTCACATCCCCTGCAT	CTGCTTCATCTTGTCCATTCC	128	TGA	24	8	TAMRA	123-129	3	2.40198	0.407407	0.583676	3	2.26772	0.583333	0.559028	3	1.85507	0.25	0.460938	3	2	0.285714	0.5	+	+	+	-
CyEM-135	GE580164	GTGAAGGTCCCTTCTCACCTT	TCTGATCGGAGGACAAGAAGA	129	TC	24	12	TAMRA	125-151	10	6.42623	0.892857	0.844388	5	3.74026	0.916667	0.732639	4	3.0566	0.888889	0.67284	8	7	0.857143	0.857143	+	+	+	-				gi|90447814|gb|DY909697.1|	3e-72	gi|83994669|gb|DW140778.1|	5e-124
CyEM-136	GE599224	TGATCCTTCCACCTGTTTCAT	CAGTGAATACGAATCACAGATCA	129	GA	24	12	TAMRA	118-145	10	5.50175	0.678571	0.81824	3	2.34146	0.833333	0.572917	5	2.74576	0.444444	0.635802	5	2.57895	0.714286	0.612245	+	+	+	-
CyEM-138	CL2919Contig1	ACCACAATTTCAACTCCAACG	GCAGAGGAAGGTGATGCATAG	130	TC	24	12	TAMRA	112-153	13	6.78788	0.714286	0.852679	4	3.16484	0.916667	0.684028	7	6.23077	0.444444	0.839506	8	7	0.714286	0.857143	+	+	+	5'-UTR	AT1G02180.1	ferredoxin-related | chr1:413619-414505 REVERSE	4e-38	gi|22466986|gb|BU031466.1|	8e-92
CyEM-139	CL5080Contig1	CCAAGACCAATCACAACAACA	CTCCGGGTGCGTATACTGAT	130	CAA	24	8	TAMRA	122-139	6	2.83544	0.5	0.647321	4	1.54839	0.416667	0.354167	2	1.38462	0.333333	0.277778	5	4.26087	0.857143	0.765306	+	-	+	-
CyEM-141	GE588755	CCCATGCATGAAACGAATAAC	CAGAAGAGGCATCTGAGACCA	133	ATC	24	8	TAMRA	119-134	5	3.01863	0.592593	0.668724	3	2.50435	0.833333	0.600694	4	2.24561	0.375	0.554688	3	1.55556	0.428571	0.357143	+	+	+	-
CyEM-142	GE581587	CTCATCGCGCTCTCTCTACAT	CATGGGAGTTGTGTTTTCGAT	134	CAT	24	8	TAMRA	119-140	5	2.24585	0.230769	0.554734	1	1	0	0	2	1.6	0.25	0.375	5	4	0.666667	0.75	-	-	-	5'-UTR	AT4G24620.1	PGI, PGI1 | PGI1 (CHLOROPLASTIC PHOSPHOGLUCOSE ISOMERASE) | chr4:12708982-12712620 REVERSE	4e-51	gi|211607977|gb|GE485422.1|	3e-91	gi|90504377|gb|DY966235.1|	3e-115
CyEM-143	GE577330	TCCCAGATAAAATCCCTTTGC	ACGAAGGTCACCCTTTGTACC	135	AG	24	12	TAMRA	125-145	8	3.5395	0.357143	0.717474	2	1.18033	0.166667	0.152778	3	2.21918	0.222222	0.549383	6	5.15789	0.857143	0.806122	-	-	+	-				gi|90458349|gb|DY920228.1|	1e-108	gi|83992881|gb|DW138990.1|	6e-111
CyEM-144	GE602230	GAGAACCCGGAGATGAGATTT	GATCAGCAAACTCCTCCAATG	136	TGA	24	8	TAMRA	128-158	6	3.85258	0.678571	0.740434	3	2.26772	0.833333	0.559028	4	2.84211	0.444444	0.648148	3	2.27907	0.714286	0.561224	+	+	+	CDS	AT2G03820.1	nonsense-mediated mRNA decay NMD3 family protein | chr2:1165146-1166696 REVERSE	7e-55	gi|211606800|gb|GE484453.1|	6e-100
CyEM-145	GE594958	GCAGAAACGAGAGTGGATTGA	GGGGAAGAAGAAAGATCCAGTT	139	GAT	24	8	TAMRA	133-181	8	3.80679	0.518519	0.737311	3	2.6422	0.916667	0.621528	3	1.47126	0.125	0.320312	5	2.22727	0.285714	0.55102	+	+	+	-				gi|90467630|gb|DY929509.1|	1e-20	gi|90515098|gb|DY976956.1|	4e-56
CyEM-146	CL4926Contig1	GCGCTTGACCTCTATTACGC	ATCTCGGGATTCTCTCCTGAA	164	CCA	18	6	HEX	226-241	7	2.25937	0.142857	0.557398	1	1	0	0	4	3.6	0.222222	0.722222	3	1.34247	0.285714	0.255102	+	+	-	-
CyEM-147	CL2920Contig1	TAATCAGGTCGATTCGTCCAA	TCTCTTCCCTTTTCCAATCGT	165	CTC	21	7	HEX	140-164	7	2.86364	0.285714	0.650794	2	1.18033	0.166667	0.152778	2	1.28	0.25	0.21875	5	3.57143	0.6	0.72	+	+	+	CDS	AT2G43360.1	BIOB, BIO2 | BIO2 (BIOTIN AUXOTROPH 2); biotin synthase | chr2:18017995-18020206 REVERSE	1e-93	gi|211607864|gb|GE485101.1|	0	gi|90505734|gb|DY967592.1|	0
CyEM-148	GE608083	AATCCAAACCCTTTTCTCCAA	GTACGGTGGTGGTGGTGTTAG	167	GAT	18	6	HEX	161-179	5	2.41975	0.25	0.586735	2	1.08679	0.0833333	0.0798611	4	3.44681	0.333333	0.709877	4	2.64865	0.428571	0.622449	-	+	+	-						gi|90516361|gb|DY978219.1|	8e-122
CyEM-149	GE605451	CATTTTCCTTCCTCCGATTTC	TCTTTTGATTTGTTTGCACCTG	168	CA	20	10	HEX	115-124	3	2.37847	0.222222	0.579561	1	1	0	0	3	1.90588	0.666667	0.475309	1	1	0	0	-	-	-	-						gi|90521712|gb|DY983570.1|	4e-75
CyEM-150	GE588087	ATCGATCGGGAGAGAGAGAGA	AGAGGTGCGCTCATCAGG	169	AG	20	10	HEX	138-171	9	4.6806	0.285714	0.786352	3	1.29148	0.166667	0.225694	5	3.24	0.222222	0.691358	4	3.26667	0.571429	0.693878	+	+	+	5'-UTR	AT3G49910.1	60S ribosomal protein L26 (RPL26A) | chr3:18515296-18515736 FORWARD	2e-33	gi|32530594|gb|CD846772.1|	5e-63	gi|90522055|gb|DY983913.1|	3e-70
CyEM-151	CL1781Contig1	TATCGAAACATCCCACCAATC	TTTGGGTGGTTTCTGATTCTG	169	CAC	21	7	HEX	150-169	6	3.136	0.428571	0.681122	4	1.87013	0.333333	0.465278	6	3.24	0.444444	0.691358	3	2	0.571429	0.5	+	-	+	-						gi|83997118|gb|DW143227.1|	4e-164
CyEM-152	GE579243	GCGTAGGTCAGAGAACCTTCC	ATATGAAGCTTTCGCAACAGG	170	GA	20	10	HEX	165-187	8	4.97611	0.407407	0.79904	3	1.76687	0.5	0.434028	3	1.47126	0.375	0.320312	4	3.37931	0.285714	0.704082	+	+	+	5'-UTR	AT5G11850.1	protein kinase family protein | chr5:3816633-3821025 REVERSE	2e-42	gi|90450045|gb|DY911928.1|	5e-158
CyEM-153	GE603802	GCTTACTGCAGTGGCAAAATC	GACGGCAATGTGAGTCATTCT	171	AAC	18	6	HEX	165-183	6	2.45	0.392857	0.591837	1	1	0	0	3	2.21918	0.666667	0.549383	5	2.64865	0.714286	0.622449	-	+	+	-				gi|211626126|gb|GE499702.1|	0	gi|90514656|gb|DY976514.1|	2e-92
CyEM-154	GE581295	GCAAAAAGCCTAGTGCTCTCA	TCGTCGATGGTTGAAATAGTTG	102	TC	20	10	HEX	94-106	7	1.65281	0.423077	0.39497	4	1.70414	0.416667	0.413194	2	1.15294	0.142857	0.132653	5	2.22727	0.714286	0.55102	+	-	+	-				gi|211608948|gb|GE490154.1|	4e-83	gi|83992191|gb|DW138300.1|	2e-123
CyEM-155	GE608129	GTGGATCACGGAGGAACAAG	TTGACCACCATGATTTTGGAT	173	CAG	18	6	HEX	165-174	4	2.87706	0.571429	0.652423	3	2.90909	0.75	0.65625	4	1.82022	0.333333	0.450617	3	2	0.571429	0.5	+	+	+	CDS	AT4G24060.1	Dof-type zinc finger domain-containing protein | chr4:12503980-12505427 FORWARD	6e-30	gi|90457242|gb|DY919121.1|	1e-45	gi|90511471|gb|DY973329.1|	2e-52
CyEM-156	GE596512	GAACACCTGTTCCCCTTCTTC	AAGCTCGATGTTTTCCAACAA	174	TC	20	10	HEX	171-185	6	4.09399	0.464286	0.75574	2	1.88235	0.583333	0.46875	3	2.57143	0.333333	0.611111	4	1.58065	0.428571	0.367347	+	+	+	5'-UTR	AT5G03530.1	AtRab18B, AtRABC2a, ATRAB, ATRAB ALPHA | ATRAB ALPHA (Arabidopsis Rab GTPase homolog C2a); GTP binding | chr5:885740-887060 REVERSE	1e-58	gi|211654065|gb|GE521475.1|	2e-62	gi|90520118|gb|DY981976.1|	8e-128
CyEM-157	CL5016Contig1	TTCCCTCTTTCTGGATGGAGT	AACCATATTTCACCACCACCA	174	TGA	18	6	HEX	154-197	8	6.69767	0.458333	0.850694	4	3.27027	0.272727	0.694215	4	3.2	0.75	0.6875	3	2.17391	0.4	0.54	+	+	+	3'-UTR	AT1G62660.1	beta-fructosidase (BFRUCT3) / beta-fructofuranosidase / invertase, vacuolar | chr1:23203614-23207180 FORWARD	5e-47	gi|211622809|gb|GE496311.1|	7e-137	gi|22261620|gb|BQ875060.1|	3e-165
CyEM-158	GE599088	GTTCCAGCAGCTCGTAACAAC	ATTTGATGATGATAAGGAGATGG	200	TCA	18	6	HEX	193-199	2	1.89888	0.307692	0.473373	2	1.6	0.5	0.375	2	1.13274	0.125	0.117188	2	1.18033	0.166667	0.152778	+	+	+	CDS	AT5G56270.1	WRKY2 | WRKY2 (WRKY DNA-binding protein 2); transcription factor | chr5:22798042-22800363 FORWARD	9e-54	gi|90450375|gb|DY912258.1|	2e-100	gi|83991166|gb|DW137275.1|	5e-48
CyEM-159	GE612769	CCACTACCCGCCATATCTCTC	AGTTGACTTATCCGACGACGA	176	TC	20	10	HEX	167-187	9	3.25988	0.571429	0.69324	3	2.07194	0.5	0.517361	3	1.78022	0.555556	0.438272	5	3.5	0.714286	0.714286	+	-	+	5'-UTR	AT4G00330.1	CRCK2 | CRCK2 (calmodulin-binding receptor-like cytoplasmic kinase 2); kinase | chr4:142787-144427 REVERSE	9e-36	gi|211645791|gb|GE513905.1|	7e-99	gi|90506687|gb|DY968545.1|	3e-177
CyEM-160	CL3274Contig1	GCATCAAAACACCTCCTACCA	GTGGCACAGACATCAATGAAA	176	CTT	21	7	HEX	163-185	6	1.58865	0.285714	0.370536	2	1.08679	0.0833333	0.0798611	2	1.38462	0.111111	0.277778	5	3.37931	0.857143	0.704082	-	-	-	5'-UTR	AT4G29080.1	IAA27, PAP2 | PAP2 (PHYTOCHROME-ASSOCIATED PROTEIN 2); transcription factor | chr4:14323671-14325219 REVERSE	3e-33	gi|90459101|gb|DY920980.1|	5e-164	gi|83980002|gb|DW126111.1|	0
CyEM-162	CL1575Contig1	TGAAATGATTTACCGGAGCAG	CTTCTAACCAAAAACGGAGCA	258	TAG	21	7	HEX	253-261	5	2.9145	0.5	0.656888	3	1.88235	0.166667	0.46875	4	3.52174	0.555556	0.716049	5	3.0625	1	0.673469	+	+	+	-						gi|90507824|gb|DY969682.1|	0
CyEM-163	GE595958	TTCCCTCATTTCATCCTGTCA	GTCGTAATGCATGGTGGTTTT	179	AC	20	10	HEX	174-190	8	4.44193	0.607143	0.774872	2	1.8	0.666667	0.444444	4	2.34783	0.444444	0.574074	6	4.66667	0.714286	0.785714	+	+	+	CDS	AT5G62720.1	integral membrane HPP family protein | chr5:25209195-25212071 FORWARD	6e-61	gi|211651308|gb|GE516463.1|	6e-125	gi|90520399|gb|DY982257.1|	4e-170
CyEM-164	GE583509	TTTTGTTTGTTTTCTTCCCAGA	AGCACAACGGTAGTCACTCAA	182	AC	20	10	TAMRA	380-401	5	3.40599	0.44	0.7064	4	2.39604	0.636364	0.582645	3	2.8	0.571429	0.642857	1	1	0	0	+	+	+	CDS	AT4G03400.1	GH3-10, DFL2 | DFL2 (DWARF IN LIGHT 2) | chr4:1497674-1499728 REVERSE	7e-58	gi|211615719|gb|GE491529.1|	1e-107	gi|22247247|gb|BQ861782.1|	3e-115
CyEM-165	GE581808	TTTGCTGTATTTCAGGCTCAGA	TTGAAGAGAGCAGGGTGAATG	188	TC	20	10	TAMRA	182-194	4	3.00383	0.392857	0.667092	2	1.94595	0.5	0.486111	3	2	0.222222	0.5	3	1.55556	0.428571	0.357143	-	-	-	-				gi|90449492|gb|DY911375.1|	3e-122	gi|83982517|gb|DW128626.1|	2e-179
CyEM-166 *	GE605263	TCTGTCACACGCAATTTTGG	TCCCTCTCCATTATTCTGCTG	189	CT	20	10	TAMRA	-	\		\	\	\		\	\	\		\	\	\		\	\	+	+	+	5'-UTR	AT2G37210.1	similar to unknown protein [Arabidopsis thaliana] (TAIR:AT3G53450.1); similar to Conserved hypothetical protein 730 [Medicago truncatula] (GB:ABE89044.1); contains InterPro domain Conserved hypothetical protein 730; (InterPro:IPR005269) | chr2:15631332-15633913 REVERSE	2e-87	gi|211639786|gb|GE510674.1|	4e-178	gi|90515206|gb|DY977064.1|	3e-101
CyEM-167	CL1848Contig1	TGCACCCATTCCTCTGTTATC	AGCTCAGGGTACAATGTGGTG	189	AG	22	11	TAMRA	173-212	13	7.09502	0.642857	0.859056	3	2.26772	0.583333	0.559028	7	5.4	0.666667	0.814815	7	4.66667	0.714286	0.785714	+	+	+	-				gi|90462750|gb|DY924629.1|	9e-123
CyEM-169	GE610017	CTTTCTTTCTGCTTCGCCTTT	CAGGCGTTGAGGATTAGTGAG	190	CTT	21	7	TAMRA	176-191	4	1.95755	0.392857	0.489158	2	1.88235	0.583333	0.46875	2	1.8	0	0.444444	3	1.81481	0.571429	0.44898	+	+	+	CDS	AT1G26160.1	metal-dependent phosphohydrolase HD domain-containing protein | chr1:9044771-9046932 REVERSE	6e-62	gi|211630034|gb|GE505328.1|	0	gi|90522343|gb|DY984201.1|	0
CyEM-170	GE598301	TCTTGGGCCAACAAAGAGTTT	CACCCGGTTCAACTCAACTAA	192	TGG	21	7	TAMRA	186-198	4	1.2916	0.178571	0.225765	1	1	0	0	1	1	0	0	4	2.57895	0.714286	0.612245	-	-	+	-
CyEM-171	GE610233	TACGGACTTGCTTTTCCCTTT	AATTATCGACCCGATACACGA	194	TCA	21	7	TAMRA	196-252	8	3.136	0.428571	0.681122	2	1.18033	0.166667	0.152778	4	2.74576	0.444444	0.635802	4	2.51282	0.857143	0.602041	-	-	+	CDS	AT3G14260.1	similar to unknown protein [Arabidopsis thaliana] (TAIR:AT1G53870.1); similar to unknown protein [Arabidopsis thaliana] (TAIR:AT1G53890.1); similar to Protein of unknown function DUF567 [Medicago truncatula] (GB:ABE86462.1); contains InterPro domain Protein of unknown function DUF567; (InterPro:IPR007612) | chr3:4747993-4748786 REVERSE	6e-33	gi|90460437|gb|DY922316.1|	9e-85
CyEM-172	CL5891Contig1	CTCGGTATCAACCCCAATTTT	GGAATCAAATCTCGTCGACTTC	195	CT	22	11	TAMRA	394-432	13	4.53179	0.392857	0.779337	4	2.4	0.5	0.583333	6	3.6	0.222222	0.722222	8	4.26087	0.428571	0.765306	+	+	+	5'-UTR	AT1G32540.2	LOL1 | LOL1 (LSD ONE LIKE 1) | chr1:11768023-11769571 FORWARD	3e-57	gi|211657029|gb|GE522599.1|	3e-154	gi|90522522|gb|DY984380.1|	3e-108
CyEM-173	GE607339	CAATGAAGCCATTGAAATCGT	GCTCTGGAACACACCCTACAG	196	GAC	21	7	TAMRA	187-204	6	2.77714	0.592593	0.639918	4	2.74286	0.916667	0.635417	3	1.47126	0.25	0.320312	4	1.84906	0.428571	0.459184	+	+	+	-						gi|90521649|gb|DY983507.1|	1e-23
CyEM-174	GE609927	TCCGCCATATATTCATCAACC	GGTGGTGGTGTGGTATTTGAG	196	CCA	21	7	TAMRA	109-209	7	3.50259	0.538462	0.714497	4	3.16484	0.75	0.684028	2	1.88235	0.25	0.46875	6	2.66667	0.5	0.625	+	+	+	-						gi|90508357|gb|DY970215.1|	3e-177
CyEM-175	CL6045Contig1	CAATTGGCACACCAAGGATAC	GACACCAAATGAAGCTCCAAA	197	CT	22	11	TAMRA	190-211	6	5.05806	0.642857	0.802296	3	2.46154	0.833333	0.59375	3	2.21918	0.555556	0.549383	4	1.58065	0.428571	0.367347	+	+	+	-						gi|83977597|gb|DW123706.1|	4e-88
CyEM-176	GE604158	GATCCAGAGAGAGAAAGTTGACG	CAAGAAAGTGTTGTTGGTCAGG	198	ACA	21	7	TAMRA	191-203	4	3.5881	0.392857	0.721301	2	2	0.333333	0.5	3	1.4087	0.333333	0.290123	3	2.27907	0.571429	0.561224	+	+	+	CDS	AT1G31070.2	UDP-N-acetylglucosamine pyrophosphorylase-related | chr1:11084932-11088342 FORWARD	1e-76			gi|90508693|gb|DY970551.1|	0
CyEM-178	GE612882	CGGTACGTCACTCTTCTCCAC	ACTGAGCATTAAATGGCGTTG	200	CAG	21	7	TAMRA	188-202	5	2.88273	0.384615	0.653107	2	1.5414	0.272727	0.35124	3	1.68421	0.5	0.40625	3	2.17778	0.428571	0.540816	+	+	+	CDS	AT1G24310.1	similar to transporter [Arabidopsis thaliana] (TAIR:AT1G10390.2); similar to Os07g0295400 [Oryza sativa (japonica cultivar-group)] (GB:NP_001059407.1); similar to hypothetical protein DDBDRAFT_0190968 [Dictyostelium discoideum AX4] (GB:XP_646706.1); contains InterPro domain Apolipophorin III-like; (InterPro:IPR011000) | chr1:8624181-8626168 FORWARD	8e-57	gi|22462226|gb|BU026706.1|	0	gi|90512392|gb|DY974250.1|	0
CyEM-179	GE601991	GAAAAGCATCTGAACCCCTTC	CTGGCCCAAATTTGATCACTA	201	ATG	21	7	TAMRA	194-203	3	1.33788	0	0.252551	1	1	0	0	1	1	0	0	3	2.57895	0	0.612245	-	-	-	-
CyEM-180	CL431Contig1	ATCCATCCCACACTCATTCAG	GCAGATTTCTTCCATTCTCCA	201	CT	22	11	TAMRA	194-202	5	2.91993	0.535714	0.657526	3	2.46154	0.666667	0.59375	3	1.74194	0.222222	0.425926	5	3.5	0.714286	0.714286	-	-	+	5'-UTR	AT2G24270.2	ALDH11A3 | ALDH11A3 (Aldehyde dehydrogenase 11A3); 3-chloroallyl aldehyde dehydrogenase | chr2:10334405-10336681 REVERSE	0	gi|211628037|gb|GE501109.1|	0	gi|90502462|gb|DY964320.1|	0
CyEM-181	GE577085	TATAATCCTGCCTTCCCCTCT	AGGAACAAAACCCAAAGAACC	108	GT	22	11	TAMRA	96-111	8	4.59937	0.592593	0.782579	5	4.17391	0.833333	0.760417	3	1.47126	0.125	0.320312	6	4.45455	0.714286	0.77551	+	+	+	CDS	AT2G36390.1	BE3, SBE2.1 | SBE2.1 (STARCH BRANCHING ENZYME 2.1); 1,4-alpha-glucan branching enzyme | chr2:15271362-15277019 FORWARD	2e-33	gi|90450444|gb|DY912327.1|	0
CyEM-182	GE607197	TGAGATGGGGACATCATTCAT	GCCTTCAAAGTCAAAGGAGGA	202	TCA	21	7	TAMRA	192-225	9	6.45267	0.392857	0.845026	3	2.88	0.166667	0.652778	4	3.52174	0.222222	0.716049	8	5.76471	1	0.826531	+	-	+	5'-UTR	AT1G15380.1	lactoylglutathione lyase family protein / glyoxalase I family protein | chr1:5290950-5292282 FORWARD	3e-48	gi|90463707|gb|DY925586.1|	1e-165	gi|83983782|gb|DW129891.1|	1e-151
CyEM-183	GE597664	AGGGTCGGTTGTCTTTCACTC	CGAGAGTTAGCTGAAACTCCAA	98	CAA	21	7	TAMRA	91-103	5	3.17409	0.785714	0.684949	3	2.16541	0.833333	0.538194	2	1.97561	0.666667	0.493827	5	4.26087	0.857143	0.765306	+	+	+	5'-UTR	AT4G26470.1	calcium ion binding | chr4:13371385-13372351 FORWARD	7e-71	gi|90457251|gb|DY919130.1|	1e-172	gi|90520938|gb|DY982796.1|	2e-180
CyEM-185	GE610261	GGGGCATTCTTTAACATCAGA	TGAACGATTTCACATCATTGG	208	GAA	21	7	TAMRA	183-296	12	6.25751	0.740741	0.840192	5	2.69159	0.75	0.628472	4	1.96923	0.625	0.492188	7	4.26087	0.857143	0.765306	+	+	+	5'-UTR	AT4G17790.1	similar to unknown protein [Arabidopsis thaliana] (TAIR:AT1G71940.1); similar to hypothetical protein 23.t00026 [Brassica oleracea] (GB:ABD65614.1); contains domain UNCHARACTERIZED (PTHR12677) | chr4:9891438-9892688 FORWARD	8e-67	gi|90459585|gb|DY921464.1|	5e-132	gi|83985659|gb|DW131768.1|	3e-133
CyEM-186	GE607652	TTTGAGATATGGAAGGGTAGTGG	GTAGAAGAATCCTCCGCCGTA	209	CTC	21	7	TAMRA	198-216	7	4.69461	0.535714	0.78699	3	1.94595	0.666667	0.486111	4	3.85714	0.444444	0.740741	7	6.125	0.428571	0.836735	-	-	-	-				gi|90458634|gb|DY920513.1|	5e-31	gi|90507912|gb|DY969770.1|	4e-170
CyEM-187	GE602677	TTTCCTCAACGAATTCAAACG	TTATGTAACCGGCTTCCCATT	210	AGC	21	7	TAMRA	255-261	3	1.07471	0.0714286	0.0695153	1	1	0	0	3	1.25581	0.222222	0.203704	1	1	0	0	-	-	-	CDS	AT3G60510.1	enoyl-CoA hydratase/isomerase family protein | chr3:22368116-22370978 REVERSE	7e-84	gi|90458402|gb|DY920281.1|	0	gi|90513266|gb|DY975124.1|	0
CyEM-188	GE613233	GCAACAGCAAGGAGGATTTTA	CAGACATCAGTAGGGGCTGAG	210	GCA	21	7	TAMRA	194-225	10	6.28837	0.538462	0.840976	4	2.90909	0.666667	0.65625	6	4.08333	0.285714	0.755102	3	2.33333	0.571429	0.571429	+	+	+	-				gi|32533214|gb|CD849392.1|	4e-95	gi|83979209|gb|DW125318.1|	3e-140
CyEM-189	GE605002	GCCTCTCTCAGCCAAGGTATT	TGCGATCAAACTTGGTATTGG	215	ATC	21	7	TAMRA	211-220	4	2.87706	0.571429	0.652423	3	2.90909	0.75	0.65625	4	1.82022	0.333333	0.450617	3	2	0.571429	0.5	+	+	+	-				gi|90457242|gb|DY919121.1|	5e-37	gi|90511471|gb|DY973329.1|	1e-42
CyEM-190	CL1046Contig1	TGAGCCATATGCAACAAGTCA	GGGAGAAGAAACTGGGATCAT	242	CAG	21	7	HEX	235-250	6	3.53027	0.62963	0.716735	4	2.52632	0.666667	0.604167	4	2.16949	0.625	0.539062	4	1.84906	0.571429	0.459184	+	+	+	CDS	AT4G29100.1	ethylene-responsive family protein | chr4:14341146-14344581 FORWARD	5e-77	gi|211630395|gb|GE504662.1|	0	gi|90507524|gb|DY969382.1|	0
CyEM-193	CL1609Contig2	CCGTAGGACGCCAGATTATTT	TTAGAAACAGCAAAGGCAGGA	246	ATC	21	7	HEX	254-268	6	2.25612	0.571429	0.55676	2	1.8	0.666667	0.444444	4	1.42105	0.333333	0.296296	4	2.39024	0.714286	0.581633	+	+	+	3'-UTR	AT1G10430.1	PP2A-2 | PP2A-2 (protein phosphatase 2a-2); protein phosphatase type 2A | chr1:3428706-3430438 REVERSE	1e-144	gi|211631145|gb|GE506341.1|	0	gi|90517830|gb|DY979688.1|	0
CyEM-195	CL6448Contig1	AGACGAAGCAAAGCACACAAT	AGAAGAGGCCAAAGGAACCTA	249	ACA	21	7	HEX	397-420	7	3.77831	0.357143	0.735332	2	1.28	0.25	0.21875	3	1.4087	0.333333	0.290123	3	1.81481	0.571429	0.44898	+	+	+	CDS	AT1G55160.1	similar to unknown protein [Arabidopsis thaliana] (TAIR:AT2G19530.1); similar to Os01g0579800 [Oryza sativa (japonica cultivar-group)] (GB:NP_001043401.1); similar to Os05g0593200 [Oryza sativa (japonica cultivar-group)] (GB:NP_001056501.1); similar to unknown protein [Oryza sativa (japonica cultivar-group)] (GB:BAD44963.1) | chr1:20582143-20583470 FORWARD	5e-31	gi|211615595|gb|GE492367.1|	5e-44	gi|90520455|gb|DY982313.1|	6e-117
CyEM-196	GE580410	GGATTAACCTCAAACGGGAAC	TTGGTAAGAAACAACCGATGG	250	CAT	21	7	HEX	238-267	8	3.91884	0.230769	0.744822	3	2.06186	0.1	0.515	2	1.11724	0.111111	0.104938	6	3.92	0.571429	0.744898	+	+	+	5'-UTR	AT4G24620.1	PGI, PGI1 | PGI1 (CHLOROPLASTIC PHOSPHOGLUCOSE ISOMERASE) | chr4:12708982-12712620 REVERSE	6e-44	gi|211607977|gb|GE485422.1|	4e-77	gi|90504377|gb|DY966235.1|	5e-99
CyEM-197	CL3269Contig1	TTTCTGGCTGGAAATTTGAGA	TCCTCTCTTCAGGATCAGCTTC	250	TGA	21	7	HEX	245-274	7	3.4964	0.37037	0.713992	2	1.38462	0.333333	0.277778	6	2.84211	0.444444	0.648148	2	1.8	0.333333	0.444444	-	+	-	CDS	AT2G31840.1	similar to unknown protein [Arabidopsis thaliana] (TAIR:AT4G28590.1); similar to Os05g0417200 [Oryza sativa (japonica cultivar-group)] (GB:NP_001055561.1); similar to unknown protein [Oryza sativa (japonica cultivar-group)] (GB:AAT77387.1); contains InterPro domain Thioredoxin-like fold; (InterPro:IPR012336); contains InterPro domain Thioredoxin fold; (InterPro:IPR012335) | chr2:13545080-13546679…	7e-71			gi|22229210|gb|BQ846272.1|	0
CyEM-199	CL3496Contig1	CACTCTCTATCATCGTCGTCGT	ACCTAGGAACCGAATCACCTG	251	ATC	21	7	HEX	246-260	8	6.42623	0.678571	0.844388	7	5.53846	1	0.819444	5	3.0566	0.444444	0.67284	5	3.76923	0.428571	0.734694	+	+	+	5'-UTR	AT5G66730.1	zinc finger (C2H2 type) family protein | chr5:26659140-26661109 REVERSE	2e-77	gi|90446044|gb|DY907927.1|	1e-83	gi|90513017|gb|DY974875.1|	1e-145
CyEM-200	CL4126Contig1	GCTGGTTGCTTGAAAAGTGTT	CGGGATTCATGAGAAATGAAA	237	CAT	21	7	HEX	217-259	6	3.47143	0.518519	0.711934	3	1.98621	0.666667	0.496528	3	2.61224	0.75	0.617188	1	1	0	0	+	+	+	3'-UTR	AT5G58620.1	zinc finger (CCCH-type) family protein | chr5:23711185-23713008 FORWARD	9e-49	gi|22389337|gb|BQ971816.1|	1e-77
CyEM-201	CL6303Contig1	CAAACCAATTGAAAACAGTGC	GCAACCTGAAAACCAACAAAA	252	GAA	21	7	HEX	225-251	6	2.5209	0.214286	0.603316	2	1.18033	0	0.152778	4	3.30612	0.333333	0.697531	4	1.58065	0.428571	0.367347	+	+	?	-				gi|90457797|gb|DY919676.1|	3e-28	gi|90517702|gb|DY979560.1|	8e-160
CyEM-202	CL2754Contig1	GAACCAGGGAAGGATTACAGC	GTTGTGAACCCCTTGGAAAGT	105	CAG	21	7	HEX	92-106	5	4.08403	0.62963	0.755144	3	2.78161	0.909091	0.640496	2	1.11724	0.111111	0.104938	4	3.26667	0.857143	0.693878	+	+	+	-				gi|90463035|gb|DY924914.1|	1e-146	gi|22235519|gb|BQ850050.1|	3e-121
CyEM-203	CL2776Contig1	AAGGTGGAGATAGCCAACCAC	GGCGATCTTTAAACGCACATA	253	ACC	21	7	HEX	325-330	3	2.07397	0.333333	0.517833	2	1.98621	0.25	0.496528	2	1.4382	0.375	0.304688	3	2.51282	0.428571	0.602041	-	-	+	CDS	AT1G62990.1	IXR11, KNAT7 | KNAT7 (Knotted-like Arabidopsis thaliana); DNA binding / transcription factor | chr1:23341133-23344013 FORWARD	3e-94	gi|211627180|gb|GE502878.1|	0	gi|90515954|gb|DY977812.1|	3e-178
CyEM-204	CL5986Contig1	ATATGGGTTTCGGAGTTCACC	GCCTTCATTCTCCCATTGATT	253	TCT	21	7	HEX	242-263	7	3.76923	0.321429	0.734694	2	1.28	0.0833333	0.21875	4	3.17647	0.444444	0.685185	6	4.26087	0.571429	0.765306	-	+	-	CDS	AT1G02150.1	pentatricopeptide (PPR) repeat-containing protein | chr1:408779-410433 FORWARD	1e-60	gi|211614800|gb|GE493912.1|	0	gi|90513366|gb|DY975224.1|	0
CyEM-205	CL3033Contig1	TGTTCTTTGGCAGGTTTATGC	TGGATTCTTTGTATTCAGGCTTT	237	CAC	21	7	HEX	230-239	4	3.07273	0.461538	0.674556	3	2.79612	0.416667	0.642361	3	2.17778	0.285714	0.540816	3	2.17778	0.714286	0.540816	+	+	+	-				gi|211656981|gb|GE520791.1|	3e-53	gi|83986444|gb|DW132553.1|	1e-145
CyEM-207	CL4470Contig1	ATCATCATCACCACCATCACC	GGATGATCCAAACACGAGATG	257	CAC	21	7	HEX	240-268	10	6.23077	0.740741	0.839506	5	3.46988	0.833333	0.711806	5	4.12903	0.75	0.757812	5	3.5	0.571429	0.714286	+	+	+	-				gi|211646731|gb|GE515290.1|	1e-25
CyEM-208	CL5699Contig1	GGGAAAAGCGAAGAAAAGTTC	TGGGTTCGATGTTGTTTTCAT	257	AAG	21	7	TAMRA	254-256	2	1.07987	0	0.0739645	1	1	0	0	2	1.28	0	0.21875	1	1	0	0	-	-	-	-				gi|22467179|gb|BU031659.1|	7e-61	gi|90516286|gb|DY978144.1|	3e-172
CyEM-209	CL1652Contig1	TGAGTCAAAGAAGGCAAAGTCA	TAATGAATCCCCATCAGCAAA	188	ATC	21	7	TAMRA	180-194	5	1.57588	0.142857	0.365434	3	1.54011	0.166667	0.350694	3	1.58824	0	0.37037	4	1.58065	0.285714	0.367347	+	+	+	-				gi|90452638|gb|DY914517.1|	8e-67	gi|83994514|gb|DW140623.1|	1e-87
CyEM-210	GE611460	CAAAGCTGACACCGATACTCC	CCAGAGACGGCTTACAATCAG	260	TGA	24	8	TAMRA	253-267	6	3.44625	0.478261	0.70983	4	2.91566	0.636364	0.657025	4	2.90909	0.25	0.65625	4	2.90909	0.5	0.65625	+	+	+	-						gi|90502894|gb|DY964752.1|	2e-91
CyEM-211	CL6394Contig1	CAGCATCAGTTTCAACAGCAG	AGGACTCCGTCTTAGCCACTG	120	GCA	21	7	TAMRA	114-123	4	2.11611	0.37037	0.527435	2	1.8	0.5	0.444444	3	2.46154	0.375	0.59375	3	1.55556	0.142857	0.357143	+	+	+	CDS	AT4G00660.2	DEAD/DEAH box helicase, putative | chr4:274638-277438 FORWARD	3e-51	gi|211618418|gb|GE495125.1|	1e-153	gi|90503227|gb|DY965085.1|	3e-158
CyEM-212	CL2349Contig1	AATTTTCAGCCATCATCAACG	TGGTGGTGAAGATGGGAATAC	262	ACC	21	7	TAMRA	262-268	3	1.12386	0.0384615	0.110207	1	1	0	0	1	1	0	0	3	1.55556	0.142857	0.357143	-	-	-	5'-UTR	AT3G30775.1	AT-POX, ATPOX, ATPDH, PRO1, ERD5 | ERD5 (EARLY RESPONSIVE TO DEHYDRATION 5, PROLINE OXIDASE); proline dehydrogenase | chr3:12451359-12453605 REVERSE	2e-38	gi|90449730|gb|DY911613.1|	0	gi|90513115|gb|DY974973.1|	0
CyEM-213	GE603351	ATCTTCCCCTTACCCTTCCTC	CAAACTACATCCACGCCCTAA	263	TC	26	13	TAMRA	235-283	12	7.801	0.821429	0.871811	4	3.78947	0.833333	0.736111	7	4.26316	0.666667	0.765432	7	4.9	1	0.795918	+	-	+	-
CyEM-214	CL1016Contig1	GGGATAATCCACATACGGTGA	TGATGGGTTCACATCATCAAA	263	CAT	27	9	TAMRA	253-293	12	5.04478	0.730769	0.801775	4	3.31034	0.833333	0.697917	3	1.78182	0.285714	0.438776	10	8.90909	1	0.887755	+	+	+	-				gi|90458998|gb|DY920877.1|	2e-60	gi|90518251|gb|DY980109.1|	7e-116
CyEM-215	CL6059Contig1	CGTCTTCTCACCAACTTCCAC	GAAATGATTGGCCCTGTTCTT	263	CAC	27	9	TAMRA	258-274	4	2.37936	0.214286	0.579719	2	1.08679	0.0833333	0.0798611	1	1	0	0	4	3.16129	0.714286	0.683673	-	-	+	CDS	AT5G52010.1	zinc finger (C2H2 type) family protein | chr5:21138852-21140042 REVERSE	2e-83			gi|90507810|gb|DY969668.1|	0
CyEM-216	GE578065	AACCATCCATCCATCCACTTT	TCTTGTGGGGTTGTAAGAACG	264	CAT	27	9	TAMRA	229-265	9	3.70686	0.321429	0.73023	2	1.08679	0.0833333	0.0798611	4	2.49231	0.333333	0.598765	6	4.66667	0.714286	0.785714	-	-	+	-				gi|22314235|gb|BQ915454.1|	2e-61	gi|90510187|gb|DY972045.1|	5e-118
CyEM-218	GE611429	ATCTTCAGCAATCAGCATTCG	AGTGTCCTGCGTTAGCTCAAA	265	TC	26	13	TAMRA	350-370	9	5.58007	0.535714	0.820791	6	3.16484	0.666667	0.684028	4	3	0.555556	0.666667	5	3.92	0.285714	0.744898	+	+	+	5'-UTR	AT4G38800.1	ATMTN1 | ATMTN1; catalytic/ methylthioadenosine nucleosidase | chr4:18113349-18114990 REVERSE	1e-70	gi|90444953|gb|DY906836.1|	0	gi|90522022|gb|DY983880.1|	0
CyEM-219	GE611316	AACCAATCCATCCTGACTTCC	GTCATTGAACCCAAAACCAAG	267	CAC	24	8	TAMRA	256-278	6	2.92537	0.464286	0.658163	3	2.18182	0.5	0.541667	3	1.74194	0.333333	0.425926	4	2.88235	0.571429	0.653061	+	+	-	-				gi|90460917|gb|DY922796.1|	9e-41
CyEM-220	CL4549Contig1	TGATTTTGATCGAGGGATTCA	GATACAGAAACCCCTGCAAGA	274	CAT	27	9	TAMRA	261-276	6	4.32641	0.703704	0.768861	3	2.6422	0.75	0.621528	3	2.32727	0.5	0.570312	4	2.88235	0.857143	0.653061	+	+	+	5'-UTR	AT2G04550.1	IBR5 | IBR5 (INDOLE-3-BUTYRIC ACID RESPONSE 5); protein tyrosine/serine/threonine phosphatase | chr2:1588535-1589835 FORWARD	5e-76	gi|22313236|gb|BQ914455.1|	0
CyEM-221	GE611385	ATTGTTGCAGTCGAACCAATC	CTGCTGCCCAACAAGATATG	275	TG	24	12	TAMRA	254-282	7	5.0418	0.678571	0.801658	4	3.38824	0.75	0.704861	4	2.94545	0.555556	0.660494	7	5.44444	0.714286	0.816327	+	+	+	3'-UTR	AT5G49940.2	ATCNFU2, NFU2 | NFU2 (NFU domain protein 2) | chr5:20332690-20334293 FORWARD	1e-46	gi|90455653|gb|DY917532.1|	2e-92	gi|83990043|gb|DW136152.1|	1e-163
CyEM-223	CL5961Contig1	GCGTCTGGTGATGATGAAGAT	AAAAAGAGCGATACCCGAAAG	276	CAC	27	9	TAMRA	263-275	5	2.29575	0.5	0.564413	2	1.70414	0.583333	0.413194	2	1.11724	0.111111	0.104938	4	2.9697	0.857143	0.663265	+	+	+	-						gi|90500571|gb|DY962429.1|	1e-138
CyEM-225	GE580984	GGCTAGCAGACATGAATTTGC	TGCATGATTCACTGATGGAAA	278	GAA	27	9	TAMRA	274-286	5	3.08055	0.571429	0.675383	3	1.88235	0.5	0.46875	3	2.7931	0.555556	0.641975	3	2.27907	0.714286	0.561224	+	+	+	CDS	AT5G54250.1	CNGC4, DND2, ATCNGC4 | ATCNGC4 (DEFENSE, NO DEATH 2); calmodulin binding / cation channel/ cyclic nucleotide binding | chr5:22042910-22047197 REVERSE	9e-35
CyEM-226	GE611110	GAGAACAAGTGCGAAGAGACG	CGTCCTCGAGTTTCTTGACTG	280	AGA	24	8	TAMRA	517-529	4	3.81675	0.37037	0.737997	2	1.94595	0.666667	0.486111	2	1.13274	0.125	0.117188	2	1.50769	0.142857	0.336735	+	+	+	-				gi|90464141|gb|DY926020.1|	6e-62	gi|83996972|gb|DW143081.1|	2e-52
CyEM-227	CL5817Contig1	GATTACAGCGACGACGATAGC	CAGCTCCCTTTTTCACCTTTT	280	AAG	27	9	TAMRA	241-281	6	3.14224	0.666667	0.681756	5	2.32258	0.833333	0.569444	4	1.8	0.444444	0.444444	4	2.4	0.666667	0.583333	+	+	-	CDS	AT5G53800.1	similar to DEAD box RNA helicase, putative [Arabidopsis thaliana] (TAIR:AT1G20920.1); similar to hypothetical protein TTHERM_01026350 [Tetrahymena thermophila SB210] (GB:XP_001030734.1); similar to Os04g0530300 [Oryza sativa (japonica cultivar-group)] (GB:NP_001053388.1); similar to OSIGBa0155K17.11 [Oryza sativa (indica cultivar-group)] (GB:CAJ86384.1) | chr5:21865406-21867161 FORWARD	5e-36			gi|83990859|gb|DW136968.1|	0
CyEM-228	CL4460Contig1	GCCATCTCCAGATTCACTCAA	ATCCCACCGATACTCCTCATC	283	GAT	27	9	TAMRA	348-357	4	1.56643	0.321429	0.361607	2	1.38462	0.333333	0.277778	1	1	0	0	3	2.27907	0.714286	0.561224	+	-	+	CDS	AT1G18950.1	aminoacyl-tRNA synthetase family | chr1:6546530-6551540 FORWARD	3e-40	gi|22387900|gb|BQ970379.1|	1e-145	gi|22247587|gb|BQ862132.1|	2e-128
CyEM-229	GE577281	TCTGTCTTCCCGATCCATCTA	GGCGAGCTCTGATAGGATGTT	285	CT	26	13	TAMRA	270-294	10	6.22222	0.785714	0.839286	3	2.32258	0.75	0.569444	5	4.37838	0.777778	0.771605	7	3.37931	0.857143	0.704082	+	+	+	5'-UTR	AT5G19330.1	armadillo/beta-catenin repeat family protein / BTB/POZ domain-containing protein | chr5:6508097-6512703 REVERSE	2e-70	gi|90443076|gb|DY904959.1|	1e-178	gi|83990988|gb|DW137097.1|	0
CyEM-230	CL1174Contig1	CGGGCTCTCTTCTTCTTATACC	CTTTGGAGATGGAGGGTCAAT	285	CCA	27	9	TAMRA	271-293	6	3.15888	0.461538	0.683432	2	1.8	0	0.444444	4	2.05714	0.5	0.513889	5	3.2	0.75	0.6875	+	+	+	-				gi|90460384|gb|DY922263.1|	9e-117	gi|22238090|gb|BQ852625.1|	7e-154
CyEM-231 *	CL548Contig1	TAACAGACCCAAACCCTGATG	TTGTGCAAAATGGAAACTTGG	286	AGA	27	9	TAMRA	-					\		\	\	\		\	\	\		\	\	+	+	+	3'-UTR	AT4G27960.2	UBC9 | UBC9 (UBIQUITIN CONJUGATING ENZYME 9); ubiquitin-protein ligase | chr4:13916071-13917299 REVERSE	2e-83	gi|90463749|gb|DY925628.1|	3e-167	gi|83991657|gb|DW137766.1|	0
CyEM-232	CL4621Contig1	ATGCCGTTGACTCACAAGACT	CCTAAAATGGCCACAAGAACA	287	CAG	27	9	TAMRA	273-287	6	4.91536	0.678571	0.796556	3	2.79612	0.916667	0.642361	2	1.90588	0.333333	0.475309	5	2.64865	0.714286	0.622449	+	+	+	-				gi|90467306|gb|DY929185.1|	2e-55	gi|83990611|gb|DW136720.1|	9e-77
CyEM-233	GE583211	TAAACGTTGGTGGAAGGAACA	AAACCTGGCCTTGTTTTGTTT	288	AC	26	13	TAMRA	444-471	11	3.67213	0.678571	0.727679	3	2.16541	0.75	0.538194	4	2.07692	0.333333	0.518519	8	4.9	1	0.795918	+	+	+	-				gi|90463322|gb|DY925201.1|	2e-30	gi|90504935|gb|DY966793.1|	2e-35
CyEM-234 *	GE602543	GAATTCATCATTAAACCCCTTCC	ACATGCCTCTCGTATTGCTGT	310	TC	22	11	HEX	-					\		\	\	\		\	\	\		\	\	+	+	+	5'-UTR	AT5G28050.1	cytidine/deoxycytidylate deaminase family protein | chr5:10044213-10045759 REVERSE	9e-59	gi|32530283|gb|CD846461.1|	7e-112	gi|90518083|gb|DY979941.1|	7e-154
CyEM-236	CL923Contig1	GTCAGCAGCAGCTCAGTGTCT	ACCTCAGATTTGCGTGCTTTA	315	CTT	24	8	HEX	401-433	6	3.7289	0.666667	0.731824	5	3.42857	0.916667	0.708333	3	2.16949	0.625	0.539062	3	1.34247	0.285714	0.255102	+	+	+	-				gi|211653948|gb|GE519866.1|	6e-163	gi|90519934|gb|DY981792.1|	6e-161
CyEM-237	GE589921	GAGAGGAGACACCGATGACC	AACCCTCCGACTCAAATCACT	316	CT	22	11	HEX	310-331	10	6.20183	0.884615	0.838757	3	2.18182	0.75	0.541667	6	3.76744	1	0.734568	6	4.54545	1	0.78	+	+	+	-
CyEM-238	CL1788Contig1	TTCATACCGAAACTGCAGAGG	ATGCACATACCAGCACTTTCC	321	TC	24	12	HEX	304-334	9	2.90438	0.296296	0.655693	1	1	0	0	3	1.4087	0.333333	0.290123	9	6.125	0.714286	0.836735	-	-	-	5'-UTR	AT1G27530.1	similar to Os10g0205200 [Oryza sativa (japonica cultivar-group)] (GB:NP_001064309.1); similar to ubiquitin-like (UBL) post-translational modifier [Dictyostelium discoideum AX4] (GB:XP_001134517.1); contains domain UBC-like (SSF54495); contains domain FAMILY NOT NAMED (PTHR12921) | chr1:9562748-9563874 REVERSE	1e-94	gi|211650814|gb|GE518088.1|	0	gi|83985497|gb|DW131606.1|	0
CyEM-240	CL2307Contig1	GAACCATCATCACCTTCCAAA	CGTTTTCAGATTGTGCCAGAT	324	AGC	24	8	HEX	303-333	8	5.0625	0.62963	0.802469	4	2.304	0.833333	0.565972	4	1.60396	0.444444	0.376543	3	1.67442	0.5	0.402778	+	+	+	CDS	AT5G13200.1	GRAM domain-containing protein / ABA-responsive protein-related | chr5:4207084-4208082 FORWARD	3e-96	gi|90462829|gb|DY924708.1|	0	gi|22241868|gb|BQ856403.1|	4e-68
CyEM-241	CL2526Contig1	TGGTACATGACAATTCTCTTTGG	TAGCAATGGCTGCTTGAATCT	325	CT	24	12	HEX	311-325	3	2.26263	0.178571	0.558036	1	1	0	0	2	1.6701	0.333333	0.401235	2	1.68966	0.285714	0.408163	-	-	-	-				gi|211611564|gb|GE489727.1|	3e-173
CyEM-243	CL5805Contig1	CCGATAATGGCGATATGTGTT	AACATTGTTGGGATTCGATGA	325	CT	24	12	HEX	309-338	10	4.47239	0.666667	0.776406	3	2.34146	0.666667	0.572917	5	2.97674	0.375	0.664062	7	5.44444	1	0.816327	+	+	+	5'-UTR	AT5G26600.2	transaminase | chr5:9377458-9378885 FORWARD	8e-76			gi|90500913|gb|DY962771.1|	4e-68
CyEM-244	GE609380	ACCAGCAGTTTGTTTTGCTGT	ATGGGAAAATGTCCTCCAAAT	326	TC	22	11	HEX	318-337	9	5.08014	0.518519	0.803155	3	1.96748	0.545455	0.491736	4	1.82022	0.444444	0.450617	5	1.88462	0.571429	0.469388	+	+	+	-						gi|90502659|gb|DY964517.1|	2e-149
CyEM-246	GE604318	TCGTCATGTGCTTTTAGGTCA	TTTTGAGGAAAAACCGGTAGC	327	TG	22	11	HEX	320-354	8	3.11721	0.52	0.6792	4	2.85149	0.75	0.649306	3	1.97561	0.333333	0.493827	4	3.55556	0.25	0.71875	+	+	+	-				gi|90448963|gb|DY910846.1|	8e-92	gi|83993402|gb|DW139511.1|	7e-72
CyEM-247	CL2951Contig1	CCAAGAACACAGGGAGATGAA	CTGCTAAGACGGCAAATGAAG	327	CTG	24	8	HEX	316-339	7	3.81509	0.5	0.737883	3	1.88235	0.333333	0.46875	4	2.49231	0.555556	0.598765	4	2.13043	0.714286	0.530612	+	+	+	CDS	AT5G51400.1	similar to unknown protein [Arabidopsis thaliana] (TAIR:AT2G45010.1); similar to unknown [Hordeum vulgare subsp. vulgare] (GB:AAS58477.1); contains InterPro domain Protein of unknown function Cys-rich; (InterPro:IPR006461) | chr5:20896010-20897262 REVERSE	4e-73	gi|90460248|gb|DY922127.1|	0	gi|83979189|gb|DW125298.1|	0
CyEM-248	GE581850	CATCTCCAACACCTCCATCTC	TTCCGAATCACCATCTTCGTA	330	AG	22	11	HEX	325-331	4	2.37936	0.714286	0.579719	2	2	1	0.5	2	1.97561	0.222222	0.493827	4	3.62963	0.857143	0.72449	+	+	+	-				gi|90445474|gb|DY907357.1|	3e-65
CyEM-250	CL3943Contig1	GGCAGGTGTTTAATTACATGAGA	AAGGGCAATCCAAGTCTTTGT	331	AG	20	10	HEX	321-334	5	3.5157	0.321429	0.715561	2	1.38462	0.333333	0.277778	3	1.90588	0.111111	0.475309	3	2.8	0.571429	0.642857	+	+	+	5'-UTR	AT2G38320.1	similar to unknown protein [Arabidopsis thaliana] (TAIR:AT5G01620.2); similar to expressed protein [Oryza sativa (japonica cultivar-group)] (GB:ABF95402.1); similar to Os03g0817500 [Oryza sativa (japonica cultivar-group)] (GB:NP_001051701.1); similar to Os11g0107000 [Oryza sativa (japonica cultivar-group)] (GB:NP_001065543.1); contains InterPro domain Protein of unknown function DUF231, plant; (I…	6e-63	gi|211610621|gb|GE489057.1|	4e-89	gi|90510116|gb|DY971974.1|	1e-151
CyEM-253	CL3338Contig1	GGGGTATCACATGGAGCTGTT	GCCATTTCTTTGTTCAGACGA	142	CT	30	15	HEX	125-159	9	4.65282	0.571429	0.785077	4	2.304	0.75	0.565972	2	1.11724	0.111111	0.104938	7	6.125	0.857143	0.836735	+	-	+	5'-UTR	AT4G18710.1	DWF12, UCU1, BIN2 | BIN2 (BRASSINOSTEROID-INSENSITIVE 2); kinase | chr4:10296485-10298924 FORWARD	1e-129	gi|90450721|gb|DY912604.1|	0	gi|90509035|gb|DY970893.1|	0
CyEM-254	CL3757Contig1	CGAAATCCAAAATCCCAAAAT	TGGGGTTTGATTGAGAGGAAT	125	TC	24	12	HEX	108-141	15	7.68182	0.653846	0.869822	6	3.06383	0.5	0.673611	8	6.125	0.714286	0.836735	8	5.76471	0.857143	0.826531	+	+	+	5'-UTR	AT5G28050.1	cytidine/deoxycytidylate deaminase family protein | chr5:10044213-10045759 REVERSE	5e-80	gi|90458192|gb|DY920071.1|	8e-168	gi|83997480|gb|DW143589.1|	0
CyEM-256	CL6387Contig1	GGCGTCCCTTTCGTCTTCT	TGCCGGTTTTGTTATGAAGTT	338	TCA	24	8	TAMRA	323-350	7	4.14815	0.464286	0.758929	4	2.79612	0.5	0.642361	4	2.84211	0.333333	0.648148	6	3.76923	0.571429	0.734694	-	+	-	CDS	AT5G54870.1	similar to unknown protein [Arabidopsis thaliana] (TAIR:AT1G70160.1); similar to unknown protein [Arabidopsis thaliana] (TAIR:AT4G27020.1); similar to unknown protein [Oryza sativa (japonica cultivar-group)] (GB:BAD53001.1); similar to unknown protein [Oryza sativa (japonica cultivar-group)] (GB:BAB89049.1); similar to conserved hypothetical protein [Medicago truncatula] (GB:ABE93629.1) | chr5:22…	4e-84	gi|211612154|gb|GE486547.1|	0	gi|90510110|gb|DY971968.1|	0
CyEM-259	CL5381Contig1	TCTCTCCCCATCTCTCTCTCTC	AAGCAAGATAGCAAGAACAATGG	197	CA	30	15	TAMRA	176-220	12	6.82581	0.695652	0.853497	4	3.38824	0.666667	0.704861	5	4.23529	0.666667	0.763889	6	5	0.8	0.8	+	+	+	5'-UTR	AT5G60920.1	COB | COB (COBRA) | chr5:24528692-24531158 REVERSE	1e-114	gi|90463459|gb|DY925338.1|	1e-134	gi|90510774|gb|DY972632.1|	0
CyEM-260	CL2855Contig1	TTTGCTTTGCCATTAAACCAC	ATGAAATTGGCGAAATTGAAC	151	CCA	30	10	TAMRA	131-151	7	4.78033	0.62963	0.790809	3	2.13333	0.75	0.53125	4	2.5098	0.625	0.601562	4	1.84906	0.428571	0.459184	+	+	+	5'-UTR	AT2G16990.1	tetracycline transporter | chr2:7390276-7394865 FORWARD	1e-106	gi|211643825|gb|GE513530.1|	0
CyEM-261	GE613227	CGCACTGAGGTTTTTGTATGG	CCTGGGAGGTCATTTGAAAGT	185	GGT	27	9	TAMRA	168-202	9	5.76471	0.642857	0.826531	4	2.6422	0.583333	0.621528	4	2.65574	0.444444	0.623457	6	5.15789	1	0.806122	+	+	+	CDS	AT2G40410.1	Ca(2+)-dependent nuclease, putative | chr2:16880587-16881789 FORWARD	8e-64	gi|211643000|gb|GE515341.1|	0	gi|22243970|gb|BQ858505.1|	5e-175
CyEM-264	CL3958Contig1	TCTATCAGGACCCGGTCTTTT	TGTCATCATCCTCATCACTGC	350	GAT	30	10	TAMRA	611-625	5	3.63591	0.592593	0.724966	3	2.46154	0.666667	0.59375	2	1.5283	0.444444	0.345679	4	2.88	0.666667	0.652778	+	+	+	CDS	AT5G02810.1	APRR7, PRR7 | PRR7 (PSEUDO-RESPONSE REGULATOR 7); transcription regulator | chr5:638281-641459 REVERSE	9e-66	gi|211643876|gb|GE513542.1|	3e-179	gi|22260687|gb|BQ874127.1|	3e-102
CyEM-266	GE598991	TTCGACGGTTCCAGTGAGATA	GTTGCTCCGATCAGTCGATTT	352	AG	28	14	TAMRA	343-359	8	5.98473	0.571429	0.832908	2	1.94595	0.666667	0.486111	3	2.05063	0.444444	0.512346	4	2.88235	0.571429	0.653061	+	+	+	-
CyEM-272	GE599540	AAAATGGCAGCAAGTCTGATG	TGATACATCGCATCGTGAAAC	356	TAC	27	9	TAMRA	348-357	4	3.33333	0.6	0.7	3	3	1	0.666667	3	2.88235	0.285714	0.653061	3	2.66667	0.166667	0.625	+	+	+	-				gi|90458198|gb|DY920077.1|	1e-69	gi|90516938|gb|DY978796.1|	9e-153
CyEM-273 *	GE599578	CTTATCGGAAGCTCTCGGTTT	TTTCCCTCTTGACCTCTCGTT	356	AAC	27	9	TAMRA	-	\		\	\	\		\	\	\		\	\	\		\	\	+	+	+	-				gi|211656402|gb|GE522255.1|	9e-28
CyEM-277	CL2561Contig1	AGGCCTTCCAGTTCTTGTCTC	AAGAAAGGGTGAGATGGGTGT	138	TC	28	14	TAMRA	116-157	13	5.91061	0.782609	0.830813	3	2.96907	0.916667	0.663194	6	4	0.5	0.75	7	5.55556	0.8	0.82	+	+	+	-				gi|211633816|gb|GE505888.1|	2e-144	gi|90518582|gb|DY980440.1|	5e-175
CyEM-278	GE579023	TCACAGCTAGATCAACCAGCA	AGAACACGCCCTTTGATGTC	391	CAT	30	10	HEX	376-399	5	3.0566	0.259259	0.67284	3	1.64571	0.333333	0.392361	2	1.6	0.25	0.375	2	1.15294	0.142857	0.132653	+	-	+	5'-UTR	AT1G60780.1	clathrin adaptor complexes medium subunit family protein | chr1:22372954-22375550 REVERSE	1e-77	gi|90453590|gb|DY915469.1|	0	gi|83995398|gb|DW141507.1|	0
CyEM-279	CL4781Contig1	CATCTACACAACCCACTTCACC	GAGGGAATGGGCAGATACAGT	106	TC	34	17	HEX	90-105	7	5.50661	0.72	0.8184	5	3.27869	0.7	0.695	5	4.12903	0.625	0.757812	5	4.45455	0.857143	0.77551	+	+	+	-				gi|211652181|gb|GE516498.1|	3e-179	gi|90515040|gb|DY976898.1|	1e-55
CyEM-280	GE591354	GCCCCAACAAGATTTCTCTTC	AAGAACCATTTGCCTCATCCT	394	ATG	33	11	HEX	375-432	12	7.00962	0.851852	0.857339	4	3.38824	0.833333	0.704861	6	4.26667	0.75	0.765625	8	6.53333	1	0.846939	+	+	+	-				gi|90456321|gb|DY918200.1|	3e-59	gi|83982808|gb|DW128917.1|	8e-84
CyEM-281	GE610121	AGCAGGTGGCCTTCTCTCTAA	TACGACACCGTTTTGTTCTCC	395	TC	30	15	HEX	372-412	9	5.30182	0.777778	0.811385	3	2.79612	0.75	0.642361	3	2.5098	0.625	0.601562	7	4.9	1	0.795918	+	-	+	-				gi|90451095|gb|DY912978.1|	6e-138	gi|83988047|gb|DW134156.1|	0
CyEM-282	GE604802	TCTTCATCAGGGTCTCTCTCG	GGCATCATAAAATTCCCCAAT	399	GAT	33	11	HEX	380-401	5	4.08459	0.423077	0.755178	3	2.12281	0.636364	0.528926	3	2.97674	0.5	0.664062	1	1	0	0	+	+	+	-						gi|22257567|gb|BQ871027.1|	3e-38
CyEM-284	CL2318Contig1	GAAACTTGCTCTGGTGAGAGG	ATATCTGGTGGCAGTGGAGGT	111	AG	34	17	HEX	88-114	9	5.2093	0.678571	0.808036	3	2.50435	0.75	0.600694	5	4.5	0.555556	0.777778	7	4.66667	0.714286	0.785714	+	+	+	5'-UTR	AT2G33180.1	similar to hypothetical protein [Triticum aestivum] (GB:CAJ19336.1); similar to Os09g0481800 [Oryza sativa (japonica cultivar-group)] (GB:NP_001063498.1) | chr2:14073556-14074391 FORWARD	6e-33			gi|90518780|gb|DY980638.1|	8e-147
CyEM-285	CL4633Contig1	ACATCAAACTCTGCGGAACAC	CCCTGCAGACCTCAAATGTTA	109	CT	32	16	HEX	91-129	13	6.28448	0.666667	0.840878	6	2.26772	0.5	0.559028	9	6.4	0.625	0.84375	8	7	1	0.857143	+	-	+	5'-UTR	AT5G51230.1	VEF2, CYR1, EMF2 | EMF2 (EMBRYONIC FLOWER 2); transcription factor | chr5:20841379-20846570 FORWARD	1e-115	gi|211608186|gb|GE483655.1|	0	gi|90510737|gb|DY972595.1|	0
CyEM-286	GE602088	ATGAGGAATGACTGCGTTTGT	CTGGTGGTGTTGGTTGTTTTC	405	TC	34	17	HEX	386-410	9	5.07443	0.678571	0.802934	4	2.50435	0.5	0.600694	5	3.95122	0.777778	0.746914	6	4.45455	0.857143	0.77551	+	+	+	5'-UTR	AT2G35270.1	DNA-binding protein-related | chr2:14864100-14864957 FORWARD	3e-40	gi|90466615|gb|DY928494.1|	5e-31	gi|83994421|gb|DW140530.1|	0
CyEM-288	GE595961	GGGTATGGAAAATGGAGATGG	CAAAAAGAGGAGAAGGGGAAA	410	ATG	30	10	HEX	388-425	7	3.072	0.541667	0.674479	4	3.46988	0.916667	0.711806	5	2.11765	0.333333	0.527778	1	1	0	0	+	+	+	-
CyEM-289	GE580749	ACCCCTACCAGATGTTCCTGT	TTTCCGGCAATAAGATTACGA	411	CTT	36	12	HEX	461-501	4	1.24741	0.214286	0.198342	3	1.29148	0.25	0.225694	1	1	0	0	2	1.50769	0.428571	0.336735	+	+	+	CDS	AT5G17520.1	MEX1, RCP1 | RCP1 (ROOT CAP 1) | chr5:5772798-5775233 REVERSE	4e-37	gi|22461400|gb|BU025880.1|	3e-103	gi|83987834|gb|DW133943.1|	2e-166
CyEM-290	GE583378	GGATCGAGAATTCCAGCTTGT	CAGACCCAGTGAAAAACCCTA	160	TC	30	15	HEX	151-174	9	5.38318	0.5	0.814236	6	2.57447	0.545455	0.61157	3	1.55556	0.428571	0.357143	4	2.48276	0.5	0.597222	+	-	-	5'-UTR	AT3G60190.1	ADL4, ADLP2, EDR3, DRP1E | ADL4/ADLP2/DRP1E/EDR3 (DYNAMIN-LIKE PROTEIN 4); GTP binding / GTPase | chr3:22255342-22258626 REVERSE	1e-88	gi|211619660|gb|GE497435.1|	0	gi|90503781|gb|DY965639.1|	0
CyEM-291	CL1901Contig1	CTCGAAAAGTTAGTGGCGTTG	TCCCCCAAAAGATAATTCGAT	147	TG	36	18	HEX	120-164	9	3.5395	0.607143	0.717474	6	5.14286	0.916667	0.805556	1	1	0	0	5	3.62963	0.857143	0.72449	+	+	+	5'-UTR	AT2G01275.1	zinc finger (C3HC4-type RING finger) family protein | chr2:142609-143808 REVERSE	8e-65	gi|211636386|gb|GE511243.1|	2e-163	gi|83990908|gb|DW137017.1|	0
CyEM-293	CL3287Contig1	CCAACCAAATAGCGGATAATG	ATCATTGACGAAAGCGAGTGA	413	TC	40	20	HEX	384-410	9	4.71698	0.44	0.788	3	1.94175	0.3	0.485	7	4.74074	0.5	0.789062	4	1.84906	0.571429	0.459184	+	+	+	5'-UTR	AT3G03990.1	esterase/lipase/thioesterase family protein | chr3:1033795-1034598 FORWARD	1e-100	gi|90463065|gb|DY924944.1|	4e-178	gi|83986334|gb|DW132443.1|	0
CyEM-294	GE593962	TCCATGGCTGCTACTATTTGG	CTCTGTGAACTTGCCACCAAC	231	GAT	33	11	HEX	216-232	7	4.55625	0.407407	0.780521	3	1.94595	0.5	0.486111	4	1.60396	0.222222	0.376543	4	2.48276	0.5	0.597222	+	+	+	CDS	AT2G41120.1	similar to Protein of unknown function DUF309 [Medicago truncatula] (GB:ABD28652.1); contains InterPro domain Protein of unknown function DUF309; (InterPro:IPR005500) | chr2:17148532-17149497 REVERSE	4e-45
CyEM-295	CL2047Contig1	GGGACAAGCACTGAAATATCG	TGGATAGTCGAAACCAAGTCG	414	AG	32	16	HEX	480-517	9	3.28205	0.5	0.695312	5	2.78161	0.727273	0.640496	5	3.13043	0.166667	0.680556	5	3.0625	0.428571	0.673469	+	+	+	5'-UTR	AT5G19540.1	similar to Os08g0387500 [Oryza sativa (japonica cultivar-group)] (GB:NP_001061714.1); similar to unknown [Striga asiatica] (GB:ABE66393.1) | chr5:6595750-6597726 FORWARD	1e-164	gi|32530934|gb|CD847112.1|	2e-30	gi|90508061|gb|DY969919.1|	0
CyEM-296	GE602341	CCATCCAGCACCAAGTTAGAA	AACCCAACCTCGTGAGTCTTT	415	GAT	33	11	HEX	397-428	8	5.62934	0.592593	0.822359	4	2.30476	0.636364	0.566116	6	3.95122	0.777778	0.746914	4	2.9697	0.285714	0.663265	+	+	+	CDS	AT5G65910.1	BSD domain-containing protein | chr5:26378818-26380567 REVERSE	3e-42	gi|211627782|gb|GE501049.1|	2e-80	gi|90503209|gb|DY965067.1|	2e-79
CyEM-299	CL6551Contig1	TCTCCCTTTTGTCTCCTACACC	CCTTTAATCACCTCACCAACG	424	CAC	36	12	HEX	469-520	9	2.2544	0.333333	0.556424	5	3.30612	0.333333	0.697531	1	1	0	0	7	4.23529	0.833333	0.763889	+	-	+	CDS	AT5G45680.1	FK506-binding protein 1 (FKBP13) | chr5:18548121-18549355 FORWARD	1e-64	gi|211657139|gb|GE520421.1|	4e-133	gi|90518377|gb|DY980235.1|	7e-167
CyEM-300	GE610516	CATATCCCATCAGACCAAACG	TGAGCTTGGAGAAGAGCTCAG	425	TC	30	15	HEX	405-432	7	3.88506	0.307692	0.742604	3	1.98621	0.416667	0.496528	3	2.88235	0	0.653061	4	1.58065	0.428571	0.367347	+	+	+	5'-UTR	AT3G03990.1	esterase/lipase/thioesterase family protein | chr3:1033795-1034598 FORWARD	1e-102	gi|90463065|gb|DY924944.1|	0	gi|83986334|gb|DW132443.1|	0
	* Data were escluded from analysis because of the multi-locus behaviour of the marker								Average	6.61538	3.67722	0.483868	0.66038	3.01709	2.18627	0.523462	0.4694	3.3547	2.3074	0.363935	0.465515	4.32479	3.05565	0.560185	0.575716
									e.s	0.180959	0.107263	0.0128065	0.0116571	0.0814756	0.0530655	0.0194036	0.0142525	0.0978062	0.0721847	0.0158254	0.0154891	0.123034	0.0998545	0.0186816	0.0148297
	LIST OF SSR LOCI THAT DID NOT GIVE INFORMATION
Locus	Accession N° / Unigene name	Forward primer	Reverse primer	Exp. Size	Motif	Lenght	N° of repeats	Labeling
CyEM-026 (a)	CL657Contig2	GGATGACAAGAGCTGCAAGAG	AAAATGAAACCGCGAAAAGTT	220	AATC	24	6	FAM
CyEM-039 (a)	CL3664Contig1	TGGATGAACTTCGACACCTTC	TCTTGATCCCAGCTGAATGAT	223	CCAGCC	30	5	FAM
CyEM-040 (a)	CL3855Contig1	TGCCTTTGTACCTACTGTGTGTC	CTGGTAAAAGGTCTGCCACTG	226	AG	44	22	FAM
CyEM-041 (a)	CL4037Contig1	GGGGGTTTATCGTGAATTCTG	ACAGGTTGTTTCCTGGGTTTT	299	ATCG	20	5	FAM
CyEM-044 (b)	CL5090Contig1	GGATCAGAGATCAATCGGTCA	GGTGCACTTTTCTGGATCTTG	302	CAATC	25	5	FAM
CyEM-061 (b)	GE589970	GGTGAGAGGTGGAACATTCAG	ATAAATGTCGTTTGCGCTGTT	375	GAGGTG	36	6	FAM
CyEM-062 (b)	GE590318	TGTAGGAACAGGACATGCAGA	AGCCACAATCAGGACAAATCA	394	TGGTTG	42	7	FAM
CyEM-065 (b)	GE591624	TCAGCTCTTTTGCCAACATCT	CCCACCTCATTACAGGAAAGAA	376	AAAT	28	7	FAM
CyEM-067 (a)	GE593917	TTACTGGCGATTCAACCACTC	CAATGGACGAGCATATGAACA	388	GTAT	24	6	FAM
CyEM-068 (b)	GE594505	TTCAATAACAACCGCCAAGTC	AGAGGCAACCTTTTCTTGAGG	371	TGTT	20	5	FAM
CyEM-074 (b)	GE596814	AAGAATTCCATTTGCCGAACT	CTGCGTACATTTGGTTTGGTT	375	TCTT	28	7	FAM
CyEM-078 (b)	GE600501	AAAACAGATCGTTTGGCAATG	CCATGGCCTTCATTTGACTTA	365	GATGGT	36	6	FAM
CyEM-081 (b)	CL1609Contig1	AAGCTGATTGCAAGAGCACAC	AGCAAAAAGCAGGAAAAGGAA	456	ATC	27	9	FAM
CyEM-082 (b)	CL1953Contig1	GCCGTACATACAAGCGAAGAG	TGGTTCAGGCTCACTTATTGG	450	GGTGCT	48	8	FAM
CyEM-085 (b)	CL6027Contig1	CCACCACTGAGAAAACCAAAG	TTTATGGGTTAAGTTATGCTGCT	454	TTG	33	11	FAM
CyEM-089 (a)	GE578678	CTTTGATTCCCATTTCCCAAT	AGCATCCTCTCCATCTCTTCC	447	TC	20	10	FAM
CyEM-095 (a)	GE585747	GGGACAATGCCAAGAAGTACA	ACAAACCAAGTGGTCTTAGAAAA	441	ATGAG	45	9	FAM
CyEM-101 (a)	GE582815	AAATCATCTCCAATTCCTCCA	TGGGAATATGCTGATTGTTGA	100	CCA	21	7	HEX
CyEM-114 (b)	GE586712	GTACTCGTCCCGATGAAACTG	TTCATCCATCTCCACATCCAT	107	CAC	21	7	HEX
CyEM-116 (a)	GE578042	AGGTTTTCAACACCCATTTCC	GTTTATGAAACCCACACCAATG	110	TCA	24	8	HEX
CyEM-119 (b)	GE592403	GAATTAGCTCATCGGGAGACC	GTGGCAAAAGCTGGTGATG	112	CCT	21	7	HEX
CyEM-125 (a)	GE610636	GGCCCAAGAGAACAGGTAGAG	CCACCGTCTAAGAAACAGCAG	118	GTG	24	8	TAMRA
CyEM-137 (a)	GE603821	CAAGGAGGAATACACCTTCCA	CGTGCTTAGGTGAAAAGTTGC	130	CT	24	12	TAMRA
CyEM-140 (a)	GE601892	CAAGGAGGAATACACCTTCCA	TGCAAAAATAGTGGCCATTTC	131	CT	24	12	TAMRA
CyEM-161 (b)	GE608797	CAATTTCTGCTTCTCCATCCA	TCACAATTAAATCGTCGAGCA	178	AG	20	10	HEX
CyEM-168 (a)	GE584176	TATGGATTGGACCGGAAAAA	TCGTTTGTTCCCTCACAGAAT	190	TC	20	10	TAMRA
CyEM-177 (a)	GE610932	TATCCAACATTGTGCTGTCCA	TCTCCACCGTAGTCTTCTCCA	199	GGT	21	7	TAMRA
CyEM-184 (a)	GE607391	GATTCTCTACCCGCCCTCTTA	GGTTTGGGTTTGTTTCTGGAT	205	CCA	21	7	TAMRA
CyEM-191 (b)	CL1327Contig1	TGAGAAGGCTGAAACACAACC	GCTGCATCCTCCTCTTTCTTC	243	GCA	21	7	HEX
CyEM-192 (a)	CL3062Contig1	ACGCAAATTCTACCAGCGTTA	CACAACAAAGACCCAAGCATT	244	TCA	21	7	HEX
CyEM-194 (b)	CL2303Contig1	AAAGAACAACTCGCGCAATAA	CTTACCTCATCAGAGTGGAGACA	248	GAT	21	7	HEX
CyEM-198 (b)	CL3916Contig1	GAAGATCGGTCGTCTTCCTCT	CAGCACCAGCAGATTCATTTT	250	GAT	21	7	HEX
CyEM-206 (b)	CL3356Contig1	TTACACCTGCTTCCCATCATC	CACTTGACTGTCGAACTGCAC	257	AGA	21	7	HEX
CyEM-217 (a)	GE593871	TTTGGCACCCGCTATATATCTT	GAAGGGTGATCATGTGGTGTC	264	TC	26	13	TAMRA
CyEM-222 (b)	GE582010	ATGAGTCTCGTTGATGGTTCG	CTTCCTCCTCTTTGCCCTTT	276	TGA	27	9	TAMRA
CyEM-224 (b)	CL2096Contig1	CCAACCTTATCGGGTATCTGC	CCACTTTTTAGCCCAACCAAT	277	TC	26	13	TAMRA
CyEM-235 (a)	CL3291Contig1	GGGGGAGATTTGTCTCTGACT	TGACTTGCTTTTTCCTTTTCC	310	AG	24	12	HEX
CyEM-239 (a)	CL3557Contig1	GGTCATTCTGCTGTCCTGAGA	GTTCAGCAGCCTGGATAAGTG	323	ATC	24	8	HEX
CyEM-242 (a)	CL3629Contig1	TAGCAGGTCATTCAGGGCTTA	TCCATCCAATACTGCAAGTCC	325	CAG	24	8	HEX
CyEM-245 (a)	CL6044Contig1	CTGCGAAGTTCATGGATGATT	TGCCACTTCTTGTTGTTGATG	326	TCA	24	8	HEX
CyEM-249 (a)	GE581989	GGGCTAACACACACACACACA	TCTTTGTTGAAATCAATCTCCAT	331	CT	22	11	HEX
CyEM-251 (b)	CL5142Contig1	GCCTCTTTTACCTCCACAACC	ATCATGGCGTTGCTTTCATAC	333	CCA	24	8	HEX
CyEM-252 (a)	CL6302Contig1	AATTCATCATTTTCCCCGTCT	TTCCGTCGAAGAAACAACATC	334	AG	24	12	HEX
CyEM-255 (b)	CL4749Contig1	AGGATCGAACGAGTCCATTTT	GCCGTTTCTGTGACTGTTTTC	338	CT	30	15	TAMRA
CyEM-257 (b)	CL430Contig1	GGCTTATTGGTGGGCATATCT	AACGATTTGGTGTCTTGAGGA	339	GAA	24	8	TAMRA
CyEM-258 (a)	GE578851	TTTTAAGCCGTCGCAACTTAC	TTGATGCTTGGGTCATTAAGC	340	CT	28	14	TAMRA
CyEM-262 (b)	GE588281	GTCATCGGCTACCCCTTCTAC	AAAGAAGAGCAGCAGACTGGA	350	TCA	27	9	TAMRA
CyEM-263 (a)	GE589015	TCAAATCCGTTTATGGCACTT	TTTTGCTTCATCCGAGTTTTG	350	TGA	27	9	TAMRA
CyEM-265 (b)	CL4710Contig1	GGCCTCTCCTTCCTACTTGAA	TGGATGAATGGTGGTTCTAAAG	351	ATC	30	10	TAMRA
CyEM-267 (a)	GE600719	GGGGACCATTAATCCTTTTCA	GCCTTGACGTTTCAAAGCATA	352	AG	28	14	TAMRA
CyEM-268 (a)	CL1792Contig1	CGGGGCTGTTTTCTTTTACAT	GCATAAGGGCAAGCAAAGTCT	352	TC	30	15	TAMRA
CyEM-269 (b)	GE594666	TTGACCTCCTCTCCAAACTGA	CCCCTTAAACACGCCACTAAT	353	GAA	27	9	TAMRA
CyEM-270 (b)	GE597321	AAGATCGCCGTTAGTCTCTGC	GAGAACTGGAGAAGGAGGATGA	354	TGC	27	9	TAMRA
CyEM-271 (a)	CL411Contig1	CGCTTCCTTGATCATCTCAAC	GCTTGTACCGGAAAGGATGTC	355	GA	28	14	TAMRA
CyEM-274 (a)	GE611137	CAAGGAGGAATACACCTTCCA	AGGTTCCATGTCGGTTTTCTT	358	CT	28	14	TAMRA
CyEM-275 (b)	CL2290Contig1	GCAGCAGGGGAATTATCAAAG	GCTGCAATGCAACTAACATCA	358	TGA	30	10	TAMRA
CyEM-276 (a)	GE610047	GTACCCATCTGACCACACGAG	CCGTCGTAAAAACAGCTATGG	363	TC	28	14	TAMRA
CyEM-283 (b)	GE599082	GCTCTAATTGCTGCTCACAGG	CCCACAACACCAATTCAAATC	400	GA	40	20	HEX
CyEM-287 (a)	CL5933Contig1	ACACACACACACACACACACAC	TTAACAACACCACCGATTTGG	407	CT	42	21	HEX
CyEM-292 (b)	GE605738	TTACACCTGCTTCCCATCATC	GCTCCAACTTCTGCATCTACG	413	AGA	30	10	HEX
CyEM-297 (a)	CL2105Contig1	CGGGGATTTCACCTCATTAAC	GACGTACCCATCTACAAAAGTGC	424	CT	34	17	HEX
CyEM-298 (a)	CL2780Contig1	GGACCCACACCTTGGATCTAT	CGCACCTGAGTGATTATACCC	424	TC	32	16	HEX
	(a): No analysable amplification
	(b): Fragment(s) too big for GS500 standard for ABI3730

## Sheet: Table 2
Locus	Accession N° / Unigene name	Exp. Size	Motif	N° of repeats	Allele size range	Na	Ne	Ho	PIC	PICg	PICc	PICw	GxG	GxC	GxW	Position
CyEM-001	GE602982	148	ATAC	5	141-150	3	2.01802	0.678571	0.504464	0.496528	0.549383	0.244898	+	+	+	-
CyEM-002	GE604144	150	TTTG	6	139-143	2	1.7326	0.464286	0.422832	0.496528	0.277778	0.336735	+	+	+	-
CyEM-003	GE604267	144	CAATGG	9	110-141	5	3.32447	0.44	0.6992	0.541322	0.507812	0.569444	-	+	-	CDS
CyEM-004	GE604528	175	ATC	20	125-138	3	1.07471	0.0714286	0.0695153	0	0.104938	0.132653	-	-	-	5'-UTR
CyEM-005	GE605519	154	TC	9	137-170	9	2.44618	0.571429	0.591199	0.517361	0	0.846939	+	-	+	-
CyEM-006	GE606838	152	ATC	13	135-162	8	3.26906	0.555556	0.694102	0.354167	0.539062	0.77551	?	-	+	-
CyEM-007	GE609770	165	TTC	17	121-165	8	3.73481	0.576923	0.732249	0.657025	0.414062	0.357143	+	+	+	CDS
CyEM-008	GE610358	149	CAT	19	106-156	9	3.34653	0.653846	0.701183	0.579861	0.367347	0.72449	+	+	+	5'-UTR
CyEM-009	GE610418	143	ATAC	6	118-146	10	6.69307	0.5	0.850592	0.600694	0.704082	0.795918	+	+	+	-
CyEM-010	GE612656	180	TGTA	7	152-194	12	7.25926	0.642857	0.862245	0.597222	0.740741	0.806122	+	+	+	-
CyEM-011	GE613193	209	TTGGTT	10	170-214	5	3.05653	0.392857	0.672832	0.454861	0.364198	0.581633	-	+	+	-
CyEM-012	GE578689	153	GAA	8	146-169	8	4.03582	0.538462	0.752219	0.566116	0.277778	0.805556	+	+	+	-
CyEM-013	GE588213	149	GAT	10	124-151	8	3.41612	0.428571	0.70727	0.586806	0.722222	0.744898	+	+	+	-
CyEM-014	GE595596	170	ATG	11	153-172	7	4.30769	0.642857	0.767857	0.496528	0.666667	0.816327	+	+	+	-
CyEM-015	CL2994Contig1	92	GTTT	5	84-97	4	2.59174	0.75	0.614158	0.59375	0.623457	0.255102	+	+	+	-
CyEM-016	GE587666	127	TATG	5	117-129	4	2.92184	0.481481	0.65775	0.681818	0.277778	0.581633	+	+	+	-
CyEM-017	CL469Contig1	187	TTGGT	6	173-205	7	3.5881	0.428571	0.721301	0.21875	0.67284	0.795918	-	-	+	5'-UTR
CyEM-018	CL6299Contig1	156	GGTCT	6	139-156	2	1.81272	0.321429	0.448342	0.413194	0.197531	0	-	-	-	3'-UTR
CyEM-019*	CL2425Contig1	179	TGGTA	6	-	\	\	\	\	\	\	\	+	+	+	-
CyEM-020	GE612053	107	TCATCT	6	67-104	7	3.72447	0.321429	0.731505	0.486111	0.666667	0.602041	+	+	+	-
CyEM-021	CL8Contig1	231	CGC	5	234-234	1	1	0	0	0	0	0	-	-	-	-
CyEM-022	CL167Contig1	222	ATG	5	224-224	1	1	0	0	0	0	0	-	-	-	CDS
CyEM-023	CL290Contig1	234	CT	5	214-233	4	1.67521	0.428571	0.403061	0.486111	0	0.44898	?	+	?	CDS
CyEM-024	CL432Contig1	125	ATC	7	113-126	4	3.65501	0.464286	0.726403	0.517361	0.623457	0.336735	+	+	+	-
CyEM-025	CL489Contig1	229	CTA	6	229-239	3	1.87784	0.321429	0.467474	0.329861	0.104938	0.438776	+	+	+	-
CyEM-027	CL768Contig1	228	ACC	6	224-227	2	1.03635	0.0357143	0.0350765	0	0	0.132653	-	-	-	CDS
CyEM-028	CL1480Contig1	228	CGATTA	7	530-544	4	1.84519	0.0952381	0.45805	0.277778	0.277778	0.708333	+	-	+	3'-UTR
CyEM-029	CL2522Contig1	219	CTTC	7	202-223	5	3.31501	0.607143	0.698342	0.697917	0.104938	0.540816	+	+	+	-
CyEM-030	CL2739Contig1	240	TC	19	212-245	11	7.24528	0.666667	0.861979	0.615	0.796875	0.805556	-	+	+	5'-UTR
CyEM-031	CL2833Contig1	223	CT	8	117-226	7	3.68182	0.333333	0.728395	0.538194	0.78125	0.734694	+	-	+	-
CyEM-032	CL5674Contig1	229	CAT	8	214-236	5	3.29412	0.5	0.696429	0.486111	0.611111	0.663265	+	+	+	-
CyEM-033	CL6305Contig1	227	CTT	12	205-231	8	3.21311	0.571429	0.688776	0.46875	0.197531	0.77551	+	-	+	-
CyEM-034	CL6392Contig1	212	CT	17	185-224	9	6.07752	0.75	0.835459	0.670139	0.623457	0.673469	+	+	+	-
CyEM-035	CL136Contig1	231	GGTTA	5	212-239	6	3.43506	0.73913	0.708885	0.621528	0.58642	0.5	+	+	+	-
CyEM-036	CL840Contig1	231	GAATT	5	222-237	4	2.37936	0.5	0.579719	0.53125	0.401235	0.540816	+	+	+	5'-UTR
CyEM-037	CL1651Contig1	220	CT	16	191-225	12	6.75862	0.678571	0.852041	0.684028	0.518519	0.785714	+	+	+	5'-UTR
CyEM-038	CL3137Contig1	220	AAGTG	5	216-226	3	2.3161	0.535714	0.56824	0.569444	0.277778	0.653061	+	+	+	3'-UTR
CyEM-042	CL4773Contig1	168	AG	14	148-176	12	6.4381	0.576923	0.844675	0.611111	0.55102	0.785714	+	+	+	5'-UTR
CyEM-043	CL5064Contig1	292	ACA	10	272-297	7	4.02051	0.5	0.751276	0.277778	0.567901	0.612245	+	+	+	CDS
CyEM-045	CL5134Contig1	301	CAATC	5	290-299	3	1.65125	0.28	0.3944	0.434028	0	0.489796	+	+	+	-
CyEM-046	CL5445Contig1	278	CTTTGC	5	273-278	2	1.41516	0.0714286	0.293367	0.0867769	0.444444	0	-	-	+	5'-UTR
CyEM-047	CL6123Contig1	286	CATCTT	5	274-303	5	3.22634	0.571429	0.690051	0.569444	0.493827	0.530612	+	+	+	5'-UTR
CyEM-048	CL703Contig1	292	CAATCC	5	270-294	6	3.37838	0.56	0.704	0.433884	0.554688	0.777778	+	+	+	5'-UTR
CyEM-049	CL1527Contig1	305	CAGAAG	6	284-307	5	3.24638	0.392857	0.691964	0.152778	0.703704	0.367347	+	-	-	-
CyEM-050	CL1584Contig1	311	TTGGT	5	269-315	8	1.61708	0.24	0.3816	0.152778	0.104938	0.6875	-	-	+	3'-UTR
CyEM-051	CL1735Contig1	162	TGGCAA	5	129-167	5	1.55106	0.0740741	0.355281	0	0.78125	0	-	-	-	5'-UTR
CyEM-052	CL1878Contig1	301	CT	15	277-303	11	6.78788	0.964286	0.852679	0.697917	0.833333	0.77551	+	+	+	CDS
CyEM-053	CL2037Contig1	327	CT	20	297-330	13	8.66667	0.884615	0.884615	0.711806	0.765306	0.857143	+	+	+	-
CyEM-054	CL4038Contig1	307	ATGTGG	6	268-305	11	9.19118	0.6	0.8912	0.81405	0.726562	0.763889	+	+	+	-
CyEM-055	CL4185Contig1	297	CAACAG	7	271-293	5	3.99452	0.62963	0.749657	0.673611	0.475309	0.666667	+	+	+	CDS
CyEM-056	CL5289Contig1	301	GA	21	283-319	9	4.40391	0.384615	0.772929	0.496528	0.765306	0.77551	+	+	+	5'-UTR
CyEM-057	CL6231Contig1	301	AT	6	300-323	6	2.62016	0.307692	0.618343	0.635417	0.226562	0.680556	+	+	+	3'-UTR
CyEM-058	CL815Contig1	299	CA	7	291-298	2	1.64234	0	0.391111	0	0	0	-	+	+	5'-UTR
CyEM-059	CL1157Contig1	289	GGT	9	280-297	7	2.11606	0.428571	0.527423	0.444444	0.376543	0.612245	+	+	+	-
CyEM-060	CL1449Contig1	306	GATTC	5	294-307	4	2.60465	0.428571	0.616071	0.59375	0.290123	0.489796	+	+	+	5'-UTR
CyEM-063	GE590526	375	GATGG	5	432-457	8	3.67254	0.481481	0.727709	0.565972	0.37037	0.611111	+	+	+	-
CyEM-064	GE590983	122	CT	15	96-126	12	8.14525	0.740741	0.877229	0.635417	0.796875	0.77551	+	+	+	5'-UTR
CyEM-066	GE591829	368	GAT	15	372-405	10	6.23077	0.703704	0.839506	0.701389	0.414062	0.77551	+	+	+	-
CyEM-069	GE594774	386	AGGA	5	370-392	6	3.5561	0.518519	0.718793	0.517361	0.697531	0.583333	-	+	+	-
CyEM-070	GE594818	272	TGCA	5	309-380	5	3.76923	0.392857	0.734694	0.496528	0.58642	0.244898	+	+	+	3'-UTR
CyEM-071	GE595888	376	GTTTG	5	438-468	6	2.7128	0.357143	0.631378	0	0.641975	0.642857	-	-	-	3'-UTR
CyEM-072	GE595959	376	AAGCA	5	367-386	4	3.30802	0.535714	0.697704	0.444444	0.401235	0.642857	+	+	+	-
CyEM-073	GE596794	376	AGCC	6	457-465	4	2.08788	0.285714	0.521046	0.486111	0.561728	0.357143	+	+	-	3'-UTR
CyEM-075	GE597515	390	TC	16	363-393	7	3.4578	0.461538	0.710799	0.711806	0	0.513889	?	+	+	-
CyEM-076	GE597588	378	AACCA	14	436-449	6	3.62687	0.555556	0.72428	0.665289	0.493827	0.653061	+	+	+	3'-UTR
CyEM-077	GE598177	378	CCAT	6	370-380	5	3.4922	0.428571	0.713648	0.510417	0.697531	0.255102	+	+	+	-
CyEM-079	GE601502	375	AATG	6	463-488	8	5.33333	0.625	0.8125	0.42	0.697531	0.66	+	+	+	3'-UTR
CyEM-080	GE602408	382	TTCACG	14	652-694	4	3.27349	0.714286	0.694515	0.652778	0.598765	0.704082	+	+	+	-
CyEM-083	CL5605Contig1	465	AG	13	448-475	7	3.68941	0.642857	0.728954	0.645833	0.444444	0.663265	+	-	-	5'-UTR
CyEM-084	CL5717Contig1	128	AATCA	5	108-123	3	2.01802	0.428571	0.504464	0.413194	0.425926	0.244898	+	+	+	5'-UTR
CyEM-086	GE577139	430	ATGTAA	6	410-460	6	3.44681	0.388889	0.709877	0.520408	0	0.680556	+	+	+	-
CyEM-087	GE578205	450	CCAAC	5	443-457	5	1.48837	0.125	0.328125	0.21875	0.459184	0.32	-	-	-	-
CyEM-088	GE578232	451	GAGGAA	7	436-459	5	2.04488	0.222222	0.510974	0	0.364198	0.540816	-	-	+	-
CyEM-090	GE580735	201	ATAC	6	190-218	5	1.61462	0.222222	0.380658	0	0.585938	0.540816	-	+	-	5'-UTR
CyEM-091	GE581152	452	GGTAT	5	657-669	4	2.49285	0.464286	0.598852	0.621528	0.197531	0.438776	+	+	+	5'-UTR
CyEM-092	GE581504	106	TTGC	7	83-104	6	4.68293	0.75	0.786458	0.585	0.695312	0.652778	-	-	-	-
CyEM-093	GE581834	435	GA	18	410-453	12	7.3615	0.857143	0.864158	0.697917	0.604938	0.765306	+	+	+	-
CyEM-094	GE581842	450	TCA	14	417-454	5	2.06809	0.333333	0.516461	0.727273	0.203704	0	+	+	+	-
CyEM-096	GE586326	451	CTCTAT	6	426-465	9	3.14419	0.346154	0.681953	0.21875	0.734694	0.540816	+	-	-	-
CyEM-097	GE587846	446	GT	12	437-449	5	3.41452	0.555556	0.707133	0.628099	0.493827	0.581633	+	+	+	-
CyEM-098	GE588210	262	AAGAG	5	620-650	4	3.06849	0.357143	0.674107	0.375	0.598765	0.132653	-	-	-	-
CyEM-099	GE588482	448	AAGTG	5	536-547	3	2.59431	0.592593	0.61454	0.652778	0.21875	0.653061	+	+	+	3'-UTR
CyEM-100	GE589916	434	AT	11	522-554	10	6.85714	0.375	0.854167	0.64	0.671875	0.847222	-	-	+	-
CyEM-102	GE590134	100	ACC	7	87-105	5	1.87112	0.25	0.465561	0	0.512346	0.530612	-	+	+	-
CyEM-103	GE592369	100	AGC	7	93-105	4	1.82114	0.571429	0.450893	0.46875	0	0.663265	+	-	+	3'-UTR
CyEM-104	GE595980	100	CAG	7	94-117	8	4.22642	0.678571	0.763393	0.65625	0.203704	0.816327	+	+	+	-
CyEM-105	GE588534	101	AAG	7	85-107	6	3.35484	0.653846	0.701923	0.607438	0.53125	0.55102	+	+	+	-
CyEM-106	GE588636	101	CAG	7	84-99	6	3.90751	0.692308	0.744083	0.680556	0.5	0.74	+	+	+	-
CyEM-107	GE591921	101	GAA	7	91-115	6	3.3907	0.703704	0.705075	0.538194	0.53125	0.795918	+	+	+	-
CyEM-108	GE590638	102	ACA	7	293-356	12	5.4812	0.777778	0.817558	0.46875	0.539062	0.857143	+	+	+	-
CyEM-109	GE586147	103	GGA	7	50-102	7	3.9797	0.357143	0.748724	0.697917	0.197531	0.55102	-	-	+	-
CyEM-110	GE586350	103	GTT	7	98-105	3	1.61816	0.392857	0.382015	0.34375	0.277778	0.5	-	+	-	-
CyEM-111	GE587414	165	CGG	7	105-124	6	4.46724	0.464286	0.776148	0.684028	0	0.77551	+	+	+	-
CyEM-112	GE593991	104	TCA	7	99-117	7	4.51873	0.678571	0.778699	0.642361	0.611111	0.755102	+	+	+	-
CyEM-113	GE584535	107	CAC	7	97-102	3	1.3322	0.285714	0.249362	0.434028	0.104938	0	+	+	+	-
CyEM-115	GE582326	109	CTG	7	94-120	6	2.18994	0.178571	0.543367	0	0.641975	0.581633	-	-	-	-
CyEM-117	GE596127	110	GAT	7	103-109	3	1.74222	0.428571	0.42602	0.5	0.104938	0.357143	+	+	+	-
CyEM-118	GE597580	111	GCT	7	96-117	6	3.19737	0.592593	0.687243	0.434028	0.537037	0.722222	+	+	+	-
CyEM-120	GE597566	113	ATT	7	99-120	6	3.35043	0.464286	0.701531	0.694444	0.58642	0.653061	+	+	+	3'-UTR
CyEM-121	GE590328	114	ACA	7	265-287	7	3.57353	0.518519	0.720165	0.350694	0.561728	0.402778	+	+	+	CDS
CyEM-122	GE583054	115	CTG	7	118-133	5	2.14944	0.384615	0.534763	0.0798611	0.5	0.680556	-	+	+	5'-UTR
CyEM-123	GE592105	115	GTG	7	107-120	3	1.64017	0.5	0.390306	0.486111	0	0.489796	+	+	+	-
CyEM-124	GE597437	117	GT	12	112-126	8	4.59824	0.571429	0.782526	0.559028	0.685185	0.755102	+	+	+	-
CyEM-126	GE601086	119	AGC	8	111-158	7	2.83438	0.730769	0.647189	0.517361	0.5	0.625	-	+	+	-
CyEM-127	GE586328	110	CCA	8	99-116	7	3.9596	0.857143	0.747449	0.607639	0.512346	0.704082	+	+	+	-
CyEM-128	CL4629Contig1	120	AG	12	103-131	10	2.83032	0.5	0.646684	0.434028	0.512346	0.816327	+	+	+	5'-UTR
CyEM-129	GE594087	123	AGT	8	105-124	5	2.64865	0.25	0.622449	0	0.475309	0.357143	-	-	-	3'-UTR
CyEM-130	GE610344	123	GAT	8	112-131	6	3.16768	0.392857	0.684311	0.486111	0	0.602041	+	+	+	-
CyEM-131	GE580155	258	TC	12	260-296	9	4.98893	0.538462	0.799556	0.600694	0.744898	0.77551	-	-	-	5'-UTR
CyEM-132	GE589900	126	GTG	8	112-127	5	2.85091	0.285714	0.649235	0.277778	0	0.55102	-	-	+	-
CyEM-133	GE582083	128	CAT	8	121-155	10	3.80583	0.464286	0.737245	0.21875	0.438272	0.826531	-	+	+	CDS
CyEM-134	GE587520	128	TGA	8	123-129	3	2.40198	0.407407	0.583676	0.559028	0.460938	0.5	+	+	+	-
CyEM-135	GE580164	129	TC	12	125-151	10	6.42623	0.892857	0.844388	0.732639	0.67284	0.857143	+	+	+	-
CyEM-136	GE599224	129	GA	12	118-145	10	5.50175	0.678571	0.81824	0.572917	0.635802	0.612245	+	+	+	-
CyEM-138	CL2919Contig1	130	TC	12	112-153	13	6.78788	0.714286	0.852679	0.684028	0.839506	0.857143	+	+	+	5'-UTR
CyEM-139	CL5080Contig1	130	CAA	8	122-139	6	2.83544	0.5	0.647321	0.354167	0.277778	0.765306	+	-	+	-
CyEM-141	GE588755	133	ATC	8	119-134	5	3.01863	0.592593	0.668724	0.600694	0.554688	0.357143	+	+	+	-
CyEM-142	GE581587	134	CAT	8	119-140	5	2.24585	0.230769	0.554734	0	0.375	0.75	-	-	-	5'-UTR
CyEM-143	GE577330	135	AG	12	125-145	8	3.5395	0.357143	0.717474	0.152778	0.549383	0.806122	-	-	+	-
CyEM-144	GE602230	136	TGA	8	128-158	6	3.85258	0.678571	0.740434	0.559028	0.648148	0.561224	+	+	+	CDS
CyEM-145	GE594958	139	GAT	8	133-181	8	3.80679	0.518519	0.737311	0.621528	0.320312	0.55102	+	+	+	-
CyEM-146	CL4926Contig1	164	CCA	6	226-241	7	2.25937	0.142857	0.557398	0	0.722222	0.255102	+	+	-	-
CyEM-147	CL2920Contig1	165	CTC	7	140-164	7	2.86364	0.285714	0.650794	0.152778	0.21875	0.72	+	+	+	CDS
CyEM-148	GE608083	167	GAT	6	161-179	5	2.41975	0.25	0.586735	0.0798611	0.709877	0.622449	-	+	+	-
CyEM-149	GE605451	168	CA	10	115-124	3	2.37847	0.222222	0.579561	0	0.475309	0	-	-	-	-
CyEM-150	GE588087	169	AG	10	138-171	9	4.6806	0.285714	0.786352	0.225694	0.691358	0.693878	+	+	+	5'-UTR
CyEM-151	CL1781Contig1	169	CAC	7	150-169	6	3.136	0.428571	0.681122	0.465278	0.691358	0.5	+	-	+	-
CyEM-152	GE579243	170	GA	10	165-187	8	4.97611	0.407407	0.79904	0.434028	0.320312	0.704082	+	+	+	5'-UTR
CyEM-153	GE603802	171	AAC	6	165-183	6	2.45	0.392857	0.591837	0	0.549383	0.622449	-	+	+	-
CyEM-154	GE581295	102	TC	10	94-106	7	1.65281	0.423077	0.39497	0.413194	0.132653	0.55102	+	-	+	-
CyEM-155	GE608129	173	CAG	6	165-174	4	2.87706	0.571429	0.652423	0.65625	0.450617	0.5	+	+	+	CDS
CyEM-156	GE596512	174	TC	10	171-185	6	4.09399	0.464286	0.75574	0.46875	0.611111	0.367347	+	+	+	5'-UTR
CyEM-157	CL5016Contig1	174	TGA	6	154-197	8	6.69767	0.458333	0.850694	0.694215	0.6875	0.54	+	+	+	3'-UTR
CyEM-158	GE599088	200	TCA	6	193-199	2	1.89888	0.307692	0.473373	0.375	0.117188	0.152778	+	+	+	CDS
CyEM-159	GE612769	176	TC	10	167-187	9	3.25988	0.571429	0.69324	0.517361	0.438272	0.714286	+	-	+	5'-UTR
CyEM-160	CL3274Contig1	176	CTT	7	163-185	6	1.58865	0.285714	0.370536	0.0798611	0.277778	0.704082	-	-	-	5'-UTR
CyEM-162	CL1575Contig1	258	TAG	7	253-261	5	2.9145	0.5	0.656888	0.46875	0.716049	0.673469	+	+	+	-
CyEM-163	GE595958	179	AC	10	174-190	8	4.44193	0.607143	0.774872	0.444444	0.574074	0.785714	+	+	+	CDS
CyEM-164	GE583509	182	AC	10	380-401	5	3.40599	0.44	0.7064	0.582645	0.642857	0	+	+	+	CDS
CyEM-165	GE581808	188	TC	10	182-194	4	3.00383	0.392857	0.667092	0.486111	0.5	0.357143	-	-	-	-
CyEM-166*	GE605263	189	CT	10	-	\		\	\	\	\	\	+	+	+	5'-UTR
CyEM-167	CL1848Contig1	189	AG	11	173-212	13	7.09502	0.642857	0.859056	0.559028	0.814815	0.785714	+	+	+	-
CyEM-169	GE610017	190	CTT	7	176-191	4	1.95755	0.392857	0.489158	0.46875	0.444444	0.44898	+	+	+	CDS
CyEM-170	GE598301	192	TGG	7	186-198	4	1.2916	0.178571	0.225765	0	0	0.612245	-	-	+	-
CyEM-171	GE610233	194	TCA	7	196-252	8	3.136	0.428571	0.681122	0.152778	0.635802	0.602041	-	-	+	CDS
CyEM-172	CL5891Contig1	195	CT	11	394-432	13	4.53179	0.392857	0.779337	0.583333	0.722222	0.765306	+	+	+	5'-UTR
CyEM-173	GE607339	196	GAC	7	187-204	6	2.77714	0.592593	0.639918	0.635417	0.320312	0.459184	+	+	+	-
CyEM-174	GE609927	196	CCA	7	109-209	7	3.50259	0.538462	0.714497	0.684028	0.46875	0.625	+	+	+	-
CyEM-175	CL6045Contig1	197	CT	11	190-211	6	5.05806	0.642857	0.802296	0.59375	0.549383	0.367347	+	+	+	-
CyEM-176	GE604158	198	ACA	7	191-203	4	3.5881	0.392857	0.721301	0.5	0.290123	0.561224	+	+	+	CDS
CyEM-178	GE612882	200	CAG	7	188-202	5	2.88273	0.384615	0.653107	0.35124	0.40625	0.540816	+	+	+	CDS
CyEM-179	GE601991	201	ATG	7	194-203	3	1.33788	0	0.252551	0	0	0.612245	-	-	-	-
CyEM-180	CL431Contig1	201	CT	11	194-202	5	2.91993	0.535714	0.657526	0.59375	0.425926	0.714286	-	-	+	5'-UTR
CyEM-181	GE577085	108	GT	11	96-111	8	4.59937	0.592593	0.782579	0.760417	0.320312	0.77551	+	+	+	CDS
CyEM-182	GE607197	202	TCA	7	192-225	9	6.45267	0.392857	0.845026	0.652778	0.716049	0.826531	+	-	+	5'-UTR
CyEM-183	GE597664	98	CAA	7	91-103	5	3.17409	0.785714	0.684949	0.538194	0.493827	0.765306	+	+	+	5'-UTR
CyEM-185	GE610261	208	GAA	7	183-296	12	6.25751	0.740741	0.840192	0.628472	0.492188	0.765306	+	+	+	5'-UTR
CyEM-186	GE607652	209	CTC	7	198-216	7	4.69461	0.535714	0.78699	0.486111	0.740741	0.836735	-	-	-	-
CyEM-187	GE602677	210	AGC	7	255-261	3	1.07471	0.0714286	0.0695153	0	0.203704	0	-	-	-	CDS
CyEM-188	GE613233	210	GCA	7	194-225	10	6.28837	0.538462	0.840976	0.65625	0.755102	0.571429	+	+	+	-
CyEM-189	GE605002	215	ATC	7	211-220	4	2.87706	0.571429	0.652423	0.65625	0.450617	0.5	+	+	+	-
CyEM-190	CL1046Contig1	242	CAG	7	235-250	6	3.53027	0.62963	0.716735	0.604167	0.539062	0.459184	+	+	+	CDS
CyEM-193	CL1609Contig2	246	ATC	7	254-268	6	2.25612	0.571429	0.55676	0.444444	0.296296	0.581633	+	+	+	3'-UTR
CyEM-195	CL6448Contig1	249	ACA	7	397-420	7	3.77831	0.357143	0.735332	0.21875	0.290123	0.44898	+	+	+	CDS
CyEM-196	GE580410	250	CAT	7	238-267	8	3.91884	0.230769	0.744822	0.515	0.104938	0.744898	+	+	+	5'-UTR
CyEM-197	CL3269Contig1	250	TGA	7	245-274	7	3.4964	0.37037	0.713992	0.277778	0.648148	0.444444	-	+	-	CDS
CyEM-199	CL3496Contig1	251	ATC	7	246-260	8	6.42623	0.678571	0.844388	0.819444	0.67284	0.734694	+	+	+	5'-UTR
CyEM-200	CL4126Contig1	237	CAT	7	217-259	6	3.47143	0.518519	0.711934	0.496528	0.617188	0	+	+	+	3'-UTR
CyEM-201	CL6303Contig1	252	GAA	7	225-251	6	2.5209	0.214286	0.603316	0.152778	0.697531	0.367347	+	+	?	-
CyEM-202	CL2754Contig1	105	CAG	7	92-106	5	4.08403	0.62963	0.755144	0.640496	0.104938	0.693878	+	+	+	-
CyEM-203	CL2776Contig1	253	ACC	7	325-330	3	2.07397	0.333333	0.517833	0.496528	0.304688	0.602041	-	-	+	CDS
CyEM-204	CL5986Contig1	253	TCT	7	242-263	7	3.76923	0.321429	0.734694	0.21875	0.685185	0.765306	-	+	-	CDS
CyEM-205	CL3033Contig1	237	CAC	7	230-239	4	3.07273	0.461538	0.674556	0.642361	0.540816	0.540816	+	+	+	-
CyEM-207	CL4470Contig1	257	CAC	7	240-268	10	6.23077	0.740741	0.839506	0.711806	0.757812	0.714286	+	+	+	-
CyEM-208	CL5699Contig1	257	AAG	7	254-256	2	1.07987	0	0.0739645	0	0.21875	0	-	-	-	-
CyEM-209	CL1652Contig1	188	ATC	7	180-194	5	1.57588	0.142857	0.365434	0.350694	0.37037	0.367347	+	+	+	-
CyEM-210	GE611460	260	TGA	8	253-267	6	3.44625	0.478261	0.70983	0.657025	0.65625	0.65625	+	+	+	-
CyEM-211	CL6394Contig1	120	GCA	7	114-123	4	2.11611	0.37037	0.527435	0.444444	0.59375	0.357143	+	+	+	CDS
CyEM-212	CL2349Contig1	262	ACC	7	262-268	3	1.12386	0.0384615	0.110207	0	0	0.357143	-	-	-	5'-UTR
CyEM-213	GE603351	263	TC	13	235-283	12	7.801	0.821429	0.871811	0.736111	0.765432	0.795918	+	-	+	-
CyEM-214	CL1016Contig1	263	CAT	9	253-293	12	5.04478	0.730769	0.801775	0.697917	0.438776	0.887755	+	+	+	-
CyEM-215	CL6059Contig1	263	CAC	9	258-274	4	2.37936	0.214286	0.579719	0.0798611	0	0.683673	-	-	+	CDS
CyEM-216	GE578065	264	CAT	9	229-265	9	3.70686	0.321429	0.73023	0.0798611	0.598765	0.785714	-	-	+	-
CyEM-218	GE611429	265	TC	13	350-370	9	5.58007	0.535714	0.820791	0.684028	0.666667	0.744898	+	+	+	5'-UTR
CyEM-219	GE611316	267	CAC	8	256-278	6	2.92537	0.464286	0.658163	0.541667	0.425926	0.653061	+	+	-	-
CyEM-220	CL4549Contig1	274	CAT	9	261-276	6	4.32641	0.703704	0.768861	0.621528	0.570312	0.653061	+	+	+	5'-UTR
CyEM-221	GE611385	275	TG	12	254-282	7	5.0418	0.678571	0.801658	0.704861	0.660494	0.816327	+	+	+	3'-UTR
CyEM-223	CL5961Contig1	276	CAC	9	263-275	5	2.29575	0.5	0.564413	0.413194	0.104938	0.663265	+	+	+	-
CyEM-225	GE580984	278	GAA	9	274-286	5	3.08055	0.571429	0.675383	0.46875	0.641975	0.561224	+	+	+	CDS
CyEM-226	GE611110	280	AGA	8	517-529	4	3.81675	0.37037	0.737997	0.486111	0.117188	0.336735	+	+	+	-
CyEM-227	CL5817Contig1	280	AAG	9	241-281	6	3.14224	0.666667	0.681756	0.569444	0.444444	0.583333	+	+	-	CDS
CyEM-228	CL4460Contig1	283	GAT	9	348-357	4	1.56643	0.321429	0.361607	0.277778	0	0.561224	+	-	+	CDS
CyEM-229	GE577281	285	CT	13	270-294	10	6.22222	0.785714	0.839286	0.569444	0.771605	0.704082	+	+	+	5'-UTR
CyEM-230	CL1174Contig1	285	CCA	9	271-293	6	3.15888	0.461538	0.683432	0.444444	0.513889	0.6875	+	+	+	-
CyEM-231*	CL548Contig1	286	AGA	9	-	\	\	\	\	\	\	\	+	+	+	3'-UTR
CyEM-232	CL4621Contig1	287	CAG	9	273-287	6	4.91536	0.678571	0.796556	0.642361	0.475309	0.622449	+	+	+	-
CyEM-233	GE583211	288	AC	13	444-471	11	3.67213	0.678571	0.727679	0.538194	0.518519	0.795918	+	+	+	-
CyEM-234*	GE602543	310	TC	11	-	\	\	\	\	\	\	\	+	+	+	5'-UTR
CyEM-236	CL923Contig1	315	CTT	8	401-433	6	3.7289	0.666667	0.731824	0.708333	0.539062	0.255102	+	+	+	-
CyEM-237	GE589921	316	CT	11	310-331	10	6.20183	0.884615	0.838757	0.541667	0.734568	0.78	+	+	+	-
CyEM-238	CL1788Contig1	321	TC	12	304-334	9	2.90438	0.296296	0.655693	0	0.290123	0.836735	-	-	-	5'-UTR
CyEM-240	CL2307Contig1	324	AGC	8	303-333	8	5.0625	0.62963	0.802469	0.565972	0.376543	0.402778	+	+	+	CDS
CyEM-241	CL2526Contig1	325	CT	12	311-325	3	2.26263	0.178571	0.558036	0	0.401235	0.408163	-	-	-	-
CyEM-243	CL5805Contig1	325	CT	12	309-338	10	4.47239	0.666667	0.776406	0.572917	0.664062	0.816327	+	+	+	5'-UTR
CyEM-244	GE609380	326	TC	11	318-337	9	5.08014	0.518519	0.803155	0.491736	0.450617	0.469388	+	+	+	-
CyEM-246	GE604318	327	TG	11	320-354	8	3.11721	0.52	0.6792	0.649306	0.493827	0.71875	+	+	+	-
CyEM-247	CL2951Contig1	327	CTG	8	316-339	7	3.81509	0.5	0.737883	0.46875	0.598765	0.530612	+	+	+	CDS
CyEM-248	GE581850	330	AG	11	325-331	4	2.37936	0.714286	0.579719	0.5	0.493827	0.72449	+	+	+	-
CyEM-250	CL3943Contig1	331	AG	10	321-334	5	3.5157	0.321429	0.715561	0.277778	0.475309	0.642857	+	+	+	5'-UTR
CyEM-253	CL3338Contig1	142	CT	15	125-159	9	4.65282	0.571429	0.785077	0.565972	0.104938	0.836735	+	-	+	5'-UTR
CyEM-254	CL3757Contig1	125	TC	12	108-141	15	7.68182	0.653846	0.869822	0.673611	0.836735	0.826531	+	+	+	5'-UTR
CyEM-256	CL6387Contig1	338	TCA	8	323-350	7	4.14815	0.464286	0.758929	0.642361	0.648148	0.734694	-	+	-	CDS
CyEM-259	CL5381Contig1	197	CA	15	176-220	12	6.82581	0.695652	0.853497	0.704861	0.763889	0.8	+	+	+	5'-UTR
CyEM-260	CL2855Contig1	151	CCA	10	131-151	7	4.78033	0.62963	0.790809	0.53125	0.601562	0.459184	+	+	+	5'-UTR
CyEM-261	GE613227	185	GGT	9	168-202	9	5.76471	0.642857	0.826531	0.621528	0.623457	0.806122	+	+	+	CDS
CyEM-264	CL3958Contig1	350	GAT	10	611-625	5	3.63591	0.592593	0.724966	0.59375	0.345679	0.652778	+	+	+	CDS
CyEM-266	GE598991	352	AG	14	343-359	8	5.98473	0.571429	0.832908	0.486111	0.512346	0.653061	+	+	+	-
CyEM-272	GE599540	356	TAC	9	348-357	4	3.33333	0.6	0.7	0.666667	0.653061	0.625	+	+	+	-
CyEM-273*	GE599578	356	AAC	9	-	\		\	\	\	\	\	+	+	+	-
CyEM-277	CL2561Contig1	138	TC	14	116-157	13	5.91061	0.782609	0.830813	0.663194	0.75	0.82	+	+	+	-
CyEM-278	GE579023	391	CAT	10	376-399	5	3.0566	0.259259	0.67284	0.392361	0.375	0.132653	+	-	+	5'-UTR
CyEM-279	CL4781Contig1	106	TC	17	90-105	7	5.50661	0.72	0.8184	0.695	0.757812	0.77551	+	+	+	-
CyEM-280	GE591354	394	ATG	11	375-432	12	7.00962	0.851852	0.857339	0.704861	0.765625	0.846939	+	+	+	-
CyEM-281	GE610121	395	TC	15	372-412	9	5.30182	0.777778	0.811385	0.642361	0.601562	0.795918	+	-	+	-
CyEM-282	GE604802	399	GAT	11	380-401	5	4.08459	0.423077	0.755178	0.528926	0.664062	0	+	+	+	-
CyEM-284	CL2318Contig1	111	AG	17	88-114	9	5.2093	0.678571	0.808036	0.600694	0.777778	0.785714	+	+	+	5'-UTR
CyEM-285	CL4633Contig1	109	CT	16	91-129	13	6.28448	0.666667	0.840878	0.559028	0.84375	0.857143	+	-	+	5'-UTR
CyEM-286	GE602088	405	TC	17	386-410	9	5.07443	0.678571	0.802934	0.600694	0.746914	0.77551	+	+	+	5'-UTR
CyEM-288	GE595961	410	ATG	10	388-425	7	3.072	0.541667	0.674479	0.711806	0.527778	0	+	+	+	-
CyEM-289	GE580749	411	CTT	12	461-501	4	1.24741	0.214286	0.198342	0.225694	0	0.336735	+	+	+	CDS
CyEM-290	GE583378	160	TC	15	151-174	9	5.38318	0.5	0.814236	0.61157	0.357143	0.597222	+	-	-	5'-UTR
CyEM-291	CL1901Contig1	147	TG	18	120-164	9	3.5395	0.607143	0.717474	0.805556	0	0.72449	+	+	+	5'-UTR
CyEM-293	CL3287Contig1	413	TC	20	384-410	9	4.71698	0.44	0.788	0.485	0.789062	0.459184	+	+	+	5'-UTR
CyEM-294	GE593962	231	GAT	11	216-232	7	4.55625	0.407407	0.780521	0.486111	0.376543	0.597222	+	+	+	CDS
CyEM-295	CL2047Contig1	414	AG	16	480-517	9	3.28205	0.5	0.695312	0.640496	0.680556	0.673469	+	+	+	5'-UTR
CyEM-296	GE602341	415	GAT	11	397-428	8	5.62934	0.592593	0.822359	0.566116	0.746914	0.663265	+	+	+	CDS
CyEM-299	CL6551Contig1	424	CAC	12	469-520	9	2.2544	0.333333	0.556424	0.697531	0	0.763889	+	-	+	CDS
CyEM-300	GE610516	425	TC	15	405-432	7	3.88506	0.307692	0.742604	0.496528	0.653061	0.367347	+	+	+	5'-UTR
Average						6.61538	3.677	0.483868	0.66038	0.4694	0.465515	0.575716
s.e.						0.180959	0.10726	0.0128065	0.0116571	0.0142525	0.0154891	0.0148297
