# Supplementary material for: Ontology and diversity of transcript-associated microsatellites mined from a globe artichoke EST database
Source: BMC Genomics. 2009 Sep 28;10:454. doi: 10.1186/1471-2164-10-454 (PMC2760586; doi:10.1186/1471-2164-10-454)
Supplement: Additional file 3 — ACE assembly file (EagleView available at . Contig representation file parsed from TGICL output file by a customised PERL script. [file 1471-2164-10-454-S3.ZIP › additional_file_6.xls]

## Sheet: 12783 annotated e-value -29
Query	HitName	Description	AlnLength	QueryStart	QueryEnd	SbjctStart	SbjctEnd	Evalue	Score	HitFrame
CL1000Contig1	AT4G38920.1	| Symbols: AVA-P3, ATVHA-C3 | ATVHA-C3/AVA-P3 (vacuolar-type H(+)-ATPase C3); ATPase | chr4:18147324-18148847 FORWARD	158	125	598	7	164	3e-54	208	1
CL1001Contig1	AT5G66920.1	| Symbols: SKS17 | SKS17 (SKU5 Similar 17); copper ion binding / oxidoreductase | chr5:26740189-26742596 FORWARD	234	145	840	11	244	2e-96	348	0
CL1002Contig1	AT3G12740.1	| Symbols: | LEM3 (ligand-effect modulator 3) family protein / CDC50 family protein | chr3:4049746-4051568 FORWARD	262	95	874	1	261	5e-87	317	1
CL1003Contig1	AT3G18820.1	| Symbols: AtRABG3f, AtRab7B | AtRABG3f/AtRab7B (Arabidopsis Rab GTPase homolog G3f); GTP binding | chr3:6484272-6486011 FORWARD	206	136	753	1	206	1e-106	380	0
CL1004Contig1	AT1G43710.1	| Symbols: EMB1075 | EMB1075 (EMBRYO DEFECTIVE 1075); carboxy-lyase | chr1:16488974-16490738 REVERSE	376	118	1245	17	388	0	639	0
CL1004Contig2	AT1G43710.1	| Symbols: EMB1075 | EMB1075 (EMBRYO DEFECTIVE 1075); carboxy-lyase | chr1:16488974-16490738 REVERSE	189	37	603	296	482	2e-88	322	0
CL1005Contig1	AT3G11270.1	| Symbols: MEE34 | MEE34 (maternal effect embryo arrest 34) | chr3:3528995-3531323 FORWARD	250	101	847	1	250	1e-115	412	1
CL1007Contig1	AT3G18410.1	| Symbols: | NADH-ubiquinone oxidoreductase-related | chr3:6323209-6323767 FORWARD	104	59	364	1	104	2e-39	159	1
CL1009Contig1	AT2G32520.1	| Symbols: | dienelactone hydrolase family protein | chr2:13812900-13814519 REVERSE	239	43	759	1	239	1e-103	372	0
CL1010Contig1	AT2G18250.1	| Symbols: ATCOAD | ATCOAD (4-PHOSPHOPANTETHEINE ADENYLYLTRANSFERASE); nucleotidyltransferase/ pantetheine-phosphate adenylyltransferase | chr2:7947107-7948581 FORWARD	163	158	646	4	166	3e-55	211	1
CL1012Contig1	AT5G62530.1	| Symbols: ATP5CDH, P5CDH, ALDH12A1 | ALDH12A1 (Aldehyde dehydrogenase 12A1); 1-pyrroline-5-carboxylate dehydrogenase/ 3-chloroallyl aldehyde dehydrogenase | chr5:25116994-25120385 REVERSE	255	71	835	19	273	1e-117	419	1
CL1012Contig2	AT5G62530.1	| Symbols: ATP5CDH, P5CDH, ALDH12A1 | ALDH12A1 (Aldehyde dehydrogenase 12A1); 1-pyrroline-5-carboxylate dehydrogenase/ 3-chloroallyl aldehyde dehydrogenase | chr5:25116994-25120385 REVERSE	347	4	1041	206	552	1e-173	604	0
CL1013Contig1	AT2G22170.1	| Symbols: | lipid-associated family protein | chr2:9434090-9434822 REVERSE	150	70	519	20	169	6e-40	160	0
CL1014Contig1	AT4G23650.1	| Symbols: CPK3, CDPK6 | CDPK6 (CALCIUM-DEPENDENT PROTEIN KINASE 6); anion channel/ calcium- and calmodulin-dependent protein kinase/ kinase | chr4:12324977-12327425 REVERSE	386	172	1329	64	449	0	642	0
CL1015Contig1	AT3G23810.1	| Symbols: SAHH2 | SAHH2 (S-ADENOSYL-L-HOMOCYSTEINE (SAH) HYDROLASE 2); adenosylhomocysteinase | chr3:8588020-8589678 REVERSE	198	1	594	288	485	1e-102	369	0
CL1017Contig1	AT5G35590.1	| Symbols: PAA1 | PAA1 (20S proteasome alpha subunit A1); peptidase | chr5:13782647-13784998 REVERSE	246	103	840	1	246	1e-123	437	0
CL1018Contig1	AT2G45220.1	| Symbols: | pectinesterase family protein | chr2:18651355-18653468 REVERSE	249	77	823	14	255	3e-64	241	1
CL101Contig1	AT1G49430.1	| Symbols: LACS2 | LACS2 (LONG-CHAIN ACYL-COA SYNTHETASE 2) | chr1:18294856-18299309 FORWARD	279	36	869	11	289	2e-99	358	2
CL1020Contig1	AT1G34000.1	| Symbols: OHP2 | OHP2 (ONE-HELIX PROTEIN 2) | chr1:12358131-12358882 REVERSE	173	61	564	2	172	6e-42	167	0
CL1021Contig1	AT3G01500.2	| Symbols: CA1 | CA1 (CARBONIC ANHYDRASE 1); carbonate dehydratase/ zinc ion binding | chr3:194860-197880 REVERSE	277	205	1029	54	330	1e-106	383	0
CL1022Contig1	AT1G32160.1	| Symbols: | similar to unknown protein [Arabidopsis thaliana] (TAIR:AT3G17800.2); similar to unknown protein [Oryza sativa (japonica cultivar-group)] (GB:AAO38836.1); similar to Os03g0717900 [Oryza sativa (japonica cultivar-group)] (GB:NP_001051084.1); similar to Os04g0595100 [Oryza sativa (japonica cultivar-group)] (GB:NP_001053731.1); contains InterPro domain Protein of unknown function DUF760…	386	247	1365	10	392	1e-118	419	0
CL1023Contig1	AT5G23530.1	| Symbols: | similar to ATGID1C/GID1C (GA INSENSITIVE DWARF1C) [Arabidopsis thaliana] (TAIR:AT5G27320.1); similar to Esterase/lipase/thioesterase [Medicago truncatula] (GB:ABE80317.1); contains InterPro domain Esterase/lipase/thioesterase; (InterPro:IPR000379); contains InterPro domain Alpha/beta hydrolase fold-3; (InterPro:IPR013094) | chr5:7933369-7934376 REVERSE	240	46	756	2	238	4e-68	254	0
CL1024Contig1	AT4G11600.1	| Symbols: PHGPX, LSC803, ATGPX6 | ATGPX6 (GLUTATHIONE PEROXIDASE 6); glutathione peroxidase | chr4:7010015-7011324 REVERSE	169	171	674	60	228	2e-71	266	2
CL1025Contig1	AT3G63140.1	| Symbols: | mRNA-binding protein, putative | chr3:23337981-23339595 REVERSE	338	192	1205	69	405	1e-163	570	2
CL1026Contig1	AT3G15660.1	| Symbols: | glutaredoxin family protein | chr3:5308141-5309390 REVERSE	165	86	574	1	165	2e-55	212	1
CL1027Contig1	AT5G46020.1	| Symbols: | similar to cupin family protein [Arabidopsis thaliana] (TAIR:AT2G18540.1); similar to Os01g0752800 [Oryza sativa (japonica cultivar-group)] (GB:NP_001044269.1); similar to hypothetical protein [Oryza sativa (japonica cultivar-group)] (GB:AAT01307.1); contains domain SUBFAMILY NOT NAMED (PTHR22055:SF4); contains domain FAMILY NOT NAMED (PTHR22055) | chr5:18680302-18681856 REVERSE	137	138	530	1	137	7e-37	150	2
CL1027Contig2	AT5G46020.1	| Symbols: | similar to cupin family protein [Arabidopsis thaliana] (TAIR:AT2G18540.1); similar to Os01g0752800 [Oryza sativa (japonica cultivar-group)] (GB:NP_001044269.1); similar to hypothetical protein [Oryza sativa (japonica cultivar-group)] (GB:AAT01307.1); contains domain SUBFAMILY NOT NAMED (PTHR22055:SF4); contains domain FAMILY NOT NAMED (PTHR22055) | chr5:18680302-18681856 REVERSE	137	110	502	1	137	2e-36	149	1
CL1028Contig1	AT2G01600.1	| Symbols: | epsin N-terminal homology (ENTH) domain-containing protein | chr2:268974-272355 FORWARD	349	153	1184	1	342	1e-148	520	2
CL1029Contig1	AT3G55250.1	| Symbols: | similar to calcium homeostasis regulator CHoR1 [Solanum tuberosum] (GB:AAQ14193.1) | chr3:20490279-20491301 FORWARD	271	57	866	6	274	1e-78	290	2
CL102Contig1	AT1G79390.1	| Symbols: | similar to unknown protein [Oryza sativa (japonica cultivar-group)] (GB:BAD23141.1) | chr1:29868358-29869169 REVERSE	112	67	402	6	117	2e-36	149	0
CL1030Contig1	AT4G35000.1	| Symbols: APX3 | APX3 (ASCORBATE PEROXIDASE 3); L-ascorbate peroxidase | chr4:16665012-16667546 REVERSE	281	40	879	1	281	1e-112	403	0
CL1031Contig1	AT5G39850.1	| Symbols: | 40S ribosomal protein S9 (RPS9C) | chr5:15967281-15968399 FORWARD	179	65	601	1	179	1e-92	336	1
CL1032Contig1	AT3G46630.1	| Symbols: | similar to defective chloroplasts and leaves protein-related / DCL protein-related [Arabidopsis thaliana] (TAIR:AT1G45230.1); similar to putative defective chloroplasts and leaves (DCL) protein [Oryza sativa (japonica cultivar-group)] (GB:AAQ56405.1) | chr3:17192123-17193331 REVERSE	133	280	675	71	203	5e-55	211	0
CL1033Contig1	AT5G09510.1	| Symbols: | 40S ribosomal protein S15 (RPS15D) | chr5:2955699-2956555 REVERSE	139	110	526	14	152	6e-70	260	1
CL1034Contig1	AT2G33845.1	| Symbols: | DNA-binding protein-related | chr2:14324857-14325788 FORWARD	154	137	580	41	181	5e-47	184	1
CL1035Contig1	AT3G48890.1	| Symbols: ATMAPR3, ATMP2 | ATMP2 (ARABIDOPSIS THALIANA MEMBRANE-ASSOCIATED PROGESTERONE BINDING PROTEIN 3); heme binding / transition metal ion binding | chr3:18140654-18142338 FORWARD	171	38	544	1	167	4e-65	244	1
CL1036Contig1	AT2G35490.1	| Symbols: | plastid-lipid associated protein PAP, putative | chr2:14919388-14920876 REVERSE	307	195	1097	79	375	1e-90	330	2
CL1037Contig1	AT2G22430.1	| Symbols: ATHB6 | ATHB6 (ARABIDOPSIS THALIANA HOMEOBOX PROTEIN 6); transcription factor | chr2:9533550-9534692 REVERSE	221	449	1102	44	260	7e-35	145	1
CL1038Contig1	AT1G12310.1	| Symbols: | calmodulin, putative | chr1:4187498-4187944 REVERSE	148	103	543	1	148	9e-69	256	0
CL1039Contig1	AT1G53240.1	| Symbols: | malate dehydrogenase (NAD), mitochondrial | chr1:19858634-19860470 REVERSE	263	192	980	80	341	1e-131	414	2
CL103Contig1	AT1G64385.1	| Symbols: | similar to unknown protein [Arabidopsis thaliana] (TAIR:AT3G51580.1); similar to Os05g0478200 [Oryza sativa (japonica cultivar-group)] (GB:NP_001055846.1) | chr1:23903972-23905619 FORWARD	264	438	1178	92	351	2e-33	140	2
CL1040Contig1	AT1G07010.1	| Symbols: | calcineurin-like phosphoesterase family protein | chr1:2152948-2154967 FORWARD	318	62	1012	1	317	1e-120	429	1
CL1041Contig1	AT1G79930.1	| Symbols: HSP91 | HSP91 (Heat shock protein 91) | chr1:30068674-30071960 REVERSE	295	10	873	491	785	1e-103	372	0
CL1042Contig1	AT4G23630.1	| Symbols: BTI1 | BTI1 (VIRB2-INTERACTING PROTEIN 1) | chr4:12318080-12319584 FORWARD	194	297	878	64	257	3e-80	295	2
CL1043Contig1	AT4G11600.1	| Symbols: PHGPX, LSC803, ATGPX6 | ATGPX6 (GLUTATHIONE PEROXIDASE 6); glutathione peroxidase | chr4:7010015-7011324 REVERSE	170	104	613	63	230	1e-68	256	1
CL1044Contig1	AT3G11400.1	| Symbols: ATEIF3G1, EIF3G1 | EIF3G1 (eukaryotic translation initiation factor 3G1); RNA binding / translation initiation factor | chr3:3578542-3580372 FORWARD	257	107	874	9	262	1e-100	360	1
CL1045Contig1	AT2G47510.1	| Symbols: FUM1 | FUM1 (FUMARASE 1); fumarate hydratase | chr2:19505684-19509090 FORWARD	266	187	984	1	264	1e-127	451	0
CL1046Contig1	AT4G29100.1	| Symbols: | ethylene-responsive family protein | chr4:14341146-14344581 FORWARD	426	102	1223	1	406	5e-77	285	2
CL1047Contig1	AT1G52190.1	| Symbols: | proton-dependent oligopeptide transport (POT) family protein | chr1:19438340-19442342 FORWARD	105	32	346	458	562	8e-30	127	1
CL1048Contig1	AT1G49760.1	| Symbols: PAB8 | PAB8 (POLY(A) BINDING PROTEIN 8); RNA binding / translation initiation factor | chr1:18420408-18423421 FORWARD	528	8	1582	147	670	1e-177	619	1
CL1049Contig1	AT2G34560.1	| Symbols: | katanin, putative | chr2:14567345-14569774 FORWARD	252	132	884	4	238	1e-139	300	2
CL104Contig1	AT2G42570.1	| Symbols: | similar to unknown protein [Arabidopsis thaliana] (TAIR:AT2G31110.2); similar to unknown [Pisum sativum] (GB:ABA29158.1); contains InterPro domain Protein of unknown function DUF231, plant; (InterPro:IPR004253) | chr2:17724576-17726999 REVERSE	340	103	1095	25	364	1e-143	506	0
CL1050Contig1	AT5G64460.4	| Symbols: | similar to unknown protein [Arabidopsis thaliana] (TAIR:AT1G58280.1); similar to phosphoglycerate mutase-like protein [Glycine max] (GB:AAG38144.1); contains InterPro domain Phosphoglycerate mutase; (InterPro:IPR013078) | chr5:25790235-25792330 REVERSE	243	123	848	1	243	9e-94	340	2
CL1051Contig1	AT5G65720.1	| Symbols: ATNIFS1, NIFS1 | ATNIFS1/NIFS1 (ARABIOPSIS THALIANA NITROGEN FIXATION S HOMOLOG 1); cysteine desulfurase/ transaminase | chr5:26313575-26314936 FORWARD	370	38	1141	1	369	1e-169	555	1
CL1052Contig1	AT5G17610.1	| Symbols: | similar to Putative DNAJ protein [Oryza sativa (japonica cultivar-group)] (GB:AAN05335.1); contains domain alpha/beta-Hydrolases (SSF53474) | chr5:5804013-5805047 FORWARD	114	23	364	8	121	4e-41	164	1
CL1053Contig1	AT2G18570.1	| Symbols: | UDP-glucoronosyl/UDP-glucosyl transferase family protein | chr2:8070511-8071923 FORWARD	265	58	846	5	268	7e-53	204	0
CL1054Contig1	AT5G39940.1	| Symbols: | oxidoreductase | chr5:16004877-16007789 FORWARD	181	285	827	62	242	3e-68	254	2
CL1055Contig1	AT2G21280.1	| Symbols: ATSULA, GC1 | GC1 (GIANT CHLOROPLAST 1); catalytic/ coenzyme binding | chr2:9117583-9119760 REVERSE	249	165	911	27	266	1e-109	390	2
CL1056Contig1	AT5G09510.1	| Symbols: | 40S ribosomal protein S15 (RPS15D) | chr5:2955699-2956555 REVERSE	139	110	526	14	152	4e-69	257	1
CL1056Contig2	AT5G09510.1	| Symbols: | 40S ribosomal protein S15 (RPS15D) | chr5:2955699-2956555 REVERSE	139	63	479	14	152	4e-70	260	2
CL1057Contig1	AT1G59700.1	| Symbols: ATGSTU16 | ATGSTU16 (Arabidopsis thaliana Glutathione S-transferase (class tau) 16); glutathione transferase | chr1:21940124-21941428 FORWARD	223	24	686	3	224	7e-46	181	2
CL1058Contig1	AT5G03455.1	| Symbols: ARATH;CDC25, ACR2, CDC25 | CDC25 | chr5:862591-863948 FORWARD	129	97	483	17	145	2e-51	198	0
CL1059Contig1	AT2G30080.1	| Symbols: ZIP6 | ZIP6 (ZINC TRANSPORTER 6 PRECURSOR); cation transporter | chr2:12845807-12847189 REVERSE	348	152	1174	1	341	1e-104	374	1
CL105Contig1	AT1G14820.3	| Symbols: | SEC14 cytosolic factor family protein / phosphoglyceride transfer family protein | chr1:5105232-5106788 REVERSE	240	135	851	1	240	3e-85	311	2
CL1060Contig1	AT2G15220.1	| Symbols: | secretory protein, putative | chr2:6615771-6616448 FORWARD	221	25	684	4	221	9e-82	300	0
CL1061Contig1	AT5G38830.1	| Symbols: | tRNA synthetase class I (C) family protein | chr5:15562994-15565324 REVERSE	391	100	1272	2	387	1e-155	545	0
CL1063Contig1	AT3G18860.1	| Symbols: | transducin family protein / WD-40 repeat family protein | chr3:6501780-6508358 FORWARD	328	124	1098	341	668	1e-155	458	0
CL1064Contig1	AT5G15450.1	| Symbols: APG6, CLPB3, CLPB-P | APG6/CLPB-P/CLPB3 (ALBINO AND PALE GREEN 6); ATP binding / ATPase | chr5:5014402-5018258 REVERSE	443	5	1333	319	761	0	725	1
CL1065Contig1	AT5G03430.1	| Symbols: | phosphoadenosine phosphosulfate (PAPS) reductase family protein | chr5:849236-852866 REVERSE	385	162	1316	1	371	1e-143	504	2
CL1066Contig1	AT1G68570.1	| Symbols: | proton-dependent oligopeptide transport (POT) family protein | chr1:25750474-25753773 FORWARD	267	30	830	17	283	1e-117	419	2
CL1067Contig1	AT3G53620.1	| Symbols: ATPPA4 | inorganic pyrophosphatase, putative (soluble) / pyrophosphate phospho-hydrolase, putative / PPase, putative | chr3:19892469-19894286 FORWARD	216	60	707	1	216	1e-105	378	2
CL1068Contig1	AT5G23440.1	| Symbols: FTRA1 | FTRA1 (ferredoxin/thioredoxin reductase subunit A (variable subunit) 1); ferredoxin:thioredoxin reductase | chr5:7903233-7903781 REVERSE	151	219	659	35	181	9e-32	134	2
CL1069Contig1	AT5G61510.1	| Symbols: | NADP-dependent oxidoreductase, putative | chr5:24754310-24756201 REVERSE	347	111	1133	60	406	1e-153	538	2
CL106Contig1	AT1G67430.1	| Symbols: | 60S ribosomal protein L17 (RPL17B) | chr1:25265872-25267290 FORWARD	173	73	591	1	173	4e-81	297	0
CL1070Contig1	AT5G55190.1	| Symbols: RAN3 | RAN3; GTP binding | chr5:22409511-22411183 FORWARD	213	61	699	1	213	1e-114	408	0
CL1071Contig1	AT1G55280.1	| Symbols: | similar to conserved hypothetical protein [Medicago truncatula] (GB:ABE78682.1); contains InterPro domain Lipase/lipooxygenase, PLAT/LH2; (InterPro:IPR008976) | chr1:20626766-20628200 REVERSE	259	260	1030	41	283	2e-54	209	1
CL1072Contig1	AT3G63510.1	| Symbols: | FAD binding / oxidoreductase | chr3:23461517-23463657 FORWARD	361	123	1205	49	409	1e-162	567	2
CL1074Contig1	AT4G30170.1	| Symbols: | peroxidase, putative | chr4:14762928-14764488 FORWARD	326	34	987	1	325	1e-125	446	0
CL1075Contig1	AT3G20050.1	| Symbols: ATTCP-1 | ATTCP-1 (Arabidopsis thaliana T-complex protein 1 alpha subunit); ATP binding / protein binding / unfolded protein binding | chr3:6998550-7002272 REVERSE	245	131	859	5	248	1e-112	402	1
CL1076Contig1	AT1G24610.1	| Symbols: | SET domain-containing protein | chr1:8720892-8722697 REVERSE	212	159	788	16	224	7e-77	281	2
CL1077Contig1	AT1G62740.1	| Symbols: | stress-inducible protein, putative | chr1:23234691-23237045 FORWARD	227	133	777	1	221	3e-75	278	0
CL1077Contig2	AT1G62740.1	| Symbols: | stress-inducible protein, putative | chr1:23234691-23237045 FORWARD	322	89	1054	250	571	1e-160	561	1
CL1078Contig1	AT3G57240.1	| Symbols: BG3 | BG3 (BETA-1,3-GLUCANASE 3); hydrolase, hydrolyzing O-glycosyl compounds | chr3:21192895-21194024 REVERSE	323	70	1023	30	341	8e-91	330	0
CL1079Contig1	AT3G17430.1	| Symbols: | phosphate translocator-related | chr3:5966603-5968968 FORWARD	154	420	881	30	183	4e-77	284	2
CL107Contig1	AT3G57050.1	| Symbols: CBL | CBL (CYSTATHIONINE BETA-LYASE) | chr3:21122918-21125500 REVERSE	232	210	902	45	266	4e-82	301	2
CL1080Contig1	AT5G16010.1	| Symbols: | 3-oxo-5-alpha-steroid 4-dehydrogenase family protein / steroid 5-alpha-reductase family protein | chr5:5227985-5229015 FORWARD	257	79	828	13	268	1e-76	283	0
CL1081Contig1	AT5G61670.1	| Symbols: | Encodes a close homolog of the Cauliflower OR (Orange) protein. The function of OR is to induce the differentiation of proplastids or other noncolored plastids into chromoplasts for carotenoid accumulation. Both proteins contain a Cysteine-rich zinc finger domain that is highly specific to DnaJ-like molecular chaperons. | chr5:24800855-24802427 FORWARD	315	164	1108	6	307	1e-109	390	1
CL1082Contig1	AT2G30490.1	| Symbols: ATC4H, C4H, CYP73A5 | ATC4H (CINNAMATE-4-HYDROXYLASE) | chr2:13000938-13002760 REVERSE	503	50	1558	1	503	0	824	1
CL1083Contig1	AT2G19830.1	| Symbols: | SNF7 family protein | chr2:8565183-8566471 REVERSE	146	287	724	4	149	4e-54	209	1
CL1083Contig2	AT2G19830.1	| Symbols: | SNF7 family protein | chr2:8565183-8566471 REVERSE	137	423	833	4	140	5e-48	187	2
CL1084Contig1	AT1G60690.1	| Symbols: | aldo/keto reductase family protein | chr1:22353557-22355333 REVERSE	337	178	1182	7	342	1e-135	478	0
CL1085Contig1	AT3G11170.1	| Symbols: FADD, FAD7 | FAD7 (FATTY ACID DESATURASE 7); omega-3 fatty acid desaturase | chr3:3499965-3502132 FORWARD	224	105	773	1	221	7e-91	296	2
CL1086Contig1	AT5G21090.1	| Symbols: | leucine-rich repeat protein, putative | chr5:7164760-7166906 FORWARD	194	220	801	25	218	1e-96	350	0
CL1087Contig1	AT5G61780.1	| Symbols: | tudor domain-containing protein / nuclease family protein | chr5:24839238-24843867 FORWARD	323	2	958	654	976	1e-120	429	1
CL1088Contig1	AT3G59970.2	| Symbols: MTHFR1 | MTHFR1 (METHYLENETETRAHYDROFOLATE REDUCTASE 1); methylenetetrahydrofolate reductase (NADPH) | chr3:22162280-22164966 FORWARD	228	101	784	1	225	1e-104	375	1
CL1089Contig1	AT1G22850.1	| Symbols: | similar to unknown protein [Arabidopsis thaliana] (TAIR:AT5G19070.1); similar to unnamed protein product [Ostreococcus tauri] (GB:CAL54429.1); similar to Os01g0884900 [Oryza sativa (japonica cultivar-group)] (GB:NP_001045020.1); contains domain UNCHARACTERIZED (PTHR12677) | chr1:8080660-8082805 REVERSE	298	170	1051	38	334	4e-91	331	1
CL1089Contig2	AT1G22850.1	| Symbols: | similar to unknown protein [Arabidopsis thaliana] (TAIR:AT5G19070.1); similar to unnamed protein product [Ostreococcus tauri] (GB:CAL54429.1); similar to Os01g0884900 [Oryza sativa (japonica cultivar-group)] (GB:NP_001045020.1); contains domain UNCHARACTERIZED (PTHR12677) | chr1:8080660-8082805 REVERSE	218	209	841	40	255	2e-53	206	1
CL108Contig1	AT2G17630.1	| Symbols: | phosphoserine aminotransferase, putative | chr2:7673719-7674987 FORWARD	384	155	1306	44	421	1e-178	623	1
CL1090Contig1	AT5G12020.1	| Symbols: HSP17.6II | 17.6 kDa class II heat shock protein (HSP17.6-CII) | chr5:3882410-3882877 REVERSE	152	110	565	7	155	1e-38	156	1
CL1091Contig1	AT2G40890.1	| Symbols: CYP98A3, REF8 | CYP98A3 (cytochrome P450, family 98, subfamily A, polypeptide 3); p-coumarate 3-hydroxylase | chr2:17065369-17067610 REVERSE	257	140	910	19	275	1e-106	381	1
CL1092Contig1	AT2G47710.1	| Symbols: | universal stress protein (USP) family protein | chr2:19562115-19563026 REVERSE	155	18	467	7	161	2e-54	209	2
CL1093Contig1	AT5G22850.1	| Symbols: | aspartyl protease family protein | chr5:7633720-7636301 REVERSE	168	330	833	24	188	9e-51	197	2
CL1095Contig1	AT5G65520.1	| Symbols: | binding | chr5:26207102-26207722 REVERSE	199	68	658	5	202	2e-35	146	1
CL1096Contig1	AT2G40660.1	| Symbols: | tRNA-binding region domain-containing protein | chr2:16973089-16975944 FORWARD	268	87	857	6	273	4e-52	201	2
CL1097Contig1	AT2G44920.2	| Symbols: | thylakoid lumenal 15 kDa protein, chloroplast | chr2:18531494-18533577 FORWARD	218	31	645	12	223	1e-76	283	0
CL1098Contig1	AT1G73630.1	| Symbols: | calcium-binding protein, putative | chr1:27688409-27688900 FORWARD	158	9	482	4	152	5e-43	171	2
CL1099Contig1	AT4G16450.1	| Symbols: | similar to Os08g0431500 [Oryza sativa (japonica cultivar-group)] (GB:NP_001061863.1); similar to unknown protein [Oryza sativa (japonica cultivar-group)] (GB:BAC99342.1) | chr4:9280154-9280563 FORWARD	100	81	380	1	100	5e-45	177	2
CL109Contig1	AT2G27290.1	| Symbols: | similar to unknown protein [Arabidopsis thaliana] (TAIR:AT2G20940.1); similar to Os04g0416000 [Oryza sativa (japonica cultivar-group)] (GB:NP_001052762.1); similar to Predicted membrane protein (ISS) [Ostreococcus tauri] (GB:CAL57011.1); similar to OSIGBa0092M08.4 [Oryza sativa (indica cultivar-group)] (GB:CAH67592.1); contains InterPro domain Protein of unknown function DUF1279; (In…	204	74	652	1	196	3e-46	182	1
CL10Contig1	AT5G19220.1	| Symbols: APL1, ADG2 | ADG2 (ADPG PYROPHOSPHORYLASE 2); glucose-1-phosphate adenylyltransferase | chr5:6463933-6466777 REVERSE	274	85	891	35	306	1e-126	446	0
CL10Contig2	AT1G27680.1	| Symbols: APL2 | APL2 (large subunit of AGP 2) | chr1:9631617-9634437 FORWARD	204	15	521	315	518	3e-61	231	2
CL10Contig3	AT5G19220.1	| Symbols: APL1, ADG2 | ADG2 (ADPG PYROPHOSPHORYLASE 2); glucose-1-phosphate adenylyltransferase | chr5:6463933-6466777 REVERSE	320	4	963	203	522	1e-141	499	0
CL1101Contig1	AT4G23430.2	| Symbols: | short-chain dehydrogenase/reductase (SDR) family protein | chr4:12229181-12231503 FORWARD	293	77	940	2	291	1e-106	381	1
CL1102Contig1	AT3G13410.1	| Symbols: | similar to expressed protein [Oryza sativa (japonica cultivar-group)] (GB:ABG21861.1); similar to Os12g0123900 [Oryza sativa (japonica cultivar-group)] (GB:NP_001066036.1); similar to Os11g0127700 [Oryza sativa (japonica cultivar-group)] (GB:NP_001065630.1) | chr3:4362156-4364039 REVERSE	251	296	1033	23	268	1e-48	190	1
CL1102Contig2	AT3G13410.1	| Symbols: | similar to expressed protein [Oryza sativa (japonica cultivar-group)] (GB:ABG21861.1); similar to Os12g0123900 [Oryza sativa (japonica cultivar-group)] (GB:NP_001066036.1); similar to Os11g0127700 [Oryza sativa (japonica cultivar-group)] (GB:NP_001065630.1) | chr3:4362156-4364039 REVERSE	183	4	537	142	321	6e-31	130	0
CL1103Contig1	AT5G43050.1	| Symbols: | similar to unnamed protein product [Ostreococcus tauri] (GB:CAL55186.1); similar to Os04g0488600 [Oryza sativa (japonica cultivar-group)] (GB:NP_001053153.1); contains InterPro domain Protein of unknown function DUF565; (InterPro:IPR007572) | chr5:17285632-17286108 FORWARD	139	245	658	28	158	1e-43	173	1
CL1104Contig1	AT1G75440.1	| Symbols: UBC16 | UBC16 (ubiquitin-conjugating enzyme 15); ubiquitin-protein ligase | chr1:28317284-28318621 FORWARD	161	84	566	1	161	1e-74	276	2
CL1105Contig1	AT5G24010.1	| Symbols: | protein kinase family protein | chr5:8113913-8116387 FORWARD	295	101	940	1	286	1e-44	177	1
CL1106Contig1	AT2G27040.1	| Symbols: AGO4 | AGO4 (ARGONAUTE 4) | chr2:11543873-11548581 REVERSE	338	3	1010	463	799	1e-142	501	2
CL1106Contig2	AT2G27040.1	| Symbols: AGO4 | AGO4 (ARGONAUTE 4) | chr2:11543873-11548581 REVERSE	282	11	856	646	924	1e-122	435	1
CL1107Contig1	AT4G30996.1	| Symbols: | similar to unknown protein [Arabidopsis thaliana] (TAIR:AT2G24290.1); similar to H0311C03.8 [Oryza sativa (indica cultivar-group)] (GB:CAH67554.1); similar to Os04g0501800 [Oryza sativa (japonica cultivar-group)] (GB:NP_001053232.1); contains InterPro domain Protein of unknown function DUF1068; (InterPro:IPR010471) | chr4:15101470-15102467 FORWARD	165	184	678	8	171	5e-69	257	0
CL1109Contig1	AT5G42470.1	| Symbols: | similar to Os06g0715600 [Oryza sativa (japonica cultivar-group)] (GB:NP_001058586.1); similar to MGC83547 protein [Xenopus laevis] (GB:AAH73095.1); contains InterPro domain Brain and reproductive organ-expressed; (InterPro:IPR010358) | chr5:16999593-17001966 FORWARD	284	67	897	1	284	7e-88	320	0
CL110Contig1	AT5G11340.1	| Symbols: | GCN5-related N-acetyltransferase (GNAT) family protein | chr5:3619227-3621069 FORWARD	164	100	591	1	164	8e-75	276	0
CL1110Contig1	AT5G26667.2	| Symbols: | uridylate kinase / uridine monophosphate kinase / UMP kinase (PYR6) | chr5:9276662-9278094 FORWARD	201	126	725	3	196	7e-85	310	2
CL1111Contig1	AT5G24170.1	| Symbols: | similar to unknown protein [Arabidopsis thaliana] (TAIR:AT5G23550.1); similar to Os01g0219100 [Oryza sativa (japonica cultivar-group)] (GB:NP_001042417.1); similar to Os02g0564500 [Oryza sativa (japonica cultivar-group)] (GB:NP_001047161.1); similar to hypothetical protein, conserved [Leishmania major] (GB:CAJ02001.1); contains InterPro domain SFT2-like; (InterPro:IPR011691) | chr5:8…	149	45	488	15	163	1e-44	176	2
CL1113Contig1	AT3G10700.1	| Symbols: | GHMP kinase family protein | chr3:3346794-3350868 REVERSE	267	146	946	2	257	1e-83	306	1
CL1114Contig1	AT3G48310.1	| Symbols: CYP71A22 | CYP71A22 (cytochrome P450, family 71, subfamily A, polypeptide 22); oxygen binding | chr3:17899177-17900734 FORWARD	208	150	773	45	251	1e-38	153	2
CL1115Contig1	AT3G13720.1	| Symbols: | prenylated rab acceptor (PRA1) family protein | chr3:4495209-4495775 REVERSE	167	118	612	7	172	3e-35	145	0
CL1116Contig1	AT5G20920.1	| Symbols: EMB1401, EIF2 BETA | EIF2 BETA (EMBRYO DEFECTIVE 1401) | chr5:7094996-7096663 REVERSE	244	140	865	1	240	1e-86	316	1
CL1117Contig1	AT3G25920.1	| Symbols: RPL15 | RPL15 (ribosomal protein L15) | chr3:9492505-9493795 REVERSE	239	101	811	24	262	2e-75	279	1
CL1118Contig1	AT1G09850.1	| Symbols: XBCP3 | XBCP3 (XYLEM BARK CYSTEINE PEPTIDASE 3); cysteine-type peptidase | chr1:3201850-3203877 FORWARD	293	2	874	149	412	2e-69	259	1
CL1118Contig2	AT1G09850.1	| Symbols: XBCP3 | XBCP3 (XYLEM BARK CYSTEINE PEPTIDASE 3); cysteine-type peptidase | chr1:3201850-3203877 FORWARD	161	17	499	275	412	3e-30	129	1
CL1119Contig1	AT3G20230.1	| Symbols: | 50S ribosomal protein L18 family | chr3:7055645-7056685 REVERSE	142	235	654	45	186	2e-54	209	0
CL1120Contig1	AT3G25220.1	| Symbols: FKBP15-1 | FKBP15-1 (FK506-binding protein 15 kD-1); FK506 binding / peptidyl-prolyl cis-trans isomerase | chr3:9183928-9185700 FORWARD	125	95	469	27	151	1e-57	219	1
CL1123Contig1	AT2G44870.1	| Symbols: | similar to unknown protein [Oryza sativa (japonica cultivar-group)] (GB:AAL86463.1); contains InterPro domain Sigma factor, regions 3 and 4; (InterPro:IPR013324) | chr2:18510325-18511497 FORWARD	219	207	842	3	220	6e-84	307	2
CL1124Contig1	AT1G12410.1	| Symbols: CLPP2, NCLPP2, CLPR2 | CLPR2 (Clp protease proteolytic subunit 2); endopeptidase Clp | chr1:4223097-4224952 FORWARD	246	23	757	1	238	1e-91	332	1
CL1126Contig1	AT4G23820.1	| Symbols: | glycoside hydrolase family 28 protein / polygalacturonase (pectinase) family protein | chr4:12397227-12400060 REVERSE	428	290	1573	5	431	0	634	1
CL1127Contig1	AT3G11940.1	| Symbols: AML1, ATRPS5A | ATRPS5A (RIBOSOMAL PROTEIN 5A); structural constituent of ribosome | chr3:3778181-3779360 REVERSE	205	83	697	4	207	1e-91	332	1
CL1128Contig1	AT4G16260.1	| Symbols: | glycosyl hydrolase family 17 protein | chr4:9200310-9201457 REVERSE	261	74	853	19	276	5e-86	314	1
CL1129Contig1	AT2G44310.1	| Symbols: | calcium-binding EF hand family protein | chr2:18316361-18316789 FORWARD	136	76	483	1	136	9e-51	196	0
CL112Contig1	AT2G34250.1	| Symbols: | protein transport protein sec61, putative | chr2:14469714-14471651 FORWARD	235	152	856	1	235	1e-123	438	1
CL1130Contig1	AT1G50900.1	| Symbols: | similar to unnamed protein product [Ostreococcus tauri] (GB:CAL57548.1); similar to Os07g0520800 [Oryza sativa (japonica cultivar-group)] (GB:NP_001059804.1); contains InterPro domain Ankyrin; (InterPro:IPR002110) | chr1:18869940-18870682 FORWARD	149	146	592	29	175	2e-59	225	1
CL1132Contig1	AT4G40030.3	| Symbols: | histone H3.2 | chr4:18555834-18556411 REVERSE	136	102	509	1	136	1e-71	266	2
CL1132Contig2	AT4G40030.2	| Symbols: | histone H3.2 | chr4:18555834-18556821 REVERSE	137	118	528	28	164	6e-72	266	0
CL1133Contig1	AT5G63400.1	| Symbols: ADK1 | ADK1 (ADENYLATE KINASE 1); adenylate kinase | chr5:25410500-25412043 REVERSE	241	100	822	6	246	1e-115	412	0
CL1134Contig1	AT5G53850.2	| Symbols: | haloacid dehalogenase-like hydrolase family protein | chr5:21878381-21882043 REVERSE	231	21	713	1	231	6e-97	350	2
CL1135Contig2	AT5G59750.1	| Symbols: | riboflavin biosynthesis protein, putative | chr5:24090623-24092637 FORWARD	444	297	1622	63	505	1e-178	620	2
CL1136Contig1	AT1G12950.1	| Symbols: | MATE efflux family protein | chr1:4419847-4422460 FORWARD	302	141	1046	44	345	1e-166	405	2
CL1137Contig1	AT5G41340.1	| Symbols: ATUBC4, UBC4 | UBC4 (UBIQUITIN CONJUGATING ENZYME 4); ubiquitin-protein ligase | chr5:16555524-16557184 REVERSE	190	163	711	1	187	2e-86	315	0
CL1138Contig1	AT5G27930.1	| Symbols: | protein phosphatase 2C, putative / PP2C, putative | chr5:9958203-9960223 REVERSE	199	244	819	1	199	2e-46	182	0
CL113Contig1	AT3G18820.1	| Symbols: AtRABG3f, AtRab7B | AtRABG3f/AtRab7B (Arabidopsis Rab GTPase homolog G3f); GTP binding | chr3:6484272-6486011 FORWARD	193	168	746	1	193	2e-99	358	2
CL113Contig2	AT3G18820.1	| Symbols: AtRABG3f, AtRab7B | AtRABG3f/AtRab7B (Arabidopsis Rab GTPase homolog G3f); GTP binding | chr3:6484272-6486011 FORWARD	207	169	789	1	206	1e-106	382	0
CL1140Contig1	AT2G02760.1	| Symbols: UBC2, ATUBC2 | ATUBC2 (UBIQUITING-CONJUGATING ENZYME 2); ubiquitin-protein ligase | chr2:774270-775148 FORWARD	152	99	554	1	152	4e-85	311	2
CL1141Contig1	AT3G03960.1	| Symbols: | chaperonin, putative | chr3:1024439-1027611 FORWARD	410	208	1437	2	411	0	673	0
CL1142Contig1	AT4G10380.1	| Symbols: NIP5;1, NLM6, NLM8 | NIP5;1/NLM6/NLM8 (NOD26-like intrinsic protein 5;1); boron transporter/ water channel | chr4:6431526-6434506 REVERSE	202	3	599	103	304	7e-72	267	2
CL1143Contig1	AT3G25520.1	| Symbols: ATL5 | ATL5 (A. THALIANA RIBOSOMAL PROTEIN L5); structural constituent of ribosome | chr3:9270810-9272564 REVERSE	190	16	585	94	283	4e-83	304	0
CL1143Contig2	AT3G25520.1	| Symbols: ATL5 | ATL5 (A. THALIANA RIBOSOMAL PROTEIN L5); structural constituent of ribosome | chr3:9270810-9272564 REVERSE	242	80	805	1	242	1e-102	365	1
CL1144Contig1	AT1G31170.1	| Symbols: ATSRX, SRX, AtSRX | parB-like nuclease domain-containing protein | chr1:11133502-11134209 FORWARD	129	13	399	1	125	2e-43	172	0
CL1145Contig1	AT1G03870.1	| Symbols: FLA9 | FLA9 (FLA9) | chr1:982624-983367 REVERSE	218	125	760	38	246	1e-50	196	1
CL1146Contig1	AT4G04860.1	| Symbols: DER2.2 | Der1-like family protein / degradation in the ER-like family protein | chr4:2460133-2461376 FORWARD	220	159	818	1	220	1e-108	387	2
CL1148Contig1	AT1G64850.1	| Symbols: | calcium-binding EF hand family protein | chr1:24100211-24101237 REVERSE	157	83	553	1	157	9e-57	216	1
CL1149Contig1	AT5G56610.1	| Symbols: | dual specificity protein phosphatase family protein | chr5:22933964-22935363 FORWARD	176	428	955	34	209	1e-76	283	1
CL114Contig1	AT1G35680.1	| Symbols: | 50S ribosomal protein L21, chloroplast / CL21 (RPL21) | chr1:13209989-13211458 FORWARD	168	213	710	46	210	1e-37	153	2
CL1150Contig1	AT1G54250.1	| Symbols: ATRPABC16.5 | ATRPABC16.5 ("Arabidopsis thaliana RNA polymerase I, II and III 16.5 kDa subunit"); DNA-directed RNA polymerase | chr1:20258877-20260002 FORWARD	141	271	693	7	146	1e-53	206	0
CL1151Contig1	AT3G45140.1	| Symbols: ATLOX2, LOX2 | LOX2 (LIPOXYGENASE 2) | chr3:16536422-16540218 FORWARD	294	21	899	271	559	9e-91	330	2
CL1152Contig1	AT3G12120.1	| Symbols: FAD2 | FAD2 (FATTY ACID DESATURASE 2); delta12-fatty acid dehydrogenase | chr3:3860598-3861749 REVERSE	282	80	922	1	281	2e-92	335	1
CL1152Contig2	AT3G12120.1	| Symbols: FAD2 | FAD2 (FATTY ACID DESATURASE 2); delta12-fatty acid dehydrogenase | chr3:3860598-3861749 REVERSE	225	2	676	159	382	8e-79	290	1
CL1154Contig1	AT1G72030.1	| Symbols: | GCN5-related N-acetyltransferase (GNAT) family protein | chr1:27114549-27115487 FORWARD	191	367	933	64	254	2e-60	229	0
CL1155Contig1	AT3G02720.1	| Symbols: | DJ-1 family protein / protease-related | chr3:586343-588095 FORWARD	389	41	1207	1	386	1e-170	593	1
CL1156Contig1	AT2G43090.1	| Symbols: | aconitase C-terminal domain-containing protein | chr2:17926034-17926789 FORWARD	179	320	850	70	248	1e-75	280	1
CL1158Contig1	AT2G44050.1	| Symbols: COS1 | COS1 (COI1 SUPPRESSOR1); 6,7-dimethyl-8-ribityllumazine synthase | chr2:18231380-18232993 FORWARD	181	165	707	48	227	2e-76	282	2
CL1159Contig1	AT4G26410.1	| Symbols: | similar to unknown protein [Arabidopsis thaliana] (TAIR:AT2G45060.1); similar to conserved hypothetical protein [Medicago truncatula] (GB:ABE90926.1) | chr4:13346769-13348800 FORWARD	214	133	774	50	263	1e-53	207	0
CL115Contig1	AT5G54600.1	| Symbols: | 50S ribosomal protein L24, chloroplast (CL24) | chr5:22200272-22201629 FORWARD	159	172	648	39	196	2e-62	235	0
CL1160Contig1	AT5G41700.2	| Symbols: UBC8, ATUBC8 | UBC8 (UBIQUITIN CONJUGATING ENZYME 8); ubiquitin-protein ligase | chr5:16693300-16694451 FORWARD	148	105	548	1	148	1e-78	289	2
CL1161Contig1	AT1G76560.1	| Symbols: CP12-3 | CP12-3 | chr1:28733179-28733583 FORWARD	85	255	506	50	134	2e-30	129	2
CL1162Contig1	AT1G19910.1	| Symbols: AVA-2PE, ATVHA-C2, AVA-P2 | AVA-P2 (vacuolar-H+-pumping ATPase 16 kDa proteolipid subunit 2); ATPase | chr1:6913308-6914313 FORWARD	165	70	564	1	165	8e-58	220	0
CL1164Contig1	AT2G43850.1	| Symbols: | ankyrin protein kinase, putative (APK1) | chr2:18166594-18169061 REVERSE	473	323	1720	7	479	0	729	1
CL1165Contig1	AT1G64160.1	| Symbols: | disease resistance-responsive family protein / dirigent family protein | chr1:23817726-23818274 FORWARD	170	103	609	20	182	3e-45	178	0
CL1167Contig1	AT3G52880.1	| Symbols: ATMDAR1 | ATMDAR1 (MONODEHYDROASCORBATE REDUCTASE 1); monodehydroascorbate reductase (NADH) | chr3:19612455-19615344 REVERSE	265	67	861	1	265	1e-125	443	0
CL1168Contig1	AT1G78140.1	| Symbols: | methyltransferase-related | chr1:29406830-29408771 REVERSE	228	163	825	44	270	8e-71	263	0
CL1169Contig1	AT3G15710.1	| Symbols: | signal peptidase, putative | chr3:5323571-5324792 REVERSE	182	60	605	1	180	9e-69	256	2
CL116Contig1	AT1G15980.1	| Symbols: | similar to Os08g0276100 [Oryza sativa (japonica cultivar-group)] (GB:NP_001061432.1); similar to COG0859: ADP-heptose:LPS heptosyltransferase [Nostoc punctiforme PCC 73102] (GB:ZP_00111141.1); contains domain UDP-Glycosyltransferase/glycogen phosphorylase (SSF53756) | chr1:5489308-5491193 FORWARD	461	64	1443	7	460	1e-176	616	0
CL116Contig2	AT1G15980.1	| Symbols: | similar to Os08g0276100 [Oryza sativa (japonica cultivar-group)] (GB:NP_001061432.1); similar to COG0859: ADP-heptose:LPS heptosyltransferase [Nostoc punctiforme PCC 73102] (GB:ZP_00111141.1); contains domain UDP-Glycosyltransferase/glycogen phosphorylase (SSF53756) | chr1:5489308-5491193 FORWARD	251	47	796	8	251	1e-88	322	1
CL1171Contig1	AT5G53850.2	| Symbols: | haloacid dehalogenase-like hydrolase family protein | chr5:21878381-21882043 REVERSE	356	59	1126	13	356	1e-138	488	1
CL1172Contig1	AT1G76450.1	| Symbols: | oxygen-evolving complex-related | chr1:28689512-28691003 FORWARD	193	216	794	55	247	1e-70	263	2
CL1173Contig1	AT1G51630.1	| Symbols: | similar to unknown protein [Arabidopsis thaliana] (TAIR:AT3G21190.1); similar to Os09g0498800 [Oryza sativa (japonica cultivar-group)] (GB:NP_001063569.1); similar to unknown [Flaveria brownii] (GB:AAW56451.1); contains InterPro domain Protein of unknown function DUF246, plant; (InterPro:IPR004348) | chr1:19145809-19147750 REVERSE	425	291	1544	3	423	1e-143	505	2
CL1175Contig1	AT4G20110.1	| Symbols: | vacuolar sorting receptor, putative | chr4:10875577-10878555 FORWARD	158	19	492	466	622	2e-53	206	0
CL1176Contig1	AT5G18520.1	| Symbols: | similar to unknown protein [Arabidopsis thaliana] (TAIR:AT3G09570.1); similar to Os01g0836800 [Oryza sativa (japonica cultivar-group)] (GB:NP_001044733.1); similar to Os05g0462500 [Oryza sativa (japonica cultivar-group)] (GB:NP_001055767.1); similar to unknown [Sorghum bicolor] (GB:AAQ06259.1); contains InterPro domain Lung seven transmembrane receptor; (InterPro:IPR009637) | chr5:61…	410	151	1374	12	421	1e-176	615	0
CL1177Contig1	AT2G23070.1	| Symbols: | casein kinase II alpha chain, putative | chr2:9831242-9833951 REVERSE	208	217	831	46	253	3e-70	261	0
CL1178Contig1	AT2G35760.1	| Symbols: | integral membrane family protein | chr2:15039138-15040173 FORWARD	203	103	711	1	201	8e-64	240	0
CL1179Contig1	AT5G27290.1	| Symbols: | similar to unknown protein [Arabidopsis thaliana] (TAIR:AT1G54680.1); similar to stress regulated protein [Lycopersicon esculentum] (GB:AAW65813.1) | chr5:9618593-9620476 REVERSE	188	394	957	35	220	1e-61	233	0
CL117Contig1	AT4G18730.1	| Symbols: RPL16B | RPL16B (ribosomal protein L16B); structural constituent of ribosome | chr4:10302249-10303217 FORWARD	180	42	581	1	180	4e-83	304	2
CL1180Contig1	AT2G17570.1	| Symbols: | undecaprenyl pyrophosphate synthetase family protein / UPP synthetase family protein | chr2:7652168-7653055 FORWARD	282	211	1029	13	294	1e-84	310	0
CL1181Contig1	AT3G56190.1	| Symbols: ASNAP, ALPHA-SNAP2 | ALPHA-SNAP2 (ALPHA-SOLUBLE NSF ATTACHMENT PROTEIN); soluble NSF attachment protein | chr3:20857098-20859335 REVERSE	289	175	1041	1	289	1e-106	382	0
CL1182Contig1	AT5G65910.1	| Symbols: | BSD domain-containing protein | chr5:26378818-26380567 REVERSE	477	160	1539	1	432	4e-86	315	0
CL1183Contig1	AT5G51700.1	| Symbols: ATRAR1, RPR2, RAR1, PBS2 | PBS2 (PPHB SUSCEPTIBLE 2) | chr5:21018599-21020302 REVERSE	190	165	731	16	201	6e-69	257	2
CL1185Contig1	AT2G21530.1	| Symbols: | forkhead-associated domain-containing protein / FHA domain-containing protein | chr2:9226452-9227544 FORWARD	206	44	631	6	209	4e-44	175	1
CL1185Contig2	AT2G21530.1	| Symbols: | forkhead-associated domain-containing protein / FHA domain-containing protein | chr2:9226452-9227544 FORWARD	112	33	368	98	209	3e-34	138	2
CL1186Contig1	AT3G62770.2	| Symbols: AtATG18a | AtATG18a (Arabidopsis thaliana homolog of yeast autophagy 18 (ATG18) a) | chr3:23229834-23232085 REVERSE	442	132	1418	16	428	1e-138	488	2
CL1187Contig1	AT1G58440.1	| Symbols: XF1 | XF1; oxidoreductase | chr1:21717759-21720911 REVERSE	269	311	1117	78	346	1e-136	447	1
CL1188Contig1	AT1G10150.1	| Symbols: ATPP2-A10 | ATPP2-A10 (Phloem protein 2-A10) | chr1:3326162-3327406 FORWARD	400	286	1416	4	400	6e-93	338	0
CL1189Contig1	AT1G68090.1	| Symbols: ANNAT5 | ANNAT5 (ANN5, ANNEXIN ARABIDOPSIS 5); calcium ion binding / calcium-dependent phospholipid binding | chr1:25523105-25524437 REVERSE	276	65	889	40	315	3e-74	275	1
CL1189Contig2	AT1G68090.1	| Symbols: ANNAT5 | ANNAT5 (ANN5, ANNEXIN ARABIDOPSIS 5); calcium ion binding / calcium-dependent phospholipid binding | chr1:25523105-25524437 REVERSE	236	93	797	1	236	4e-58	221	2
CL1190Contig1	AT5G48300.1	| Symbols: APS1, ADG1 | ADG1 (ADP GLUCOSE PYROPHOSPHORYLASE SMALL SUBUNIT 1); glucose-1-phosphate adenylyltransferase | chr5:19587552-19589783 FORWARD	389	202	1362	44	432	0	708	0
CL1191Contig1	AT2G37250.1	| Symbols: ADK, ATPADK1 | ADK/ATPADK1 (ADENOSINE KINASE); nucleotide kinase | chr2:15649070-15650397 FORWARD	200	267	866	50	249	3e-91	331	2
CL1192Contig1	AT5G02500.1	| Symbols: HSP70-1, AT-HSC70-1, HSC70, HSC70-1 | HSC70-1 (heat shock cognate 70 kDa protein 1); ATP binding | chr5:554053-556332 REVERSE	421	16	1278	155	575	0	749	0
CL1192Contig2	AT5G02500.1	| Symbols: HSP70-1, AT-HSC70-1, HSC70, HSC70-1 | HSC70-1 (heat shock cognate 70 kDa protein 1); ATP binding | chr5:554053-556332 REVERSE	179	26	562	440	618	1e-90	329	1
CL1194Contig1	AT5G35360.1	| Symbols: CAC2 | CAC2 (acetyl co-enzyme A carboxylase biotin carboxylase subunit) | chr5:13601530-13605498 FORWARD	309	169	1077	1	307	1e-137	484	0
CL1195Contig1	AT2G31560.1	| Symbols: | similar to unknown protein [Arabidopsis thaliana] (TAIR:AT1G05870.2); similar to hypothetical protein [Oryza sativa (japonica cultivar-group)] (GB:BAB86085.1); similar to Os11g0282300 [Oryza sativa (japonica cultivar-group)] (GB:NP_001067693.1); similar to Os12g0230600 [Oryza sativa (japonica cultivar-group)] (GB:NP_001066444.1); contains InterPro domain Protein of unknown function D…	147	127	555	59	202	4e-46	181	0
CL1196Contig1	AT1G63980.2	| Symbols: | nucleic acid binding | chr1:23744309-23746717 FORWARD	390	79	1167	10	386	9e-78	287	0
CL1197Contig1	AT5G55070.1	| Symbols: | 2-oxoacid dehydrogenase family protein | chr5:22364863-22367635 FORWARD	108	364	681	78	185	6e-38	151	0
CL1197Contig2	AT4G26910.2	| Symbols: | 2-oxoacid dehydrogenase family protein | chr4:13520133-13522895 REVERSE	361	44	1120	100	456	1e-145	510	1
CL1198Contig1	AT1G63120.1	| Symbols: ATRBL2 | ATRBL2 (ARABIDOPSIS THALIANA RHOMBOID-LIKE 2); serine-type endopeptidase | chr1:23412719-23414390 REVERSE	228	197	871	28	251	3e-80	295	1
CL119Contig1	AT1G49670.1	| Symbols: | ARP protein (REF) | chr1:18385259-18389689 REVERSE	507	53	1573	4	505	0	719	1
CL119Contig2	AT1G49670.1	| Symbols: | ARP protein (REF) | chr1:18385259-18389689 REVERSE	186	2	559	445	629	5e-75	277	1
CL11Contig1	AT5G14910.1	| Symbols: | heavy-metal-associated domain-containing protein | chr5:4823818-4825199 FORWARD	95	330	614	80	174	4e-34	141	2
CL1200Contig1	AT3G26070.1	| Symbols: | plastid-lipid associated protein PAP / fibrillin family protein | chr3:9528141-9529436 FORWARD	187	179	730	56	242	2e-65	246	1
CL1201Contig1	AT3G10970.1	| Symbols: | haloacid dehalogenase-like hydrolase family protein | chr3:3433281-3436082 REVERSE	319	170	1123	47	365	1e-140	494	1
CL1203Contig1	AT3G19820.1	| Symbols: DIM, EVE1, DW1, DIM1, CBB1, DWF1 | DWF1 (DIMINUTO 1); catalytic | chr3:6879841-6881622 REVERSE	220	166	825	1	220	8e-90	327	0
CL1204Contig1	AT2G37220.1	| Symbols: | 29 kDa ribonucleoprotein, chloroplast, putative / RNA-binding protein cp29, putative | chr2:15642059-15643410 REVERSE	236	234	917	54	289	8e-70	261	2
CL1205Contig1	AT5G08530.1	| Symbols: | NADH-ubiquinone oxidoreductase 51 kDa subunit, mitochondrial, putative | chr5:2759849-2761727 REVERSE	264	127	900	1	264	7e-94	340	0
CL1206Contig1	AT3G17410.1	| Symbols: | serine/threonine protein kinase, putative | chr3:5956607-5958888 FORWARD	166	817	1311	197	360	1e-153	284	2
CL1208Contig1	AT3G24503.1	| Symbols: ALDH1A, REF1, ALDH2C4 | ALDH2C4 (REDUCED EPIDERMAL FLUORESCENCE1); 3-chloroallyl aldehyde dehydrogenase/ aldehyde dehydrogenase (NAD) | chr3:8919739-8923036 REVERSE	237	100	807	19	255	4e-87	318	0
CL1209Contig1	AT4G02500.1	| Symbols: ATXT2 | ATXT2; UDP-xylosyltransferase/ transferase/ transferase, transferring glycosyl groups | chr4:1101638-1103345 FORWARD	266	23	820	194	459	1e-146	516	1
CL120Contig1	AT3G06980.1	| Symbols: | DEAD/DEAH box helicase, putative | chr3:2201537-2204668 FORWARD	340	841	1845	370	709	1e-130	462	0
CL1210Contig1	AT5G09300.1	| Symbols: | 2-oxoisovalerate dehydrogenase, putative / 3-methyl-2-oxobutanoate dehydrogenase, putative / branched-chain alpha-keto acid dehydrogenase E1 alpha subunit, putative | chr5:2884283-2886798 REVERSE	230	20	709	243	472	1e-94	343	1
CL1211Contig1	AT5G59140.1	| Symbols: | SKP1 family protein | chr5:23891922-23892857 REVERSE	94	31	312	3	96	4e-40	160	0
CL1212Contig1	AT5G24090.1	| Symbols: | acidic endochitinase (CHIB1) | chr5:8143808-8145156 REVERSE	280	61	882	23	302	2e-97	352	0
CL1213Contig1	AT5G51160.1	| Symbols: | ankyrin repeat family protein | chr5:20809506-20810907 FORWARD	298	267	1076	50	346	4e-32	136	2
CL1215Contig1	AT2G39970.1	| Symbols: | peroxisomal membrane protein (PMP36) | chr2:16691104-16693470 REVERSE	245	97	831	22	246	2e-68	255	0
CL1216Contig1	AT1G11840.1	| Symbols: ATGLX1 | ATGLX1 (GLYOXALASE I HOMOLOG); lactoylglutathione lyase | chr1:3996044-3997517 FORWARD	281	38	880	2	282	1e-128	455	1
CL1217Contig1	AT1G51550.1	| Symbols: | F-box family protein | chr1:19121314-19122959 REVERSE	212	226	834	64	270	1e-57	220	0
CL1218Contig1	AT1G58030.1	| Symbols: CAT2 | CAT2 (CATIONIC AMINO ACID TRANSPORTER 2); amino acid transporter | chr1:21467850-21471806 REVERSE	309	369	1292	1	305	1e-119	426	2
CL1219Contig1	AT5G24400.1	| Symbols: EMB2024 | EMB2024 (EMBRYO DEFECTIVE 2024); catalytic | chr5:8330535-8331787 REVERSE	222	27	692	106	325	4e-82	301	2
CL121Contig1	AT5G23120.1	| Symbols: HCF136 | HCF136 (High chlorophyll fluorescence 136) | chr5:7778157-7780466 FORWARD	370	207	1313	42	403	1e-163	572	2
CL1220Contig1	AT5G60160.1	| Symbols: | aspartyl aminopeptidase, putative | chr5:24241113-24244009 REVERSE	474	68	1480	5	473	0	749	1
CL1221Contig1	AT1G63900.1	| Symbols: | zinc finger (C3HC4-type RING finger) family protein | chr1:23720719-23722749 FORWARD	310	276	1205	1	310	1e-124	395	2
CL1222Contig1	AT1G08450.1	| Symbols: CRT3 | CRT3 (CALRETICULIN 3); calcium ion binding | chr1:2668005-2671797 REVERSE	127	1	381	231	357	3e-60	229	0
CL1222Contig2	AT1G08450.1	| Symbols: CRT3 | CRT3 (CALRETICULIN 3); calcium ion binding | chr1:2668005-2671797 REVERSE	227	193	873	50	276	1e-126	409	0
CL1223Contig1	AT1G63610.1	| Symbols: | similar to unknown protein [Arabidopsis thaliana] (TAIR:AT2G14910.1); similar to Os02g0833400 [Oryza sativa (japonica cultivar-group)] (GB:NP_001048635.1); similar to expressed protein [Oryza sativa (japonica cultivar-group)] (GB:AAR87215.1) | chr1:23587338-23589262 REVERSE	181	342	878	76	256	1e-113	269	2
CL1224Contig1	AT5G25400.1	| Symbols: | phosphate translocator-related | chr5:8823286-8824335 FORWARD	261	121	903	1	261	1e-112	402	0
CL1225Contig1	AT5G15900.1	| Symbols: | similar to unknown protein [Arabidopsis thaliana] (TAIR:AT5G15890.1); similar to hypothetical protein [Cleome spinosa] (GB:ABD96865.1); contains InterPro domain Protein of unknown function DUF231, plant; (InterPro:IPR004253) | chr5:5189527-5192073 REVERSE	188	782	1345	226	412	1e-138	264	2
CL1226Contig1	AT5G03690.2	| Symbols: | fructose-bisphosphate aldolase, putative | chr5:963388-964981 REVERSE	359	47	1120	1	359	1e-175	612	1
CL1227Contig1	AT5G05610.1	| Symbols: | PHD finger family protein | chr5:1677332-1678943 REVERSE	217	198	845	1	217	5e-83	289	2
CL1228Contig1	AT3G20000.1	| Symbols: TOM40 | TOM40 (translocase of the outer mitochondrial membrane 40); voltage-gated ion-selective channel | chr3:6967691-6970253 FORWARD	197	267	854	21	217	6e-82	300	2
CL1229Contig1	AT5G22620.1	| Symbols: | phosphoglycerate/bisphosphoglycerate mutase family protein | chr5:7517734-7520226 REVERSE	195	287	871	44	238	1e-88	322	1
CL122Contig1	AT5G13780.1	| Symbols: | GCN5-related N-acetyltransferase, putative | chr5:4447613-4448606 REVERSE	182	83	628	1	177	7e-82	300	1
CL1230Contig1	AT3G56210.2	| Symbols: | binding | chr3:20864974-20866424 REVERSE	139	446	862	2	139	8e-41	164	1
CL1231Contig1	AT1G66330.1	| Symbols: | senescence-associated family protein | chr1:24733543-24735807 REVERSE	355	306	1370	62	400	1e-126	449	2
CL1232Contig1	AT3G14310.1	| Symbols: ATPME3 | ATPME3 (Arabidopsis thaliana pectin methylesterase 3) | chr3:4772221-4775102 REVERSE	251	230	982	342	592	1e-137	429	1
CL1233Contig1	AT4G34350.1	| Symbols: ISPH, CLB6 | CLB6 (CHLOROPLAST BIOGENESIS 6); 4-hydroxy-3-methylbut-2-en-1-yl diphosphate reductase | chr4:16428685-16431042 REVERSE	412	25	1260	55	466	0	701	0
CL1234Contig1	AT2G21250.1	| Symbols: | mannose 6-phosphate reductase (NADPH-dependent), putative | chr2:9110489-9112197 REVERSE	244	44	775	1	244	1e-122	434	1
CL1235Contig1	AT5G63680.1	| Symbols: | pyruvate kinase, putative | chr5:25507733-25509756 FORWARD	285	251	1102	1	285	1e-137	484	1
CL1236Contig1	AT2G36290.1	| Symbols: | hydrolase, alpha/beta fold family protein | chr2:15215946-15217847 REVERSE	230	154	843	16	245	5e-92	334	0
CL1237Contig1	AT4G28250.1	| Symbols: EXPB3, ATHEXP BETA 1.6, ATEXPB3 | ATEXPB3 (ARABIDOPSIS THALIANA EXPANSIN B3) | chr4:14000452-14001951 REVERSE	235	275	979	30	262	1e-100	361	1
CL1238Contig1	AT3G53110.1	| Symbols: LOS4 | LOS4 (Low expression of osmotically responsive genes 1); ATP-dependent helicase | chr3:19698946-19701401 FORWARD	185	191	742	48	232	5e-71	264	1
CL123Contig1	AT2G45740.2	| Symbols: PEX11D | peroxisomal biogenesis factor 11 family protein / PEX11 family protein | chr2:18846939-18848176 FORWARD	234	165	866	3	236	1e-106	381	2
CL1240Contig1	AT4G19100.1	| Symbols: | similar to unknown protein [Arabidopsis thaliana] (TAIR:AT5G52780.1); similar to hypothetical protein [Oryza sativa (japonica cultivar-group)] (GB:BAD61615.1) | chr4:10453464-10454370 FORWARD	105	335	649	110	214	7e-40	160	1
CL1241Contig1	AT1G08110.3	| Symbols: | calmodulin binding / lactoylglutathione lyase | chr1:2535699-2537627 FORWARD	175	256	777	12	185	2e-77	286	0
CL1242Contig1	AT3G22630.1	| Symbols: PRCGB, PBD1 | PBD1 (PROTEASOME SUBUNIT PRGB); peptidase | chr3:8009716-8010781 REVERSE	198	81	674	1	198	1e-89	326	2
CL1243Contig1	AT5G13800.2	| Symbols: | hydrolase, alpha/beta fold family protein | chr5:4452066-4454144 REVERSE	185	419	967	54	238	2e-47	186	1
CL1244Contig1	AT2G02760.1	| Symbols: UBC2, ATUBC2 | ATUBC2 (UBIQUITING-CONJUGATING ENZYME 2); ubiquitin-protein ligase | chr2:774270-775148 FORWARD	152	215	670	1	152	1e-74	276	1
CL1245Contig1	AT1G73880.1	| Symbols: | UDP-glucoronosyl/UDP-glucosyl transferase family protein | chr1:27788804-27790225 FORWARD	465	83	1453	13	466	1e-131	464	1
CL1247Contig1	AT5G35620.1	| Symbols: EIF(ISO)4E, LSP, LSP1 | LSP1 (LOSS OF SUSCEPTIBILITY TO POTYVIRUSES); RNA binding / translation initiation factor | chr5:13842176-13843561 REVERSE	194	56	595	1	192	3e-68	254	1
CL1248Contig1	AT3G14130.1	| Symbols: | (S)-2-hydroxy-acid oxidase, peroxisomal, putative / glycolate oxidase, putative / short chain alpha-hydroxy acid oxidase, putative | chr3:4685851-4687859 REVERSE	218	141	794	2	219	4e-93	337	2
CL1249Contig1	AT1G26690.1	| Symbols: | emp24/gp25L/p24 family protein | chr1:9224286-9225669 REVERSE	193	141	719	22	214	3e-67	251	2
CL124Contig1	AT4G36010.1	| Symbols: | pathogenesis-related thaumatin family protein | chr4:17039475-17040979 REVERSE	241	60	749	11	250	7e-73	270	2
CL124Contig2	AT4G36010.1	| Symbols: | pathogenesis-related thaumatin family protein | chr4:17039475-17040979 REVERSE	241	51	740	11	250	2e-75	279	2
CL1251Contig1	AT4G19640.1	| Symbols: Ara-7, AtRABF2b, AtRab5B, ARA7 | ARA7; GTP binding | chr4:10687451-10689459 REVERSE	200	98	697	1	200	8e-88	320	1
CL1252Contig1	AT1G51730.1	| Symbols: | RWD domain-containing protein | chr1:19190480-19192306 REVERSE	250	90	836	1	247	4e-86	315	2
CL1253Contig1	AT3G12345.1	| Symbols: | similar to Os06g0484500 [Oryza sativa (japonica cultivar-group)] (GB:NP_001057659.1) | chr3:3930340-3930900 REVERSE	128	221	604	60	184	1e-33	140	1
CL1254Contig1	AT5G13200.1	| Symbols: | GRAM domain-containing protein / ABA-responsive protein-related | chr5:4207084-4208082 FORWARD	227	105	722	40	261	3e-63	238	2
CL1255Contig1	AT5G04800.3	| Symbols: | structural constituent of ribosome | chr5:1389218-1389643 FORWARD	117	86	436	1	117	1e-55	213	1
CL1256Contig1	AT4G03020.1	| Symbols: | transducin family protein / WD-40 repeat family protein | chr4:1331704-1334472 REVERSE	479	121	1545	1	479	0	711	0
CL1257Contig1	AT1G53210.1	| Symbols: | sodium/calcium exchanger family protein / calcium-binding EF hand family protein | chr1:19848458-19851201 FORWARD	223	192	860	66	288	6e-77	284	2
CL1258Contig1	AT1G27050.1	| Symbols: ATHB54 | ATHB54 (ARABIDOPSIS THALIANA HOMEOBOX PROTEIN 54); nucleic acid binding / transcription factor | chr1:9391880-9394395 FORWARD	208	22	615	297	495	2e-33	139	0
CL1259Contig1	AT5G60960.1	| Symbols: | pentatricopeptide (PPR) repeat-containing protein | chr5:24545649-24547214 REVERSE	244	72	803	3	240	1e-37	153	2
CL125Contig1	AT1G79610.1	| Symbols: | sodium proton exchanger, putative (NHX6) | chr1:29957982-29961963 REVERSE	419	116	1369	4	421	0	680	1
CL125Contig2	AT1G79610.1	| Symbols: | sodium proton exchanger, putative (NHX6) | chr1:29957982-29961963 REVERSE	236	125	826	267	502	8e-84	307	1
CL1260Contig1	AT5G20140.1	| Symbols: | SOUL heme-binding family protein | chr5:6799049-6800894 REVERSE	216	217	852	38	253	2e-92	335	0
CL1261Contig1	AT3G53230.1	| Symbols: | cell division cycle protein 48, putative / CDC48, putative | chr3:19734394-19737467 FORWARD	331	8	1000	449	779	1e-173	603	1
CL1262Contig1	AT3G48280.1	| Symbols: CYP71A25 | CYP71A25 (cytochrome P450, family 71, subfamily A, polypeptide 25); oxygen binding | chr3:17890579-17892149 FORWARD	231	142	831	40	265	6e-42	167	0
CL1263Contig1	AT4G19420.1	| Symbols: | pectinacetylesterase family protein | chr4:10587515-10589818 REVERSE	384	120	1271	7	389	1e-149	525	2
CL1264Contig1	AT2G17030.1	| Symbols: | F-box family protein | chr2:7406190-7407732 FORWARD	270	14	781	1	260	9e-59	223	1
CL1265Contig1	AT1G47710.1	| Symbols: | serpin, putative / serine protease inhibitor, putative | chr1:17560711-17562501 FORWARD	284	23	874	5	288	7e-94	340	1
CL1266Contig1	AT1G50940.1	| Symbols: ETFALPHA | ETFALPHA (ELECTRON TRANSFER FLAVOPROTEIN ALPHA); FAD binding / electron carrier | chr1:18881706-18883607 REVERSE	266	44	820	6	270	1e-80	296	1
CL1267Contig1	AT2G40610.1	| Symbols: EXP8, ATEXP8, ATHEXP ALPHA 1.11, ATEXPA8 | ATEXPA8 (ARABIDOPSIS THALIANA EXPANSIN A8) | chr2:16956199-16957550 REVERSE	231	48	728	12	242	1e-103	373	2
CL1269Contig1	AT5G58110.1	| Symbols: | similar to Os02g0139100 [Oryza sativa (japonica cultivar-group)] (GB:NP_001045842.1); similar to unnamed protein product [Ostreococcus tauri] (GB:CAL55062.1); similar to Os06g0703800 [Oryza sativa (japonica cultivar-group)] (GB:NP_001058502.1); contains domain FAMILY NOT NAMED (PTHR13009) | chr5:23532501-23533705 FORWARD	180	148	681	2	181	1e-60	229	0
CL126Contig1	AT1G59700.1	| Symbols: ATGSTU16 | ATGSTU16 (Arabidopsis thaliana Glutathione S-transferase (class tau) 16); glutathione transferase | chr1:21940124-21941428 FORWARD	233	42	734	1	232	2e-49	192	2
CL1270Contig1	AT5G57490.1	| Symbols: | porin, putative | chr5:23301121-23302561 REVERSE	255	141	902	1	253	2e-74	275	2
CL1271Contig1	AT4G17050.1	| Symbols: | transcription factor | chr4:9589681-9592432 FORWARD	261	147	929	5	265	1e-109	390	2
CL1272Contig1	AT4G11680.1	| Symbols: | zinc finger (C3HC4-type RING finger) family protein | chr4:7053731-7055510 REVERSE	178	409	942	83	246	3e-52	202	0
CL1273Contig1	AT3G08010.1	| Symbols: ATAB2 | ATAB2; RNA binding | chr3:2556052-2557432 FORWARD	284	48	875	1	274	9e-92	333	2
CL1274Contig1	AT2G32720.1	| Symbols: B5 #4 | B5 #4 (cytochrome b5 family protein #4); heme binding / transition metal ion binding | chr2:13884090-13885524 REVERSE	128	199	582	6	133	2e-55	212	0
CL1275Contig1	AT5G12020.1	| Symbols: HSP17.6II | 17.6 kDa class II heat shock protein (HSP17.6-CII) | chr5:3882410-3882877 REVERSE	153	109	567	7	155	1e-38	156	0
CL1276Contig1	AT2G45790.1	| Symbols: ATPMM | eukaryotic phosphomannomutase family protein | chr2:18862950-18864827 FORWARD	214	147	788	1	214	1e-100	354	2
CL1277Contig1	AT4G14890.1	| Symbols: | ferredoxin family protein | chr4:8520882-8521346 FORWARD	103	210	518	52	154	2e-45	178	2
CL1278Contig1	AT1G09010.1	| Symbols: | glycoside hydrolase family 2 protein | chr1:2895262-2899290 REVERSE	551	17	1660	399	920	0	733	1
CL1279Contig1	AT4G27450.1	| Symbols: | similar to unknown protein [Arabidopsis thaliana] (TAIR:AT3G15450.1); similar to unknown [Glycine max] (GB:AAG00940.1); contains domain no description (G3D.3.60.20.10); contains domain N-terminal nucleophile aminohydrolases (Ntn hydrolases) (SSF56235) | chr4:13727671-13728689 REVERSE	249	126	869	1	249	1e-118	421	2
CL127Contig1	AT4G17390.1	| Symbols: | 60S ribosomal protein L15 (RPL15B) | chr4:9714419-9715557 REVERSE	197	6	596	1	197	5e-90	327	2
CL127Contig2	AT4G17390.1	| Symbols: | 60S ribosomal protein L15 (RPL15B) | chr4:9714419-9715557 REVERSE	197	44	634	1	197	6e-90	327	1
CL1281Contig1	AT2G39960.1	| Symbols: | microsomal signal peptidase 25 kDa subunit, putative (SPC25) | chr2:16688744-16690569 REVERSE	183	97	645	11	192	2e-67	252	0
CL1282Contig1	AT1G09340.1	| Symbols: | catalytic/ coenzyme binding | chr1:3015475-3018037 FORWARD	354	126	1187	24	377	1e-176	615	2
CL1283Contig1	AT1G20260.2	| Symbols: | (VACUOLAR ATP SYNTHASE SUBUNIT B3); ATP binding / hydrogen ion transporting ATP synthase, rotational mechanism / hydrogen ion transporting ATPase, rotational mechanism / hydrogen-exporting ATPase, phosphorylative mechanism | chr1:7016962-7020280 FORWARD	252	289	1044	3	254	1e-133	470	0
CL1284Contig1	AT4G14210.1	| Symbols: PDS, PDE226, PDS3 | PDS3 (PHYTOENE DESATURASE) | chr4:8190421-8194764 REVERSE	455	12	1373	109	563	0	835	2
CL1285Contig1	AT1G63970.1	| Symbols: MECPS, ISPF | ISPF (Homolog of E. coli ispF (isoprenoids F)); 2-C-methyl-D-erythritol 2,4-cyclodiphosphate synthase | chr1:23742586-23743999 REVERSE	234	65	760	1	231	1e-89	326	1
CL1286Contig1	AT5G48545.1	| Symbols: | histidine triad family protein / HIT family protein | chr5:19693454-19695171 FORWARD	186	234	788	2	185	2e-59	226	2
CL1287Contig1	AT2G40490.1	| Symbols: HEME2 | HEME2; uroporphyrinogen decarboxylase | chr2:16920039-16922066 FORWARD	271	363	1175	124	394	1e-165	464	2
CL1288Contig1	AT1G12900.1	| Symbols: GAPA-2 | GAPA-2; glyceraldehyde-3-phosphate dehydrogenase | chr1:4392632-4394281 REVERSE	387	74	1231	14	399	1e-168	589	1
CL1289Contig1	AT2G29650.2	| Symbols: | inorganic phosphate transporter, putative | chr2:12681336-12683080 REVERSE	155	363	815	74	226	7e-69	257	2
CL128Contig1	AT3G61710.1	| Symbols: | autophagy protein Apg6 family | chr3:22850452-22853228 REVERSE	258	153	917	6	253	3e-77	285	2
CL1290Contig1	AT1G14270.1	| Symbols: | CAAX amino terminal protease family protein | chr1:4875094-4877190 REVERSE	191	240	800	70	260	9e-61	230	2
CL1291Contig1	AT2G18410.1	| Symbols: | similar to Os03g0201700 [Oryza sativa (japonica cultivar-group)] (GB:NP_001049299.1); similar to Unknown (protein for MGC:158278) [Danio rerio] (GB:AAI28833.1) | chr2:7997850-7999670 FORWARD	266	72	869	1	260	1e-66	249	2
CL1292Contig1	AT2G45990.1	| Symbols: | similar to conserved hypothetical protein [Medicago truncatula] (GB:ABE80178.1); contains domain no description (G3D.3.40.50.1000); contains domain HAD-like (SSF56784) | chr2:18926475-18928116 FORWARD	252	77	832	1	252	1e-115	412	1
CL1293Contig1	AT5G60600.1	| Symbols: ISPG, CSB3, CLB4, GcpE | GcpE (CHLOROPLAST BIOGENESIS 4); 4-hydroxy-3-methylbut-2-en-1-yl diphosphate synthase | chr5:24376673-24380500 FORWARD	503	18	1526	55	557	0	862	2
CL1293Contig2	AT5G60600.1	| Symbols: ISPG, CSB3, CLB4, GcpE | GcpE (CHLOROPLAST BIOGENESIS 4); 4-hydroxy-3-methylbut-2-en-1-yl diphosphate synthase | chr5:24376673-24380500 FORWARD	211	128	760	17	227	9e-80	293	1
CL1294Contig1	AT3G02570.1	| Symbols: MEE31 | MEE31 (maternal effect embryo arrest 31); mannose-6-phosphate isomerase | chr3:543470-545485 REVERSE	217	204	854	20	235	1e-63	239	2
CL1294Contig2	AT3G02570.1	| Symbols: MEE31 | MEE31 (maternal effect embryo arrest 31); mannose-6-phosphate isomerase | chr3:543470-545485 REVERSE	220	78	737	210	429	7e-73	270	2
CL1295Contig1	AT3G26510.4	| Symbols: | octicosapeptide/Phox/Bem1p (PB1) domain-containing protein | chr3:9713123-9713825 REVERSE	257	56	784	8	196	2e-34	142	1
CL1296Contig1	AT5G60670.1	| Symbols: | 60S ribosomal protein L12 (RPL12C) | chr5:24398292-24398792 REVERSE	166	83	580	1	166	2e-82	302	1
CL1297Contig1	AT5G15270.2	| Symbols: | KH domain-containing protein | chr5:4958741-4960950 FORWARD	498	166	1656	5	496	1e-159	559	0
CL1298Contig1	AT1G35670.1	| Symbols: CPK11, ATCDPK2 | ATCDPK2 (CALCIUM-DEPENDENT PROTEIN KINASE 2); calcium- and calmodulin-dependent protein kinase/ kinase | chr1:13206668-13209270 FORWARD	229	474	1160	12	240	1e-106	381	2
CL12Contig1	AT1G79260.1	| Symbols: | Identical to Uncharacterized protein At1g79260 [Arabidopsis Thaliana] (GB:O64527); similar to hypothetical protein MBP_91N22.4 [Musa balbisiana] (GB:ABF70108.1); contains domain FAMILY NOT NAMED (PTHR15854); contains domain gb def: YUP8H12R.14 protein (At1g79260/YUP8H12R_40) (PTHR15854:SF5) | chr1:29818175-29818959 FORWARD	151	90	542	17	166	1e-57	219	2
CL1300Contig1	AT1G51060.1	| Symbols: | histone H2A, putative | chr1:18930616-18931111 FORWARD	133	84	482	1	132	1e-43	172	2
CL1301Contig1	AT1G63110.3	| Symbols: | cell division cycle protein-related | chr1:23408810-23411422 FORWARD	361	321	1403	43	400	1e-126	435	2
CL1304Contig1	AT1G68010.1	| Symbols: HPR | HPR (Hydroxypyruvate reductase); NAD binding / cofactor binding / oxidoreductase, acting on the CH-OH group of donors, NAD or NADP as acceptor | chr1:25497081-25499383 FORWARD	385	65	1219	2	386	0	657	1
CL1306Contig1	AT5G49730.1	| Symbols: ATFRO6, FRO6 | ATFRO6/FRO6 (FERRIC REDUCTION OXIDASE 6); ferric-chelate reductase/ oxidoreductase | chr5:20218581-20221681 REVERSE	293	16	873	444	736	3e-77	285	0
CL1306Contig2	AT5G49740.1	| Symbols: ATFRO7, FRO7 | ATFRO7/FRO7 (FERRIC REDUCTION OXIDASE 7); ferric-chelate reductase/ oxidoreductase | chr5:20222775-20225854 REVERSE	173	56	556	575	747	2e-49	192	1
CL1307Contig1	AT1G15370.1	| Symbols: | similar to Lon (GB:ABD28727.1); contains InterPro domain Longin-like; (InterPro:IPR011012) | chr1:5287130-5288370 FORWARD	146	334	771	1	146	3e-71	265	0
CL1308Contig1	AT3G14350.1	| Symbols: | leucine-rich repeat transmembrane protein kinase, putative | chr3:4783122-4787006 REVERSE	620	36	1862	5	620	1e-170	594	2
CL1309Contig1	AT1G52870.1	| Symbols: | peroxisomal membrane protein-related | chr1:19689524-19690978 FORWARD	251	101	847	15	253	4e-54	208	1
CL130Contig1	AT1G31340.1	| Symbols: NEDD8, ATRUB1, RUB1 | RUB1 (RELATED TO UBIQUITIN 1) | chr1:11218057-11219398 REVERSE	152	158	613	1	152	4e-65	244	1
CL1310Contig1	AT2G25910.1	| Symbols: | 3'-5' exonuclease domain-containing protein / K homology domain-containing protein / KH domain-containing protein | chr2:11056457-11059075 REVERSE	294	99	950	4	297	1e-121	432	2
CL1311Contig1	AT1G01720.1	| Symbols: ANAC002, ATAF1 | ATAF1 (Arabidopsis NAC domain containing protein 2); transcription factor | chr1:268471-269514 FORWARD	296	156	977	5	289	1e-89	327	2
CL1312Contig1	AT1G04690.1	| Symbols: KV-BETA1, KAB1 | KAB1 (POTASSIUM CHANNEL BETA SUBUNIT); potassium channel | chr1:1313661-1315419 FORWARD	179	15	548	150	328	2e-72	268	2
CL1312Contig2	AT1G04690.1	| Symbols: KV-BETA1, KAB1 | KAB1 (POTASSIUM CHANNEL BETA SUBUNIT); potassium channel | chr1:1313661-1315419 FORWARD	232	83	775	1	232	1e-122	426	1
CL1313Contig1	AT3G16920.1	| Symbols: | chitinase | chr3:5776669-5777892 REVERSE	255	330	1085	65	319	1e-114	409	2
CL1314Contig1	AT3G20790.1	| Symbols: | oxidoreductase family protein | chr3:7268808-7271105 FORWARD	223	101	769	5	227	8e-91	305	1
CL1316Contig1	AT5G42960.1	| Symbols: | similar to unknown protein [Arabidopsis thaliana] (TAIR:AT1G45170.1); similar to pore protein of 24 kD (OEP24) [Pisum sativum] (GB:CAA04468.1) | chr5:17252412-17253706 FORWARD	188	211	774	27	213	3e-70	262	0
CL1317Contig1	AT5G47860.1	| Symbols: | similar to unknown protein [Arabidopsis thaliana] (TAIR:AT3G43540.1); similar to H0502B11.12 [Oryza sativa (indica cultivar-group)] (GB:CAH66532.1); contains InterPro domain Protein of unknown function DUF1350; (InterPro:IPR010765) | chr5:19398882-19401536 FORWARD	220	245	904	40	259	5e-88	321	1
CL1318Contig1	AT4G37800.1	| Symbols: | xyloglucan:xyloglucosyl transferase, putative / xyloglucan endotransglycosylase, putative / endo-xyloglucan transferase, putative | chr4:17775697-17777366 REVERSE	211	136	762	27	237	3e-97	351	0
CL1319Contig1	AT4G25770.1	| Symbols: | similar to unknown protein [Arabidopsis thaliana] (TAIR:AT1G10040.1); similar to Os03g0726800 [Oryza sativa (japonica cultivar-group)] (GB:NP_001051137.1); similar to Protein of unknown function DUF676, hydrolase-like [Medicago truncatula] (GB:ABE83409.1); similar to Os08g0143700 [Oryza sativa (japonica cultivar-group)] (GB:NP_001060979.1); contains InterPro domain Esterase/lipase/th…	272	67	879	16	271	2e-71	266	0
CL131Contig1	AT1G09795.1	| Symbols: HISN1B, ATATP-PRT2 | ATATP-PRT2 (ATP PHOSPHORIBOSYL TRANSFERASE 2); ATP phosphoribosyltransferase | chr1:3173590-3176692 FORWARD	296	107	991	12	303	1e-101	364	1
CL1320Contig1	AT1G63770.2	| Symbols: | peptidase M1 family protein | chr1:23661828-23667906 REVERSE	437	1	1299	362	793	0	679	0
CL1321Contig1	AT3G59650.1	| Symbols: | mitochondrial ribosomal protein L51/S25/CI-B8 family protein | chr3:22044193-22044905 FORWARD	115	118	462	1	115	2e-50	195	0
CL1322Contig1	AT4G27450.1	| Symbols: | similar to unknown protein [Arabidopsis thaliana] (TAIR:AT3G15450.1); similar to unknown [Glycine max] (GB:AAG00940.1); contains domain no description (G3D.3.60.20.10); contains domain N-terminal nucleophile aminohydrolases (Ntn hydrolases) (SSF56235) | chr4:13727671-13728689 REVERSE	252	63	815	1	249	7e-79	290	2
CL1323Contig1	AT1G60010.1	| Symbols: | similar to unknown protein [Arabidopsis thaliana] (TAIR:AT1G10530.1); similar to T10O24.15, related [Lycopersicon esculentum] (GB:AAX95759.1) | chr1:22099325-22100099 REVERSE	168	32	490	1	166	2e-36	149	1
CL1324Contig1	AT3G26340.1	| Symbols: | 20S proteasome beta subunit E, putative | chr3:9651837-9653809 REVERSE	271	52	861	1	271	1e-132	469	0
CL1325Contig1	AT1G02780.1	| Symbols: EMB2386 | EMB2386 (EMBRYO DEFECTIVE 2386); structural constituent of ribosome | chr1:608120-609391 REVERSE	162	40	525	5	166	1e-73	273	0
CL1326Contig1	AT3G24500.1	| Symbols: MBF1C, ATMBF1C | ATMBF1C/MBF1C (MULTIPROTEIN BRIDGING FACTOR 1C); DNA binding / transcription coactivator/ transcription factor | chr3:8918762-8919208 FORWARD	148	66	500	1	148	7e-56	214	2
CL1327Contig1	AT5G07340.1	| Symbols: | calnexin, putative | chr5:2317301-2319459 FORWARD	90	2	265	379	468	5e-30	127	1
CL1327Contig2	AT5G61790.1	| Symbols: | calnexin 1 (CNX1) | chr5:24844620-24846868 REVERSE	244	20	745	221	464	2e-83	305	1
CL1328Contig1	AT5G12020.1	| Symbols: HSP17.6II | 17.6 kDa class II heat shock protein (HSP17.6-CII) | chr5:3882410-3882877 REVERSE	152	128	583	7	155	1e-39	160	1
CL1329Contig1	AT4G31180.1	| Symbols: | aspartyl-tRNA synthetase, putative / aspartate--tRNA ligase, putative | chr4:15156702-15159368 FORWARD	461	179	1525	61	521	1e-162	569	1
CL132Contig1	AT5G48300.1	| Symbols: APS1, ADG1 | ADG1 (ADP GLUCOSE PYROPHOSPHORYLASE SMALL SUBUNIT 1); glucose-1-phosphate adenylyltransferase | chr5:19587552-19589783 FORWARD	174	321	842	64	237	3e-90	328	2
CL132Contig2	AT5G48300.1	| Symbols: APS1, ADG1 | ADG1 (ADP GLUCOSE PYROPHOSPHORYLASE SMALL SUBUNIT 1); glucose-1-phosphate adenylyltransferase | chr5:19587552-19589783 FORWARD	317	19	969	204	520	1e-162	568	0
CL1330Contig1	AT4G36195.1	| Symbols: | serine carboxypeptidase S28 family protein | chr4:17127205-17129790 FORWARD	268	94	882	10	277	4e-99	357	0
CL1331Contig1	AT5G24460.1	| Symbols: | similar to Os06g0712200 [Oryza sativa (japonica cultivar-group)] (GB:NP_001058555.1); contains domain no description (G3D.3.90.79.10); contains domain Nudix (SSF55811) | chr5:8354818-8355720 FORWARD	258	211	921	47	300	9e-47	184	0
CL1333Contig1	AT4G17530.1	| Symbols: AtRab1C, AtRABD2c, RAB1C | RAB1C; GTP binding | chr4:9773734-9775437 REVERSE	202	153	758	1	201	1e-101	364	2
CL1334Contig1	AT5G16010.1	| Symbols: | 3-oxo-5-alpha-steroid 4-dehydrogenase family protein / steroid 5-alpha-reductase family protein | chr5:5227985-5229015 FORWARD	241	122	838	20	259	2e-73	272	1
CL1334Contig2	AT5G16010.1	| Symbols: | 3-oxo-5-alpha-steroid 4-dehydrogenase family protein / steroid 5-alpha-reductase family protein | chr5:5227985-5229015 FORWARD	250	97	843	20	268	1e-76	283	0
CL1337Contig1	AT1G14340.1	| Symbols: | RNA recognition motif (RRM)-containing protein | chr1:4897704-4898771 FORWARD	184	23	574	60	241	3e-47	185	1
CL1337Contig2	AT1G14340.1	| Symbols: | RNA recognition motif (RRM)-containing protein | chr1:4897704-4898771 FORWARD	235	138	842	9	241	2e-69	259	2
CL1338Contig1	AT5G64150.1	| Symbols: | methylase family protein | chr5:25686223-25687957 REVERSE	195	196	771	52	246	1e-71	226	0
CL133Contig1	AT5G50100.1	| Symbols: | similar to PBng143 [Vigna radiata] (GB:BAB82450.1); contains InterPro domain Thioredoxin-like fold; (InterPro:IPR012336); contains InterPro domain Putative thiol-disulphide oxidoreductase DCC; (InterPro:IPR007263) | chr5:20389142-20390398 FORWARD	202	174	773	20	214	1e-67	253	2
CL1340Contig1	AT1G16720.1	| Symbols: | oxidoreductase/ transcriptional repressor | chr1:5723154-5726241 FORWARD	390	337	1497	92	479	1e-158	555	0
CL1341Contig1	AT1G03150.1	| Symbols: | GCN5-related N-acetyltransferase (GNAT) family protein | chr1:756461-758441 FORWARD	174	33	554	1	174	5e-94	340	2
CL1342Contig1	AT1G17100.1	| Symbols: | SOUL heme-binding family protein | chr1:5844759-5845532 FORWARD	196	140	718	35	230	3e-67	251	1
CL1343Contig1	AT3G56340.1	| Symbols: | 40S ribosomal protein S26 (RPS26C) | chr3:20903288-20904322 REVERSE	107	70	390	1	107	4e-30	128	0
CL1344Contig1	AT1G61620.1	| Symbols: | protein binding / zinc ion binding | chr1:22741318-22742874 FORWARD	257	106	855	1	257	1e-107	383	0
CL1345Contig1	AT2G39970.1	| Symbols: | peroxisomal membrane protein (PMP36) | chr2:16691104-16693470 REVERSE	229	160	837	22	248	2e-82	302	0
CL1346Contig1	AT5G48870.1	| Symbols: SAD1 | SAD1 (SUPERSENSITIVE TO ABA AND DROUGHT 1) | chr5:19830633-19831588 FORWARD	85	138	392	1	85	6e-41	164	2
CL1347Contig1	AT1G23440.1	| Symbols: | pyrrolidone-carboxylate peptidase family protein | chr1:8321929-8324008 FORWARD	218	179	832	1	217	1e-74	276	1
CL1348Contig1	AT3G52150.1	| Symbols: | RNA recognition motif (RRM)-containing protein | chr3:19353052-19354068 FORWARD	242	113	796	16	253	3e-59	225	1
CL1349Contig1	AT3G54420.1	| Symbols: ATCHITIV, CHIV, ATEP3 | ATEP3 (Arabidopsis thaliana chitinase class IV); chitinase | chr3:20156913-20158012 FORWARD	273	5	820	5	273	5e-88	320	1
CL134Contig1	AT5G48760.1	| Symbols: | 60S ribosomal protein L13A (RPL13aD) | chr5:19788541-19789912 REVERSE	206	71	688	1	206	2e-98	355	1
CL1350Contig1	AT2G42610.1	| Symbols: | similar to unknown protein [Arabidopsis thaliana] (TAIR:AT1G07090.1); similar to Protein of unknown function DUF640 [Medicago truncatula] (GB:ABE92798.1); contains InterPro domain Protein of unknown function DUF640; (InterPro:IPR006936) | chr2:17755082-17755615 FORWARD	146	177	602	25	170	2e-66	248	2
CL1351Contig1	AT1G67700.1	| Symbols: | similar to At1g67700/F12A21_30 [Medicago truncatula] (GB:ABE84614.1); contains domain OLIGOPEPTIDASE (PTHR11804:SF2); contains domain PROTEASE M3 THIMET OLIGOPEPTIDASE-RELATED (PTHR11804) | chr1:25377958-25379379 FORWARD	235	40	741	1	230	1e-81	299	0
CL1352Contig1	AT3G14415.1	| Symbols: | (S)-2-hydroxy-acid oxidase, peroxisomal, putative / glycolate oxidase, putative / short chain alpha-hydroxy acid oxidase, putative | chr3:4818674-4820755 FORWARD	228	6	689	132	359	1e-114	407	2
CL1352Contig2	AT3G14420.1	| Symbols: | (S)-2-hydroxy-acid oxidase, peroxisomal, putative / glycolate oxidase, putative / short chain alpha-hydroxy acid oxidase, putative | chr3:4821811-4823906 FORWARD	364	36	1115	1	361	1e-160	560	2
CL1353Contig1	AT1G19600.1	| Symbols: | pfkB-type carbohydrate kinase family protein | chr1:6779076-6780889 FORWARD	220	120	779	9	223	4e-76	281	2
CL1354Contig1	AT5G20060.1	| Symbols: | phospholipase/carboxylesterase family protein | chr5:6776802-6779449 FORWARD	230	106	795	1	229	2e-94	342	0
CL1356Contig1	AT2G25605.1	| Symbols: | similar to unknown protein [Oryza sativa (japonica cultivar-group)] (GB:AAT69587.1); similar to Os05g0574700 [Oryza sativa (japonica cultivar-group)] (GB:NP_001056392.1) | chr2:10906619-10907953 FORWARD	181	124	663	20	200	3e-80	295	0
CL1357Contig1	AT2G17760.1	| Symbols: | aspartyl protease family protein | chr2:7720570-7723351 FORWARD	458	215	1582	28	480	1e-153	538	1
CL1359Contig1	AT3G07470.1	| Symbols: | similar to unknown protein [Arabidopsis thaliana] (TAIR:AT3G07460.1); similar to hypothetical protein [Nicotiana tabacum] (GB:CAI84656.1); contains InterPro domain Protein of unknown function DUF538; (InterPro:IPR007493) | chr3:2387297-2388349 REVERSE	123	184	549	23	145	3e-42	169	0
CL135Contig1	AT5G65260.1	| Symbols: | polyadenylate-binding protein family protein / PABP family protein | chr5:26097727-26100210 REVERSE	216	46	693	6	219	6e-86	313	0
CL1361Contig1	AT1G20980.1	| Symbols: FBR6, SPL1R2, ATSPL14, SPL14 | SPL14 (SQUAMOSA PROMOTER BINDING PROTEIN-LIKE 14); DNA binding / transcription factor | chr1:7325031-7328922 FORWARD	446	23	1294	597	1035	1e-112	402	1
CL1362Contig1	AT2G01220.2	| Symbols: | nucleotidyltransferase | chr2:123300-126212 FORWARD	374	43	1164	15	383	1e-145	504	0
CL1364Contig1	AT1G64950.1	| Symbols: CYP89A5 | CYP89A5 (cytochrome P450, family 87, subfamily A, polypeptide 5); oxygen binding | chr1:24131250-24132782 FORWARD	227	199	843	59	278	3e-50	195	0
CL1364Contig2	AT1G64940.1	| Symbols: CYP89A6 | CYP89A6 (cytochrome P450, family 87, subfamily A, polypeptide 6); oxygen binding | chr1:24127452-24128987 FORWARD	353	19	1062	147	475	1e-106	366	0
CL1365Contig1	AT5G42820.2	| Symbols: ATU2AF35B | ATU2AF35B; RNA binding | chr5:17187673-17188524 REVERSE	176	52	579	1	176	7e-84	306	0
CL1366Contig1	AT3G52300.1	| Symbols: ATPQ | ATP synthase D chain-related | chr3:19407667-19409097 FORWARD	168	70	573	1	168	1e-71	266	0
CL1368Contig1	AT5G49330.1	| Symbols: AtMYB111 | AtMYB111 (myb domain protein 111); DNA binding / transcription factor | chr5:20016373-20018519 REVERSE	115	83	427	1	115	4e-51	198	1
CL1369Contig1	AT1G77000.1	| Symbols: ATSKP2;2, SKP2B | ATSKP2;2 (ARABIDOPSIS HOMOLOG OF HOMOLOG OF HUMAN SKP2 2); ubiquitin-protein ligase | chr1:28945782-28947295 FORWARD	136	386	793	10	142	8e-52	195	1
CL1370Contig1	AT2G31810.1	| Symbols: | acetolactate synthase small subunit, putative | chr2:13531348-13535323 FORWARD	225	200	865	60	284	6e-74	274	1
CL1370Contig2	AT2G31810.1	| Symbols: | acetolactate synthase small subunit, putative | chr2:13531348-13535323 FORWARD	212	30	665	278	489	8e-92	333	2
CL1372Contig1	AT4G11010.1	| Symbols: NDPK3 | NDPK3 (NUCLEOSIDE DIPHOSPHATE KINASE 3); ATP binding / nucleoside diphosphate kinase | chr4:6732776-6734294 REVERSE	149	3	449	90	238	5e-76	280	2
CL1373Contig1	AT4G30310.1	| Symbols: | ribitol kinase, putative | chr4:14831919-14834804 FORWARD	477	68	1480	2	470	0	725	1
CL1374Contig1	AT5G23340.1	| Symbols: | protein binding | chr5:7856317-7857986 FORWARD	245	153	887	4	248	2e-99	358	2
CL1375Contig1	AT3G24590.1	| Symbols: | signal peptidase I family protein | chr3:8970701-8972027 FORWARD	224	186	857	61	282	5e-89	324	2
CL1377Contig1	AT1G71230.1	| Symbols: CSN5B, CSN5, AJH2 | AJH2 (COP9-signalosome 5B); protein binding | chr1:26856222-26857917 FORWARD	262	102	884	49	310	1e-127	451	2
CL1378Contig1	AT1G02130.1	| Symbols: AtRab1B, Ara-5, AtRABD2a, ARA5, ATRAB1B | ATRAB1B (Arabidopsis thaliana responsive to abscisic acid 1B); GTP binding | chr1:400350-401788 REVERSE	202	123	728	1	202	1e-100	361	2
CL1378Contig2	AT1G02130.1	| Symbols: AtRab1B, Ara-5, AtRABD2a, ARA5, ATRAB1B | ATRAB1B (Arabidopsis thaliana responsive to abscisic acid 1B); GTP binding | chr1:400350-401788 REVERSE	202	112	717	1	202	1e-102	369	0
CL1379Contig1	AT3G13740.1	| Symbols: | URF 4-related | chr3:4504317-4505944 FORWARD	220	96	755	10	226	8e-71	263	2
CL1380Contig1	AT5G67590.1	| Symbols: FRO1 | FRO1 (FROSTBITE1) | chr5:26975299-26976582 FORWARD	128	141	521	24	151	3e-55	211	2
CL1381Contig1	AT3G25120.1	| Symbols: | mitochondrial import inner membrane translocase subunit Tim17/Tim22/Tim23 family protein | chr3:9149792-9151075 REVERSE	136	192	599	51	177	2e-33	139	2
CL1382Contig1	AT2G36830.1	| Symbols: TIP1;1, GAMMA-TIP1, GAMMA-TIP | GAMMA-TIP (Tonoplast intrinsic protein (TIP) gamma); water channel | chr2:15452569-15453415 FORWARD	250	63	812	3	251	7e-81	297	2
CL1383Contig1	AT2G33450.1	| Symbols: | 50S ribosomal protein L28, chloroplast (CL28) | chr2:14180696-14181456 FORWARD	142	85	507	2	143	7e-45	177	0
CL1386Contig1	AT5G19760.1	| Symbols: | dicarboxylate/tricarboxylate carrier (DTC) | chr5:6679593-6681847 REVERSE	290	72	941	1	289	1e-139	491	2
CL1387Contig1	AT4G18100.1	| Symbols: | 60S ribosomal protein L32 (RPL32A) | chr4:10035727-10036487 REVERSE	114	154	495	20	133	3e-55	211	0
CL1388Contig1	AT1G77870.1	| Symbols: MUB5 | MUB5 (MEMBRANE-ANCHORED UBIQUITIN-FOLD PROTEIN 5 PRECURSOR) | chr1:29290071-29290608 FORWARD	120	279	623	1	120	1e-40	163	2
CL1389Contig1	AT2G01190.1	| Symbols: | octicosapeptide/Phox/Bem1p (PB1) domain-containing protein | chr2:115022-117295 FORWARD	236	150	776	74	306	2e-47	186	2
CL138Contig1	AT5G01750.2	| Symbols: | Identical to Protein At5g01750 [Arabidopsis Thaliana] (GB:Q9LZX1;GB:Q8LEK9); similar to unknown protein [Arabidopsis thaliana] (TAIR:AT3G11740.1); similar to Protein of unknown function DUF567 [Medicago truncatula] (GB:ABE88873.1); contains InterPro domain Protein of unknown function DUF567; (InterPro:IPR007612) | chr5:290031-291106 FORWARD	215	42	662	4	217	1e-68	256	2
CL1390Contig1	AT5G10920.1	| Symbols: | argininosuccinate lyase, putative / arginosuccinase, putative | chr5:3441806-3443893 FORWARD	437	124	1434	20	450	0	655	0
CL1391Contig1	AT1G11090.1	| Symbols: | hydrolase, alpha/beta fold family protein | chr1:3702655-3703629 FORWARD	315	8	946	3	314	1e-120	429	1
CL1392Contig1	AT5G28540.1	| Symbols: | luminal binding protein 1 (BiP-1) (BP1) | chr5:10540669-10543278 REVERSE	535	26	1630	80	614	0	910	1
CL1393Contig1	AT1G32990.1	| Symbols: PRPL11 | PRPL11 (PLASTID RIBOSOMAL PROTEIN L11); structural constituent of ribosome | chr1:11955807-11957119 FORWARD	173	186	704	49	221	2e-76	282	2
CL1394Contig1	AT4G28660.1	| Symbols: PSB28 | photosystem II reaction centre W (PsbW) family protein | chr4:14150014-14150939 FORWARD	181	42	581	1	181	3e-49	191	2
CL1395Contig1	AT2G38090.1	| Symbols: | myb family transcription factor | chr2:15952356-15953853 FORWARD	165	70	531	1	164	2e-68	189	0
CL1396Contig1	AT5G09900.2	| Symbols: EMB2107 | EMB2107 (EMBRYO DEFECTIVE 2107) | chr5:3089463-3092435 REVERSE	297	142	1032	1	297	1e-146	434	0
CL1397Contig1	AT1G23260.1	| Symbols: MMZ1 | MMZ1 (MMS ZWEI HOMOLOGE 1); ubiquitin-protein ligase | chr1:8257198-8258562 REVERSE	159	89	565	1	158	2e-67	252	1
CL1398Contig1	AT1G64780.1	| Symbols: ATAMT1;2 | ATAMT1;2 (AMMONIUM TRANSPORTER 1;2); ammonium transporter | chr1:24064684-24066228 REVERSE	216	4	651	293	508	7e-90	327	0
CL1399Contig1	AT4G01330.1	| Symbols: | protein kinase family protein | chr4:550723-552150 FORWARD	254	130	879	3	249	8e-84	306	0
CL139Contig1	AT1G31340.1	| Symbols: NEDD8, ATRUB1, RUB1 | RUB1 (RELATED TO UBIQUITIN 1) | chr1:11218057-11219398 REVERSE	152	74	529	1	152	1e-70	262	1
CL13Contig1	AT3G02220.1	| Symbols: | similar to hypothetical protein [Cleome spinosa] (GB:ABD96929.1); contains domain SUBFAMILY NOT NAMED (PTHR22876:SF1); contains domain FAMILY NOT NAMED (PTHR22876) | chr3:412217-413543 REVERSE	170	26	529	4	173	5e-61	231	1
CL1400Contig1	AT4G30930.1	| Symbols: NFD1 | NFD1 (NUCLEAR FUSION DEFECTIVE 1); structural constituent of ribosome | chr4:15050176-15051636 REVERSE	132	487	882	103	234	4e-35	145	0
CL1401Contig1	AT5G52840.1	| Symbols: | NADH-ubiquinone oxidoreductase-related | chr5:21430944-21432020 FORWARD	160	61	540	1	156	5e-70	261	0
CL1402Contig1	AT1G25580.1	| Symbols: ANAC008 | ANAC008 (Arabidopsis NAC domain containing protein 8); transcription factor | chr1:8997051-8999587 REVERSE	266	91	885	1	261	1e-106	381	0
CL1403Contig1	AT3G49720.1	| Symbols: | similar to unknown protein [Arabidopsis thaliana] (TAIR:AT5G65810.1); similar to Os01g0144000 [Oryza sativa (japonica cultivar-group)] (GB:NP_001042001.1); similar to conserved hypothetical protein [Medicago truncatula] (GB:ABE78370.1); contains domain S-adenosyl-L-methionine-dependent methyltransferases (SSF53335) | chr3:18451177-18452640 REVERSE	254	163	924	1	253	4e-95	344	0
CL1404Contig1	AT3G57785.1	| Symbols: | similar to unknown protein [Arabidopsis thaliana] (TAIR:AT2G42310.1); similar to Os09g0487500 [Oryza sativa (japonica cultivar-group)] (GB:NP_001063525.1); similar to BAC19.9 [Lycopersicon esculentum] (GB:AAG01124.1) | chr3:21415812-21416156 REVERSE	111	8	340	1	109	6e-38	154	1
CL1405Contig1	AT3G04830.1	| Symbols: | binding | chr3:1326295-1329138 FORWARD	284	92	928	1	284	1e-116	416	1
CL1406Contig1	AT5G13510.1	| Symbols: | ribosomal protein L10 family protein | chr5:4341297-4341959 FORWARD	197	133	720	24	220	8e-71	263	0
CL1408Contig1	AT2G26900.1	| Symbols: | bile acid:sodium symporter family protein | chr2:11482234-11484948 REVERSE	354	295	1356	49	400	1e-149	526	0
CL1409Contig1	AT1G36320.1	| Symbols: | similar to unknown protein [Arabidopsis thaliana] (TAIR:AT4G37920.1); similar to Os01g0306800 [Oryza sativa (japonica cultivar-group)] (GB:NP_001042846.1); similar to conserved hypothetical protein [Medicago truncatula] (GB:ABE84185.1) | chr1:13673088-13675151 FORWARD	191	298	867	52	223	2e-50	196	0
CL140Contig1	AT1G32520.1	| Symbols: | similar to Os11g0220300 [Oryza sativa (japonica cultivar-group)] (GB:NP_001067521.1); similar to hypothetical protein [Oryza sativa (japonica cultivar-group)] (GB:BAD61574.1) | chr1:11758402-11759252 REVERSE	213	33	659	27	237	1e-93	339	2
CL1410Contig1	AT3G10620.1	| Symbols: | diadenosine 5',5'''-P1,P4-tetraphosphate hydrolase, putative | chr3:3320268-3321570 FORWARD	154	107	568	63	216	2e-74	275	1
CL1410Contig2	AT3G10620.1	| Symbols: | diadenosine 5',5'''-P1,P4-tetraphosphate hydrolase, putative | chr3:3320268-3321570 FORWARD	155	263	727	62	216	1e-74	276	1
CL1411Contig1	AT2G40060.1	| Symbols: | similar to unknown protein [Arabidopsis thaliana] (TAIR:AT3G51890.1); similar to conserved hypothetical protein [Medicago truncatula] (GB:ABE83515.1); contains InterPro domain Clathrin light chain; (InterPro:IPR000996) | chr2:16733642-16735079 FORWARD	199	22	594	33	229	5e-52	201	0
CL1412Contig1	AT1G16010.2	| Symbols: | magnesium transporter CorA-like family protein (MRS2-1) | chr1:5495456-5497076 REVERSE	187	9	569	258	442	1e-73	272	2
CL1413Contig1	AT5G66140.1	| Symbols: PAD2 | PAD2 (20S proteasome alpha subunit D2); peptidase | chr5:26454671-26455903 REVERSE	220	59	712	1	220	1e-112	402	1
CL1414Contig1	AT1G04420.1	| Symbols: | aldo/keto reductase family protein | chr1:1191633-1193698 FORWARD	186	199	756	53	238	2e-82	302	0
CL1415Contig1	AT3G19760.1	| Symbols: | eukaryotic translation initiation factor 4A, putative / eIF-4A, putative / DEAD box RNA helicase, putative | chr3:6863796-6866248 FORWARD	398	133	1323	11	408	0	688	0
CL1416Contig1	AT3G54040.1	| Symbols: | photoassimilate-responsive protein-related | chr3:20025010-20026277 REVERSE	160	138	614	18	170	7e-47	184	2
CL1417Contig1	AT5G65260.1	| Symbols: | polyadenylate-binding protein family protein / PABP family protein | chr5:26097727-26100210 REVERSE	194	124	699	29	219	4e-73	271	0
CL1418Contig1	AT3G43660.1	| Symbols: | nodulin, putative | chr3:15576320-15576916 FORWARD	181	170	712	20	198	9e-56	213	1
CL141Contig1	AT1G65820.1	| Symbols: | microsomal glutathione s-transferase, putative | chr1:24488876-24490345 FORWARD	146	68	505	1	146	1e-53	206	1
CL1420Contig1	AT2G44610.1	| Symbols: AtRABH1b, AtRab6A, RAB6 | RAB6; GTP binding | chr2:18418854-18420959 REVERSE	205	156	764	1	205	2e-96	349	2
CL1421Contig1	AT4G08500.1	| Symbols: ATMEKK1, MAPKKK8, MEKK1 | MEKK1 (MYTOGEN ACTIVATED PROTEIN KINASE KINASE); kinase | chr4:5404269-5407059 REVERSE	152	31	486	438	589	3e-60	228	0
CL1421Contig2	AT4G08500.1	| Symbols: ATMEKK1, MAPKKK8, MEKK1 | MEKK1 (MYTOGEN ACTIVATED PROTEIN KINASE KINASE); kinase | chr4:5404269-5407059 REVERSE	226	78	746	331	556	6e-86	313	2
CL1422Contig1	AT1G48420.1	| Symbols: D-CDES | D-CDES (D-CYSTEINE DESULFHYDRASE); 1-aminocyclopropane-1-carboxylate deaminase/ D-cysteine desulfhydrase/ catalytic | chr1:17900435-17902471 REVERSE	375	169	1293	27	401	1e-162	567	0
CL1424Contig1	AT2G26510.1	| Symbols: PDE135 | PDE135 (PIGMENT DEFECTIVE EMBRYO 135); permease | chr2:11281196-11284542 FORWARD	287	174	1019	1	285	7e-99	357	2
CL1425Contig1	AT5G05710.1	| Symbols: | pleckstrin homology (PH) domain-containing protein | chr5:1715944-1716378 FORWARD	142	78	503	1	142	5e-68	253	2
CL1426Contig1	AT4G03020.1	| Symbols: | transducin family protein / WD-40 repeat family protein | chr4:1331704-1334472 REVERSE	294	575	1456	55	344	1e-109	392	1
CL1427Contig1	AT3G22110.1	| Symbols: PAC1 | PAC1 (20S proteasome alpha subunit C1); peptidase | chr3:7792826-7793578 REVERSE	248	54	797	1	248	1e-116	416	2
CL1428Contig1	AT1G66670.1	| Symbols: NCLPP4, CLPP3 | CLPP3 (Clp protease proteolytic subunit 3); endopeptidase Clp | chr1:24867658-24869309 REVERSE	243	113	826	18	258	7e-82	300	1
CL1429Contig1	AT1G04340.1	| Symbols: | lesion inducing protein-related | chr1:1163344-1164736 REVERSE	139	89	505	1	139	6e-45	177	1
CL1430Contig1	AT4G33080.1	| Symbols: | protein kinase, putative | chr4:15960149-15964299 FORWARD	223	130	798	6	228	1e-104	376	0
CL1431Contig1	AT5G64550.1	| Symbols: | loricrin-related | chr5:25819020-25820924 REVERSE	332	15	974	253	581	1e-136	480	2
CL1432Contig1	AT4G24330.1	| Symbols: | similar to unknown protein [Arabidopsis thaliana] (TAIR:AT5G49945.1); similar to Os05g0432400 [Oryza sativa (japonica cultivar-group)] (GB:NP_001055631.1); similar to hypothetical protein LOC447812 [Danio rerio] (GB:NP_001004551.1); contains InterPro domain Protein of unknown function DUF1682; (InterPro:IPR012879) | chr4:12603858-12606239 REVERSE	130	473	841	107	232	6e-30	127	1
CL1433Contig1	AT5G27380.1	| Symbols: GSH2, GSHB | GSH2 (GLUTATHIONE SYNTHETASE 2); glutathione synthase | chr5:9668214-9670915 REVERSE	256	72	830	16	258	6e-76	280	2
CL1434Contig1	AT1G79590.1	| Symbols: ATSYP52, SYP52 | SYP52 (SYNTAXIN OF PLANTS 52) | chr1:29951957-29953197 FORWARD	200	198	794	1	200	2e-80	295	2
CL1435Contig1	AT3G11660.1	| Symbols: NHL1 | NHL1 (NDR1/HIN1-like 1) | chr3:3679037-3679666 REVERSE	173	174	686	37	209	1e-64	243	2
CL1436Contig1	AT1G16300.1	| Symbols: GAPCP-2 | GAPCP-2; glyceraldehyde-3-phosphate dehydrogenase | chr1:5574427-5577400 FORWARD	421	157	1407	1	419	1e-170	595	0
CL1437Contig1	AT5G58260.1	| Symbols: | Encodes subunit NDH-N of NAD(P)H:plastoquinone dehydrogenase complex (Ndh complex) present in the thylakoid membrane of chloroplasts. This subunit is thought to be required for Ndh complex assembly. | chr5:23578301-23579155 REVERSE	178	164	694	33	209	2e-79	291	1
CL1438Contig1	AT5G58420.1	| Symbols: | 40S ribosomal protein S4 (RPS4D) | chr5:23636825-23638122 FORWARD	259	61	837	1	259	1e-140	495	0
CL1439Contig1	AT5G57580.1	| Symbols: | calmodulin-binding protein | chr5:23332220-23334909 REVERSE	384	27	1118	270	641	2e-88	323	2
CL143Contig1	AT1G79750.1	| Symbols: ATNADP-ME4 | ATNADP-ME4 (NADP-MALIC ENZYME 4); malate dehydrogenase (oxaloacetate-decarboxylating) (NADP+)/ malic enzyme/ oxidoreductase, acting on NADH or NADPH, NAD or NADP as acceptor | chr1:30012548-30016072 REVERSE	343	789	1817	304	646	0	553	2
CL1440Contig1	AT3G62120.1	| Symbols: | tRNA synthetase class II (G, H, P and S) family protein | chr3:23012202-23014824 REVERSE	176	309	836	45	219	1e-89	326	2
CL1441Contig1	AT1G14520.1	| Symbols: MIOX1 | MIOX1 (MYO-INISITOL OXYGENASE); oxidoreductase | chr1:4968371-4969949 REVERSE	311	57	971	1	311	1e-143	504	2
CL1442Contig1	AT1G44790.1	| Symbols: | ChaC-like family protein | chr1:16914843-16916022 REVERSE	181	70	606	1	181	3e-69	258	0
CL1443Contig1	AT1G29750.1	| Symbols: RKF1 | RKF1 (RECEPTOR-LIKE KINASE IN FLOWERS 1); ATP binding / kinase/ protein serine/threonine kinase | chr1:10414056-10419798 REVERSE	209	148	774	34	238	1e-56	216	0
CL1444Contig1	AT5G60980.1	| Symbols: | nuclear transport factor 2 (NTF2) family protein / RNA recognition motif (RRM)-containing protein | chr5:24561214-24563253 FORWARD	365	123	1196	1	344	1e-72	270	2
CL1446Contig1	AT2G47110.1	| Symbols: UBQ6 | UBQ6 (ubiquitin 6); protein binding | chr2:19351771-19352244 FORWARD	152	39	494	1	152	8e-67	249	2
CL1447Contig1	AT3G21870.1	| Symbols: CYCP2;1 | CYCP2;1 (cyclin p2;1); cyclin-dependent protein kinase | chr3:7703934-7704820 REVERSE	180	37	570	1	180	1e-67	253	0
CL1448Contig1	AT1G27385.2	| Symbols: | similar to unnamed protein product [Ostreococcus tauri] (GB:CAL52738.1); similar to Os02g0507400 [Oryza sativa (japonica cultivar-group)] (GB:NP_001046922.1); similar to OSIGBa0148P16.4 [Oryza sativa (indica cultivar-group)] (GB:CAH66570.1); contains InterPro domain Protein of unknown function DUF493; (InterPro:IPR007454) | chr1:9511116-9512807 REVERSE	217	136	768	1	201	1e-53	206	0
CL1449Contig1	AT5G51880.1	| Symbols: | oxidoreductase, acting on paired donors, with incorporation or reduction of molecular oxygen, 2-oxoglutarate as one donor, and incorporation of one atom each of oxygen into both donors | chr5:21106690-21108001 FORWARD	196	480	1058	32	227	1e-71	267	2
CL144Contig1	AT4G31480.1	| Symbols: | coatomer beta subunit, putative / beta-coat protein, putative / beta-COP, putative | chr4:15264082-15267390 FORWARD	399	1	1197	248	646	0	573	0
CL144Contig2	AT4G31480.1	| Symbols: | coatomer beta subunit, putative / beta-coat protein, putative / beta-COP, putative | chr4:15264082-15267390 FORWARD	333	16	1014	637	969	1e-166	582	0
CL1450Contig1	AT4G31940.1	| Symbols: CYP82C4 | CYP82C4 (cytochrome P450, family 82, subfamily C, polypeptide 4); oxygen binding | chr4:15452046-15453972 FORWARD	332	100	1071	17	346	4e-81	275	0
CL1451Contig1	AT5G23740.1	| Symbols: RPS11-BETA | RPS11-BETA (RIBOSOMAL PROTEIN S11-BETA); structural constituent of ribosome | chr5:8008254-8009333 REVERSE	159	80	556	1	159	5e-72	267	1
CL1452Contig1	AT5G67630.1	| Symbols: | DNA helicase, putative | chr5:26984761-26986532 REVERSE	358	492	1550	112	469	0	556	2
CL1453Contig1	AT1G18180.1	| Symbols: | similar to unknown protein [Arabidopsis thaliana] (TAIR:AT1G73650.3); similar to hypothetical protein MtrDRAFT_AC139526g26v1 [Medicago truncatula] (GB:ABE80157.1); contains InterPro domain Protein of unknown function DUF1295; (InterPro:IPR010721); contains InterPro domain 3-oxo-5-alpha-steroid 4-dehydrogenase, C-terminal; (InterPro:IPR001104) | chr1:6255896-6257730 FORWARD	270	57	842	1	270	7e-97	350	2
CL1454Contig1	AT1G17180.1	| Symbols: ATGSTU25 | ATGSTU25 (Arabidopsis thaliana Glutathione S-transferase (class tau) 25); glutathione transferase | chr1:5872201-5872951 FORWARD	218	24	677	3	219	4e-83	304	2
CL1455Contig1	AT1G07790.1	| Symbols: | histone H2B, putative | chr1:2413046-2413492 FORWARD	103	155	463	46	148	2e-49	192	1
CL1456Contig1	AT5G57950.1	| Symbols: | 26S proteasome regulatory subunit, putative | chr5:23477991-23479354 FORWARD	227	91	741	1	227	8e-71	263	0
CL1457Contig1	AT3G58730.1	| Symbols: | (VACUOLAR ATP SYNTHASE SUBUNIT D); hydrogen ion transporting ATP synthase, rotational mechanism / hydrogen ion transporting ATPase, rotational mechanism | chr3:21729472-21730257 REVERSE	261	123	902	1	261	1e-115	411	2
CL1459Contig1	AT3G48410.1	| Symbols: | hydrolase, alpha/beta fold family protein | chr3:17936771-17939085 REVERSE	239	79	786	34	270	1e-77	286	0
CL145Contig1	AT1G32550.1	| Symbols: | ferredoxin family protein | chr1:11771949-11774097 REVERSE	125	297	671	57	181	2e-57	219	2
CL1460Contig1	AT5G63530.1	| Symbols: ATFP3 | ATFP3 (Arabidopsis thaliana farnesylated protein 3); metal ion binding | chr5:25450505-25452840 FORWARD	164	174	665	72	235	1e-32	137	2
CL1461Contig1	AT5G23670.1	| Symbols: ATLCB2, LCB2 | LCB2 (Serine palmitoyltransferase LCB2 (long chain base) subunit gene); serine C-palmitoyltransferase | chr5:7981892-7985040 FORWARD	489	118	1584	1	489	0	827	0
CL1462Contig1	AT3G12920.1	| Symbols: | protein binding / zinc ion binding | chr3:4122134-4123330 REVERSE	174	344	865	96	254	4e-32	135	1
CL1464Contig1	AT5G11200.1	| Symbols: | DEAD/DEAH box helicase, putative | chr5:3567390-3570687 FORWARD	218	176	829	1	217	7e-98	353	1
CL1465Contig1	AT4G02080.1	| Symbols: ATSARA1C, ATSAR2, ASAR1 | ASAR1 (Arabidopsis thaliana secretion-associated RAS super family 2); GTP binding | chr4:921554-922547 FORWARD	193	225	803	1	193	1e-94	342	2
CL1466Contig1	AT4G03150.1	| Symbols: | similar to Os12g0534100 [Oryza sativa (japonica cultivar-group)] (GB:NP_001066929.1); similar to hypothetical protein Tery_3271 [Trichodesmium erythraeum IMS101] (GB:YP_722856.1) | chr4:1393731-1394529 REVERSE	97	347	637	84	180	1e-37	153	1
CL1467Contig1	AT3G13510.1	| Symbols: | similar to unknown protein [Arabidopsis thaliana] (TAIR:AT1G55360.1); similar to unknown protein [Arabidopsis thaliana] (TAIR:AT5G56530.1); similar to Os03g0807100 [Oryza sativa (japonica cultivar-group)] (GB:NP_001051640.1); similar to Os07g0573400 [Oryza sativa (japonica cultivar-group)] (GB:NP_001060067.1); similar to Protein of unknown function DUF239, plant [Medicago truncatula]…	292	162	1037	1	282	0	440	2
CL1468Contig1	AT1G52330.1	| Symbols: | similar to unknown protein [Arabidopsis thaliana] (TAIR:AT4G13270.1); similar to Os03g0696000 [Oryza sativa (japonica cultivar-group)] (GB:NP_001050978.1); similar to hypothetical protein [Oryza sativa (japonica cultivar-group)] (GB:AAO19373.1) | chr1:19492631-19493432 FORWARD	212	19	651	7	213	7e-44	174	0
CL1469Contig1	AT4G14910.1	| Symbols: IGPD | IGPD (Imidazoleglycerol-phosphate dehydratase); imidazoleglycerol-phosphate dehydratase | chr4:8528447-8530101 REVERSE	138	11	424	135	272	3e-59	224	1
CL1469Contig2	AT4G14910.1	| Symbols: IGPD | IGPD (Imidazoleglycerol-phosphate dehydratase); imidazoleglycerol-phosphate dehydratase | chr4:8528447-8530101 REVERSE	196	220	804	54	247	2e-70	262	0
CL146Contig1	AT5G57040.1	| Symbols: | lactoylglutathione lyase family protein / glyoxalase I family protein | chr5:23101261-23102342 REVERSE	159	166	642	42	197	3e-65	244	0
CL146Contig2	AT5G57040.1	| Symbols: | lactoylglutathione lyase family protein / glyoxalase I family protein | chr5:23101261-23102342 REVERSE	159	164	640	42	197	5e-65	244	1
CL1470Contig1	AT3G19720.1	| Symbols: ARC5 | ARC5 (ACCUMULATION AND REPLICATION OF CHLOROPLAST 5); GTP binding / GTPase | chr3:6850597-6855395 REVERSE	250	87	833	28	277	1e-115	411	2
CL1471Contig1	AT5G17630.1	| Symbols: | glucose-6-phosphate/phosphate translocator, putative | chr5:5809477-5810730 FORWARD	215	272	874	19	230	7e-49	191	1
CL1472Contig1	AT2G06255.1	| Symbols: ELF4-L3 | similar to unknown protein [Arabidopsis thaliana] (TAIR:AT1G17455.1); similar to Os11g0621500 [Oryza sativa (japonica cultivar-group)] (GB:NP_001068300.1); similar to hypothetical protein [Oryza sativa] (GB:AAD27669.1); contains InterPro domain Protein of unknown function DUF1313; (InterPro:IPR009741) | chr2:2459333-2459662 FORWARD	100	238	537	13	109	1e-33	140	0
CL1473Contig1	AT1G53210.1	| Symbols: | sodium/calcium exchanger family protein / calcium-binding EF hand family protein | chr1:19848458-19851201 FORWARD	248	124	852	26	270	3e-36	149	0
CL1474Contig1	AT1G31660.1	| Symbols: | similar to Os09g0352400 [Oryza sativa (japonica cultivar-group)] (GB:NP_001062958.1); similar to bystin (51.6 kD)-like [Oryza sativa (japonica cultivar-group)] (GB:BAD29025.1); contains InterPro domain Bystin; (InterPro:IPR007955) | chr1:11331157-11333421 REVERSE	271	89	877	1	266	6e-55	211	1
CL1475Contig1	AT5G22510.1	| Symbols: | beta-fructofuranosidase, putative / invertase, putative / saccharase, putative / beta-fructosidase, putative | chr5:7474977-7477482 REVERSE	354	25	1086	264	617	1e-172	601	0
CL1476Contig1	AT5G57660.1	| Symbols: | zinc finger (B-box type) family protein | chr5:23372799-23373955 FORWARD	232	40	732	9	228	6e-43	171	0
CL1477Contig1	AT1G30700.1	| Symbols: | FAD-binding domain-containing protein | chr1:10892605-10894419 FORWARD	145	291	725	82	226	3e-63	187	2
CL1477Contig2	AT1G30710.1	| Symbols: | FAD-binding domain-containing protein | chr1:10895262-10896857 FORWARD	209	9	632	325	530	5e-52	201	2
CL1478Contig1	AT5G60670.1	| Symbols: | 60S ribosomal protein L12 (RPL12C) | chr5:24398292-24398792 REVERSE	166	69	566	1	166	4e-82	301	2
CL1479Contig1	AT2G04900.1	| Symbols: | similar to Protein of unknown function DUF423 [Medicago truncatula] (GB:ABE77948.1); contains InterPro domain Protein of unknown function DUF423; (InterPro:IPR006696) | chr2:1722497-1723603 FORWARD	114	83	424	12	125	5e-50	194	1
CL1480Contig1	AT3G26890.2	| Symbols: | similar to unknown protein [Arabidopsis thaliana] (TAIR:AT5G41110.1); similar to Os09g0509400 [Oryza sativa (japonica cultivar-group)] (GB:NP_001063629.1); similar to Os08g0536100 [Oryza sativa (japonica cultivar-group)] (GB:NP_001062361.1); similar to unnamed protein product; gene_id:MEE6.18 unknown protein-related [Medicago truncatula] (GB:ABE89396.1); contains domain FAMILY NOT NA…	318	4	909	338	649	1e-84	310	0
CL1481Contig1	AT5G66460.1	| Symbols: | (1-4)-beta-mannan endohydrolase, putative | chr5:26556137-26558063 REVERSE	412	44	1267	2	410	1e-155	546	1
CL1482Contig1	AT3G54120.1	| Symbols: | reticulon family protein (RTNLB12) | chr3:20052247-20053111 REVERSE	192	174	743	1	192	9e-45	177	2
CL1483Contig1	AT3G49420.1	| Symbols: | Got1-like family protein | chr3:18340840-18342055 FORWARD	140	199	618	1	140	4e-38	155	0
CL1484Contig1	AT5G38900.1	| Symbols: | DSBA oxidoreductase family protein | chr5:15590975-15592175 REVERSE	216	83	727	1	216	2e-86	315	1
CL1485Contig1	AT3G13230.1	| Symbols: | nucleic acid binding | chr3:4270430-4271077 FORWARD	212	130	765	4	215	4e-95	344	0
CL1487Contig1	AT5G66190.1	| Symbols: ATLFNR1 | ATLFNR1 (LEAF FNR 1); NADPH dehydrogenase/ oxidoreductase | chr5:26468429-26470238 REVERSE	185	22	576	176	360	2e-96	348	0
CL1488Contig1	AT2G32090.1	| Symbols: | lactoylglutathione lyase family protein / glyoxalase I family protein | chr2:13651577-13652685 FORWARD	132	44	436	3	134	5e-48	187	1
CL1489Contig1	AT2G34250.1	| Symbols: | protein transport protein sec61, putative | chr2:14469714-14471651 FORWARD	470	136	1542	1	470	0	841	0
CL148Contig1	AT4G02980.1	| Symbols: ABP, ABP1 | ABP1 (ENDOPLASMIC RETICULUM AUXIN BINDING PROTEIN 1) | chr4:1319902-1321449 REVERSE	186	76	633	15	198	8e-76	280	0
CL1490Contig1	AT4G17960.1	| Symbols: | similar to unknown protein [Arabidopsis thaliana] (TAIR:AT5G46620.1); similar to Os02g0128100 [Oryza sativa (japonica cultivar-group)] (GB:NP_001045767.1) | chr4:9971166-9972239 FORWARD	159	150	617	1	154	2e-32	136	2
CL1491Contig1	AT2G33470.1	| Symbols: GLTP1 | GLTP1 (GLYCOLIPID TRANSFER PROTEIN 1) | chr2:14183675-14185026 REVERSE	201	70	672	1	201	8e-86	313	0
CL1492Contig1	AT2G47110.1	| Symbols: UBQ6 | UBQ6 (ubiquitin 6); protein binding | chr2:19351771-19352244 FORWARD	149	27	473	6	154	4e-64	241	2
CL1494Contig1	AT4G35760.1	| Symbols: | electron carrier/ protein disulfide oxidoreductase | chr4:16942738-16944627 REVERSE	151	302	754	82	232	2e-43	172	1
CL1495Contig1	AT1G78680.1	| Symbols: ATGGH2 | ATGGH2 (GAMMA-GLUTAMYL HYDROLASE 2); gamma-glutamyl hydrolase | chr1:29598826-29600930 FORWARD	240	182	898	1	240	4e-77	285	1
CL1496Contig1	AT2G46580.1	| Symbols: | pyridoxine 5'-phosphate oxidase-related | chr2:19136481-19137585 REVERSE	199	72	665	1	198	3e-73	271	2
CL1497Contig1	AT3G61220.1	| Symbols: | short-chain dehydrogenase/reductase (SDR) family protein | chr3:22674000-22675291 FORWARD	299	11	895	1	293	5e-74	275	1
CL1498Contig1	AT2G45570.1	| Symbols: CYP76C2 | CYP76C2 (cytochrome P450, family 76, subfamily C, polypeptide 2); oxygen binding | chr2:18787009-18788996 REVERSE	229	79	753	280	507	2e-75	279	0
CL1499Contig1	AT1G17080.1	| Symbols: | similar to unknown protein [Arabidopsis thaliana] (TAIR:AT1G53560.1); similar to Os01g0667100 [Oryza sativa (japonica cultivar-group)] (GB:NP_001043806.1); similar to Os05g0564800 [Oryza sativa (japonica cultivar-group)] (GB:NP_001056334.1); similar to Os01g0242900 [Oryza sativa (japonica cultivar-group)] (GB:NP_001042559.1); contains domain 60S RIBOSOMAL PROTEIN L18A (PTHR10052); co…	131	166	534	23	150	4e-44	174	0
CL149Contig1	AT2G39390.1	| Symbols: | 60S ribosomal protein L35 (RPL35B) | chr2:16457881-16458840 REVERSE	123	51	419	1	123	2e-55	212	2
CL14Contig1	AT3G12630.1	| Symbols: | zinc finger (AN1-like) family protein | chr3:4012714-4013196 FORWARD	167	161	649	1	160	2e-47	186	1
CL1501Contig1	AT4G18210.1	| Symbols: ATPUP10 | ATPUP10 (Arabidopsis thaliana purine permease 10); purine transporter | chr4:10076186-10077506 FORWARD	322	107	1063	17	330	8e-89	305	1
CL1502Contig1	AT3G54050.1	| Symbols: | fructose-1,6-bisphosphatase, putative / D-fructose-1,6-bisphosphate 1-phosphohydrolase, putative / FBPase, putative | chr3:20027929-20029505 FORWARD	416	18	1250	3	417	1e-175	612	2
CL1502Contig2	AT3G54050.1	| Symbols: | fructose-1,6-bisphosphatase, putative / D-fructose-1,6-bisphosphate 1-phosphohydrolase, putative / FBPase, putative | chr3:20027929-20029505 FORWARD	228	176	847	56	283	1e-96	349	1
CL1503Contig1	AT5G08280.1	| Symbols: HEMC | HEMC (HYDROXYMETHYLBILANE SYNTHASE); hydroxymethylbilane synthase | chr5:2663764-2665597 REVERSE	357	88	1125	7	361	1e-142	500	0
CL1505Contig1	AT1G13440.1	| Symbols: GAPC-2 | GAPC-2; glyceraldehyde-3-phosphate dehydrogenase | chr1:4608462-4610491 REVERSE	262	69	851	2	263	1e-124	440	2
CL1506Contig1	AT5G01990.1	| Symbols: | auxin efflux carrier family protein | chr5:377370-379597 REVERSE	216	500	1144	9	222	9e-75	277	1
CL1507Contig1	AT5G44600.1	| Symbols: | similar to unknown protein [Arabidopsis thaliana] (TAIR:AT5G44590.1); similar to expressed protein [Oryza sativa (japonica cultivar-group)] (GB:ABF93757.1); contains domain no description (G3D.3.40.50.150); contains domain S-adenosyl-L-methionine-dependent methyltransferases (SSF53335) | chr5:18007094-18008746 FORWARD	195	230	811	66	260	7e-67	250	1
CL1509Contig1	AT2G39420.1	| Symbols: | esterase/lipase/thioesterase family protein | chr2:16467520-16469950 FORWARD	241	164	886	1	241	4e-94	341	1
CL1510Contig1	AT3G24430.1	| Symbols: HCF101 | HCF101 (HIGH-CHLOROPHYLL-FLUORESCENCE 101); ATP binding | chr3:8868738-8872161 REVERSE	225	163	831	30	249	9e-84	306	0
CL1512Contig1	AT5G66240.2	| Symbols: | transducin family protein / WD-40 repeat family protein | chr5:26483574-26485427 FORWARD	218	197	850	5	222	1e-106	382	1
CL1513Contig1	AT1G66520.1	| Symbols: PDE194 | PDE194 (PIGMENT DEFECTIVE 194); formyltetrahydrofolate deformylase/ hydroxymethyl-, formyl- and related transferase | chr1:24819993-24822356 REVERSE	238	120	833	1	230	1e-85	312	2
CL1515Contig1	AT5G35620.1	| Symbols: EIF(ISO)4E, LSP, LSP1 | LSP1 (LOSS OF SUSCEPTIBILITY TO POTYVIRUSES); RNA binding / translation initiation factor | chr5:13842176-13843561 REVERSE	171	85	585	24	192	3e-68	255	0
CL1516Contig1	AT2G21540.1	| Symbols: | SEC14 cytosolic factor, putative / phosphoglyceride transfer protein, putative | chr2:9227911-9230817 REVERSE	326	187	1155	14	339	1e-144	507	0
CL1517Contig1	AT1G14150.1	| Symbols: | oxygen evolving enhancer 3 (PsbQ) family protein | chr1:4839882-4840629 FORWARD	124	221	592	67	190	4e-49	192	1
CL1518Contig1	AT4G14145.1	| Symbols: | similar to kinesin like protein, putative, expressed [Oryza sativa (japonica cultivar-group)] (GB:ABF95375.1); contains domain Arp2/3 complex subunits (SSF69645) | chr4:8152494-8153086 REVERSE	131	197	574	2	132	1e-46	183	1
CL1519Contig1	AT1G43670.1	| Symbols: | fructose-1,6-bisphosphatase, putative / D-fructose-1,6-bisphosphate 1-phosphohydrolase, putative / FBPase, putative | chr1:16470624-16472787 FORWARD	339	106	1122	1	339	1e-172	600	0
CL1520Contig1	AT1G50490.1	| Symbols: UBC20 | UBC20 (ubiquitin-conjugating enzyme 20); ubiquitin-protein ligase | chr1:18708673-18709971 REVERSE	161	133	606	15	175	1e-58	223	0
CL1521Contig1	AT1G35720.1	| Symbols: OXY5, ATOXY5, ANNAT1 | ANNAT1 (ANNEXIN ARABIDOPSIS 1); calcium ion binding / calcium-dependent phospholipid binding | chr1:13226516-13228151 FORWARD	317	27	974	1	317	1e-126	447	2
CL1523Contig1	AT4G09650.1	| Symbols: | ATP synthase delta chain, chloroplast, putative / H(+)-transporting two-sector ATPase, delta (OSCP) subunit, putative | chr4:6100796-6101500 FORWARD	168	266	769	66	233	3e-56	215	1
CL1524Contig1	AT4G26780.1	| Symbols: AR192 | AR192; adenyl-nucleotide exchange factor/ chaperone binding / protein binding / protein homodimerization | chr4:13485072-13486566 REVERSE	245	113	763	1	237	2e-62	139	1
CL1525Contig1	AT3G60340.1	| Symbols: | palmitoyl protein thioesterase family protein | chr3:22315370-22317364 FORWARD	318	250	1200	19	336	1e-119	424	0
CL1526Contig1	AT1G16870.1	| Symbols: | mitochondrial 28S ribosomal protein S29-related | chr1:5770957-5773150 REVERSE	177	329	856	113	289	3e-66	248	1
CL1528Contig1	AT4G13430.1	| Symbols: | aconitase family protein / aconitate hydratase family protein | chr4:7804190-7807785 REVERSE	267	55	855	17	283	1e-113	404	0
CL1529Contig1	AT1G56700.1	| Symbols: | pyrrolidone-carboxylate peptidase family protein | chr1:21260408-21261305 FORWARD	209	182	808	1	209	2e-82	302	1
CL152Contig1	AT5G52390.1	| Symbols: | photoassimilate-responsive protein, putative | chr5:21281507-21282399 REVERSE	164	94	567	8	171	1e-51	199	0
CL1531Contig1	AT1G76090.1	| Symbols: SMT3 | SMT3 (S-adenosyl-methionine-sterol-C-methyltransferase 3); S-adenosylmethionine-dependent methyltransferase | chr1:28555486-28556565 REVERSE	358	54	1127	1	358	0	633	2
CL1532Contig1	AT1G27840.1	| Symbols: ATCSA-1 | ATCSA-1; nucleotide binding | chr1:9693319-9696244 REVERSE	249	123	869	1	244	9e-96	347	2
CL1533Contig1	AT2G41000.1	| Symbols: | (LOW-MOLECULAR-WEIGHT CYSTEINE-RICH 51); heat shock protein binding | chr2:17118751-17120325 FORWARD	175	35	532	2	175	2e-31	132	1
CL1533Contig2	AT2G41000.1	| Symbols: | (LOW-MOLECULAR-WEIGHT CYSTEINE-RICH 51); heat shock protein binding | chr2:17118751-17120325 FORWARD	183	107	628	2	183	2e-35	146	1
CL1534Contig1	AT4G30960.1	| Symbols: SIP3, SnRK3.14, CIPK6 | CIPK6 (CBL-INTERACTING PROTEIN KINASE 6); kinase | chr4:15067406-15068731 FORWARD	251	15	734	190	438	3e-84	308	2
CL1535Contig1	AT3G21670.1	| Symbols: | nitrate transporter (NTP3) | chr3:7626949-7628961 REVERSE	375	314	1417	7	381	1e-129	459	1
CL1536Contig1	AT5G17840.1	| Symbols: | chaperone protein dnaJ-related | chr5:5895881-5897057 REVERSE	98	386	679	56	153	3e-42	168	1
CL1538Contig1	AT5G49630.1	| Symbols: AAP6 | AAP6 (AMINO ACID PERMEASE 6); amino acid permease | chr5:20159907-20163667 REVERSE	225	71	745	22	246	1e-96	349	1
CL1539Contig1	AT5G65840.1	| Symbols: | similar to unknown protein [Arabidopsis thaliana] (TAIR:AT2G37240.1); similar to Os03g0729300 [Oryza sativa (japonica cultivar-group)] (GB:NP_001051154.1); similar to expressed protein [Oryza sativa (japonica cultivar-group)] (GB:ABF98680.1); similar to Os03g0729200 [Oryza sativa (japonica cultivar-group)] (GB:NP_001051153.1); contains InterPro domain Thioredoxin-like fold; (InterPro…	197	174	764	80	274	5e-78	288	2
CL153Contig1	AT1G22710.1	| Symbols: SUT1, ATSUC2, SUC2 | SUC2 (SUCROSE-PROTON SYMPORTER 2); carbohydrate transporter/ sucrose:hydrogen symporter/ sugar porter | chr1:8030900-8032959 REVERSE	377	160	1257	31	405	1e-134	473	0
CL153Contig2	AT1G71880.1	| Symbols: ATSUC1, SUC1 | SUC1 (SUCROSE-PROTON SYMPORTER 1); carbohydrate transporter/ sucrose:hydrogen symporter/ sugar porter | chr1:27057996-27059762 FORWARD	233	1	684	285	511	5e-62	234	0
CL1541Contig1	AT5G13050.1	| Symbols: 5-FCL | 5-FCL; 5-formyltetrahydrofolate cyclo-ligase | chr5:4136915-4138714 REVERSE	254	115	876	33	275	6e-82	301	0
CL1542Contig1	AT2G46820.1	| Symbols: PTAC8, TMP14, PSAP, PSI-P | TMP14 (THYLAKOID MEMBRANE PHOSPHOPROTEIN OF 14 KDA) | chr2:19250798-19251939 FORWARD	171	79	567	7	174	5e-42	167	0
CL1543Contig1	AT1G10200.1	| Symbols: | transcription factor LIM, putative | chr1:3346679-3347765 REVERSE	178	57	590	1	177	8e-89	323	2
CL1544Contig1	AT2G17390.1	| Symbols: | ankyrin repeat family protein | chr2:7562952-7564825 FORWARD	308	205	1122	41	343	1e-117	418	0
CL1545Contig1	AT1G33810.1	| Symbols: | similar to hypothetical protein MtrDRAFT_AC124956g13v2 [Medicago truncatula] (GB:ABE86786.1) | chr1:12265064-12266635 FORWARD	135	36	440	4	138	4e-46	181	2
CL1546Contig1	AT3G16240.1	| Symbols: TIP2;1, DELTA-TIP1, AQP1, ATTIP2;1, DELTA-TIP | DELTA-TIP (delta tonoplast integral protein); water channel | chr3:5505540-5506794 FORWARD	247	55	792	1	247	3e-99	358	0
CL1547Contig1	AT3G15520.1	| Symbols: | peptidyl-prolyl cis-trans isomerase TLP38, chloroplast / thylakoid lumen PPIase of 38 kDa / cyclophilin / rotamase | chr3:5249746-5252439 REVERSE	288	311	1174	76	363	1e-103	370	1
CL1548Contig1	AT3G19170.1	| Symbols: ATPREP1, ATZNMP | ATPREP1/ATZNMP (PRESEQUENCE PROTEASE 1); metalloendopeptidase | chr3:6625584-6631880 REVERSE	486	2	1459	595	1080	0	757	1
CL1549Contig2	AT5G04990.1	| Symbols: | sad1/unc-84 protein-related | chr5:1471699-1473771 REVERSE	231	111	782	152	377	7e-57	217	2
CL1550Contig1	AT5G60670.1	| Symbols: | 60S ribosomal protein L12 (RPL12C) | chr5:24398292-24398792 REVERSE	166	66	563	1	166	2e-82	302	2
CL1551Contig1	AT3G51140.1	| Symbols: | similar to CDF1 (CELL GROWTH DEFECT FACTOR 1), heat shock protein binding [Arabidopsis thaliana] (TAIR:AT5G23040.2); similar to Expressed protein, putative [Medicago truncatula] (GB:ABE85109.1); similar to Os03g0255200 [Oryza sativa (japonica cultivar-group)] (GB:NP_001049592.1); contains InterPro domain Helix-hairpin-helix motif, class 2; (InterPro:IPR008918) | chr3:19009161-1901041…	185	2	556	94	278	4e-72	267	1
CL1551Contig2	AT3G51140.1	| Symbols: | similar to CDF1 (CELL GROWTH DEFECT FACTOR 1), heat shock protein binding [Arabidopsis thaliana] (TAIR:AT5G23040.2); similar to Expressed protein, putative [Medicago truncatula] (GB:ABE85109.1); similar to Os03g0255200 [Oryza sativa (japonica cultivar-group)] (GB:NP_001049592.1); contains InterPro domain Helix-hairpin-helix motif, class 2; (InterPro:IPR008918) | chr3:19009161-1901041…	223	184	825	1	214	5e-60	228	0
CL1552Contig1	AT5G65730.1	| Symbols: | xyloglucan:xyloglucosyl transferase, putative / xyloglucan endotransglycosylase, putative / endo-xyloglucan transferase, putative | chr5:26316306-26317516 FORWARD	273	105	914	18	289	1e-121	431	2
CL1553Contig1	AT3G59480.1	| Symbols: | pfkB-type carbohydrate kinase family protein | chr3:21994080-21995417 FORWARD	328	98	1081	1	324	1e-153	537	1
CL1554Contig1	AT5G65380.1	| Symbols: | ripening-responsive protein, putative | chr5:26140467-26143578 REVERSE	248	172	903	31	278	4e-95	345	0
CL1555Contig1	AT1G08630.2	| Symbols: THA1 | THA1 (THREONINE ALDOLASE 1); aldehyde-lyase | chr1:2743951-2745688 REVERSE	349	88	1134	1	349	1e-149	523	0
CL1556Contig1	AT5G11680.1	| Symbols: | similar to hypothetical protein TTHERM_00502170 [Tetrahymena thermophila SB210] (GB:XP_001022271.1); similar to Os09g0512900 [Oryza sativa (japonica cultivar-group)] (GB:NP_001063646.1) | chr5:3759464-3760635 FORWARD	201	137	727	1	201	4e-81	298	1
CL1557Contig1	AT5G13430.1	| Symbols: | ubiquinol-cytochrome C reductase iron-sulfur subunit, mitochondrial, putative / Rieske iron-sulfur protein, putative | chr5:4305417-4307402 REVERSE	216	294	935	57	272	1e-107	384	2
CL1558Contig1	AT1G78900.1	| Symbols: VHA-A | VHA-A; ATP binding / hydrogen ion transporting ATP synthase, rotational mechanism | chr1:29665356-29669468 FORWARD	445	2	1336	179	623	0	847	1
CL1558Contig2	AT1G78900.1	| Symbols: VHA-A | VHA-A; ATP binding / hydrogen ion transporting ATP synthase, rotational mechanism | chr1:29665356-29669468 FORWARD	259	131	904	1	259	1e-124	442	1
CL1559Contig1	AT3G49250.1	| Symbols: | similar to ATP binding [Arabidopsis thaliana] (TAIR:AT5G24280.1); similar to AT3g49250/F2K15_110 [Medicago truncatula] (GB:ABE81692.1) | chr3:18269598-18271788 REVERSE	248	114	842	1	244	3e-41	165	2
CL155Contig1	AT3G13340.1	| Symbols: | WD-40 repeat family protein | chr3:4332377-4334610 FORWARD	397	348	1538	51	447	1e-174	607	2
CL1560Contig1	AT3G55400.1	| Symbols: OVA1 | OVA1 (OVULE ABORTION 1); ATP binding / aminoacyl-tRNA ligase | chr3:20546786-20549976 REVERSE	339	308	1324	73	411	1e-162	568	1
CL1560Contig2	AT3G55400.1	| Symbols: OVA1 | OVA1 (OVULE ABORTION 1); ATP binding / aminoacyl-tRNA ligase | chr3:20546786-20549976 REVERSE	363	2	1090	226	588	1e-170	596	1
CL1561Contig1	AT4G31390.1	| Symbols: | ABC1 family protein | chr4:15233132-15236770 FORWARD	385	3	1157	306	682	0	653	2
CL1562Contig1	AT1G70830.2	| Symbols: MLP28 | Bet v I allergen family protein | chr1:26714121-26715057 REVERSE	176	17	532	18	193	3e-40	162	1
CL1563Contig1	AT3G49910.1	| Symbols: | 60S ribosomal protein L26 (RPL26A) | chr3:18515296-18515736 FORWARD	146	83	520	1	146	3e-59	225	1
CL1564Contig1	AT3G49720.1	| Symbols: | similar to unknown protein [Arabidopsis thaliana] (TAIR:AT5G65810.1); similar to Os01g0144000 [Oryza sativa (japonica cultivar-group)] (GB:NP_001042001.1); similar to conserved hypothetical protein [Medicago truncatula] (GB:ABE78370.1); contains domain S-adenosyl-L-methionine-dependent methyltransferases (SSF53335) | chr3:18451177-18452640 REVERSE	237	158	868	1	237	1e-67	253	1
CL1565Contig1	AT1G19150.1	| Symbols: LHCA2*1, LHCA6 | LHCA6 (Photosystem I light harvesting complex gene 6); chlorophyll binding | chr1:6612797-6613790 FORWARD	258	84	851	1	258	2e-97	352	2
CL1566Contig1	AT3G44110.1	| Symbols: ATJ, ATJ3 | ATJ3 (Arabidopsis thaliana DnaJ homologue 3) | chr3:15880102-15882046 REVERSE	225	171	842	1	220	1e-70	261	2
CL1567Contig1	AT5G13650.1	| Symbols: | elongation factor family protein | chr5:4397824-4402367 FORWARD	304	28	939	371	674	1e-143	506	0
CL1568Contig1	AT5G35790.1	| Symbols: G6PD1 | G6PD1 (GLUCOSE-6-PHOSPHATE DEHYDROGENASE 1); glucose-6-phosphate 1-dehydrogenase | chr5:13974109-13976916 REVERSE	192	196	771	46	233	1e-88	264	0
CL1569Contig1	AT5G46800.1	| Symbols: BOU | BOU (A BOUT DE SOUFFLE); binding | chr5:19006006-19007037 REVERSE	211	355	987	1	211	4e-80	295	0
CL156Contig1	AT5G03030.1	| Symbols: | DNAJ heat shock N-terminal domain-containing protein | chr5:708477-709511 REVERSE	112	228	563	1	112	5e-36	147	2
CL1570Contig1	AT3G15850.1	| Symbols: FADB, JB67, ADS3, FAD5 | FAD5 (FATTY ACID DESATURASE 5); oxidoreductase | chr3:5359094-5361005 FORWARD	276	57	881	77	352	4e-97	351	2
CL1571Contig1	AT1G26550.1	| Symbols: | peptidyl-prolyl cis-trans isomerase PPIC-type family protein | chr1:9171787-9172703 FORWARD	104	199	510	39	142	3e-55	211	0
CL1572Contig1	AT5G58420.1	| Symbols: | 40S ribosomal protein S4 (RPS4D) | chr5:23636825-23638122 FORWARD	240	70	789	1	240	1e-126	447	0
CL1574Contig1	AT2G35790.1	| Symbols: | similar to expressed protein [Oryza sativa (japonica cultivar-group)] (GB:AAO66526.1) | chr2:15047814-15049055 FORWARD	244	45	767	3	238	6e-70	261	2
CL1576Contig1	AT1G08750.2	| Symbols: | GPI-anchor transamidase, putative | chr1:2801286-2804395 FORWARD	251	292	1041	24	270	1e-123	436	0
CL1577Contig1	AT5G53580.1	| Symbols: | aldo/keto reductase family protein | chr5:21782441-21784145 REVERSE	267	53	850	23	288	1e-114	406	1
CL1577Contig2	AT5G53580.1	| Symbols: | aldo/keto reductase family protein | chr5:21782441-21784145 REVERSE	217	128	778	23	238	1e-100	352	1
CL1579Contig1	AT2G25080.1	| Symbols: ATGPX1 | ATGPX1 (GLUTATHIONE PEROXIDASE 1); glutathione peroxidase | chr2:10675213-10676907 FORWARD	203	173	781	34	235	9e-77	283	1
CL157Contig1	AT4G11600.1	| Symbols: PHGPX, LSC803, ATGPX6 | ATGPX6 (GLUTATHIONE PEROXIDASE 6); glutathione peroxidase | chr4:7010015-7011324 REVERSE	172	216	728	59	230	8e-71	263	2
CL1580Contig1	AT5G23290.1	| Symbols: | c-myc binding protein, putative / prefoldin, putative | chr5:7846147-7847431 FORWARD	142	93	518	9	150	6e-62	233	2
CL1581Contig1	AT3G51610.1	| Symbols: | similar to Os05g0168400 [Oryza sativa (japonica cultivar-group)] (GB:NP_001054754.1) | chr3:19150694-19152965 REVERSE	188	144	707	32	219	7e-88	320	2
CL1582Contig1	AT4G32930.1	| Symbols: | similar to unknown protein [Oryza sativa (japonica cultivar-group)] (GB:BAD45078.1); similar to Os01g0565600 [Oryza sativa (japonica cultivar-group)] (GB:NP_001043357.1); contains InterPro domain Protein of unknown function DUF866, eukaryotic; (InterPro:IPR008584) | chr4:15898881-15900188 FORWARD	165	32	520	1	165	6e-63	237	1
CL1583Contig1	AT2G20860.1	| Symbols: LIP1 | LIP1 (Lipoic acid synthase 1); lipoic acid synthase | chr2:8986717-8988064 FORWARD	230	152	841	32	258	5e-99	357	1
CL1584Contig1	AT5G07840.1	| Symbols: | ankyrin repeat family protein | chr5:2506765-2507292 REVERSE	137	619	1029	24	160	8e-56	214	0
CL1585Contig1	AT4G37920.1	| Symbols: | similar to unknown protein [Arabidopsis thaliana] (TAIR:AT1G36320.1); similar to conserved hypothetical protein [Medicago truncatula] (GB:ABE84185.1) | chr4:17828532-17830311 REVERSE	280	277	1116	71	350	1e-113	406	0
CL1586Contig1	AT3G06430.1	| Symbols: EMB2750 | EMB2750 (EMBRYO DEFECTIVE 2750); binding | chr3:1956664-1958246 REVERSE	200	230	829	51	245	4e-68	254	1
CL1588Contig1	AT5G12860.1	| Symbols: DIT1 | DIT1 (DICARBOXYLATE TRANSPORTER 1); oxoglutarate:malate antiporter | chr5:4059930-4061922 REVERSE	172	36	551	368	539	5e-88	320	2
CL1589Contig1	AT3G49420.1	| Symbols: | Got1-like family protein | chr3:18340840-18342055 FORWARD	140	178	597	1	140	6e-41	164	0
CL1590Contig1	AT1G08710.1	| Symbols: | F-box family protein | chr1:2771723-2773253 FORWARD	217	84	725	6	221	2e-51	199	2
CL1591Contig1	AT5G64050.1	| Symbols: ATERS, ERS, OVA3 | ATERS/ERS/OVA3 (OVULE ABORTION 3); glutamate-tRNA ligase | chr5:25647422-25650325 REVERSE	266	173	970	29	291	1e-110	395	1
CL1592Contig1	AT2G03780.1	| Symbols: | translin family protein | chr2:1152713-1154282 REVERSE	289	21	881	6	287	1e-104	374	2
CL1593Contig1	AT5G53070.1	| Symbols: | ribosomal protein L9 family protein | chr5:21536063-21537393 FORWARD	221	129	755	1	219	3e-57	218	2
CL1594Contig1	AT5G16650.1	| Symbols: | DNAJ heat shock N-terminal domain-containing protein | chr5:5463449-5465078 REVERSE	101	198	500	7	107	6e-34	140	2
CL1595Contig1	AT1G36980.1	| Symbols: | similar to salt tolerant protein [Triticum aestivum] (GB:AAY26392.1); similar to Os02g0566900 [Oryza sativa (japonica cultivar-group)] (GB:NP_001047175.1); similar to Os09g0453000 [Oryza sativa (japonica cultivar-group)] (GB:NP_001063340.1); contains InterPro domain Protein of unknown function UPF0220; (InterPro:IPR007919) | chr1:14027525-14029168 FORWARD	135	197	601	1	135	8e-52	200	1
CL1596Contig1	AT2G27350.3	| Symbols: | OTU-like cysteine protease family protein | chr2:11706858-11709441 REVERSE	213	860	1489	143	355	3e-79	292	1
CL1597Contig1	AT5G06140.1	| Symbols: | phox (PX) domain-containing protein | chr5:1856213-1858753 REVERSE	375	310	1434	25	398	1e-170	594	0
CL1598Contig1	AT4G02080.1	| Symbols: ATSARA1C, ATSAR2, ASAR1 | ASAR1 (Arabidopsis thaliana secretion-associated RAS super family 2); GTP binding | chr4:921554-922547 FORWARD	160	234	713	1	160	1e-85	289	2
CL1599Contig1	AT1G74520.1	| Symbols: ATHVA22A | ATHVA22A (Arabidopsis thaliana HVA22 homologue A) | chr1:28011770-28012817 REVERSE	169	16	519	4	172	2e-63	239	0
CL1601Contig1	AT5G14040.1	| Symbols: | mitochondrial phosphate transporter | chr5:4531061-4532967 REVERSE	364	143	1204	2	365	1e-159	558	1
CL1602Contig1	AT1G15340.1	| Symbols: MBD10 | MBD10 (methyl-CpG-binding domain 10); DNA binding | chr1:5275890-5277469 REVERSE	77	100	330	5	81	9e-31	130	0
CL1603Contig1	AT1G23750.1	| Symbols: | DNA-binding protein-related | chr1:8400627-8401160 FORWARD	132	192	587	6	137	2e-49	192	2
CL1604Contig1	AT4G30620.1	| Symbols: | similar to unknown protein [Arabidopsis thaliana] (TAIR:AT2G24020.1); similar to Conserved hypothetical protein 103 [Medicago truncatula] (GB:ABE78786.1); contains InterPro domain Conserved hypothetical protein 103; (InterPro:IPR004401) | chr4:14948730-14950041 REVERSE	135	227	625	42	176	2e-48	189	1
CL1605Contig1	AT3G20820.1	| Symbols: | leucine-rich repeat family protein | chr3:7280936-7282033 FORWARD	211	18	650	152	362	1e-71	266	2
CL1605Contig2	AT3G20820.1	| Symbols: | leucine-rich repeat family protein | chr3:7280936-7282033 FORWARD	230	72	761	16	245	1e-82	302	2
CL1606Contig1	AT5G33370.1	| Symbols: | GDSL-motif lipase/hydrolase family protein | chr5:12620003-12621900 REVERSE	343	117	1145	22	364	1e-148	522	2
CL1607Contig1	AT5G23250.1	| Symbols: | succinyl-CoA ligase (GDP-forming) alpha-chain, mitochondrial, putative / succinyl-CoA synthetase, alpha chain, putative / SCS-alpha, putative | chr5:7830463-7832494 FORWARD	294	244	1125	47	340	1e-139	492	0
CL1609Contig1	AT3G58500.1	| Symbols: EP7, PP2A-3 | PP2A-3 (PROTEIN PHOSPHATASE 2A-3); protein phosphatase type 2A | chr3:21646480-21649888 REVERSE	143	18	446	171	313	3e-83	304	2
CL1609Contig2	AT1G10430.1	| Symbols: PP2A-2 | PP2A-2 (protein phosphatase 2a-2); protein phosphatase type 2A | chr1:3428706-3430438 REVERSE	224	263	934	4	227	1e-144	395	1
CL160Contig1	AT4G27960.2	| Symbols: UBC9 | UBC9 (UBIQUITIN CONJUGATING ENZYME 9); ubiquitin-protein ligase | chr4:13916071-13917299 REVERSE	151	178	630	28	178	2e-84	309	0
CL160Contig2	AT4G27960.2	| Symbols: UBC9 | UBC9 (UBIQUITIN CONJUGATING ENZYME 9); ubiquitin-protein ligase | chr4:13916071-13917299 REVERSE	151	266	718	28	178	4e-84	308	1
CL1610Contig1	AT3G02920.1	| Symbols: | replication protein-related | chr3:651851-654196 REVERSE	213	156	779	18	226	2e-52	202	2
CL1611Contig1	AT4G33110.1	| Symbols: | coclaurine N-methyltransferase, putative | chr4:15972500-15974534 REVERSE	272	72	887	1	272	1e-100	361	2
CL1612Contig1	AT5G18650.1	| Symbols: | zinc finger (C3HC4-type RING finger) family protein | chr5:6218262-6220376 FORWARD	265	83	877	3	267	1e-140	493	1
CL1613Contig1	AT2G39920.1	| Symbols: | acid phosphatase class B family protein | chr2:16670279-16671383 REVERSE	298	329	1207	1	271	1e-48	191	1
CL1614Contig1	AT4G19860.1	| Symbols: | lecithin:cholesterol acyltransferase family protein / LACT family protein | chr4:10777665-10780270 REVERSE	188	222	782	1	188	1e-133	278	2
CL1615Contig1	AT1G64860.1	| Symbols: SIG1, SIG2, SIGB, RPOD1, SIGA | SIGA (SIGMA FACTOR A); DNA binding / DNA-directed RNA polymerase/ transcription factor | chr1:24102160-24104409 FORWARD	136	805	1212	188	323	1e-46	139	1
CL1616Contig1	AT4G28706.3	| Symbols: | pfkB-type carbohydrate kinase family protein | chr4:14167811-14170625 FORWARD	263	74	844	6	246	3e-76	281	1
CL1617Contig1	AT2G38780.1	| Symbols: | binding | chr2:16217942-16221188 FORWARD	325	266	1237	148	461	2e-99	360	1
CL1618Contig1	AT2G26930.1	| Symbols: PDE277, ISPE, ATCDPMEK | ATCDPMEK (PIGMENT DEFECTIVE 277); 4-(cytidine 5'-diphospho)-2-C-methyl-D-erythritol kinase | chr2:11498907-11501307 REVERSE	207	19	639	172	378	8e-81	296	0
CL1619Contig1	AT2G21940.4	| Symbols: | ATP binding / shikimate kinase | chr2:9358186-9359961 FORWARD	217	221	868	1	217	1e-51	199	1
CL161Contig1	AT3G16250.1	| Symbols: | ferredoxin-related | chr3:5507097-5508326 REVERSE	143	299	727	48	190	3e-60	228	1
CL1621Contig1	AT2G16710.1	| Symbols: | hesB-like domain-containing protein | chr2:7255376-7257095 FORWARD	124	74	445	3	126	4e-53	204	1
CL1622Contig1	AT1G42480.1	| Symbols: | similar to Saposin B [Medicago truncatula] (GB:ABE83256.1); contains InterPro domain Endoplasmic reticulum targeting sequence; (InterPro:IPR000886) | chr1:15938737-15941132 FORWARD	179	68	604	5	182	6e-49	191	1
CL1623Contig1	AT3G07320.1	| Symbols: | glycosyl hydrolase family 17 protein | chr3:2332330-2333931 REVERSE	447	105	1445	15	460	1e-174	609	2
CL1624Contig1	AT5G39530.1	| Symbols: | similar to unknown protein [Arabidopsis thaliana] (TAIR:AT5G39520.1); similar to hypothetical protein MtrDRAFT_AC119412g1v1 [Medicago truncatula] (GB:ABE86761.1) | chr5:15843513-15844745 REVERSE	199	282	722	37	235	9e-43	170	2
CL1625Contig1	AT5G62930.1	| Symbols: | GDSL-motif lipase/hydrolase family protein | chr5:25272138-25273583 FORWARD	242	129	854	1	242	1e-109	392	2
CL1626Contig1	AT3G50845.1	| Symbols: | similar to unknown protein [Arabidopsis thaliana] (TAIR:AT1G68310.1); similar to Os03g0775500 [Oryza sativa (japonica cultivar-group)] (GB:NP_001051431.1); similar to hypothetical protein [Trypanosoma cruzi strain CL Brener] (GB:XP_813967.1); similar to Os04g0595200 [Oryza sativa (japonica cultivar-group)] (GB:NP_001053732.1); contains InterPro domain Protein of unknown function DUF5…	157	109	579	1	154	2e-57	219	0
CL1627Contig1	AT3G53020.1	| Symbols: RPL24B, RPL24, STV1 | STV1 (SHORT VALVE1); structural constituent of ribosome | chr3:19671727-19672890 REVERSE	112	34	369	1	112	2e-55	212	0
CL1628Contig1	AT1G15690.1	| Symbols: ATAVP3, AVP-3, AVP1 | AVP1 (vacuolar-type H+-pumping pyrophosphatase 1); ATPase | chr1:5399110-5402180 FORWARD	516	84	1607	1	516	0	864	2
CL1629Contig1	AT2G46270.1	| Symbols: GBF3 | GBF3 (G-BOX BINDING FACTOR 3); transcription factor | chr2:19007932-19009974 FORWARD	280	256	1026	25	281	6e-44	174	0
CL162Contig1	AT3G09640.1	| Symbols: APX1B | APX2 (ASCORBATE PEROXIDASE 2); L-ascorbate peroxidase | chr3:2956306-2958168 FORWARD	185	8	562	66	249	6e-65	244	1
CL162Contig2	AT1G07890.6	| Symbols: MEE6, CS1, APX1 | APX1 (ASCORBATE PEROXIDASE 1, MATERNAL EFFECT EMBRYO ARREST 6) | chr1:2438002-2439346 FORWARD	245	67	801	1	245	2e-92	335	0
CL1630Contig1	AT4G03420.1	| Symbols: | similar to unknown protein [Arabidopsis thaliana] (TAIR:AT1G03610.1); similar to hypothetical protein [Oryza sativa (japonica cultivar-group)] (GB:AAO39871.1); similar to Os10g0494000 [Oryza sativa (japonica cultivar-group)] (GB:NP_001064942.1); similar to hypothetical protein [Oryza sativa (japonica cultivar-group)] (GB:AAP46235.1); contains InterPro domain Protein of unknown functi…	153	403	858	5	150	4e-38	155	0
CL1630Contig2	AT4G03420.1	| Symbols: | similar to unknown protein [Arabidopsis thaliana] (TAIR:AT1G03610.1); similar to hypothetical protein [Oryza sativa (japonica cultivar-group)] (GB:AAO39871.1); similar to Os10g0494000 [Oryza sativa (japonica cultivar-group)] (GB:NP_001064942.1); similar to hypothetical protein [Oryza sativa (japonica cultivar-group)] (GB:AAP46235.1); contains InterPro domain Protein of unknown functi…	230	13	696	79	303	7e-77	284	0
CL1631Contig1	AT4G21445.1	| Symbols: | similar to Os04g0635700 [Oryza sativa (japonica cultivar-group)] (GB:NP_001054010.1); similar to H0410G08.9 [Oryza sativa (indica cultivar-group)] (GB:CAH67654.1) | chr4:11424792-11425601 FORWARD	102	191	481	52	153	2e-35	145	1
CL1633Contig1	AT3G47960.1	| Symbols: | proton-dependent oligopeptide transport (POT) family protein | chr3:17709111-17711666 REVERSE	415	21	1265	170	583	1e-141	499	2
CL1634Contig1	AT5G64350.1	| Symbols: ATFKBP12, FKBP12 | FKBP12 (FK506-binding protein 12 kD); FK506 binding / peptidyl-prolyl cis-trans isomerase | chr5:25752036-25753216 REVERSE	112	57	392	1	112	1e-51	199	2
CL1635Contig1	AT1G58290.1	| Symbols: HEMA1 | HEMA1; glutamyl-tRNA reductase | chr1:21627693-21629716 REVERSE	255	4	765	290	542	2e-99	358	0
CL1636Contig1	AT3G03890.1	| Symbols: | FMN binding | chr3:999674-1002003 REVERSE	201	258	860	61	261	8e-84	306	2
CL1638Contig1	AT4G13220.1	| Symbols: | similar to Os12g0276100 [Oryza sativa (japonica cultivar-group)] (GB:NP_001066563.1) | chr4:7674427-7675271 REVERSE	151	184	612	27	176	5e-31	131	0
CL1639Contig1	AT3G22630.1	| Symbols: PRCGB, PBD1 | PBD1 (PROTEASOME SUBUNIT PRGB); peptidase | chr3:8009716-8010781 REVERSE	198	46	639	1	198	5e-90	327	0
CL163Contig1	AT4G17340.1	| Symbols: TIP2;2, DELTA-TIP2 | DELTA-TIP2/TIP2;2 (tonoplast intrinsic protein 2;2); water channel | chr4:9699330-9700262 FORWARD	249	71	817	1	249	1e-108	389	1
CL1640Contig1	AT1G02000.1	| Symbols: GAE2 | GAE2 (UDP-D-GLUCURONATE 4-EPIMERASE 2); catalytic | chr1:346052-347356 FORWARD	386	261	1412	4	382	1e-162	570	2
CL1642Contig1	AT2G06530.1	| Symbols: | SNF7 family protein | chr2:2588737-2590282 REVERSE	220	159	818	2	220	1e-92	336	2
CL1643Contig1	AT2G43020.1	| Symbols: ATPAO2 | ATPAO2 (POLYAMINE OXIDASE 2); amine oxidase | chr2:17899022-17901517 FORWARD	373	452	1570	3	375	1e-162	569	1
CL1644Contig1	AT5G39580.1	| Symbols: | peroxidase, putative | chr5:15864509-15866255 REVERSE	300	108	1004	25	319	4e-97	351	2
CL1645Contig1	AT4G04860.1	| Symbols: DER2.2 | Der1-like family protein / degradation in the ER-like family protein | chr4:2460133-2461376 FORWARD	243	223	951	1	243	1e-113	406	0
CL1646Contig1	AT1G21480.1	| Symbols: | exostosin family protein | chr1:7519105-7521415 REVERSE	286	13	858	1	286	1e-114	407	0
CL1647Contig1	AT3G56440.1	| Symbols: AtATG18d | AtATG18d (Arabidopsis thaliana homolog of yeast autophagy 18 (ATG18) d) | chr3:20937853-20939776 FORWARD	196	480	1064	26	221	7e-91	330	2
CL1649Contig1	AT1G04980.1	| Symbols: ATPDIL2-2 | ATPDIL2-2 (PDI-LIKE 2-2); thiol-disulfide exchange intermediate | chr1:1413868-1416119 REVERSE	289	147	992	25	313	1e-117	418	2
CL164Contig1	AT5G26820.1	| Symbols: | ferroportin-related | chr5:9433861-9437008 FORWARD	235	322	1020	27	251	2e-63	239	0
CL164Contig2	AT5G26820.1	| Symbols: | ferroportin-related | chr5:9433861-9437008 FORWARD	202	175	774	27	218	2e-53	206	0
CL1650Contig1	AT4G01870.1	| Symbols: | tolB protein-related | chr4:808473-810431 REVERSE	618	17	1819	1	606	0	770	1
CL1651Contig1	AT3G59350.1	| Symbols: | serine/threonine protein kinase, putative | chr3:21943907-21945860 FORWARD	283	264	1112	20	302	1e-114	408	2
CL1653Contig1	AT1G80380.2	| Symbols: | phosphoribulokinase/uridine kinase-related | chr1:30222224-30224676 FORWARD	188	202	765	72	259	2e-64	242	0
CL1654Contig1	AT2G18710.1	| Symbols: SCY1 | SCY1 (SECY HOMOLOG 1); protein translocase | chr2:8119313-8121534 REVERSE	548	79	1698	1	548	0	758	0
CL1655Contig1	AT5G13190.1	| Symbols: | similar to LITAF-domain-containing protein [Pisum sativum] (GB:AAY40471.1); similar to Os02g0515600 [Oryza sativa (japonica cultivar-group)] (GB:NP_001046956.1); contains InterPro domain LPS-induced tumor necrosis factor alpha factor; (InterPro:IPR006629) | chr5:4204990-4206208 REVERSE	119	266	622	16	134	1e-53	206	1
CL1656Contig1	AT2G25280.1	| Symbols: | similar to Os08g0299000 [Oryza sativa (japonica cultivar-group)] (GB:NP_001061484.1); similar to CG8031-PA [Drosophila melanogaster] (GB:NP_650252.1); contains InterPro domain Protein of unknown function DUF52; (InterPro:IPR002737) | chr2:10769718-10771710 REVERSE	229	157	843	1	229	1e-108	387	0
CL1657Contig1	AT5G46180.1	| Symbols: delta-OAT | delta-OAT (ornithine- delta-aminotransferase); ornithine-oxo-acid transaminase | chr5:18735993-18738498 REVERSE	273	663	1481	151	423	1e-115	411	2
CL1657Contig2	AT5G46180.1	| Symbols: delta-OAT | delta-OAT (ornithine- delta-aminotransferase); ornithine-oxo-acid transaminase | chr5:18735993-18738498 REVERSE	230	19	708	245	474	2e-88	322	0
CL1658Contig1	AT1G53210.1	| Symbols: | sodium/calcium exchanger family protein / calcium-binding EF hand family protein | chr1:19848458-19851201 FORWARD	238	99	785	6	243	6e-65	243	2
CL1659Contig2	AT2G16940.1	| Symbols: | RNA recognition motif (RRM)-containing protein | chr2:7349951-7354134 REVERSE	161	340	822	161	321	3e-63	238	0
CL165Contig1	AT1G70600.1	| Symbols: | 60S ribosomal protein L27A (RPL27aC) | chr1:26624831-26625271 REVERSE	146	65	502	1	146	5e-72	267	1
CL1660Contig1	AT5G24490.1	| Symbols: | 30S ribosomal protein, putative | chr5:8365693-8367181 FORWARD	249	293	1021	67	308	7e-93	337	1
CL1660Contig2	AT5G24490.1	| Symbols: | 30S ribosomal protein, putative | chr5:8365693-8367181 FORWARD	158	287	742	67	224	1e-70	235	1
CL1661Contig1	AT3G55620.1	| Symbols: EMB1624 | EMB1624 (EMBRYO DEFECTIVE 1624); translation initiation factor | chr3:20645560-20647291 FORWARD	244	101	832	1	244	1e-118	423	1
CL1662Contig1	AT5G20060.1	| Symbols: | phospholipase/carboxylesterase family protein | chr5:6776802-6779449 FORWARD	225	148	822	1	224	3e-91	332	0
CL1663Contig1	AT3G02780.1	| Symbols: IPP2, IPIAT1, IDI2 | IPP2 (ISOPENTENYL PYROPHOSPHATE:DIMETHYLLALLYL PYROPHOSPHATE ISOMERASE 2); isopentenyl-diphosphate delta-isomerase | chr3:602585-604655 REVERSE	228	151	834	57	284	1e-119	424	0
CL1664Contig1	AT2G27600.1	| Symbols: | AAA-type ATPase family protein / vacuolar sorting protein-related | chr2:11788303-11790807 FORWARD	322	21	986	114	435	1e-166	581	2
CL1665Contig1	AT1G17650.1	| Symbols: | phosphogluconate dehydrogenase (decarboxylating) | chr1:6069587-6071957 REVERSE	329	87	1058	23	351	1e-135	479	2
CL1666Contig1	AT4G32470.1	| Symbols: | ubiquinol-cytochrome C reductase complex 14 kDa protein, putative | chr4:15669647-15671101 REVERSE	121	155	517	2	122	4e-36	148	1
CL1667Contig1	AT3G47520.1	| Symbols: MDH | MDH (malate dehydrogenase); malate dehydrogenase | chr3:17524642-17525853 FORWARD	266	100	885	2	255	9e-92	333	0
CL1668Contig1	AT5G32440.1	| Symbols: | similar to unknown protein [Arabidopsis thaliana] (TAIR:AT1G80040.1); similar to Os06g0642900 [Oryza sativa (japonica cultivar-group)] (GB:NP_001058174.1); similar to Ubiquitin system component Cue; UBA-like [Medicago truncatula] (GB:ABE77893.1); contains InterPro domain UBA-like; (InterPro:IPR009060); contains InterPro domain Ubiquitin system component Cue; (InterPro:IPR003892) | ch…	272	247	1059	1	264	5e-65	244	0
CL1669Contig1	AT4G37870.1	| Symbols: PCK1, PEPCK | phosphoenolpyruvate carboxykinase (ATP), putative / PEP carboxykinase, putative / PEPCK, putative | chr4:17802968-17806326 REVERSE	340	6	1022	332	671	1e-168	588	2
CL166Contig1	AT1G04850.1	| Symbols: | ubiquitin-associated (UBA)/TS-N domain-containing protein | chr1:1365310-1368705 REVERSE	236	132	836	4	236	2e-68	255	2
CL1672Contig1	AT3G58750.1	| Symbols: CSY2 | CSY2 (CITRATE SYNTHASE 2); citrate (SI)-synthase | chr3:21735541-21738435 REVERSE	265	162	947	8	272	1e-116	416	2
CL1673Contig1	AT2G03430.1	| Symbols: | ankyrin repeat family protein | chr2:1036189-1037533 REVERSE	230	52	741	11	240	2e-89	325	0
CL1674Contig1	AT5G47870.1	| Symbols: | similar to unknown protein [Arabidopsis thaliana] (TAIR:AT1G71310.1); similar to Os03g0851500 [Oryza sativa (japonica cultivar-group)] (GB:NP_001051915.1); similar to Os09g0512800 [Oryza sativa (japonica cultivar-group)] (GB:NP_001063645.1); similar to hypothetical protein [Oryza sativa (japonica cultivar-group)] (GB:BAD34413.1) | chr5:19401781-19403034 REVERSE	146	420	839	55	199	1e-56	216	2
CL1675Contig1	AT5G60710.1	| Symbols: | zinc finger (C3HC4-type RING finger) family protein | chr5:24428179-24432075 REVERSE	301	244	1119	63	357	3e-36	149	0
CL1676Contig1	AT4G01150.1	| Symbols: | similar to threonine endopeptidase [Arabidopsis thaliana] (TAIR:AT4G38100.1); similar to unknown (GB:AAB00107.1) | chr4:493692-494668 FORWARD	115	247	591	51	164	1e-30	130	0
CL1677Contig1	AT1G75950.1	| Symbols: ASK1, ATSKP1, SKP1A, UIP1, SKP1 | SKP1 (ARABIDOPSIS SKP1 HOMOLOGUE); ubiquitin-protein ligase | chr1:28520376-28521115 FORWARD	159	113	571	2	160	6e-55	210	1
CL1678Contig1	AT1G07770.2	| Symbols: RPS15A | RPS15A (RIBOSOMAL PROTEIN S15A); structural constituent of ribosome | chr1:2408410-2409062 REVERSE	130	144	533	1	130	3e-68	254	2
CL1679Contig1	AT4G19880.1	| Symbols: | similar to unknown protein [Arabidopsis thaliana] (TAIR:AT5G45020.1); similar to Glutathione S-transferase, C-terminal-like [Medicago truncatula] (GB:ABC75353.1); contains InterPro domain Thioredoxin-like fold; (InterPro:IPR012336); contains InterPro domain Glutathione S-transferase, C-terminal-like; (InterPro:IPR010987); contains InterPro domain Glutathione S-transferase, C-terminal…	273	100	918	25	297	1e-127	451	0
CL167Contig1	AT3G19910.1	| Symbols: | zinc finger (C3HC4-type RING finger) family protein | chr3:6926503-6929330 FORWARD	290	241	1068	54	337	5e-86	315	0
CL1680Contig1	AT1G36050.1	| Symbols: | similar to unknown protein [Arabidopsis thaliana] (TAIR:AT1G22200.1); similar to Serolo (GB:ABF95668.1); similar to Os04g0455900 [Oryza sativa (japonica cultivar-group)] (GB:NP_001052965.1); contains InterPro domain Protein of unknown function DUF1692; (InterPro:IPR012936) | chr1:13451679-13454267 FORWARD	253	260	1012	1	253	1e-117	419	1
CL1681Contig1	AT2G28370.1	| Symbols: | similar to integral membrane protein, putative [Arabidopsis thaliana] (TAIR:AT2G37200.1); similar to unknown [Solanum tuberosum] (GB:ABB16987.1); similar to Os03g0206600 [Oryza sativa (japonica cultivar-group)] (GB:NP_001049320.1); contains InterPro domain Protein of unknown function DUF588; (InterPro:IPR006702) | chr2:12139169-12140524 FORWARD	137	539	949	27	163	7e-44	174	1
CL1683Contig1	AT5G22100.1	| Symbols: | RNA cyclase family protein | chr5:7329018-7330721 FORWARD	285	102	953	6	289	1e-100	362	2
CL1684Contig1	AT3G13235.1	| Symbols: | ubiquitin family protein | chr3:4271499-4274355 REVERSE	236	139	825	1	236	9e-77	283	0
CL1684Contig2	AT3G13235.1	| Symbols: | ubiquitin family protein | chr3:4271499-4274355 REVERSE	244	21	752	100	343	1e-129	409	2
CL1685Contig1	AT4G30996.1	| Symbols: | similar to unknown protein [Arabidopsis thaliana] (TAIR:AT2G24290.1); similar to H0311C03.8 [Oryza sativa (indica cultivar-group)] (GB:CAH67554.1); similar to Os04g0501800 [Oryza sativa (japonica cultivar-group)] (GB:NP_001053232.1); contains InterPro domain Protein of unknown function DUF1068; (InterPro:IPR010471) | chr4:15101470-15102467 FORWARD	171	108	620	1	170	4e-59	224	2
CL1686Contig1	AT1G26660.1	| Symbols: | c-myc binding protein, putative / prefoldin, putative | chr1:9212285-9213752 FORWARD	143	305	733	1	143	5e-42	168	1
CL1687Contig1	AT1G55360.1	| Symbols: | similar to unknown protein [Arabidopsis thaliana] (TAIR:AT5G56530.1); similar to unknown protein [Arabidopsis thaliana] (TAIR:AT3G13510.1); similar to Os07g0205500 [Oryza sativa (japonica cultivar-group)] (GB:NP_001059148.1); similar to Os07g0573400 [Oryza sativa (japonica cultivar-group)] (GB:NP_001060067.1); similar to Protein of unknown function DUF239, plant [Medicago truncatula]…	416	72	1307	18	422	1e-175	611	2
CL1688Contig1	AT5G17170.1	| Symbols: | rubredoxin family protein | chr5:5649337-5650977 FORWARD	217	78	728	38	248	2e-84	309	2
CL1689Contig1	AT5G57230.1	| Symbols: | similar to Os06g0482200 [Oryza sativa (japonica cultivar-group)] (GB:NP_001057653.1); contains InterPro domain Thioredoxin-like fold; (InterPro:IPR012336); contains InterPro domain Thioredoxin fold; (InterPro:IPR012335) | chr5:23207798-23208711 FORWARD	156	126	593	1	156	9e-72	266	2
CL168Contig1	AT5G48570.1	| Symbols: | peptidyl-prolyl cis-trans isomerase, putative / FK506-binding protein, putative | chr5:19707972-19710882 REVERSE	247	86	796	1	247	4e-90	327	1
CL1690Contig1	AT1G12000.1	| Symbols: | pyrophosphate--fructose-6-phosphate 1-phosphotransferase beta subunit, putative / pyrophosphate-dependent 6-phosphofructose-1-kinase, putative | chr1:4050157-4053725 REVERSE	263	90	875	26	288	1e-116	413	2
CL1691Contig1	AT5G61150.1	| Symbols: VIP4 | VIP4 (VERNALIZATION INDEPENDENCE 4) | chr5:24621072-24624754 REVERSE	276	72	863	1	269	1e-53	206	2
CL1692Contig1	AT1G24450.1	| Symbols: NFD2 | NFD2 (NUCLEAR FUSION DEFECTIVE 2); RNA binding / ribonuclease III | chr1:8664189-8665065 FORWARD	135	206	610	51	185	1e-33	140	1
CL1693Contig1	AT3G23400.1	| Symbols: | plastid-lipid associated protein PAP / fibrillin family protein | chr3:8376643-8378232 REVERSE	196	391	978	87	282	2e-76	283	0
CL1695Contig1	AT1G20850.1	| Symbols: XCP2 | XCP2 (XYLEM CYSTEINE PEPTIDASE 2); cysteine-type peptidase/ peptidase | chr1:7252197-7253526 FORWARD	251	92	841	28	278	5e-99	357	1
CL1696Contig1	AT3G50790.1	| Symbols: | late embryogenesis abundant protein, putative / LEA protein, putative | chr3:18891055-18892921 REVERSE	215	223	864	37	251	4e-80	294	0
CL1697Contig1	AT2G19760.1	| Symbols: PFN1, PRF1 | PFN1/PRF1 (PROFILIN 1); actin binding | chr2:8524156-8525149 REVERSE	128	72	455	1	128	6e-56	213	2
CL1698Contig1	AT4G30240.1	| Symbols: | similar to syntaxin family protein [Arabidopsis thaliana] (TAIR:AT2G18860.1); similar to t-snare [Medicago truncatula] (GB:ABD33270.1); contains InterPro domain t-snare; (InterPro:IPR010989) | chr4:14808365-14809751 REVERSE	257	151	894	1	246	7e-52	201	0
CL1698Contig2	AT4G30240.1	| Symbols: | similar to syntaxin family protein [Arabidopsis thaliana] (TAIR:AT2G18860.1); similar to t-snare [Medicago truncatula] (GB:ABD33270.1); contains InterPro domain t-snare; (InterPro:IPR010989) | chr4:14808365-14809751 REVERSE	250	1	717	40	277	1e-34	144	0
CL1699Contig1	AT2G19520.1	| Symbols: ACG1, MSI4, NFC4, NFC04, ATMSI4, FVE | FVE (FVE) | chr2:8463088-8466317 FORWARD	204	203	814	62	265	1e-106	380	1
CL169Contig1	AT1G21720.1	| Symbols: PBC1 | PBC1 (20S proteasome beta subunit C1); peptidase | chr1:7626383-7628059 FORWARD	204	83	694	1	204	1e-106	380	1
CL16Contig1	AT5G49950.1	| Symbols: | embryogenesis-associated protein-related | chr5:20337097-20340778 REVERSE	289	53	913	9	290	1e-123	313	1
CL1700Contig1	AT4G29950.1	| Symbols: | microtubule-associated protein | chr4:14657470-14660376 FORWARD	235	6	707	297	524	2e-77	187	1
CL1702Contig1	AT4G36920.1	| Symbols: FLO2, FL1, AP2 | AP2 (APETALA 2); transcription factor | chr4:17400995-17403137 FORWARD	243	966	1682	131	366	1e-74	278	2
CL1703Contig1	AT1G78895.1	| Symbols: | similar to pentatricopeptide (PPR) repeat-containing protein [Arabidopsis thaliana] (TAIR:AT1G16830.1); similar to Os08g0225100 [Oryza sativa (japonica cultivar-group)] (GB:NP_001061282.1) | chr1:29663206-29664759 REVERSE	134	120	521	5	138	8e-53	203	2
CL1704Contig1	AT5G51020.1	| Symbols: | similar to Protein of unknown function DUF1001 [Medicago truncatula] (GB:ABE80209.1); contains InterPro domain Protein of unknown function DUF1001; (InterPro:IPR010404) | chr5:20762786-20764391 REVERSE	224	208	879	14	237	1e-114	408	0
CL1705Contig1	AT3G51040.2	| Symbols: RTH | RTH (RTE1-HOMOLOG) | chr3:18963262-18964041 REVERSE	231	66	755	3	231	1e-77	286	2
CL1706Contig1	AT3G16350.1	| Symbols: | myb family transcription factor | chr3:5547834-5549403 FORWARD	156	18	380	14	169	7e-51	111	1
CL1708Contig1	AT5G59880.1	| Symbols: ADF3 | ADF3 (ACTIN DEPOLYMERIZING FACTOR 3); actin binding | chr5:24137608-24138854 FORWARD	130	197	586	10	139	1e-60	229	1
CL1709Contig1	AT3G54560.1	| Symbols: | histone H2A.F/Z | chr3:20207510-20208444 FORWARD	110	248	577	27	136	2e-52	202	1
CL170Contig1	AT5G56180.1	| Symbols: ATARP8 | ATARP8 (ACTIN-RELATED PROTEIN 8); structural constituent of cytoskeleton | chr5:22754765-22758212 REVERSE	181	247	783	41	221	5e-67	251	0
CL170Contig2	AT5G56180.1	| Symbols: ATARP8 | ATARP8 (ACTIN-RELATED PROTEIN 8); structural constituent of cytoskeleton | chr5:22754765-22758212 REVERSE	213	274	906	41	253	3e-82	301	0
CL1710Contig1	AT5G20380.1	| Symbols: | transporter-related | chr5:6887938-6892360 REVERSE	207	292	894	42	240	4e-76	281	0
CL1711Contig1	AT4G34890.1	| Symbols: ATXDH1 | ATXDH1 (XANTHINE DEHYDROGENASE 1); xanthine dehydrogenase | chr4:16618741-16624988 REVERSE	478	22	1455	884	1361	0	779	0
CL1712Contig1	AT2G45260.1	| Symbols: | similar to unknown protein [Arabidopsis thaliana] (TAIR:AT4G34080.1); similar to expressed protein [Oryza sativa (japonica cultivar-group)] (GB:ABB47396.1); contains InterPro domain Protein of unknown function DUF641, plant; (InterPro:IPR006943); contains InterPro domain t-snare; (InterPro:IPR010989) | chr2:18671735-18673012 REVERSE	405	237	1430	5	405	1e-164	573	2
CL1713Contig1	AT1G04820.1	| Symbols: TUA4 | TUA4 (tubulin alpha-4 chain) | chr1:1356420-1358265 REVERSE	413	96	1334	1	413	0	794	2
CL1714Contig1	AT1G74030.1	| Symbols: | enolase, putative | chr1:27843126-27845562 REVERSE	180	301	840	56	235	4e-91	331	0
CL1714Contig2	AT1G74030.1	| Symbols: | enolase, putative | chr1:27843126-27845562 REVERSE	240	54	773	236	475	1e-129	451	2
CL1715Contig1	AT5G42090.1	| Symbols: | similar to unknown protein [Arabidopsis thaliana] (TAIR:AT3G09570.1); similar to unknown [Sorghum bicolor] (GB:AAQ06259.1); contains InterPro domain Lung seven transmembrane receptor; (InterPro:IPR009637) | chr5:16844058-16845377 FORWARD	248	100	831	12	259	7e-90	327	0
CL1718Contig1	AT3G10480.2	| Symbols: ANAC050 | ANAC050 | chr3:3264415-3266786 FORWARD	182	246	791	25	206	2e-77	286	2
CL1719Contig1	AT5G23660.1	| Symbols: MTN3 | MTN3 (ARABIDOPSIS HOMOLOG OF MEDICAGO TRUNCATULA MTN3) | chr5:7971939-7973799 REVERSE	280	147	965	14	280	9e-65	244	2
CL171Contig1	AT2G38110.1	| Symbols: ATGPAT6, GPAT6 | ATGPAT6/GPAT6 (GLYCEROL-3-PHOSPHATE ACYLTRANSFERASE 6); 1-acylglycerol-3-phosphate O-acyltransferase/ acyltransferase | chr2:15959894-15962442 REVERSE	257	62	826	10	266	2e-93	338	1
CL1720Contig1	AT1G59960.1	| Symbols: | aldo/keto reductase, putative | chr1:22075075-22076732 REVERSE	305	103	1011	13	317	9e-84	307	0
CL1721Contig1	AT2G32280.1	| Symbols: | similar to unknown protein [Arabidopsis thaliana] (TAIR:AT4G21310.1); similar to Os07g0545100 [Oryza sativa (japonica cultivar-group)] (GB:NP_001059913.1); similar to Os05g0435100 [Oryza sativa (japonica cultivar-group)] (GB:NP_001055641.1); similar to hypothetical protein [Oryza sativa (japonica cultivar-group)] (GB:AAT47054.1); contains InterPro domain Protein of unknown function D…	153	58	513	6	158	2e-45	179	0
CL1722Contig1	AT5G19440.1	| Symbols: | cinnamyl-alcohol dehydrogenase, putative (CAD) | chr5:6556495-6558125 FORWARD	236	5	712	10	245	2e-96	342	1
CL1723Contig1	AT5G53330.1	| Symbols: | similar to Os06g0160400 [Oryza sativa (japonica cultivar-group)] (GB:NP_001056879.1); contains InterPro domain UBA-like; (InterPro:IPR009060); contains InterPro domain Ubiquitin-associated; (InterPro:IPR000449) | chr5:21656462-21657942 FORWARD	230	126	788	1	221	7e-51	197	2
CL1724Contig1	AT2G44860.1	| Symbols: | 60S ribosomal protein L24, putative | chr2:18508109-18509203 REVERSE	139	65	481	1	139	2e-57	219	1
CL1725Contig1	AT2G20650.1	| Symbols: | zinc finger (C3HC4-type RING finger) family protein | chr2:8911035-8914098 REVERSE	487	338	1798	1	483	0	713	1
CL1726Contig2	AT2G45570.1	| Symbols: CYP76C2 | CYP76C2 (cytochrome P450, family 76, subfamily C, polypeptide 2); oxygen binding | chr2:18787009-18788996 REVERSE	416	33	1244	43	455	3e-71	265	2
CL1727Contig1	AT1G68830.1	| Symbols: STN7 | STN7 (STT7 HOMOLOG STN7); kinase/ protein kinase | chr1:25876317-25879136 REVERSE	212	169	804	14	221	1e-77	286	0
CL1728Contig1	AT5G13830.1	| Symbols: | FtsJ-like methyltransferase family protein | chr5:4467366-4468490 FORWARD	221	3	650	2	221	2e-87	318	2
CL1729Contig1	AT5G52100.1	| Symbols: | dihydrodipicolinate reductase family protein | chr5:21187429-21189333 FORWARD	281	89	931	19	298	1e-119	426	1
CL172Contig1	AT1G10030.1	| Symbols: ERG28 | ERG28 (ARABIDOPSIS HOMOLOG OF YEAST ERGOSTEROL28) | chr1:3273974-3275633 FORWARD	120	271	630	1	120	1e-50	196	0
CL1730Contig1	AT5G04620.2	| Symbols: ATBIOF | ATBIOF; 8-amino-7-oxononanoate synthase/ transaminase | chr5:1327293-1329935 FORWARD	206	174	773	6	208	1e-57	217	2
CL1731Contig1	AT5G62350.1	| Symbols: | invertase/pectin methylesterase inhibitor family protein / DC 1.2 homolog (FL5-2I22) | chr5:25054730-25055338 FORWARD	174	75	593	29	202	8e-52	200	2
CL1732Contig1	AT3G62190.1	| Symbols: | DNAJ heat shock N-terminal domain-containing protein | chr3:23032121-23033589 FORWARD	133	120	512	6	138	8e-38	154	2
CL1733Contig1	AT5G12200.1	| Symbols: | dihydropyrimidinase / DHPase / dihydropyrimidine amidohydrolase / hydantoinase (PYD2) | chr5:3941701-3944728 REVERSE	306	61	978	221	526	1e-149	522	0
CL1734Contig1	AT5G44650.1	| Symbols: | similar to unknown protein [Oryza sativa (japonica cultivar-group)] (GB:BAD68269.1); similar to Os01g0798500 [Oryza sativa (japonica cultivar-group)] (GB:NP_001044524.1) | chr5:18030623-18032519 FORWARD	174	397	915	107	280	9e-68	254	0
CL1735Contig1	AT4G33540.1	| Symbols: | metallo-beta-lactamase family protein | chr4:16130885-16133681 FORWARD	251	136	885	24	274	2e-90	328	0
CL1736Contig1	AT3G21360.1	| Symbols: | oxidoreductase | chr3:7522871-7524042 FORWARD	333	10	1002	1	330	1e-134	475	0
CL1737Contig1	AT5G47120.1	| Symbols: BI-1, ATBI1, ATBI-1 | ATBI-1 (ARABIDOPSIS BAX INHIBITOR 1) | chr5:19153298-19154812 FORWARD	220	105	764	17	236	7e-99	357	2
CL1738Contig1	AT1G66200.1	| Symbols: ATGSR2 | ATGSR2 (Arabidopsis thaliana glutamine synthase clone R2); glutamate-ammonia ligase | chr1:24659183-24661183 REVERSE	171	34	546	185	355	2e-93	338	0
CL1739Contig1	AT5G54930.1	| Symbols: | AT hook motif-containing protein | chr5:22323123-22324065 REVERSE	334	278	1270	20	277	3e-30	130	1
CL173Contig1	AT2G39470.1	| Symbols: | photosystem II reaction center PsbP family protein | chr2:16483413-16484731 FORWARD	213	88	711	27	238	1e-70	263	0
CL1740Contig1	AT2G31610.1	| Symbols: | 40S ribosomal protein S3 (RPS3A) | chr2:13457461-13458746 FORWARD	239	66	782	1	237	1e-114	409	2
CL1741Contig1	AT3G01090.2	| Symbols: SnRK1.1, AKIN10 | AKIN10 (Arabidopsis SNF1 kinase homolog 10, SNF1-RELATED PROTEIN KINASE 1.1); protein kinase | chr3:31444-34150 REVERSE	277	354	1181	17	293	1e-144	509	2
CL1742Contig1	AT5G21430.1	| Symbols: | DNAJ heat shock N-terminal domain-containing protein | chr5:7222297-7223403 FORWARD	192	113	682	29	218	1e-45	180	1
CL1744Contig1	AT5G03170.1	| Symbols: FLA11 | FLA11 (fasciclin-like arabinogalactan-protein 11) | chr5:752897-753637 REVERSE	170	126	632	19	186	1e-62	236	2
CL1745Contig1	AT3G53020.1	| Symbols: RPL24B, RPL24, STV1 | STV1 (SHORT VALVE1); structural constituent of ribosome | chr3:19671727-19672890 REVERSE	112	58	393	1	112	4e-56	214	0
CL1747Contig1	AT1G58170.1	| Symbols: | disease resistance-responsive protein-related / dirigent protein-related | chr1:21539853-21540410 FORWARD	162	139	624	25	185	5e-57	218	0
CL1748Contig1	AT1G30270.1	| Symbols: SnRK3.23, ATCIPK23, CIPK23, LKS1 | CIPK23 (CBL-INTERACTING PROTEIN KINASE 23); kinase | chr1:10655254-10658508 FORWARD	263	566	1354	20	282	1e-130	461	1
CL1749Contig1	AT3G26085.2	| Symbols: | CAAX amino terminal protease family protein | chr3:9532079-9533634 FORWARD	252	146	901	64	313	2e-71	266	1
CL174Contig1	AT1G28140.1	| Symbols: | similar to Os03g0850600 [Oryza sativa (japonica cultivar-group)] (GB:NP_001051907.1); similar to unnamed protein product [Ostreococcus tauri] (GB:CAL55773.1) | chr1:9833016-9834377 REVERSE	180	277	816	53	231	6e-77	263	0
CL1751Contig1	AT5G02280.1	| Symbols: | synbindin, putative | chr5:469375-470127 FORWARD	141	169	591	1	141	2e-69	258	0
CL1752Contig1	AT5G26742.1	| Symbols: EMB1138 | EMB1138 (EMBRYO DEFECTIVE 1138); ATP binding / ATP-dependent helicase | chr5:9285543-9288874 REVERSE	391	22	1194	258	648	1e-176	615	0
CL1753Contig1	AT3G47470.1	| Symbols: CAB4, LHCA4 | LHCA4 (Photosystem I light harvesting complex gene 4); chlorophyll binding | chr3:17504607-17505758 REVERSE	178	16	549	74	251	4e-94	340	0
CL1755Contig1	AT5G60790.1	| Symbols: ATGCN1 | ATGCN1 (Arabidopsis thaliana general control non-repressible 1) | chr5:24470986-24472993 REVERSE	134	12	413	460	593	4e-66	248	2
CL1756Contig1	AT2G42320.1	| Symbols: | nucleolar protein gar2-related | chr2:17635180-17637735 FORWARD	219	17	670	472	669	4e-43	171	1
CL1757Contig1	AT1G02560.1	| Symbols: NCLPP1, NCLPP5, CLPP5 | CLPP5 (NUCLEAR ENCODED CLP PROTEASE 1); endopeptidase Clp | chr1:538000-539805 FORWARD	288	144	995	1	287	1e-128	454	2
CL1758Contig1	AT1G76490.1	| Symbols: HMGR1, HMG1 | HMG1 (3-HYDROXY-3-METHYLGLUTARYL COA REDUCTASE) | chr1:28700695-28703100 FORWARD	192	25	600	448	639	2e-78	288	0
CL1759Contig1	AT1G32400.2	| Symbols: TOM2A | TOM2A (TOBAMOVIRUS MULTIPLICATION 2A) | chr1:11689373-11690853 REVERSE	282	153	986	1	280	1e-66	249	2
CL175Contig1	AT5G18170.1	| Symbols: GDH1 | GDH1 (GLUTAMATE DEHYDROGENASE 1); oxidoreductase | chr5:6006174-6008250 FORWARD	399	340	1527	1	399	0	683	0
CL1760Contig1	AT4G24620.1	| Symbols: PGI, PGI1 | PGI1 (CHLOROPLASTIC PHOSPHOGLUCOSE ISOMERASE) | chr4:12708982-12712620 REVERSE	359	330	1406	43	400	1e-167	585	2
CL1762Contig1	AT5G26751.1	| Symbols: ATSK11 | ATSK11 (Arabidopsis thaliana SHAGGY-related kinase 11); protein kinase | chr5:9399585-9401842 REVERSE	188	356	916	18	202	1e-95	334	1
CL1763Contig1	AT5G58740.1	| Symbols: | nuclear movement family protein | chr5:23743162-23744754 REVERSE	158	166	639	1	158	1e-79	293	0
CL1765Contig1	AT4G08310.1	| Symbols: | similar to unknown protein [Arabidopsis thaliana] (TAIR:AT1G44780.2); similar to hypothetical protein DDBDRAFT_0192009 [Dictyostelium discoideum AX4] (GB:XP_629009.1); similar to Os11g0544600 [Oryza sativa (japonica cultivar-group)] (GB:NP_001068054.1) | chr4:5249044-5252136 REVERSE	207	294	893	34	239	4e-34	142	2
CL1768Contig1	AT5G66530.1	| Symbols: | aldose 1-epimerase family protein | chr5:26571047-26572801 REVERSE	311	85	1014	1	306	1e-122	435	0
CL1769Contig1	AT5G58300.1	| Symbols: | leucine-rich repeat transmembrane protein kinase, putative | chr5:23590047-23592097 FORWARD	485	324	1733	27	505	1e-139	491	2
CL1770Contig1	AT3G20270.1	| Symbols: | lipid-binding serum glycoprotein family protein | chr3:7067785-7070872 FORWARD	117	450	797	11	127	3e-35	145	2
CL1771Contig1	AT3G46010.1	| Symbols: ATADF, ATADF1, ADF1 | ADF1 (ACTIN DEPOLYMERIZING FACTOR 1) | chr3:16920664-16921663 REVERSE	139	108	524	1	139	1e-66	249	2
CL1772Contig1	AT1G08360.1	| Symbols: | 60S ribosomal protein L10A (RPL10aA) | chr1:2636228-2637691 FORWARD	215	84	728	1	215	1e-94	342	2
CL1773Contig1	AT1G42960.1	| Symbols: | expressed protein localized to the inner membrane of the chloroplast. | chr1:16128303-16129520 FORWARD	174	141	644	1	168	1e-31	133	2
CL1774Contig1	AT3G62870.1	| Symbols: | 60S ribosomal protein L7A (RPL7aB) | chr3:23253837-23255248 REVERSE	240	84	803	16	255	1e-107	385	2
CL1776Contig1	AT3G17770.1	| Symbols: | dihydroxyacetone kinase family protein | chr3:6081979-6085963 REVERSE	311	147	1079	1	311	1e-139	490	2
CL1777Contig1	AT4G19950.1	| Symbols: | similar to unknown protein [Arabidopsis thaliana] (TAIR:AT5G44860.1); similar to conserved hypothetical protein [Medicago truncatula] (GB:ABE90086.1); contains domain gb def: Hypothetical protein AT4g16850 (PTHR22597:SF10); contains domain FAMILY NOT NAMED (PTHR22597) | chr4:10809987-10810952 FORWARD	238	138	839	1	238	2e-60	229	2
CL1778Contig1	AT3G08030.1	| Symbols: | similar to unknown protein [Arabidopsis thaliana] (TAIR:AT2G41800.1); similar to Os03g0807700 [Oryza sativa (japonica cultivar-group)] (GB:NP_001051644.1); similar to unknown [Ricinus communis] (GB:CAB02653.1); contains InterPro domain Galactose-binding like; (InterPro:IPR008979); contains InterPro domain Protein of unknown function DUF642; (InterPro:IPR006946) | chr3:2564197-2565825…	222	4	669	143	364	1e-89	326	0
CL1778Contig2	AT3G08030.1	| Symbols: | similar to unknown protein [Arabidopsis thaliana] (TAIR:AT2G41800.1); similar to Os03g0807700 [Oryza sativa (japonica cultivar-group)] (GB:NP_001051644.1); similar to unknown [Ricinus communis] (GB:CAB02653.1); contains InterPro domain Galactose-binding like; (InterPro:IPR008979); contains InterPro domain Protein of unknown function DUF642; (InterPro:IPR006946) | chr3:2564197-2565825…	279	88	924	26	304	1e-123	439	0
CL1779Contig1	AT5G08320.1	| Symbols: | similar to unknown protein [Oryza sativa (japonica cultivar-group)] (GB:BAD25105.1); contains domain gb def: Hypothetical protein F8L15_50 (PTHR15967:SF3); contains domain FAMILY NOT NAMED (PTHR15967) | chr5:2677154-2678604 FORWARD	142	269	664	8	149	2e-41	166	1
CL177Contig1	AT1G16890.2	| Symbols: UBC36 | UBC36; ubiquitin-protein ligase | chr1:5776543-5778320 REVERSE	153	152	610	1	153	3e-83	305	1
CL1780Contig1	AT5G64260.1	| Symbols: | phosphate-responsive protein, putative | chr5:25721206-25722123 FORWARD	275	143	949	34	305	1e-113	404	1
CL1782Contig1	AT3G04920.1	| Symbols: | 40S ribosomal protein S24 (RPS24A) | chr3:1360995-1362071 FORWARD	119	93	449	4	122	2e-57	219	2
CL1784Contig1	AT3G57270.1	| Symbols: BG1 | BG1 (BETA-1,3-GLUCANASE 1); hydrolase, hydrolyzing O-glycosyl compounds | chr3:21202315-21204097 REVERSE	213	15	647	129	339	2e-61	232	2
CL1784Contig2	AT4G16260.1	| Symbols: | glycosyl hydrolase family 17 protein | chr4:9200310-9201457 REVERSE	240	62	772	24	259	1e-61	233	1
CL1785Contig1	ATCG00280.1	| Symbols: PSBC | chloroplast gene encoding a CP43 subunit of the photosystem II reaction center. promoter contains a blue-light responsive element. | chrC:33720-35141 FORWARD	255	1	765	219	473	1e-125	445	0
CL1786Contig1	AT5G17010.1	| Symbols: | sugar transporter family protein | chr5:5587854-5592335 REVERSE	351	64	1113	4	354	1e-124	443	0
CL1787Contig1	AT4G00755.1	| Symbols: | F-box family protein | chr4:325294-326787 FORWARD	280	102	911	1	280	5e-68	254	2
CL1788Contig1	AT1G27530.1	| Symbols: | similar to Os10g0205200 [Oryza sativa (japonica cultivar-group)] (GB:NP_001064309.1); similar to ubiquitin-like (UBL) post-translational modifier [Dictyostelium discoideum AX4] (GB:XP_001134517.1); contains domain UBC-like (SSF54495); contains domain FAMILY NOT NAMED (PTHR12921) | chr1:9562748-9563874 REVERSE	173	98	616	1	173	1e-94	342	1
CL178Contig1	AT5G64200.1	| Symbols: ATSC35 | ATSC35 ("Arabidopsis thaliana arginine/serine-rich splicing factor 35, 35 kDa protein"); RNA binding | chr5:25699075-25700779 REVERSE	112	96	431	1	112	5e-52	202	2
CL1790Contig1	AT2G26230.1	| Symbols: | uricase / urate oxidase / nodulin 35, putative | chr2:11172034-11174046 FORWARD	306	14	925	4	309	1e-126	448	1
CL1791Contig1	AT1G07790.1	| Symbols: | histone H2B, putative | chr1:2413046-2413492 FORWARD	82	239	484	63	144	3e-39	158	1
CL1792Contig1	AT5G56170.1	| Symbols: | similar to unknown protein [Arabidopsis thaliana] (TAIR:AT2G20700.1); similar to GPI-anchored protein [Vigna radiata] (GB:BAA34247.1) | chr5:22753298-22754334 FORWARD	152	153	596	20	165	8e-44	174	2
CL1793Contig1	AT3G58460.1	| Symbols: | rhomboid family protein / ubiquitin-associated (UBA)/TS-N domain-containing protein | chr3:21634351-21637325 REVERSE	227	118	798	1	227	3e-92	335	0
CL1794Contig1	AT4G39280.1	| Symbols: | phenylalanyl-tRNA synthetase, putative / phenylalanine--tRNA ligase, putative | chr4:18281635-18284825 REVERSE	257	259	1026	1	254	2e-80	296	0
CL1795Contig1	AT2G15695.1	| Symbols: | similar to unknown protein [Arabidopsis thaliana] (TAIR:AT5G44250.1); similar to Protein of unknown function DUF829, eukaryotic [Medicago truncatula] (GB:ABE83368.1); contains InterPro domain Protein of unknown function DUF829, eukaryotic; (InterPro:IPR008547) | chr2:6841276-6843418 REVERSE	398	160	1320	30	420	1e-121	433	0
CL1796Contig1	AT1G54870.1	| Symbols: | oxidoreductase | chr1:20462678-20464084 FORWARD	312	135	1067	33	334	1e-107	385	2
CL1797Contig1	AT3G19450.1	| Symbols: ATCAD4, CAD-C, CAD4 | CAD4 (CINNAMYL ALCOHOL DEHYDROGENASE 4); cinnamyl-alcohol dehydrogenase | chr3:6744865-6747011 FORWARD	317	108	1055	1	317	1e-102	368	2
CL1798Contig1	AT2G24820.1	| Symbols: TIC55 | TIC55 (TRANSLOCON AT THE INNER ENVELOPE MEMBRANE OF CHLOROPLASTS 55); oxidoreductase | chr2:10582117-10583908 FORWARD	243	115	840	27	259	1e-102	368	0
CL1799Contig1	AT3G62580.1	| Symbols: | similar to late embryogenesis abundant domain-containing protein / LEA domain-containing protein [Arabidopsis thaliana] (TAIR:AT1G72100.1); similar to Os12g0557400 [Oryza sativa (japonica cultivar-group)] (GB:NP_001067006.1); similar to Os11g0673100 [Oryza sativa (japonica cultivar-group)] (GB:NP_001068440.1); similar to hypothetical protein MtrDRAFT_AC152921g2v1 [Medicago truncatula…	213	93	716	1	213	2e-98	355	2
CL179Contig1	AT4G15940.1	| Symbols: | fumarylacetoacetate hydrolase family protein | chr4:9038376-9040178 FORWARD	220	40	699	1	219	2e-81	299	0
CL17Contig1	AT4G22220.1	| Symbols: ATISU1, ISU1 | ISU1 (Iron-sulfur cluster assembly complex protein) | chr4:11759456-11760893 REVERSE	164	136	627	2	161	3e-65	245	0
CL1800Contig1	AT3G02780.1	| Symbols: IPP2, IPIAT1, IDI2 | IPP2 (ISOPENTENYL PYROPHOSPHATE:DIMETHYLLALLYL PYROPHOSPHATE ISOMERASE 2); isopentenyl-diphosphate delta-isomerase | chr3:602585-604655 REVERSE	241	170	886	44	284	1e-118	421	1
CL1801Contig1	AT2G46700.1	| Symbols: | calcium-dependent protein kinase, putative / CDPK, putative | chr2:19190038-19193500 REVERSE	545	213	1820	44	578	0	660	2
CL1802Contig1	AT2G03350.1	| Symbols: | similar to unknown protein [Arabidopsis thaliana] (TAIR:AT3G08890.2); similar to cp protein, putative [Oryza sativa (japonica cultivar-group)] (GB:ABF94591.1); contains InterPro domain Protein of unknown function DUF538; (InterPro:IPR007493) | chr2:1019730-1021068 REVERSE	175	97	621	1	175	1e-55	213	0
CL1803Contig1	AT3G14690.1	| Symbols: CYP72A15 | CYP72A15 (cytochrome P450, family 72, subfamily A, polypeptide 15); oxygen binding | chr3:4937417-4939317 FORWARD	238	79	789	20	256	2e-67	252	0
CL1804Contig1	AT2G05920.1	| Symbols: | subtilase family protein | chr2:2269828-2272204 REVERSE	285	114	956	26	299	2e-93	339	2
CL1805Contig1	AT5G67560.1	| Symbols: ATARLA1D | ATARLA1D (ADP-ribosylation factor-like A1D); GTP binding | chr5:26967805-26969139 FORWARD	159	342	815	1	159	2e-64	242	2
CL1806Contig1	AT1G58380.1	| Symbols: XW6 | XW6; structural constituent of ribosome | chr1:21692780-21693750 FORWARD	237	74	772	48	284	1e-115	410	1
CL1807Contig1	AT5G45550.1	| Symbols: | mob1/phocein family protein | chr5:18479511-18482067 FORWARD	201	147	749	13	213	1e-110	382	2
CL1808Contig1	AT3G45600.1	| Symbols: TET3 | TET3 (TETRASPANIN3) | chr3:16744958-16746839 REVERSE	171	2	514	112	281	7e-56	213	1
CL180Contig1	AT3G05580.1	| Symbols: | serine/threonine protein phosphatase, putative | chr3:1618222-1619856 REVERSE	306	277	1194	14	314	1e-160	561	0
CL1810Contig1	AT5G43060.1	| Symbols: | cysteine proteinase, putative / thiol protease, putative | chr5:17287012-17289345 REVERSE	305	58	972	153	457	1e-133	464	0
CL1811Contig1	AT1G22280.1	| Symbols: | protein phosphatase 2C, putative / PP2C, putative | chr1:7874225-7875485 FORWARD	275	230	1054	6	280	1e-116	414	1
CL1812Contig1	AT4G38810.2	| Symbols: | calcium-binding EF hand family protein | chr4:18115601-18118854 REVERSE	336	166	1161	13	348	1e-110	393	0
CL1814Contig1	AT1G64510.1	| Symbols: | ribosomal protein S6 family protein | chr1:23958656-23959868 REVERSE	188	39	596	23	206	9e-73	270	2
CL1816Contig1	AT1G10522.1	| Symbols: | similar to conserved hypothetical protein [Medicago truncatula] (GB:ABE91480.1); similar to Os09g0382400 [Oryza sativa (japonica cultivar-group)] (GB:NP_001063064.1) | chr1:3470010-3471292 FORWARD	134	146	547	44	177	2e-42	169	1
CL1817Contig1	AT5G14260.1	| Symbols: | SET domain-containing protein | chr5:4601142-4603876 FORWARD	284	132	962	9	289	3e-93	338	2
CL1817Contig2	AT5G14260.1	| Symbols: | SET domain-containing protein | chr5:4601142-4603876 FORWARD	272	10	825	243	514	1e-124	441	0
CL1818Contig1	AT5G53160.2	| Symbols: | similar to unknown protein [Arabidopsis thaliana] (TAIR:AT1G01360.1); similar to CAPIP1 [Capsicum annuum] (GB:AAT35532.1); similar to CAPIP1-like [Solanum tuberosum] (GB:ABB29920.1); contains domain Bet v1-like (SSF55961); contains domain no description (G3D.3.30.530.20) | chr5:21578252-21579179 FORWARD	175	190	714	15	188	2e-75	279	0
CL1819Contig1	AT4G21110.1	| Symbols: | G10 family protein | chr4:11267684-11268785 FORWARD	145	114	548	1	145	2e-79	291	2
CL181Contig1	AT1G11360.1	| Symbols: | universal stress protein (USP) family protein | chr1:3822171-3822899 REVERSE	242	96	779	8	242	2e-67	252	2
CL1820Contig1	AT5G42890.1	| Symbols: | sterol carrier protein 2 (SCP-2) family protein | chr5:17211686-17213138 REVERSE	118	233	586	6	123	6e-52	200	1
CL1821Contig1	AT1G65020.1	| Symbols: | similar to NERD [Medicago truncatula] (GB:ABE94711.1); contains InterPro domain NERD; (InterPro:IPR011528) | chr1:24158186-24160174 REVERSE	281	166	1002	1	277	6e-86	314	0
CL1822Contig1	AT4G23100.1	| Symbols: GSH1, CAD2, PAD2, RML1 | RML1 (PHYTOALEXIN DEFICIENT 2, ROOT MERISTEMLESS 1); glutamate-cysteine ligase | chr4:12103469-12106762 REVERSE	242	105	818	1	238	3e-80	295	2
CL1823Contig1	AT5G58800.1	| Symbols: | quinone reductase family protein | chr5:23763258-23764121 REVERSE	203	107	715	1	203	2e-88	322	1
CL1824Contig1	AT5G52640.1	| Symbols: ATHSP90.1, ATHS83, HSP81.1, HSP81-1, HSP83 | HSP81-1 (HEAT SHOCK PROTEIN 81-1); ATP binding / unfolded protein binding | chr5:21369768-21372373 FORWARD	421	16	1275	271	691	0	702	0
CL1825Contig1	AT5G38660.1	| Symbols: APE1 | APE1 (ACCLIMATION OF PHOTOSYNTHESIS TO ENVIRONMENT) | chr5:15490515-15492727 REVERSE	267	64	852	21	276	1e-80	296	0
CL1826Contig1	AT5G56600.1	| Symbols: PFN3, PRF3 | PFN3/PRF3 (PROFILIN 3); actin binding | chr5:22927108-22928047 REVERSE	90	335	604	78	167	6e-35	144	1
CL1827Contig1	AT3G55440.1	| Symbols: TPI, ATCTIMC | ATCTIMC (CYTOSOLIC TRIOSE PHOSPHATE ISOMERASE); triose-phosphate isomerase | chr3:20564771-20567055 FORWARD	240	3	722	1	240	1e-101	365	2
CL1828Contig1	AT3G46440.1	| Symbols: UXS5 | UXS5 (UDP-Xyl synthase 5); catalytic | chr3:17100253-17102596 REVERSE	308	144	1067	23	330	1e-146	514	2
CL1829Contig1	AT4G39350.1	| Symbols: ATH-A, CESA2 | CESA2 (CELLULASE SYNTHASE 2); cellulose synthase/ transferase, transferring glycosyl groups | chr4:18297072-18301884 FORWARD	561	54	1730	523	1082	0	909	2
CL182Contig1	AT1G56580.1	| Symbols: | similar to unknown protein [Arabidopsis thaliana] (TAIR:AT1G09310.1); similar to Os12g0563600 [Oryza sativa (japonica cultivar-group)] (GB:NP_001067038.1); similar to Os11g0683600 [Oryza sativa (japonica cultivar-group)] (GB:NP_001068462.1); similar to hypothetical protein [Oryza sativa (japonica cultivar-group)] (GB:BAC15899.1); contains InterPro domain Protein of unknown function D…	138	74	484	1	138	2e-42	169	1
CL1830Contig1	AT5G27640.1	| Symbols: EIF3B, ATEIF3B-1, EIF3B-1, ATTIF3B1, TIF3B1 | TIF3B1 (EUKARYOTIC TRANSLATION INITIATION FACTOR 3B); nucleic acid binding / translation initiation factor | chr5:9781210-9784762 REVERSE	430	23	1306	62	491	0	640	1
CL1831Contig1	AT2G22230.1	| Symbols: | beta-hydroxyacyl-ACP dehydratase, putative | chr2:9457122-9458507 FORWARD	184	253	801	30	213	2e-78	289	0
CL1832Contig1	AT1G30400.1	| Symbols: EST1, ATMRP1 | ATMRP1 (Arabidopsis thaliana multidrug resistance-associated protein 1); xenobiotic-transporting ATPase | chr1:10728121-10737679 FORWARD	321	2	946	1304	1622	1e-109	392	1
CL1833Contig1	AT3G22110.1	| Symbols: PAC1 | PAC1 (20S proteasome alpha subunit C1); peptidase | chr3:7792826-7793578 REVERSE	249	74	820	1	249	1e-116	413	1
CL1834Contig1	AT2G45140.1	| Symbols: | vesicle-associated membrane protein, putative / VAMP, putative | chr2:18618104-18620046 FORWARD	189	188	745	2	188	7e-75	276	1
CL1836Contig1	AT5G26170.1	| Symbols: ATWRKY50, WRKY50 | WRKY50 (WRKY DNA-binding protein 50); transcription factor | chr5:9147179-9148131 REVERSE	79	290	526	91	169	2e-31	132	1
CL1837Contig1	AT3G10130.1	| Symbols: | SOUL heme-binding family protein | chr3:3131127-3133163 REVERSE	261	102	881	49	309	9e-98	353	2
CL1838Contig1	AT5G15350.1	| Symbols: | plastocyanin-like domain-containing protein | chr5:4985187-4986157 REVERSE	160	68	541	9	166	2e-46	182	1
CL1839Contig1	AT1G32540.2	| Symbols: LOL1 | LOL1 (LSD ONE LIKE 1) | chr1:11768023-11769571 FORWARD	121	300	662	32	152	5e-60	227	2
CL183Contig1	AT1G09330.1	| Symbols: | Identical to FAM18-like protein At1g09330 [Arabidopsis Thaliana] (GB:Q8LEK2;GB:Q9ZPZ2); similar to Os01g0331900 [Oryza sativa (japonica cultivar-group)] (GB:NP_001042930.1); similar to Os05g0159100 [Oryza sativa (japonica cultivar-group)] (GB:NP_001054714.1); similar to FAM18-like protein CG5021 (GB:Q8IQC1); contains InterPro domain Protein of unknown function DUF846, eukaryotic; (In…	175	152	676	12	186	2e-85	312	1
CL1840Contig1	AT3G53570.2	| Symbols: AME2, AFC1 | AFC1 (ARABIDOPSIS FUS3-COMPLEMENTING GENE 1); kinase | chr3:19872427-19875103 REVERSE	444	48	1367	4	445	0	728	2
CL1841Contig1	AT5G47030.1	| Symbols: | ATP synthase delta' chain, mitochondrial | chr5:19107611-19109261 FORWARD	200	159	755	5	202	1e-68	257	2
CL1843Contig1	AT4G24120.1	| Symbols: YSL1 | YSL1 (YELLOW STRIPE LIKE 1); oligopeptide transporter | chr4:12524591-12527033 FORWARD	539	49	1656	9	544	0	676	0
CL1844Contig1	AT2G24765.1	| Symbols: ARF3, ARL1, ATARL1 | ARF3/ARL1/ATARL1 (ADP-RIBOSYLATION FACTOR 3); protein binding | chr2:10569901-10572040 FORWARD	182	208	753	1	182	2e-88	322	0
CL1846Contig1	AT1G19910.1	| Symbols: AVA-2PE, ATVHA-C2, AVA-P2 | AVA-P2 (vacuolar-H+-pumping ATPase 16 kDa proteolipid subunit 2); ATPase | chr1:6913308-6914313 FORWARD	165	110	604	1	165	8e-58	220	1
CL1847Contig1	AT3G49010.2	| Symbols: BBC1, RSU2 | ATBBC1 (breast basic conserved 1); structural constituent of ribosome | chr3:18177956-18179032 REVERSE	191	92	661	1	191	4e-90	327	1
CL1849Contig1	AT2G18390.1	| Symbols: ATARLC1, HAL, ARL2, TTN5 | TTN5 (TITAN 5); GTP binding | chr2:7995417-7996456 FORWARD	149	26	472	37	185	1e-74	276	1
CL1849Contig2	AT2G18390.1	| Symbols: ATARLC1, HAL, ARL2, TTN5 | TTN5 (TITAN 5); GTP binding | chr2:7995417-7996456 FORWARD	185	145	699	1	185	5e-86	314	0
CL184Contig1	AT3G05000.1	| Symbols: | transport protein particle (TRAPP) component Bet3 family protein | chr3:1387450-1388703 REVERSE	173	85	603	1	172	4e-78	288	0
CL1850Contig1	AT2G20890.1	| Symbols: THF1, PSB29 | PSB29 (THYLAKOID FORMATION1) | chr2:8994864-8996266 FORWARD	226	12	689	65	290	7e-97	350	2
CL1850Contig2	AT2G20890.1	| Symbols: THF1, PSB29 | PSB29 (THYLAKOID FORMATION1) | chr2:8994864-8996266 FORWARD	238	190	900	5	232	2e-75	278	0
CL1851Contig1	AT5G51750.1	| Symbols: | subtilase family protein | chr5:21037492-21039834 FORWARD	213	1	636	568	780	6e-82	300	0
CL1852Contig1	AT3G02230.1	| Symbols: ATRGP1, ATRGP, RGP1 | RGP1 (REVERSIBLY GLYCOSYLATED POLYPEPTIDE 1) | chr3:415470-417311 FORWARD	298	135	1028	56	353	1e-162	548	2
CL1853Contig1	AT1G66250.1	| Symbols: | glycosyl hydrolase family 17 protein | chr1:24696726-24699079 FORWARD	331	22	1008	158	487	1e-133	472	0
CL1856Contig1	AT4G35260.1	| Symbols: IDH1 | IDH1 (ISOCITRATE DEHYDROGENASE 1); isocitrate dehydrogenase (NAD+) | chr4:16774499-16776238 REVERSE	368	106	1209	1	367	1e-166	581	0
CL1857Contig1	AT5G34850.1	| Symbols: ATPAP26, PAP26 | ATPAP26/PAP26 (purple acid phosphatase 26); acid phosphatase/ protein serine/threonine phosphatase | chr5:13125705-13128447 REVERSE	430	106	1395	22	451	0	734	0
CL1858Contig1	AT3G42050.1	| Symbols: | vacuolar ATP synthase subunit H family protein | chr3:14239832-14243214 REVERSE	233	134	832	2	226	3e-92	335	1
CL1859Contig1	AT1G15200.1	| Symbols: | protein-protein interaction regulator family protein | chr1:5228472-5231012 REVERSE	247	99	800	1	228	2e-48	189	2
CL185Contig1	AT3G23490.1	| Symbols: CYN | CYN (CYANASE); cyanate hydratase | chr3:8423245-8424422 REVERSE	162	196	681	2	163	2e-54	209	0
CL1860Contig1	AT4G24570.1	| Symbols: | mitochondrial substrate carrier family protein | chr4:12686556-12687497 FORWARD	253	180	938	1	247	1e-69	259	2
CL1861Contig1	AT2G35010.1	| Symbols: ATO1 | ATO1 (ARABIDOPSIS THIOREDOXIN O1); thiol-disulfide exchange intermediate | chr2:14761477-14762967 FORWARD	109	326	652	86	194	4e-37	152	1
CL1862Contig1	AT4G20150.1	| Symbols: | similar to unknown protein [Phytophthora infestans] (GB:AAY43427.1); similar to Os07g0498300 [Oryza sativa (japonica cultivar-group)] (GB:NP_001059709.1) | chr4:10888539-10889510 REVERSE	76	40	267	1	76	1e-34	142	0
CL1863Contig1	AT5G51920.1	| Symbols: | similar to unknown protein [Arabidopsis thaliana] (TAIR:AT4G22980.1); similar to Os03g0765800 [Oryza sativa (japonica cultivar-group)] (GB:NP_001051377.1); similar to Os08g0545000 [Oryza sativa (japonica cultivar-group)] (GB:NP_001062411.1); similar to expressed protein [Oryza sativa (japonica cultivar-group)] (GB:ABF99048.1); contains domain MOLYBDOPTERIN COFACTOR SULFURASE (MOSC) (…	250	87	794	33	282	3e-49	191	2
CL1865Contig1	AT4G28830.1	| Symbols: | similar to early nodule-specific-like protein ENOD8 gene [Triticum aestivum] (GB:AAP80670.1); similar to Os06g0162600 [Oryza sativa (japonica cultivar-group)] (GB:NP_001056890.1); contains InterPro domain SAM (and some other nucleotide) binding motif; (InterPro:IPR000051); contains InterPro domain Methyltransferase type 11; (InterPro:IPR013216) | chr4:14232496-14233923 FORWARD	129	84	470	1	129	4e-78	169	2
CL1866Contig1	AT2G04350.1	| Symbols: | long-chain-fatty-acid--CoA ligase family protein / long-chain acyl-CoA synthetase family protein (LACS8) | chr2:1516083-1519175 FORWARD	282	19	852	199	480	1e-101	363	0
CL1867Contig1	AT3G51040.2	| Symbols: RTH | RTH (RTE1-HOMOLOG) | chr3:18963262-18964041 REVERSE	230	154	840	3	231	1e-68	256	0
CL1868Contig1	AT3G27740.1	| Symbols: CARA | CARA (CARBAMOYL PHOSPHATE SYNTHETASE A); carbamoyl-phosphate synthase (glutamine-hydrolyzing) | chr3:10282707-10285029 REVERSE	156	460	921	30	181	2e-52	203	0
CL1869Contig1	AT5G14680.1	| Symbols: | universal stress protein (USP) family protein | chr5:4731623-4733028 REVERSE	175	92	616	1	175	4e-79	291	1
CL186Contig1	AT5G53160.2	| Symbols: | similar to unknown protein [Arabidopsis thaliana] (TAIR:AT1G01360.1); similar to CAPIP1 [Capsicum annuum] (GB:AAT35532.1); similar to CAPIP1-like [Solanum tuberosum] (GB:ABB29920.1); contains domain Bet v1-like (SSF55961); contains domain no description (G3D.3.30.530.20) | chr5:21578252-21579179 FORWARD	171	211	723	15	185	4e-81	298	0
CL1870Contig1	AT5G53080.1	| Symbols: | kinesin light chain-related | chr5:21537850-21540384 FORWARD	261	387	1169	96	356	1e-84	305	2
CL1871Contig1	AT3G47950.1	| Symbols: AHA4 | AHA4 (Arabidopsis H(+)-ATPase 4); ATPase | chr3:17704000-17708786 FORWARD	353	18	1073	324	676	1e-164	573	2
CL1872Contig1	AT3G44620.1	| Symbols: | protein tyrosine phosphatase | chr3:16204845-16206409 FORWARD	172	192	707	68	239	1e-70	263	2
CL1873Contig1	AT4G29080.1	| Symbols: IAA27, PAP2 | PAP2 (PHYTOCHROME-ASSOCIATED PROTEIN 2); transcription factor | chr4:14323671-14325219 REVERSE	328	79	1002	1	304	1e-85	313	0
CL1874Contig1	AT2G36540.1	| Symbols: | NLI interacting factor (NIF) family protein | chr2:15332316-15333528 FORWARD	246	92	817	16	242	1e-42	170	1
CL1875Contig1	AT2G41430.4	| Symbols: LSR1, CID1, ERD15 | ERD15 (EARLY RESPONSIVE TO DEHYDRATION 15) | chr2:17276814-17277392 FORWARD	176	131	643	1	163	3e-32	135	1
CL1877Contig1	AT4G03280.1	| Symbols: PGR1, PETC | PETC (PHOTOSYNTHETIC ELECTRON TRANSFER C) | chr4:1440314-1441717 FORWARD	233	46	735	1	229	1e-91	333	0
CL1878Contig1	AT5G46250.1	| Symbols: | RNA recognition motif (RRM)-containing protein | chr5:18772615-18775283 FORWARD	353	162	1151	69	408	3e-61	232	2
CL1879Contig1	AT1G32210.1	| Symbols: ATDAD1 | ATDAD1 (DEFENDER AGAINST APOPTOTIC DEATH 1) | chr1:11606027-11607632 REVERSE	112	49	384	4	115	3e-53	204	0
CL187Contig1	AT3G47810.1	| Symbols: MAG1 | MAG1 (MAIGO 1); protein serine/threonine phosphatase | chr3:17648241-17650002 REVERSE	187	187	747	1	187	1e-94	343	0
CL1880Contig1	AT2G15580.1	| Symbols: | zinc finger (C3HC4-type RING finger) family protein | chr2:6804769-6805897 FORWARD	207	152	730	1	194	2e-34	142	1
CL1881Contig1	AT3G11820.1	| Symbols: AT-SYR1, ATSYP121, SYR1, ATSYR1, PEN1, SYP121 | SYP121 (syntaxin 121); t-SNARE | chr3:3729546-3730874 REVERSE	282	260	1102	28	309	1e-109	390	1
CL1882Contig1	AT5G67140.1	| Symbols: | F-box family protein | chr5:26811235-26812439 REVERSE	224	153	821	1	224	1e-86	316	2
CL1883Contig1	AT5G03880.1	| Symbols: | similar to unknown protein [Arabidopsis thaliana] (TAIR:AT4G10000.2); similar to Os08g0558200 [Oryza sativa (japonica cultivar-group)] (GB:NP_001062492.1); similar to unnamed protein product [Ostreococcus tauri] (GB:CAL56846.1); contains InterPro domain Thioredoxin-like fold; (InterPro:IPR012336); contains InterPro domain Thioredoxin fold; (InterPro:IPR012335) | chr5:1038673-1041452 …	276	253	1020	62	337	9e-99	357	0
CL1884Contig1	AT5G16390.1	| Symbols: CAC1A, BCCP, BCCP1, CAC1-A, BCCP-1, CAC1 | BCCP/BCCP-1/BCCP1/CAC1-A/CAC1A (BIOTIN CARBOXYL CARRIER, BIOTIN CARBOXYL CARRIER PROTEIN 1); biotin binding | chr5:5361101-5363023 REVERSE	278	147	971	4	280	5e-44	175	2
CL1885Contig1	AT2G36880.1	| Symbols: MAT3 | MAT3 (METHIONINE ADENOSYLTRANSFERASE 3); methionine adenosyltransferase | chr2:15486800-15487972 REVERSE	228	85	768	163	390	1e-119	407	0
CL1886Contig1	AT4G13630.1	| Symbols: | similar to unknown protein [Arabidopsis thaliana] (TAIR:AT1G04890.1); similar to Protein of unknown function, DUF593, putative [Oryza sativa (japonica cultivar-group)] (GB:AAX95673.1); similar to Os03g0259900 [Oryza sativa (japonica cultivar-group)] (GB:NP_001049616.1); similar to Os04g0311500 [Oryza sativa (japonica cultivar-group)] (GB:NP_001052441.1); contains InterPro domain Prot…	370	166	1254	1	326	8e-49	191	0
CL1887Contig1	AT4G27700.1	| Symbols: | rhodanese-like domain-containing protein | chr4:13826547-13827679 REVERSE	231	46	732	1	222	3e-72	268	0
CL1888Contig1	AT1G18470.1	| Symbols: | zinc finger (C3HC4-type RING finger) family protein | chr1:6356400-6360050 REVERSE	191	293	865	1	191	1e-81	299	1
CL1889Contig1	AT4G04955.1	| Symbols: ATALN | ATALN (ARABIDOPSIS ALLANTOINASE); allantoinase/ hydrolase | chr4:2522299-2525257 REVERSE	203	163	768	8	207	1e-65	246	0
CL188Contig1	AT2G41040.1	| Symbols: | methyltransferase-related | chr2:17128577-17130142 FORWARD	308	370	1284	48	352	1e-119	427	0
CL1890Contig1	AT2G32830.1	| Symbols: PHT5 | PHT5 (phosphate transporter 5); inorganic phosphate transporter/ phosphate transporter | chr2:13934831-13936734 REVERSE	270	88	897	1	270	1e-130	461	0
CL1891Contig1	AT3G43230.1	| Symbols: | zinc finger (FYVE type) family protein | chr3:15218764-15220587 FORWARD	148	366	794	63	207	9e-36	147	2
CL1891Contig2	AT3G43230.1	| Symbols: | zinc finger (FYVE type) family protein | chr3:15218764-15220587 FORWARD	323	24	992	163	485	1e-158	553	2
CL1892Contig1	AT1G18460.1	| Symbols: | lipase family protein | chr1:6352675-6355964 FORWARD	265	38	826	323	587	1e-164	424	1
CL1895Contig1	AT3G52560.1	| Symbols: MMZ4 | MMZ4 (MMS ZWEI HOMOLOGE 4); ubiquitin-protein ligase | chr3:19505656-19506932 REVERSE	146	96	533	1	146	7e-75	276	2
CL1896Contig1	AT2G21160.1	| Symbols: | translocon-associated protein alpha (TRAP alpha) family protein | chr2:9075509-9077288 FORWARD	251	76	822	1	243	2e-72	269	0
CL1897Contig1	AT1G29850.1	| Symbols: | double-stranded DNA-binding family protein | chr1:10447850-10449614 FORWARD	126	97	465	1	126	3e-50	195	0
CL1898Contig1	AT4G13600.1	| Symbols: | glycosyl hydrolase family protein 17 | chr4:7911175-7912774 REVERSE	149	1	447	24	165	1e-37	152	0
CL1899Contig1	AT5G49410.1	| Symbols: | similar to unknown protein [Arabidopsis thaliana] (TAIR:AT1G73940.1); similar to Os08g0360000 [Oryza sativa (japonica cultivar-group)] (GB:NP_001061634.1); similar to Os03g0852500 [Oryza sativa (japonica cultivar-group)] (GB:NP_001051924.1) | chr5:20050127-20050977 FORWARD	113	256	594	22	134	3e-38	155	0
CL189Contig1	AT3G60820.1	| Symbols: PBF1 | PBF1 (20S proteasome beta subunit F1); peptidase | chr3:22483013-22484784 REVERSE	223	83	751	1	223	1e-103	371	1
CL1900Contig1	AT1G50480.1	| Symbols: THFS | THFS (10-FORMYLTETRAHYDROFOLATE SYNTHETASE); ATP binding / formate-tetrahydrofolate ligase | chr1:18705732-18708355 FORWARD	422	222	1487	4	425	0	709	2
CL1901Contig1	AT2G01275.1	| Symbols: | zinc finger (C3HC4-type RING finger) family protein | chr2:142609-143808 REVERSE	241	412	1122	1	230	8e-65	244	0
CL1902Contig1	AT5G11520.1	| Symbols: YLS4, ASP3 | ASP3 (ASPARTATE AMINOTRANSFERASE 3) | chr5:3685258-3687722 REVERSE	231	139	831	47	277	1e-114	403	0
CL1903Contig1	AT4G18593.1	| Symbols: | dual specificity protein phosphatase-related | chr4:10238165-10238709 FORWARD	115	218	562	22	131	3e-47	185	1
CL1904Contig1	AT4G16430.1	| Symbols: | basic helix-loop-helix (bHLH) family protein | chr4:9267622-9269025 FORWARD	484	160	1563	1	451	1e-112	403	0
CL1905Contig1	AT1G51350.1	| Symbols: | armadillo/beta-catenin repeat family protein | chr1:19039519-19042406 FORWARD	354	28	1062	2	352	1e-108	387	0
CL1906Contig1	AT2G03090.1	| Symbols: EXP15, ATEXP15, ATHEXP ALPHA 1.3, ATEXPA15 | ATEXPA15 (ARABIDOPSIS THALIANA EXPANSIN A15) | chr2:917360-918553 REVERSE	157	2	472	96	252	2e-61	233	1
CL1908Contig1	AT5G55700.1	| Symbols: BMY6 | BMY6 (beta-amylase 6); beta-amylase | chr5:22569099-22571928 FORWARD	502	148	1647	30	531	0	690	0
CL1909Contig1	AT4G35100.1	| Symbols: PIP3A, PIP2;7, SIMIP, PIP3 | PIP3 (PLASMA MEMBRANE INTRINSIC PROTEIN 3); water channel | chr4:16708677-16709963 FORWARD	272	57	869	1	272	1e-137	483	2
CL190Contig1	AT1G52600.1	| Symbols: | signal peptidase, putative | chr1:19594281-19596155 FORWARD	180	98	637	1	180	2e-93	338	1
CL1910Contig1	AT5G49960.1	| Symbols: | Identical to Putative ion channel DMI1 [Arabidopsis Thaliana] (GB:Q9LTX4); similar to unknown protein [Arabidopsis thaliana] (TAIR:AT5G02940.1); similar to Putative ion channel DMI-1 (Does not make infections protein 1) (GB:Q6RHR6); similar to Putative ion channel POLLUX, chloroplast precursor (GB:Q5H8A5); similar to putative DMI1 protein [Oryza sativa (japonica cultivar-group)] (GB:…	235	25	729	590	824	3e-79	291	0
CL1912Contig1	AT5G57330.1	| Symbols: | aldose 1-epimerase family protein | chr5:23235618-23237890 FORWARD	150	4	447	157	306	3e-66	248	0
CL1912Contig2	AT5G57330.1	| Symbols: | aldose 1-epimerase family protein | chr5:23235618-23237890 FORWARD	237	122	829	3	239	4e-80	294	1
CL1913Contig1	AT1G13990.1	| Symbols: | similar to Os03g0168200 [Oryza sativa (japonica cultivar-group)] (GB:NP_001049088.1) | chr1:4794807-4796473 FORWARD	191	449	1018	87	275	2e-76	283	1
CL1914Contig1	AT3G07570.1	| Symbols: | membrane protein, putative | chr3:2418211-2420212 REVERSE	358	24	1085	1	354	1e-88	323	2
CL1916Contig1	AT1G27970.1	| Symbols: NTF2B | NTF2B (NUCLEAR TRANSPORT FACTOR 2B); Ran GTPase binding / protein transporter | chr1:9746908-9747774 FORWARD	123	116	484	4	126	6e-61	230	1
CL1918Contig1	AT3G22890.1	| Symbols: APS1 | APS1 (ATP sulfurylase 3) | chr3:8112844-8114741 FORWARD	192	173	748	271	462	7e-87	317	1
CL1919Contig1	AT3G53020.1	| Symbols: RPL24B, RPL24, STV1 | STV1 (SHORT VALVE1); structural constituent of ribosome | chr3:19671727-19672890 REVERSE	112	113	448	1	112	4e-56	214	1
CL191Contig1	AT1G70760.1	| Symbols: | inorganic carbon transport protein-related | chr1:26690929-26691863 FORWARD	185	56	610	9	190	8e-47	183	1
CL1921Contig1	AT2G25220.1	| Symbols: | protein kinase family protein | chr2:10749997-10752202 REVERSE	128	16	399	255	382	7e-63	237	0
CL1922Contig1	AT4G22010.1	| Symbols: SKS4 | SKS4 (SKU5 Similar 4); copper ion binding / oxidoreductase | chr4:11663441-11666475 FORWARD	184	203	754	7	190	6e-82	295	1
CL1923Contig1	AT1G65590.1	| Symbols: | glycosyl hydrolase family 20 protein | chr1:24389659-24394652 FORWARD	224	187	852	30	253	3e-82	301	0
CL1924Contig1	AT3G13750.1	| Symbols: BGAL1 | BGAL1 (BETA GALACTOSIDASE 1); beta-galactosidase | chr3:4511199-4515763 FORWARD	188	4	567	660	847	1e-87	320	0
CL1925Contig1	AT5G55940.1	| Symbols: EMB2731 | EMB2731 (EMBRYO DEFECTIVE 2731) | chr5:22673482-22675120 REVERSE	206	142	735	3	207	1e-63	239	0
CL1926Contig1	AT1G24050.1	| Symbols: | similar to unknown protein [Arabidopsis thaliana] (TAIR:AT1G70220.1); similar to hypothetical protein Afu6g08070 [Asper (GB:XP_750698.1); similar to Os02g0741900 [Oryza sativa (japonica cultivar-group)] (GB:NP_001048085.1); contains domain FAMILY NOT NAMED (PTHR13542); contains domain SUBFAMILY NOT NAMED (PTHR13542:SF2) | chr1:8507046-8508428 FORWARD	166	14	511	4	169	1e-42	170	1
CL1928Contig1	AT3G18180.1	| Symbols: | similar to unknown protein [Arabidopsis thaliana] (TAIR:AT3G18170.1); similar to glycosyltransferase [Triticum aestivum] (GB:CAI30081.1); contains InterPro domain Protein of unknown function DUF563; (InterPro:IPR007657) | chr3:6230276-6231884 FORWARD	237	52	717	1	232	4e-43	171	0
CL1929Contig1	AT4G09810.1	| Symbols: | transporter-related | chr4:6175412-6176889 REVERSE	250	197	946	18	267	1e-115	411	1
CL1929Contig2	AT1G34020.1	| Symbols: | transporter-related | chr1:12367339-12368945 FORWARD	131	36	428	204	334	3e-41	165	2
CL192Contig1	AT3G55120.1	| Symbols: A11, CFI, TT5 | TT5 (TRANSPARENT TESTA 5); chalcone isomerase | chr3:20441225-20442392 REVERSE	233	25	714	14	246	2e-67	252	0
CL192Contig2	AT3G55120.1	| Symbols: A11, CFI, TT5 | TT5 (TRANSPARENT TESTA 5); chalcone isomerase | chr3:20441225-20442392 REVERSE	233	99	788	14	246	1e-68	256	2
CL1930Contig1	AT5G11200.1	| Symbols: | DEAD/DEAH box helicase, putative | chr5:3567390-3570687 FORWARD	322	98	1063	3	323	1e-155	545	1
CL1931Contig1	AT1G64230.1	| Symbols: UBC28 | UBC28; ubiquitin-protein ligase | chr1:23837455-23838883 FORWARD	148	89	532	1	148	1e-83	306	1
CL1932Contig1	AT1G65560.1	| Symbols: | allyl alcohol dehydrogenase, putative | chr1:24375271-24377336 REVERSE	207	213	824	51	255	1e-42	170	2
CL1933Contig1	AT1G22280.1	| Symbols: | protein phosphatase 2C, putative / PP2C, putative | chr1:7874225-7875485 FORWARD	163	353	841	29	191	9e-72	266	1
CL1934Contig1	AT3G01750.1	| Symbols: | ankyrin repeat family protein | chr3:270622-272698 FORWARD	292	168	1028	1	289	1e-110	395	2
CL1935Contig1	AT2G34460.1	| Symbols: | flavin reductase-related | chr2:14536714-14537811 FORWARD	239	107	823	41	278	5e-99	357	1
CL1936Contig1	AT5G65260.1	| Symbols: | polyadenylate-binding protein family protein / PABP family protein | chr5:26097727-26100210 REVERSE	221	173	829	2	219	7e-87	317	1
CL1937Contig1	AT2G20890.1	| Symbols: THF1, PSB29 | PSB29 (THYLAKOID FORMATION1) | chr2:8994864-8996266 FORWARD	238	565	1275	53	290	2e-87	320	0
CL1938Contig1	AT3G16240.1	| Symbols: TIP2;1, DELTA-TIP1, AQP1, ATTIP2;1, DELTA-TIP | DELTA-TIP (delta tonoplast integral protein); water channel | chr3:5505540-5506794 FORWARD	246	85	819	1	246	1e-94	343	0
CL1939Contig1	AT5G17380.1	| Symbols: | pyruvate decarboxylase family protein | chr5:5724922-5726722 REVERSE	236	16	723	337	572	1e-113	404	0
CL1940Contig1	AT3G12390.1	| Symbols: | nascent polypeptide associated complex alpha chain protein, putative / alpha-NAC, putative | chr3:3942351-3943602 FORWARD	198	111	695	5	202	4e-55	211	2
CL1941Contig1	AT5G20590.1	| Symbols: | similar to unknown protein [Arabidopsis thaliana] (TAIR:AT1G60790.1); similar to lustrin A-like [Oryza sativa (japonica cultivar-group)] (GB:BAD35858.1); similar to Os06g0659400 [Oryza sativa (japonica cultivar-group)] (GB:NP_001058264.1); similar to Os06g0207500 [Oryza sativa (japonica cultivar-group)] (GB:NP_001057100.1); contains InterPro domain Protein of unknown function DUF231,…	200	71	667	14	195	9e-37	119	1
CL1942Contig1	AT2G18040.1	| Symbols: PIN1AT | PIN1AT (parvulin 1At) | chr2:7849428-7850619 FORWARD	107	237	557	12	118	3e-45	178	2
CL1943Contig1	AT1G15250.1	| Symbols: | 60S ribosomal protein L37 (RPL37A) | chr1:5248820-5249376 REVERSE	95	68	352	1	95	5e-46	180	1
CL1945Contig1	AT1G48320.1	| Symbols: | thioesterase family protein | chr1:17858692-17859245 REVERSE	156	90	545	1	156	4e-55	211	2
CL1946Contig1	AT1G55270.1	| Symbols: | kelch repeat-containing F-box family protein | chr1:20622000-20623592 REVERSE	172	3	518	177	344	9e-68	253	2
CL1947Contig1	AT5G27620.1	| Symbols: CYCH;1 | CYCH;1 (CYCLIN H;1); cyclin-dependent protein kinase/ protein binding / protein kinase | chr5:9771765-9774687 FORWARD	190	260	829	3	190	4e-70	261	1
CL1948Contig1	AT5G03380.1	| Symbols: | heavy-metal-associated domain-containing protein | chr5:832399-834300 REVERSE	370	201	1172	25	392	7e-50	195	2
CL1949Contig1	AT3G53740.3	| Symbols: | structural constituent of ribosome | chr3:19924899-19925791 REVERSE	112	55	384	1	112	9e-47	183	0
CL194Contig1	AT5G67560.1	| Symbols: ATARLA1D | ATARLA1D (ADP-ribosylation factor-like A1D); GTP binding | chr5:26967805-26969139 FORWARD	177	115	645	1	177	3e-90	328	0
CL1951Contig1	AT1G19440.1	| Symbols: | very-long-chain fatty acid condensing enzyme, putative | chr1:6729110-6730660 FORWARD	196	229	813	18	210	1e-78	290	0
CL1953Contig1	AT4G32760.1	| Symbols: | protein transporter | chr4:15799381-15803837 FORWARD	309	201	1100	1	308	1e-130	451	2
CL1954Contig1	AT5G48370.2	| Symbols: | thioesterase family protein | chr5:19615892-19617738 REVERSE	283	1	846	146	427	1e-115	412	0
CL1955Contig1	AT5G23230.1	| Symbols: | isochorismatase hydrolase family protein | chr5:7826008-7826604 REVERSE	196	33	614	3	198	6e-65	243	2
CL1956Contig1	AT2G18600.1	| Symbols: | RUB1-conjugating enzyme, putative | chr2:8080419-8081647 REVERSE	185	133	681	1	185	7e-87	317	0
CL1957Contig1	AT1G70820.1	| Symbols: | phosphoglucomutase, putative / glucose phosphomutase, putative | chr1:26709256-26711696 FORWARD	277	180	1007	38	310	1e-109	392	2
CL1958Contig1	AT2G37770.2	| Symbols: | oxidoreductase | chr2:15841966-15843737 FORWARD	257	67	837	1	256	1e-131	411	0
CL1959Contig1	AT1G72480.1	| Symbols: | similar to unknown protein [Arabidopsis thaliana] (TAIR:AT2G01070.1); similar to Os11g0546100 [Oryza sativa (japonica cultivar-group)] (GB:NP_001068063.1); similar to Os09g0439700 [Oryza sativa (japonica cultivar-group)] (GB:NP_001063277.1); similar to Lung seven transmembrane receptor family protein, expressed [Oryza sativa (japonica cultivar-group)] (GB:ABF95807.1); contains InterP…	241	167	889	19	258	2e-93	338	1
CL1959Contig2	AT1G72480.1	| Symbols: | similar to unknown protein [Arabidopsis thaliana] (TAIR:AT2G01070.1); similar to Os11g0546100 [Oryza sativa (japonica cultivar-group)] (GB:NP_001068063.1); similar to Os09g0439700 [Oryza sativa (japonica cultivar-group)] (GB:NP_001063277.1); similar to Lung seven transmembrane receptor family protein, expressed [Oryza sativa (japonica cultivar-group)] (GB:ABF95807.1); contains InterP…	329	21	995	157	485	1e-147	517	2
CL195Contig1	AT3G46010.1	| Symbols: ATADF, ATADF1, ADF1 | ADF1 (ACTIN DEPOLYMERIZING FACTOR 1) | chr3:16920664-16921663 REVERSE	139	85	501	1	139	2e-64	242	0
CL1960Contig1	AT5G42820.2	| Symbols: ATU2AF35B | ATU2AF35B; RNA binding | chr5:17187673-17188524 REVERSE	177	109	639	1	177	2e-85	313	0
CL1961Contig1	AT3G57290.1	| Symbols: TIF3E1, ATEIF3E-1, INT-6, ATINT6, INT6, EIF3E | EIF3E (eukaryotic translation initiation factor 3E) | chr3:21207765-21210052 REVERSE	302	24	929	8	309	1e-153	531	2
CL1962Contig1	AT5G49190.1	| Symbols: SUS2, SSA | SUS2 (SUCROSE SYNTHASE 2); UDP-glycosyltransferase/ sucrose synthase/ transferase, transferring glycosyl groups | chr5:19960595-19964415 REVERSE	397	4	1194	285	681	0	624	0
CL1963Contig1	AT3G14110.2	| Symbols: FLU | FLU (FLUORESCENT IN BLUE LIGHT); binding | chr3:4676229-4677017 REVERSE	200	430	1029	35	232	3e-75	278	0
CL1964Contig1	AT1G65270.3	| Symbols: | similar to Unknown (protein for IMAGE:6863324) [Xenopus laevis] (GB:AAH84304.1); similar to Unknown (protein for IMAGE:8320811) [Xenopus laevis] (GB:AAI24845.1); similar to Os11g0264600 [Oryza sativa (japonica cultivar-group)] (GB:NP_001067654.1) | chr1:24245518-24248167 FORWARD	257	151	921	20	274	1e-82	303	0
CL1966Contig1	AT3G59380.1	| Symbols: PLP, ATFTA, PFT/PGGT-IALPHA, FTA | FTA (FARNESYLTRANSFERASE A); protein prenyltransferase | chr3:21955186-21956758 FORWARD	322	84	1043	5	323	1e-116	416	2
CL1967Contig1	AT5G19990.1	| Symbols: ATSUG1 | ATSUG1; ATPase | chr5:6752146-6754920 FORWARD	249	142	888	1	248	1e-110	395	0
CL196Contig1	AT2G01680.1	| Symbols: | ankyrin repeat family protein | chr2:306596-308426 FORWARD	286	124	960	4	289	1e-152	362	0
CL1970Contig1	AT2G23260.1	| Symbols: UGT84B1 | UGT84B1 (UDP-glucosyl transferase 84B1); UDP-glycosyltransferase/ abscisic acid glucosyltransferase/ indole-3-acetate beta-glucosyltransferase/ transferase, transferring glycosyl groups | chr2:9907126-9908496 REVERSE	298	16	876	162	453	2e-66	249	0
CL1971Contig1	AT3G18430.1	| Symbols: | calcium-binding EF hand family protein | chr3:6326186-6327482 FORWARD	175	74	598	1	175	2e-73	272	1
CL1972Contig1	AT1G75350.1	| Symbols: EMB2184 | EMB2184 (EMBRYO DEFECTIVE 2184); structural constituent of ribosome | chr1:28275824-28276348 FORWARD	135	37	408	1	132	3e-39	157	0
CL1973Contig1	AT5G23740.1	| Symbols: RPS11-BETA | RPS11-BETA (RIBOSOMAL PROTEIN S11-BETA); structural constituent of ribosome | chr5:8008254-8009333 REVERSE	159	78	554	1	159	1e-73	272	2
CL1974Contig1	AT3G29185.1	| Symbols: | similar to hypothetical protein MtrDRAFT_AC147482g2v1 [Medicago truncatula] (GB:ABD32485.1) | chr3:11156329-11158444 REVERSE	160	277	753	50	209	7e-64	240	0
CL1975Contig1	AT1G47260.1	| Symbols: GAMMA CA2, APFI | APFI; carbonate dehydratase | chr1:17323824-17325787 REVERSE	264	110	901	1	264	1e-114	409	1
CL1976Contig1	AT3G48750.1	| Symbols: CDKA;1, CDC2AAT, CDK2, CDC2, CDC2A | CDC2/CDC2A/CDC2AAT/CDK2/CDKA;1 (CELL DIVISION CONTROL 2); cyclin-dependent protein kinase/ kinase/ protein binding | chr3:18083223-18085281 FORWARD	211	180	812	84	294	6e-96	347	2
CL1977Contig1	AT1G78970.2	| Symbols: ATLUP1, LUP1 | LUP1 (LUPEOL SYNTHASE 1); lupeol synthase | chr1:29708307-29712608 FORWARD	421	3	1262	333	753	1e-162	569	2
CL1978Contig1	AT1G68220.1	| Symbols: | similar to unknown protein [Arabidopsis thaliana] (TAIR:AT1G13380.1); similar to Os08g0261100 [Oryza sativa (japonica cultivar-group)] (GB:NP_001061393.1); similar to Os07g0462200 [Oryza sativa (japonica cultivar-group)] (GB:NP_001059580.1); similar to fiber protein Fb34 [Gossypium barbadense] (GB:AAR07596.1); contains InterPro domain Protein of unknown function DUF1218; (InterPro:IP…	181	83	610	15	195	1e-61	233	1
CL1979Contig1	AT5G55710.1	| Symbols: | similar to tic20 protein-related [Arabidopsis thaliana] (TAIR:AT2G47840.1); similar to Os02g0726600 [Oryza sativa (japonica cultivar-group)] (GB:NP_001047992.1); similar to hypothetical protein Tery_3886 [Trichodesmium erythraeum IMS101] (GB:YP_723396.1) | chr5:22572221-22572850 REVERSE	173	375	893	38	209	1e-72	270	2
CL197Contig1	AT3G56010.1	| Symbols: | similar to conserved hypothetical protein [Medicago truncatula] (GB:ABE94028.1) | chr3:20799737-20800635 FORWARD	139	360	770	66	201	1e-32	137	2
CL1980Contig1	AT2G17040.1	| Symbols: ANAC036 | ANAC036 (Arabidopsis NAC domain containing protein 36); transcription factor | chr2:7414205-7415202 FORWARD	268	92	838	4	268	1e-75	280	1
CL1981Contig1	AT4G12330.1	| Symbols: CYP706A7 | CYP706A7 (cytochrome P450, family 706, subfamily A, polypeptide 7); oxygen binding | chr4:7317774-7319656 REVERSE	479	86	1489	14	479	1e-104	376	1
CL1982Contig1	AT1G18070.1	| Symbols: | EF-1-alpha-related GTP-binding protein, putative | chr1:6214229-6218204 REVERSE	525	82	1632	2	525	0	770	0
CL1983Contig1	AT3G45240.1	| Symbols: GRIK1 | GRIK1 (GEMINIVIRUS REP INTERACTING KINASE 1); kinase | chr3:16581759-16583887 REVERSE	178	495	1028	1	156	9e-40	160	2
CL1985Contig1	AT3G58670.1	| Symbols: | similar to unknown protein [Arabidopsis thaliana] (TAIR:AT2G42670.1); similar to OSJNBb0040D15.1 [Oryza sativa (japonica cultivar-group)] (GB:CAE04411.2); similar to Os04g0151900 [Oryza sativa (japonica cultivar-group)] (GB:NP_001052116.1); similar to H0820C10.4 [Oryza sativa (indica cultivar-group)] (GB:CAH65971.1); contains InterPro domain Protein of unknown function DUF1637; (Inte…	238	542	1252	5	241	2e-92	336	1
CL1986Contig1	AT4G23630.1	| Symbols: BTI1 | BTI1 (VIRB2-INTERACTING PROTEIN 1) | chr4:12318080-12319584 FORWARD	261	105	857	16	274	1e-83	306	2
CL1986Contig2	AT4G23630.1	| Symbols: BTI1 | BTI1 (VIRB2-INTERACTING PROTEIN 1) | chr4:12318080-12319584 FORWARD	242	186	881	16	255	9e-70	260	2
CL1987Contig1	AT5G06830.1	| Symbols: | Identical to CDK5RAP3-like protein [Arabidopsis Thaliana] (GB:Q9FG23); similar to Os06g0320100 [Oryza sativa (japonica cultivar-group)] (GB:NP_001057510.1); similar to CDK5 regulatory subunit associated protein 3 [Mus musculus] (GB:NP_084524.1); contains InterPro domain Protein of unknown function DUF773; (InterPro:IPR008491) | chr5:2116883-2119560 REVERSE	230	99	788	1	229	6e-88	320	2
CL1988Contig1	AT4G10300.1	| Symbols: | similar to unknown protein [Arabidopsis thaliana] (TAIR:AT3G04300.1); similar to Os04g0445200 [Oryza sativa (japonica cultivar-group)] (GB:NP_001052900.1); similar to Cupin, RmlC-type [Medicago truncatula] (GB:ABE82642.1); similar to OSIGBa0140O07.4 [Oryza sativa (indica cultivar-group)] (GB:CAH67236.1); contains InterPro domain Protein of unknown function DUF861, cupin_3; (InterPro:…	115	153	488	20	134	1e-45	180	2
CL1989Contig1	AT5G20090.1	| Symbols: | similar to unknown protein [Arabidopsis thaliana] (TAIR:AT4G14695.1); similar to unknown protein [Arabidopsis thaliana] (TAIR:AT4G22310.1); similar to brain protein 44-like [Zea mays] (GB:AAV28624.1); contains InterPro domain Protein of unknown function UPF0041; (InterPro:IPR005336) | chr5:6787248-6788002 REVERSE	104	118	426	6	109	1e-48	189	0
CL198Contig1	AT5G44400.1	| Symbols: | FAD-binding domain-containing protein | chr5:17903592-17905298 REVERSE	264	126	908	21	284	2e-91	332	2
CL1990Contig1	AT1G77090.1	| Symbols: | thylakoid lumenal 29.8 kDa protein | chr1:28965470-28966769 REVERSE	195	287	871	66	260	2e-92	335	1
CL1991Contig1	AT3G21610.1	| Symbols: | similar to unknown protein [Arabidopsis thaliana] (TAIR:AT1G67600.1); similar to Acid phosphatase/vanadium-dependent haloperoxidase related [Medicago truncatula] (GB:ABD32415.1); contains InterPro domain Acid phosphatase/vanadium-dependent haloperoxidase; (InterPro:IPR008934); contains InterPro domain Acid phosphatase/vanadium-dependent haloperoxidase related; (InterPro:IPR003832) | …	130	354	743	45	174	1e-49	193	2
CL1993Contig1	AT2G01140.1	| Symbols: | fructose-bisphosphate aldolase, putative | chr2:95005-96490 REVERSE	393	109	1284	1	391	0	684	0
CL1994Contig1	AT4G31700.1	| Symbols: RPS6 | RPS6 (RIBOSOMAL PROTEIN S6); structural constituent of ribosome | chr4:15346312-15347720 REVERSE	250	62	808	1	250	1e-102	367	1
CL1995Contig1	AT5G54080.1	| Symbols: HGO | HGO (HOMOGENTISATE 1,2-DIOXYGENASE); homogentisate 1,2-dioxygenase | chr5:21963146-21965296 FORWARD	378	45	1178	9	386	0	679	2
CL1996Contig1	AT5G01220.1	| Symbols: SQD2 | SQD2 (SULFOQUINOVOSYLDIACYLGLYCEROL 2); UDP-sulfoquinovose:DAG sulfoquinovosyltransferase/ transferase, transferring glycosyl groups | chr5:86906-89884 REVERSE	272	259	1074	95	366	0	464	0
CL1997Contig1	AT1G60970.1	| Symbols: | clathrin adaptor complex small chain family protein | chr1:22451673-22453052 REVERSE	176	75	602	1	176	9e-63	236	2
CL1998Contig1	AT1G07320.3	| Symbols: RPL4 | RPL4 (ribosomal protein L4); structural constituent of ribosome | chr1:2249189-2250025 FORWARD	216	227	865	47	262	1e-89	327	1
CL1999Contig1	AT1G65030.1	| Symbols: | transducin family protein / WD-40 repeat family protein | chr1:24160461-24162174 FORWARD	246	85	807	1	246	5e-64	241	0
CL199Contig1	AT2G42975.1	| Symbols: | similar to Os01g0666600 [Oryza sativa (japonica cultivar-group)] (GB:NP_001043802.1) | chr2:17881075-17881897 FORWARD	157	157	597	32	187	6e-39	157	0
CL1Contig1	AT3G49010.2	| Symbols: BBC1, RSU2 | ATBBC1 (breast basic conserved 1); structural constituent of ribosome | chr3:18177956-18179032 REVERSE	196	60	644	1	196	2e-89	325	2
CL1Contig2	AT3G49010.2	| Symbols: BBC1, RSU2 | ATBBC1 (breast basic conserved 1); structural constituent of ribosome | chr3:18177956-18179032 REVERSE	196	60	644	1	196	6e-90	327	2
CL2000Contig1	AT4G03520.1	| Symbols: ATHM2 | ATHM2 (Arabidopsis thioredoxin M-type 2); thiol-disulfide exchange intermediate | chr4:1562583-1564053 REVERSE	167	147	632	20	185	4e-40	161	2
CL2001Contig1	AT4G05200.1	| Symbols: | protein kinase family protein | chr4:2679791-2682307 REVERSE	236	25	714	15	247	1e-41	166	0
CL2002Contig1	AT5G20520.1	| Symbols: WAV2 | WAV2 (WAVY GROWTH 2) | chr5:6943538-6946317 REVERSE	306	210	1127	1	306	1e-144	508	2
CL2003Contig1	AT1G05620.1	| Symbols: | inosine-uridine preferring nucleoside hydrolase family protein | chr1:1679285-1681526 FORWARD	318	366	1319	2	319	1e-142	502	2
CL2004Contig1	AT3G46000.1	| Symbols: ADF2 | ADF2 (ACTIN DEPOLYMERIZING FACTOR 2); actin binding | chr3:16918728-16919807 REVERSE	128	225	608	10	135	4e-50	195	2
CL2005Contig1	AT5G52970.1	| Symbols: | thylakoid lumen 15.0 kDa protein | chr5:21496846-21498244 FORWARD	186	168	725	38	223	1e-85	313	2
CL2006Contig1	AT5G58060.1	| Symbols: YKT61, ATYKT61, ATGP1 | YKT61 (similar to yeast SNARE YKT6 1) | chr5:23515503-23517354 FORWARD	200	65	664	1	199	2e-96	348	1
CL2007Contig1	AT4G30020.1	| Symbols: | subtilase family protein | chr4:14678257-14681768 FORWARD	360	23	1102	260	619	1e-165	577	1
CL2008Contig1	AT4G32530.1	| Symbols: | vacuolar ATP synthase, putative / V-ATPase, putative | chr4:15693405-15694964 REVERSE	180	53	592	1	180	3e-78	288	1
CL200Contig1	AT3G08890.1	| Symbols: | similar to unknown protein [Arabidopsis thaliana] (TAIR:AT5G37070.1); similar to Protein of unknown function, DUF538 [Medicago truncatula] (GB:ABE91533.1); contains InterPro domain Protein of unknown function DUF538; (InterPro:IPR007493) | chr3:2706707-2707781 FORWARD	170	77	586	1	170	2e-75	279	1
CL200Contig2	AT3G08890.1	| Symbols: | similar to unknown protein [Arabidopsis thaliana] (TAIR:AT5G37070.1); similar to Protein of unknown function, DUF538 [Medicago truncatula] (GB:ABE91533.1); contains InterPro domain Protein of unknown function DUF538; (InterPro:IPR007493) | chr3:2706707-2707781 FORWARD	170	101	610	1	170	2e-75	279	1
CL2010Contig1	AT5G05010.1	| Symbols: | clathrin adaptor complexes medium subunit-related | chr5:1477138-1479873 FORWARD	209	128	754	1	202	4e-86	314	1
CL2011Contig1	AT2G44300.1	| Symbols: | lipid transfer protein-related | chr2:18314544-18315362 REVERSE	104	187	498	30	133	5e-46	181	0
CL2012Contig1	AT3G29200.1	| Symbols: ATCM1, CM1 | CM1 (chorismate mutase 1); chorismate mutase | chr3:11165819-11167495 REVERSE	182	467	991	159	340	1e-89	266	1
CL2013Contig1	AT2G02390.1	| Symbols: GST18, ATGSTZ1 | ATGSTZ1 (GLUTATHIONE S-TRANSFERASE 18); glutathione transferase | chr2:629014-630954 FORWARD	213	120	758	7	219	2e-57	219	2
CL2014Contig1	AT5G55160.1	| Symbols: SUMO 2, SUMO2, SUM2 | SUM2 (SMALL UBIQUITIN-LIKE MODIFIER 2) | chr5:22400973-22401998 REVERSE	92	77	352	4	93	3e-44	174	1
CL2015Contig1	AT1G44575.1	| Symbols: PSBS, NPQ4 | NPQ4 (NONPHOTOCHEMICAL QUENCHING) | chr1:16874208-16875634 FORWARD	267	93	887	1	264	3e-70	262	2
CL2018Contig1	AT3G01440.1	| Symbols: | oxygen evolving enhancer 3 (PsbQ) family protein | chr3:168485-169414 FORWARD	225	43	702	1	220	2e-57	219	0
CL2019Contig1	AT2G06050.1	| Symbols: OPR3 | OPR3 (OPDA-REDUCTASE 3); 12-oxophytodienoate reductase | chr2:2359237-2361968 REVERSE	375	73	1194	11	385	1e-143	503	0
CL201Contig1	AT4G36910.1	| Symbols: LEJ2 | LEJ2 (LOSS OF THE TIMING OF ET AND JA BIOSYNTHESIS 2) | chr4:17391013-17393215 REVERSE	234	92	793	3	233	9e-77	283	1
CL2020Contig1	AT1G04690.1	| Symbols: KV-BETA1, KAB1 | KAB1 (POTASSIUM CHANNEL BETA SUBUNIT); potassium channel | chr1:1313661-1315419 FORWARD	250	60	806	2	251	1e-161	467	2
CL2021Contig1	AT2G35450.1	| Symbols: | hydrolase | chr2:14910280-14912440 REVERSE	300	97	975	40	338	1e-123	439	0
CL2022Contig1	AT5G43210.1	| Symbols: | endo/excinuclease amino terminal domain-containing protein | chr5:17364795-17365607 FORWARD	170	93	530	1	170	4e-43	171	2
CL2023Contig1	AT2G39840.1	| Symbols: TOPP4 | TOPP4 (Type one serine/threonine protein phosphatase 4); protein phosphatase type 1 | chr2:16634508-16635867 FORWARD	302	178	1080	14	315	1e-156	547	0
CL2024Contig1	AT1G03687.1	| Symbols: | similar to COG3148: Uncharacterized conserved protein [Yersinia intermedia ATCC 29909] (GB:ZP_00833766.1); similar to Os06g0342600 [Oryza sativa (japonica cultivar-group)] (GB:NP_001057573.1); contains InterPro domain DTW; (InterPro:IPR005636) | chr1:918308-920306 FORWARD	174	40	552	208	381	3e-52	201	0
CL2024Contig2	AT1G03687.1	| Symbols: | similar to COG3148: Uncharacterized conserved protein [Yersinia intermedia ATCC 29909] (GB:ZP_00833766.1); similar to Os06g0342600 [Oryza sativa (japonica cultivar-group)] (GB:NP_001057573.1); contains InterPro domain DTW; (InterPro:IPR005636) | chr1:918308-920306 FORWARD	210	225	848	51	260	1e-66	249	2
CL2025Contig1	AT3G22750.1	| Symbols: | protein kinase, putative | chr3:8037371-8039103 REVERSE	217	55	705	161	377	1e-108	387	0
CL2027Contig1	AT3G23050.1	| Symbols: AXR2, IAA7 | IAA7 (AUXIN RESISTANT 2); transcription factor | chr3:8194775-8196723 FORWARD	186	46	591	57	242	4e-70	261	0
CL2029Contig1	AT4G32590.1	| Symbols: | ferredoxin-related | chr4:15721423-15722782 FORWARD	117	233	583	57	173	3e-52	201	1
CL202Contig1	AT5G13490.1	| Symbols: AAC2 | AAC2 (ADP/ATP CARRIER 2); ATP:ADP antiporter/ binding | chr5:4336037-4337382 FORWARD	378	96	1223	2	376	1e-169	593	2
CL2030Contig1	AT5G51840.1	| Symbols: | similar to ACI13 [Lycopersicon esculentum] (GB:AAY97863.1); contains InterPro domain tRNA-binding arm; (InterPro:IPR010978) | chr5:21089369-21091357 FORWARD	251	171	911	2	244	7e-59	224	2
CL2031Contig1	AT5G40870.1	| Symbols: ATUK/UPRT1 | ATUK/UPRT1; ATP binding / kinase/ uracil phosphoribosyltransferase/ uridine kinase | chr5:16392249-16395612 FORWARD	268	95	865	1	268	1e-110	393	1
CL2032Contig1	AT3G16950.1	| Symbols: PTLPD1, LPD1 | LPD1 (LIPOAMIDE DEHYDROGENASE 1) | chr3:5786767-5790389 REVERSE	207	189	791	29	231	4e-71	264	2
CL2032Contig2	AT3G16950.1	| Symbols: PTLPD1, LPD1 | LPD1 (LIPOAMIDE DEHYDROGENASE 1) | chr3:5786767-5790389 REVERSE	268	18	818	178	441	1e-126	449	2
CL2033Contig1	AT3G12170.1	| Symbols: | DNAJ heat shock N-terminal domain-containing protein | chr3:3881028-3882662 FORWARD	222	245	907	12	233	4e-95	345	1
CL2034Contig1	AT5G28680.1	| Symbols: | protein kinase family protein | chr5:10719441-10722017 REVERSE	252	500	1246	508	753	2e-59	226	1
CL2035Contig1	AT4G33000.1	| Symbols: ATCBL10, CBL10 | CBL10 (calcineurin B-like protein 10); calcium ion binding | chr4:15924352-15926401 FORWARD	236	234	929	23	256	2e-79	293	2
CL2036Contig1	AT5G50680.1	| Symbols: | SUMO activating enzyme 1b (SAE1b) | chr5:20636068-20637969 FORWARD	203	179	787	1	203	4e-83	304	1
CL2038Contig1	AT1G15880.1	| Symbols: ATGOS11, GOS11 | GOS11 (GOLGI SNARE 11); SNARE binding | chr1:5458712-5460083 REVERSE	224	82	744	1	223	6e-84	307	0
CL203Contig1	AT1G25440.1	| Symbols: | zinc finger (B-box type) family protein | chr1:8933926-8935271 REVERSE	442	141	1373	3	403	3e-78	289	2
CL2040Contig1	AT5G52030.2	| Symbols: | TraB protein-related | chr5:21145517-21147260 FORWARD	111	95	418	20	130	1e-71	145	2
CL2041Contig1	AT5G64250.2	| Symbols: | 2-nitropropane dioxygenase family / NPD family | chr5:25714849-25716171 REVERSE	329	22	1008	1	329	1e-140	496	0
CL2042Contig1	AT4G12590.1	| Symbols: | similar to Os09g0497400 [Oryza sativa (japonica cultivar-group)] (GB:NP_001063559.1); similar to AT4g12590-like protein [Hyacinthus orientalis] (GB:AAS20990.1); contains InterPro domain Protein of unknown function DUF850, transmembrane eukaryotic; (InterPro:IPR008568) | chr4:7451288-7452973 REVERSE	231	89	781	1	231	1e-112	400	1
CL2043Contig1	AT5G08450.2	| Symbols: | similar to unknown protein [Arabidopsis thaliana] (TAIR:AT3G28770.1); similar to Os07g0477500 [Oryza sativa (japonica cultivar-group)] (GB:NP_001059629.1); similar to conserved hypothetical protein [Medicago truncatula] (GB:ABE80313.1); contains domain LCCL domain (SSF69848) | chr5:2727971-2732573 REVERSE	308	9	866	610	917	1e-130	462	2
CL2044Contig1	AT4G39170.1	| Symbols: | SEC14 cytosolic factor, putative / phosphoglyceride transfer protein, putative | chr4:18240881-18243615 FORWARD	207	198	815	1	204	2e-90	328	2
CL2045Contig1	AT1G64550.1	| Symbols: ATGCN3 | ATGCN3 (Arabidopsis thaliana general control non-repressible 3) | chr1:23972513-23977032 FORWARD	539	76	1677	1	538	0	784	0
CL2046Contig1	AT3G10840.1	| Symbols: | hydrolase, alpha/beta fold family protein | chr3:3391212-3393286 REVERSE	114	457	798	83	189	5e-53	130	0
CL2047Contig1	AT5G19540.1	| Symbols: | similar to Os08g0387500 [Oryza sativa (japonica cultivar-group)] (GB:NP_001061714.1); similar to unknown [Striga asiatica] (GB:ABE66393.1) | chr5:6595750-6597726 FORWARD	448	105	1427	14	461	1e-164	576	2
CL2048Contig1	AT3G15610.1	| Symbols: | transducin family protein / WD-40 repeat family protein | chr3:5291083-5292803 REVERSE	186	434	991	1	186	2e-94	342	1
CL2049Contig1	AT4G38370.1	| Symbols: | phosphoglycerate/bisphosphoglycerate mutase family protein | chr4:17970106-17971216 REVERSE	214	35	676	10	220	2e-76	282	1
CL204Contig1	AT1G03630.1	| Symbols: PORC, POR C | POR C (PROTOCHLOROPHYLLIDE OXIDOREDUCTASE); NADPH dehydrogenase/ oxidoreductase/ protochlorophyllide reductase | chr1:907698-909244 FORWARD	402	123	1319	1	401	1e-156	549	2
CL2050Contig1	AT1G75270.1	| Symbols: DHAR2 | DHAR2; glutathione dehydrogenase (ascorbate) | chr1:28253916-28254898 REVERSE	211	52	681	4	213	4e-83	304	0
CL2051Contig1	AT5G24800.1	| Symbols: ATBZIP9, BZO2H2 | BZO2H2 (basic leucine zipper O2 homolog 2); DNA binding / transcription factor | chr5:8515262-8516544 FORWARD	166	407	889	49	210	1e-33	140	1
CL2052Contig1	AT3G56860.1	| Symbols: UBA2A | UBA2A; RNA binding | chr3:21061687-21063123 REVERSE	80	95	334	249	328	2e-31	133	1
CL2053Contig1	AT2G22230.1	| Symbols: | beta-hydroxyacyl-ACP dehydratase, putative | chr2:9457122-9458507 FORWARD	178	146	676	42	219	1e-80	297	0
CL2054Contig1	AT2G36170.1	| Symbols: | ubiquitin extension protein 2 (UBQ2) / 60S ribosomal protein L40 (RPL40A) | chr2:15179232-15180125 FORWARD	128	52	435	1	128	2e-68	254	0
CL2057Contig1	AT4G13010.1	| Symbols: | oxidoreductase, zinc-binding dehydrogenase family protein | chr4:7600679-7602564 FORWARD	329	91	1074	1	329	1e-126	450	0
CL2058Contig1	AT4G39330.1	| Symbols: | mannitol dehydrogenase, putative | chr4:18291262-18292766 FORWARD	351	61	1113	9	358	1e-114	408	0
CL205Contig1	AT4G31290.1	| Symbols: | ChaC-like family protein | chr4:15186857-15188284 FORWARD	224	245	907	1	224	8e-88	320	1
CL2060Contig1	AT5G53050.2	| Symbols: | hydrolase, alpha/beta fold family protein | chr5:21527760-21530658 REVERSE	241	93	800	1	241	1e-103	371	2
CL2062Contig1	AT5G42765.1	| Symbols: | similar to unknown protein [Oryza sativa (japonica cultivar-group)] (GB:AAP68897.1); similar to Os03g0774400 [Oryza sativa (japonica cultivar-group)] (GB:NP_001051422.1); similar to expressed protein [Oryza sativa (japonica cultivar-group)] (GB:ABF99113.1); contains InterPro domain Twin-arginine translocation pathway signal; (InterPro:IPR006311) | chr5:17167733-17168869 REVERSE	218	155	793	14	229	2e-58	223	1
CL2063Contig1	AT1G75780.1	| Symbols: TUB1 | TUB1 (tubulin beta-1 chain); structural molecule | chr1:28455039-28457263 REVERSE	242	21	746	4	245	1e-171	450	2
CL2064Contig1	AT1G57770.1	| Symbols: | amine oxidase family | chr1:21398919-21401800 FORWARD	184	293	841	47	230	3e-64	242	1
CL2065Contig1	AT5G22360.1	| Symbols: VAMP714, ATVAMP714 | ATVAMP714 (Vesicle-associated membrane protein 714) | chr5:7404382-7405657 REVERSE	221	107	766	1	221	2e-96	348	1
CL2067Contig1	AT2G32060.3	| Symbols: | 40S ribosomal protein S12 (RPS12C) | chr2:13646305-13647181 REVERSE	120	186	545	25	144	1e-49	192	2
CL2068Contig1	AT3G28050.1	| Symbols: | nodulin MtN21 family protein | chr3:10444221-10446453 FORWARD	220	125	778	6	219	2e-34	142	1
CL2069Contig1	AT3G54420.1	| Symbols: ATCHITIV, CHIV, ATEP3 | ATEP3 (Arabidopsis thaliana chitinase class IV); chitinase | chr3:20156913-20158012 FORWARD	248	77	814	28	273	2e-93	338	1
CL2070Contig1	AT5G14940.1	| Symbols: | proton-dependent oligopeptide transport (POT) family protein | chr5:4831751-4834315 REVERSE	539	45	1592	10	547	1e-150	528	2
CL2071Contig1	AT4G37200.1	| Symbols: HCF164 | HCF164 (High chlorophyll fluorescence 164); thiol-disulfide exchange intermediate | chr4:17509830-17511224 REVERSE	228	157	819	35	261	4e-78	288	0
CL2072Contig1	AT1G56420.1	| Symbols: | similar to unknown protein [Arabidopsis thaliana] (TAIR:AT1G12530.1); similar to hypothetical protein MtrDRAFT_AC149474g3v1 [Medicago truncatula] (GB:ABE88287.1) | chr1:21126437-21127899 REVERSE	170	151	660	6	163	3e-50	195	0
CL2073Contig1	AT3G47940.1	| Symbols: | DNAJ heat shock protein, putative | chr3:17699217-17700387 REVERSE	347	43	996	1	346	1e-104	374	0
CL2074Contig1	AT4G01650.1	| Symbols: | similar to unknown protein [Arabidopsis thaliana] (TAIR:AT5G08720.1); similar to COG2867: Oligoketide cyclase/lipid transport protein [Nostoc punctiforme PCC 73102] (GB:ZP_00109164.1); similar to Os01g0971700 [Oryza sativa (japonica cultivar-group)] (GB:NP_001045536.1); contains InterPro domain Streptomyces cyclase/dehydrase; (InterPro:IPR005031) | chr4:704578-705866 REVERSE	159	295	762	101	259	2e-52	201	0
CL2075Contig1	AT3G47430.1	| Symbols: PEX11B | peroxisomal biogenesis factor 11 family protein / PEX11 family protein | chr3:17491783-17492677 FORWARD	224	47	718	4	227	2e-84	309	1
CL2079Contig1	AT5G41350.1	| Symbols: | zinc finger (C3HC4-type RING finger) family protein | chr5:16559254-16560320 REVERSE	213	193	798	1	208	1e-31	134	0
CL207Contig1	AT1G45000.1	| Symbols: | 26S proteasome regulatory complex subunit p42D, putative | chr1:17011660-17014047 FORWARD	398	101	1291	2	399	0	727	1
CL2080Contig1	AT5G20570.1	| Symbols: HRT1, ROC1, RBX1 | RBX1 (RING-BOX 1) | chr5:6956907-6958223 REVERSE	125	69	443	1	118	8e-52	200	2
CL2081Contig1	AT3G53650.1	| Symbols: | histone H2B, putative | chr3:19900336-19900752 FORWARD	140	54	473	1	138	2e-41	166	2
CL2082Contig1	AT1G26910.1	| Symbols: | 60S ribosomal protein L10 (RPL10B) | chr1:9321696-9322800 FORWARD	220	47	706	1	220	1e-111	397	1
CL2083Contig1	AT3G52940.1	| Symbols: HYD2, ELL1, FK | FK (FACKEL); delta14-sterol reductase | chr3:19641347-19644090 REVERSE	242	83	808	1	240	8e-88	320	1
CL2084Contig1	AT1G75560.1	| Symbols: | zinc knuckle (CCHC-type) family protein | chr1:28375081-28376378 REVERSE	243	192	905	24	257	7e-91	330	2
CL2085Contig1	AT5G27600.1	| Symbols: LACS7 | LACS7 (LONG-CHAIN ACYL-COA SYNTHETASE 7) | chr5:9742619-9746798 FORWARD	368	46	1149	332	699	1e-179	624	0
CL2086Contig1	AT5G40660.1	| Symbols: | ATP12 protein-related | chr5:16300878-16302389 REVERSE	221	118	768	1	207	7e-56	214	0
CL2087Contig1	AT1G29840.1	| Symbols: | esterase/lipase/thioesterase family protein | chr1:10445719-10447406 REVERSE	264	123	905	2	263	1e-93	340	2
CL2088Contig1	AT5G20160.1	| Symbols: | ribosomal protein L7Ae/L30e/S12e/Gadd45 family protein | chr5:6804077-6805104 REVERSE	128	63	446	1	128	2e-52	201	2
CL208Contig1	AT5G52650.1	| Symbols: | 40S ribosomal protein S10 (RPS10C) | chr5:21373007-21374229 REVERSE	97	68	358	1	97	9e-47	183	1
CL2090Contig1	AT2G28760.1	| Symbols: UXS6 | UXS6; catalytic | chr2:12343546-12345719 REVERSE	234	170	871	1	233	1e-124	441	1
CL2091Contig1	AT1G19580.1	| Symbols: GAMMA CA1 | GAMMA CA1 (GAMMA CARBONIC ANHYDRASE 1); carbonate dehydratase | chr1:6774928-6777083 FORWARD	234	54	755	1	234	1e-109	391	2
CL2092Contig1	AT3G27000.1	| Symbols: ATARP2, WRM | ARP2 (WURM); structural constituent of cytoskeleton | chr3:9954024-9957021 REVERSE	302	147	1052	1	302	1e-165	577	2
CL2093Contig1	AT5G47780.1	| Symbols: GAUT4 | GAUT4 (Galacturonosyltransferase 4); polygalacturonate 4-alpha-galacturonosyltransferase/ transferase, transferring glycosyl groups | chr5:19365217-19367743 FORWARD	219	31	687	398	616	1e-112	402	0
CL2094Contig1	AT4G14746.1	| Symbols: | similar to expressed protein [Oryza sativa (japonica cultivar-group)] (GB:ABF94114.1) | chr4:8462715-8464321 REVERSE	194	172	738	21	207	2e-49	192	0
CL2095Contig1	AT3G48670.1	| Symbols: | XH/XS domain-containing protein / XS zinc finger domain-containing protein | chr3:18042225-18044600 FORWARD	324	11	973	308	629	1e-93	335	1
CL2096Contig1	AT2G21960.1	| Symbols: | similar to unknown protein [Arabidopsis thaliana] (TAIR:AT1G56180.1); similar to Os04g0639300 [Oryza sativa (japonica cultivar-group)] (GB:NP_001054033.1); similar to OSJNBb0003B01.9 [Oryza sativa (japonica cultivar-group)] (GB:CAE03618.3); similar to unnamed protein product [Ostreococcus tauri] (GB:CAL58559.1) | chr2:9362070-9364038 FORWARD	245	153	887	43	287	1e-100	360	2
CL2097Contig1	AT4G32150.1	| Symbols: VAMP711, ATVAMP711, VAMP7C | VAMP7C (VESICLE-ASSOCIATED MEMBRANE PROTEIN 7C) | chr4:15526413-15527657 REVERSE	186	300	857	1	186	2e-86	315	2
CL2098Contig1	AT3G03010.1	| Symbols: | similar to unknown protein [Arabidopsis thaliana] (TAIR:AT5G16870.1); similar to Os04g0652900 [Oryza sativa (japonica cultivar-group)] (GB:NP_001054102.1); similar to hypothetical protein LOC549411 [Xenopus tropicalis] (GB:NP_001016657.1); contains InterPro domain Peptidyl-tRNA hydrolase, PTH2; (InterPro:IPR002833) | chr3:678989-680144 REVERSE	176	209	730	1	173	2e-60	229	1
CL209Contig1	AT3G23760.1	| Symbols: | similar to transferase, transferring glycosyl groups [Arabidopsis thaliana] (TAIR:AT4G14100.1); similar to conserved hypothetical protein [Medicago truncatula] (GB:ABE80211.1); contains domain Cystatin/monellin (SSF54403) | chr3:8562972-8564647 REVERSE	164	110	598	23	186	2e-74	275	1
CL20Contig1	AT4G02620.1	| Symbols: | (VACUOLAR ATPASE SUBUNIT F); hydrogen ion transporting ATP synthase, rotational mechanism / hydrogen ion transporting ATPase, rotational mechanism | chr4:1149419-1151132 REVERSE	126	131	508	1	126	2e-58	222	1
CL2101Contig1	AT5G44000.1	| Symbols: | glutathione S-transferase C-terminal domain-containing protein | chr5:17719458-17721161 REVERSE	197	131	709	17	212	1e-86	260	1
CL2102Contig1	AT4G26900.1	| Symbols: HISHF, AT-HF | AT-HF (Arabidopsis thaliana HisF protein) | chr4:13515520-13519614 FORWARD	221	151	813	46	264	7e-98	353	0
CL2103Contig1	AT2G39390.1	| Symbols: | 60S ribosomal protein L35 (RPL35B) | chr2:16457881-16458840 REVERSE	123	82	450	1	123	6e-55	210	0
CL2104Contig1	AT5G15490.1	| Symbols: | UDP-glucose 6-dehydrogenase, putative | chr5:5027875-5029317 REVERSE	135	31	435	345	479	1e-68	256	0
CL2106Contig1	AT1G74880.1	| Symbols: NDH-O | NDH-O (NAD(P)H:PLASTOQUINONE DEHYDROGENASE COMPLEX SUBUNIT O) | chr1:28133773-28134681 REVERSE	87	244	504	72	158	2e-42	169	0
CL2107Contig1	AT1G64970.1	| Symbols: TMT1, VTE4, G-TMT | G-TMT (GAMMA-TOCOPHEROL METHYLTRANSFERASE) | chr1:24138000-24139656 REVERSE	259	3	770	63	321	1e-101	364	2
CL2108Contig1	AT2G41380.1	| Symbols: | embryo-abundant protein-related | chr2:17259059-17259964 FORWARD	259	30	788	6	264	2e-81	299	2
CL2109Contig1	AT2G45290.1	| Symbols: | transketolase, putative | chr2:18679811-18682663 FORWARD	205	42	656	536	740	3e-96	347	2
CL210Contig1	AT3G18165.1	| Symbols: | similar to hypothetical protein [Oryza sativa (japonica cultivar-group)] (GB:BAD81183.1); contains InterPro domain Breast carcinoma amplified sequence 2; (InterPro:IPR008409) | chr3:6223254-6225082 FORWARD	229	94	774	4	232	1e-75	273	0
CL2110Contig1	AT2G16430.2	| Symbols: PAP10 | PAP10; acid phosphatase/ protein serine/threonine phosphatase | chr2:7127584-7129854 REVERSE	362	281	1366	24	384	1e-178	621	1
CL2111Contig1	AT5G62270.1	| Symbols: | similar to mucin-related [Arabidopsis thaliana] (TAIR:AT2G02880.1); similar to unknown [Hyacinthus orientalis] (GB:AAS20992.1); similar to Os01g0801700 [Oryza sativa (japonica cultivar-group)] (GB:NP_001044542.1); similar to Os03g0379400 [Oryza sativa (japonica cultivar-group)] (GB:NP_001050235.1) | chr5:25029453-25031233 FORWARD	361	200	1261	26	377	1e-88	323	1
CL2112Contig1	AT4G38790.1	| Symbols: | ER lumen protein retaining receptor family protein | chr4:18111420-18112971 FORWARD	217	183	833	6	222	4e-85	311	2
CL2113Contig1	AT1G23360.1	| Symbols: | UbiE/COQ5 methyltransferase family protein | chr1:8295410-8296882 REVERSE	244	68	799	18	261	7e-85	310	1
CL2116Contig1	AT5G45040.1	| Symbols: | cytochrome c6 (ATC6) | chr5:18192793-18194078 REVERSE	113	194	532	60	172	6e-51	197	1
CL2117Contig1	AT1G16700.1	| Symbols: ATMLO14 | ATMLO14 (ARABIDOPSIS THALIANA MILDEW RESISTANCE LOCUS O 14); NADH dehydrogenase (ubiquinone) | chr1:5710005-5711687 FORWARD	225	95	769	1	222	1e-101	363	1
CL2118Contig1	AT2G19810.1	| Symbols: | zinc finger (CCCH-type) family protein | chr2:8557501-8558580 FORWARD	254	52	744	1	251	4e-68	254	0
CL2120Contig1	AT1G60170.1	| Symbols: EMB1220 | EMB1220 (EMBRYO DEFECTIVE 1220) | chr1:22196673-22198842 FORWARD	172	314	826	33	204	1e-63	239	1
CL2122Contig1	AT5G62300.1	| Symbols: | 40S ribosomal protein S20 (RPS20C) | chr5:25038614-25039461 REVERSE	121	100	462	4	124	2e-57	219	0
CL2123Contig1	AT3G22850.1	| Symbols: | similar to unknown protein [Arabidopsis thaliana] (TAIR:AT5G43830.1); similar to aluminum-induced protein-like protein [Thellun (GB:AAM19711.1); contains domain ASPARAGINE SYNTHETASE (PTHR11772); contains domain no description (G3D.3.60.20.10); contains domain N-terminal nucleophile aminohydrolases (Ntn hydrolases) (SSF56235) | chr3:8089074-8090282 FORWARD	248	109	852	1	246	1e-104	374	0
CL2125Contig1	AT5G02130.1	| Symbols: NDP1 | NDP1 (RANDOM POTATO CDNA CLONE); binding | chr5:419744-421955 REVERSE	205	181	771	47	246	2e-43	172	0
CL2126Contig1	AT3G17940.1	| Symbols: | aldose 1-epimerase family protein | chr3:6143713-6145250 REVERSE	226	199	864	1	226	3e-90	328	0
CL2127Contig1	AT3G07990.1	| Symbols: SCPL27 | SCPL27 (serine carboxypeptidase-like 27); serine carboxypeptidase | chr3:2552550-2554650 FORWARD	257	91	855	200	456	1e-119	423	0
CL2127Contig2	AT3G07990.1	| Symbols: SCPL27 | SCPL27 (serine carboxypeptidase-like 27); serine carboxypeptidase | chr3:2552550-2554650 FORWARD	303	169	1071	26	328	1e-140	495	0
CL2128Contig1	AT3G55800.1	| Symbols: SBPASE | SBPASE (sedoheptulose-bisphosphatase); phosphoric ester hydrolase | chr3:20720619-20722400 FORWARD	219	3	659	176	393	1e-112	400	2
CL2130Contig1	AT1G78995.1	| Symbols: | similar to hypothetical protein [Oryza sativa (japonica cultivar-group)] (GB:BAD10530.1) | chr1:29720326-29720972 REVERSE	102	253	558	68	159	3e-38	155	0
CL2131Contig1	AT4G13430.1	| Symbols: | aconitase family protein / aconitate hydratase family protein | chr4:7804190-7807785 REVERSE	232	19	714	278	509	1e-118	421	0
CL2132Contig1	AT1G11545.1	| Symbols: | xyloglucan:xyloglucosyl transferase, putative / xyloglucan endotransglycosylase, putative / endo-xyloglucan transferase, putative | chr1:3878689-3880286 REVERSE	283	35	871	4	285	1e-128	454	1
CL2133Contig1	AT1G21760.1	| Symbols: | F-box family protein | chr1:7649313-7651602 FORWARD	256	93	854	8	263	1e-115	411	2
CL2134Contig1	AT2G44500.1	| Symbols: | similar to unknown protein [Arabidopsis thaliana] (TAIR:AT3G07900.1); similar to Plant protein family, putative [Medicago truncatula] (GB:ABE79402.1); similar to H+-transporting two-sector ATPase, delta (OSCP) subunit; Hypothetical plant protein [Medicago truncatula] (GB:ABE83885.1); contains InterPro domain Protein of unknown function DUF246, plant; (InterPro:IPR004348) | chr2:18381…	131	995	1387	438	568	3e-54	209	0
CL2135Contig1	AT5G26880.1	| Symbols: | tRNA/rRNA methyltransferase (SpoU) family protein | chr5:9457953-9459193 REVERSE	175	221	745	68	242	3e-77	285	1
CL2136Contig1	AT4G34240.1	| Symbols: ALDH3, ALDH3I1 | ALDH3I1 (Aldehyde dehydrogenase 3I1); 3-chloroallyl aldehyde dehydrogenase/ aldehyde dehydrogenase (NAD) | chr4:16389805-16392637 FORWARD	226	150	827	70	295	1e-89	284	2
CL2138Contig1	AT1G53210.1	| Symbols: | sodium/calcium exchanger family protein / calcium-binding EF hand family protein | chr1:19848458-19851201 FORWARD	293	415	1221	291	582	3e-42	169	0
CL2139Contig1	AT3G06350.1	| Symbols: EMB3004, MEE32 | EMB3004/MEE32 (EMBRYO DEFECTIVE 3004, maternal effect embryo arrest 32); 3-dehydroquinate dehydratase/ NADP binding / shikimate 5-dehydrogenase | chr3:1924542-1927707 REVERSE	248	49	786	82	329	2e-65	229	0
CL213Contig1	AT4G20070.1	| Symbols: ATAAH | ATAAH (ARABIDOPSIS THALIANA ALLANTOATE AMIDOHYDROLASE); allantoate deiminase/ metallopeptidase | chr4:10861558-10864539 FORWARD	290	450	1310	138	427	1e-130	397	2
CL213Contig2	AT4G20070.1	| Symbols: ATAAH | ATAAH (ARABIDOPSIS THALIANA ALLANTOATE AMIDOHYDROLASE); allantoate deiminase/ metallopeptidase | chr4:10861558-10864539 FORWARD	367	161	1243	63	429	1e-140	496	1
CL2140Contig1	AT3G63130.1	| Symbols: RANGAP1 | RANGAP1 (RAN GTPASE ACTIVATING PROTEIN 1); RAN GTPase activator | chr3:23336083-23337690 FORWARD	251	126	863	1	245	1e-70	263	2
CL2142Contig1	AT1G72040.1	| Symbols: | deoxynucleoside kinase family | chr1:27115821-27117910 REVERSE	384	63	1172	4	368	3e-88	322	2
CL2144Contig1	AT1G55480.1	| Symbols: | binding / protein binding | chr1:20717488-20719017 FORWARD	251	36	779	6	253	6e-73	270	2
CL2144Contig2	AT1G55480.1	| Symbols: | binding / protein binding | chr1:20717488-20719017 FORWARD	239	303	1019	95	333	1e-110	395	2
CL2145Contig1	AT5G20570.1	| Symbols: HRT1, ROC1, RBX1 | RBX1 (RING-BOX 1) | chr5:6956907-6958223 REVERSE	118	54	407	3	118	2e-56	215	2
CL2146Contig1	AT2G20140.1	| Symbols: | 26S protease regulatory complex subunit 4, putative | chr2:8699817-8701918 FORWARD	263	63	848	1	260	1e-120	429	2
CL2148Contig1	AT5G63620.1	| Symbols: | oxidoreductase, zinc-binding dehydrogenase family protein | chr5:25483606-25485522 REVERSE	170	394	903	44	212	4e-74	275	0
CL2149Contig1	AT1G71810.1	| Symbols: | ABC1 family protein | chr1:27006264-27011626 REVERSE	411	139	1371	38	448	1e-178	622	0
CL214Contig1	AT2G27680.1	| Symbols: | aldo/keto reductase family protein | chr2:11811058-11813042 REVERSE	378	43	1170	6	383	1e-177	616	0
CL214Contig2	AT2G27680.1	| Symbols: | aldo/keto reductase family protein | chr2:11811058-11813042 REVERSE	111	87	419	273	383	5e-50	184	2
CL2151Contig1	AT2G02040.1	| Symbols: PTR2-B, NTR1, ATPTR2-B | ATPTR2-B (NITRATE TRANSPORTER 1); transporter | chr2:487541-489706 FORWARD	214	206	847	27	239	2e-51	199	1
CL2152Contig1	AT1G77210.1	| Symbols: | sugar transporter, putative | chr1:29013930-29015874 REVERSE	490	58	1524	15	504	0	729	0
CL2153Contig1	AT3G12120.1	| Symbols: FAD2 | FAD2 (FATTY ACID DESATURASE 2); delta12-fatty acid dehydrogenase | chr3:3860598-3861749 REVERSE	351	193	1242	33	383	1e-165	579	0
CL2154Contig1	AT1G12050.1	| Symbols: | fumarylacetoacetase, putative | chr1:4072902-4075854 FORWARD	244	81	812	4	245	1e-101	363	2
CL2155Contig1	AT1G77350.1	| Symbols: | similar to unknown protein [Oryza sativa (japonica cultivar-group)] (GB:AAT01331.1); similar to Os05g0486200 [Oryza sativa (japonica cultivar-group)] (GB:NP_001055878.1) | chr1:29075391-29076439 FORWARD	114	111	452	6	119	1e-32	136	2
CL2156Contig1	AT5G58250.1	| Symbols: | similar to expressed protein [Oryza sativa (japonica cultivar-group)] (GB:ABF95764.1) | chr5:23576784-23577598 FORWARD	206	37	654	6	207	5e-60	228	0
CL2157Contig1	AT4G14880.1	| Symbols: CYTACS1, ATCYS-3A, OASA1 | OASA1 (O-ACETYLSERINE (THIOL) LYASE (OAS-TL) ISOFORM A1) | chr4:8518204-8520045 REVERSE	310	53	982	12	321	1e-117	420	1
CL2158Contig1	AT1G16430.1	| Symbols: | surfeit locus protein 5 family protein / SURF5 family protein | chr1:5614626-5615391 FORWARD	124	241	612	24	147	1e-48	190	0
CL2159Contig1	AT1G08780.1	| Symbols: ABI3 | prefoldin, putative | chr1:2809928-2811129 REVERSE	129	224	604	1	129	1e-40	163	1
CL215Contig1	AT1G70810.1	| Symbols: | C2 domain-containing protein | chr1:26707869-26708753 FORWARD	165	205	699	1	163	3e-49	192	0
CL2160Contig1	AT5G66760.1	| Symbols: SDH1-1 | SDH1-1 (Succinate dehydrogenase 1-1) | chr5:26671002-26674450 FORWARD	393	2	1174	117	508	0	737	1
CL2161Contig1	AT3G10500.1	| Symbols: ANAC053 | ANAC053 (Arabidopsis NAC domain containing protein 53); transcription factor | chr3:3271723-3273892 FORWARD	181	240	779	12	192	7e-87	317	2
CL2162Contig1	AT1G75420.1	| Symbols: | glycosyl transferase family 1 protein | chr1:28309130-28310978 FORWARD	462	331	1716	8	458	1e-177	619	0
CL2163Contig1	AT1G67620.1	| Symbols: | similar to AGR_C_5039p, putative, expressed [Oryza sativa (japonica cultivar-group)] (GB:ABG21940.1); contains InterPro domain Iojap-related protein; (InterPro:IPR004394) | chr1:25344248-25345433 FORWARD	168	110	610	18	181	2e-35	145	1
CL2164Contig1	AT1G08310.1	| Symbols: | esterase/lipase/thioesterase family protein | chr1:2619131-2620335 FORWARD	213	282	917	13	225	7e-73	270	2
CL2165Contig1	AT3G26380.1	| Symbols: | glycosyl hydrolase family protein 27 / alpha-galactosidase family protein / melibiase family protein | chr3:9661377-9664382 FORWARD	286	3	839	363	645	2e-70	263	2
CL2167Contig1	AT5G53140.1	| Symbols: | protein phosphatase 2C, putative / PP2C, putative | chr5:21566454-21569358 FORWARD	173	282	773	1	166	4e-37	151	2
CL2167Contig2	AT5G53140.1	| Symbols: | protein phosphatase 2C, putative / PP2C, putative | chr5:21566454-21569358 FORWARD	233	268	939	1	232	4e-77	282	0
CL2168Contig1	AT3G19800.1	| Symbols: | similar to conserved hypothetical protein [Medicago truncatula] (GB:ABE78177.1) | chr3:6876159-6877477 FORWARD	204	66	677	26	228	6e-53	204	2
CL2169Contig1	AT2G36830.1	| Symbols: TIP1;1, GAMMA-TIP1, GAMMA-TIP | GAMMA-TIP (Tonoplast intrinsic protein (TIP) gamma); water channel | chr2:15452569-15453415 FORWARD	239	45	761	1	239	1e-110	394	2
CL216Contig1	AT2G48070.1	| Symbols: | similar to unnamed protein product [Ostreococcus tauri] (GB:CAL55449.1); similar to Os05g0404400 [Oryza sativa (japonica cultivar-group)] (GB:NP_001055503.1) | chr2:19669933-19670843 FORWARD	192	163	738	22	197	7e-62	234	0
CL2170Contig1	AT5G06410.1	| Symbols: | DNAJ heat shock N-terminal domain-containing protein | chr5:1959720-1961133 REVERSE	166	392	889	61	226	5e-60	228	1
CL2171Contig1	AT2G22540.1	| Symbols: AGL22, SVP | SVP (SHORT VEGETATIVE PHASE); transcription factor | chr2:9587497-9590683 FORWARD	243	47	745	1	238	2e-54	209	1
CL2172Contig1	AT4G38580.1	| Symbols: ATFP6 | ATFP6 (FARNESYLATED PROTEIN 6); metal ion binding | chr4:18034590-18035687 FORWARD	155	25	489	1	153	1e-63	239	0
CL2173Contig1	AT3G17440.1	| Symbols: NPSN13, ATNPSN13 | NPSN13 (novel plant SNARE 13) | chr3:5969915-5972296 REVERSE	161	368	847	4	164	1e-68	256	1
CL2174Contig1	AT4G20410.1	| Symbols: GAMMA-SNAP, GSNAP | GSNAP (GAMMA-SOLUBLE NSF ATTACHMENT PROTEIN); intracellular transporter | chr4:11014110-11016465 REVERSE	292	46	921	3	291	1e-120	429	0
CL2175Contig1	AT1G14810.1	| Symbols: | semialdehyde dehydrogenase family protein | chr1:5102679-5104628 REVERSE	289	73	939	87	375	1e-131	461	0
CL2176Contig1	AT1G60900.1	| Symbols: | U2 snRNP auxiliary factor large subunit, putative | chr1:22427673-22431471 FORWARD	224	529	1197	218	441	1e-94	343	0
CL2177Contig1	AT4G04640.1	| Symbols: ATPC1 | ATPC1 (ATP synthase gamma chain 1) | chr4:2350759-2351880 REVERSE	325	227	1201	49	373	1e-147	516	1
CL2178Contig1	AT1G09960.1	| Symbols: SUT4, ATSUT4, SUC4 | SUT4 (SUCROSE TRANSPORTER 4); carbohydrate transporter/ sucrose:hydrogen symporter/ sugar porter | chr1:3244260-3246720 FORWARD	231	116	796	29	259	2e-95	345	1
CL217Contig1	AT3G04600.2	| Symbols: | tRNA synthetase class I (W and Y) family protein | chr3:1243158-1245964 FORWARD	236	165	872	24	259	1e-113	404	2
CL217Contig2	AT3G04600.1	| Symbols: | tRNA synthetase class I (W and Y) family protein | chr3:1243158-1245964 FORWARD	314	30	971	88	401	1e-154	541	2
CL2180Contig1	AT1G32050.1	| Symbols: | secretory carrier membrane protein (SCAMP) family protein | chr1:11528596-11530954 FORWARD	271	72	875	1	264	1e-110	396	2
CL2181Contig1	AT4G09670.1	| Symbols: | oxidoreductase family protein | chr4:6107379-6109046 REVERSE	357	86	1156	7	362	2e-89	326	1
CL2182Contig1	AT2G40410.2	| Symbols: | Ca(2+)-dependent nuclease, putative | chr2:16880587-16882293 FORWARD	334	36	1037	1	330	1e-118	421	2
CL2183Contig1	AT5G46030.1	| Symbols: | Identical to Transcription elongation factor 1 homolog [Arabidopsis Thaliana] (GB:Q8LEF3;GB:Q9FNL9); similar to hypothetical protein [Oryza sativa (japonica cultivar-group)] (GB:BAD69422.1); similar to Os07g0631100 [Oryza sativa (japonica cultivar-group)] (GB:NP_001060360.1); similar to Os02g0134300 [Oryza sativa (japonica cultivar-group)] (GB:NP_001045811.1); contains InterPro domai…	78	173	406	16	93	4e-34	140	1
CL2184Contig1	AT3G19260.1	| Symbols: LAG1 HOMOLOG 2 | LAG1 HOMOLOG 2 (LONGEVITY ASSURANCE GENE1 HOMOLOG 2) | chr3:6669454-6671263 REVERSE	162	3	488	123	284	3e-65	244	2
CL2184Contig2	AT3G19260.1	| Symbols: LAG1 HOMOLOG 2 | LAG1 HOMOLOG 2 (LONGEVITY ASSURANCE GENE1 HOMOLOG 2) | chr3:6669454-6671263 REVERSE	167	266	763	22	188	1e-62	236	1
CL2185Contig1	AT4G27990.1	| Symbols: | YGGT family protein | chr4:13923997-13924653 REVERSE	129	307	687	89	217	7e-45	177	0
CL2186Contig1	AT5G50920.1	| Symbols: ATHSP93-V, HSP93-V, CLPC, DCA1 | CLPC (HEAT SHOCK PROTEIN 93-V); ATP binding / ATPase | chr5:20732936-20737026 REVERSE	439	28	1344	432	870	0	783	0
CL2187Contig1	AT1G16080.1	| Symbols: | similar to unnamed protein product [Ostreococcus tauri] (GB:CAL54676.1); similar to Os08g0266300 [Oryza sativa (japonica cultivar-group)] (GB:NP_001061403.1) | chr1:5514388-5515755 FORWARD	265	110	904	49	313	1e-121	431	1
CL2188Contig1	AT5G46790.1	| Symbols: | similar to unknown protein [Arabidopsis thaliana] (TAIR:AT4G17870.1); similar to Streptomyces cyclase/dehydrase family protein [Brassica oleracea] (GB:ABD65175.1); contains domain Bet v1-like (SSF55961); contains domain no description (G3D.3.30.530.20) | chr5:19001290-19001955 REVERSE	182	102	644	29	210	5e-65	244	2
CL2189Contig1	AT3G17780.1	| Symbols: | similar to unknown protein [Arabidopsis thaliana] (TAIR:AT1G48440.1); similar to Os02g0734900 [Oryza sativa (japonica cultivar-group)] (GB:NP_001048043.1); similar to Os03g0240700 [Oryza sativa (japonica cultivar-group)] (GB:NP_001049510.1); similar to Erwinia induced protein 2 [Solanum tuberosum] (GB:AAO32066.1) | chr3:6087022-6088134 FORWARD	129	72	458	1	129	2e-39	158	2
CL218Contig1	AT3G24420.1	| Symbols: | hydrolase, alpha/beta fold family protein | chr3:8863118-8864890 REVERSE	273	102	917	1	272	1e-86	317	2
CL2190Contig1	AT3G61140.1	| Symbols: ATFUS6, CSN1, COP11, EMB78, FUS6 | FUS6 (FUSCA 6) | chr3:22637310-22639870 FORWARD	269	52	855	1	263	1e-107	383	0
CL2191Contig1	AT2G15560.1	| Symbols: | similar to unknown protein [Arabidopsis thaliana] (TAIR:AT3G62200.1); similar to EDA32 (embryo sac development arrest 32) [Arabidopsis thaliana] (TAIR:AT3G62210.1); similar to Os07g0637200 [Oryza sativa (japonica cultivar-group)] (GB:NP_001060400.1); similar to Protein of unknown function DUF537 [Medicago truncatula] (GB:ABE81607.1); similar to Os08g0230500 [Oryza sativa (japonica cu…	200	244	837	46	239	8e-81	296	0
CL2192Contig1	AT5G42240.1	| Symbols: SCPL42 | SCPL42 (serine carboxypeptidase-like 42); serine carboxypeptidase | chr5:16905945-16908159 FORWARD	447	152	1492	27	473	0	661	1
CL2194Contig1	AT5G16260.1	| Symbols: | RNA recognition motif (RRM)-containing protein | chr5:5311366-5315499 FORWARD	253	187	852	14	262	2e-48	177	0
CL2196Contig1	AT1G03930.1	| Symbols: CKL9ALPHA, CKL9BETA, ADK1 | ADK1 (DUAL SPECIFICITY KINASE 1); kinase | chr1:1005438-1008117 FORWARD	464	26	1315	8	471	1e-175	612	1
CL2197Contig1	AT4G30780.1	| Symbols: | similar to unknown protein [Arabidopsis thaliana] (TAIR:AT2G24100.1); similar to hypothetical protein MtrDRAFT_AC126784g9v2 [Medicago truncatula] (GB:ABE94678.1) | chr4:14990529-14992861 FORWARD	606	167	1732	1	585	1e-114	410	1
CL2199Contig1	AT4G01940.1	| Symbols: ATCNFU1, NFU1 | NFU1 (NFU domain protein 1) | chr4:842265-843388 REVERSE	165	181	666	66	230	1e-46	183	0
CL219Contig1	AT3G24160.1	| Symbols: PMP | PMP (PUTATIVE TYPE 1 MEMBRANE PROTEIN) | chr3:8726248-8729030 FORWARD	362	106	1161	18	364	4e-72	269	0
CL219Contig2	AT3G24160.1	| Symbols: PMP | PMP (PUTATIVE TYPE 1 MEMBRANE PROTEIN) | chr3:8726248-8729030 FORWARD	227	107	757	18	232	7e-36	147	1
CL21Contig1	AT4G29590.1	| Symbols: | similar to unknown protein [Arabidopsis thaliana] (TAIR:AT3G01660.1); similar to conserved hypothetical protein [Medicago truncatula] (GB:ABE79229.1); contains InterPro domain Methyltransferase type 11; (InterPro:IPR013216) | chr4:14512742-14514410 REVERSE	265	256	1038	54	317	1e-115	410	0
CL2200Contig1	AT3G55430.1	| Symbols: | glycosyl hydrolase family 17 protein / beta-1,3-glucanase, putative | chr3:20560783-20562981 REVERSE	250	59	796	23	271	2e-78	288	1
CL2201Contig1	AT5G19860.1	| Symbols: | similar to unknown protein [Arabidopsis thaliana] (TAIR:AT1G55265.1); similar to Protein of unknown function DUF538 [Medicago truncatula] (GB:ABE78677.1); contains InterPro domain Protein of unknown function DUF538; (InterPro:IPR007493) | chr5:6714535-6715839 REVERSE	157	74	526	26	181	3e-46	181	1
CL2202Contig1	AT3G48500.1	| Symbols: PDE312, PTAC10 | PDE312/PTAC10 (PIGMENT DEFECTIVE 312); RNA binding | chr3:17973194-17976393 FORWARD	279	15	836	5	272	1e-106	382	2
CL2203Contig1	AT2G37660.1	| Symbols: | catalytic/ coenzyme binding | chr2:15802559-15804055 REVERSE	259	152	928	67	325	1e-123	439	1
CL2204Contig1	AT1G09800.1	| Symbols: | tRNA pseudouridine synthase family protein | chr1:3177123-3180338 REVERSE	275	21	806	1	273	4e-93	337	2
CL2205Contig1	AT1G68090.1	| Symbols: ANNAT5 | ANNAT5 (ANN5, ANNEXIN ARABIDOPSIS 5); calcium ion binding / calcium-dependent phospholipid binding | chr1:25523105-25524437 REVERSE	303	51	956	8	305	4e-80	295	2
CL2205Contig2	AT1G68090.1	| Symbols: ANNAT5 | ANNAT5 (ANN5, ANNEXIN ARABIDOPSIS 5); calcium ion binding / calcium-dependent phospholipid binding | chr1:25523105-25524437 REVERSE	249	125	868	1	249	8e-69	257	1
CL2206Contig1	AT5G54770.1	| Symbols: TZ, THI1 | THI1 (THIAZOLE REQUIRING) | chr5:22263860-22265117 FORWARD	323	85	1053	21	338	1e-135	477	0
CL2207Contig1	AT1G69510.3	| Symbols: | similar to unknown protein [Arabidopsis thaliana] (TAIR:AT5G64130.1); similar to Os01g0249300 [Oryza sativa (japonica cultivar-group)] (GB:NP_001042590.1); similar to negatively light-regulated protein [Vernicia fordii] (GB:AAD05437.1); similar to unknown protein [Oryza sativa (japonica cultivar-group)] (GB:AAU10659.1); contains InterPro domain Lg106-like; (InterPro:IPR012482) | chr1…	121	248	586	5	122	2e-30	129	1
CL2209Contig1	AT1G76680.1	| Symbols: OPR1 | OPR1 (12-oxophytodienoate reductase 1); 12-oxophytodienoate reductase | chr1:28781876-28783165 FORWARD	295	137	1000	48	341	1e-124	392	1
CL220Contig1	AT1G32230.1	| Symbols: CEO, ATP8, CEO1, RCD1 | RCD1 (RADICAL-INDUCED CELL DEATH1) | chr1:11613407-11615874 FORWARD	296	730	1569	118	409	2e-39	145	0
CL220Contig2	AT1G32230.1	| Symbols: CEO, ATP8, CEO1, RCD1 | RCD1 (RADICAL-INDUCED CELL DEATH1) | chr1:11613407-11615874 FORWARD	288	4	849	297	567	2e-64	243	0
CL2210Contig1	AT3G53490.1	| Symbols: | similar to unknown protein [Arabidopsis thaliana] (TAIR:AT5G02720.1); similar to Os03g0282800 [Oryza sativa (japonica cultivar-group)] (GB:NP_001049748.1); similar to hypothetical protein [Oryza sativa (japonica cultivar-group)] (GB:AAN64501.1); contains domain Pili subunits (SSF54523) | chr3:19843644-19845002 FORWARD	207	221	841	20	223	4e-58	221	1
CL2211Contig1	AT4G02360.1	| Symbols: | similar to unknown protein [Arabidopsis thaliana] (TAIR:AT1G02813.1); similar to Os05g0362300 [Oryza sativa (japonica cultivar-group)] (GB:NP_001055314.1); similar to Protein of unknown function, DUF538 [Oryza sativa (japonica cultivar-group)] (GB:AAX95409.1); similar to Os05g0362500 [Oryza sativa (japonica cultivar-group)] (GB:NP_001055315.1); contains InterPro domain Protein of unk…	121	92	454	28	148	4e-40	161	1
CL2212Contig1	AT4G28980.2	| Symbols: CDKF;1, CAK1AT | CAK1AT (CDK-ACTIVATING KINASE 1AT); kinase | chr4:14288477-14290108 FORWARD	219	93	734	8	226	3e-64	238	2
CL2213Contig1	AT3G61220.1	| Symbols: | short-chain dehydrogenase/reductase (SDR) family protein | chr3:22674000-22675291 FORWARD	297	30	908	7	296	5e-70	261	2
CL2214Contig1	AT1G61820.1	| Symbols: BGLU46 | BGLU46; hydrolase, hydrolyzing O-glycosyl compounds | chr1:22839117-22842109 FORWARD	220	155	808	33	252	6e-74	274	1
CL2215Contig1	AT3G49010.2	| Symbols: BBC1, RSU2 | ATBBC1 (breast basic conserved 1); structural constituent of ribosome | chr3:18177956-18179032 REVERSE	191	47	616	1	191	3e-89	325	1
CL2216Contig1	AT1G17100.1	| Symbols: | SOUL heme-binding family protein | chr1:5844759-5845532 FORWARD	186	109	642	43	225	1e-33	140	0
CL2218Contig1	AT1G18660.3	| Symbols: | zinc finger (C3HC4-type RING finger) family protein | chr1:6421425-6425557 FORWARD	244	131	847	4	246	2e-72	269	1
CL2219Contig1	AT1G65980.1	| Symbols: TPX1 | TPX1 (THIOREDOXIN-DEPENDENT PEROXIDASE 1); antioxidant | chr1:24563187-24564416 REVERSE	162	99	584	1	162	1e-69	259	2
CL221Contig1	AT1G17455.1	| Symbols: ELF4-L4 | similar to unknown protein [Arabidopsis thaliana] (TAIR:AT1G72630.1); similar to Os11g0621500 [Oryza sativa (japonica cultivar-group)] (GB:NP_001068300.1); similar to hypothetical protein [Oryza sativa] (GB:AAD27669.1); contains InterPro domain Protein of unknown function DUF1313; (InterPro:IPR009741) | chr1:5997925-5998269 FORWARD	116	334	672	1	114	3e-37	152	0
CL2220Contig1	AT3G55330.1	| Symbols: | photosystem II reaction center PsbP family protein | chr3:20525008-20526252 REVERSE	206	212	826	24	228	3e-73	272	1
CL2221Contig1	AT1G32400.2	| Symbols: TOM2A | TOM2A (TOBAMOVIRUS MULTIPLICATION 2A) | chr1:11689373-11690853 REVERSE	282	312	1133	1	280	3e-85	312	2
CL2222Contig1	AT3G01120.1	| Symbols: CGS, ATCYS1, CGS1, MTO1 | MTO1 (METHIONINE OVERACCUMULATION 1) | chr3:39241-41872 REVERSE	244	133	816	20	263	4e-51	198	0
CL2222Contig2	AT3G01120.1	| Symbols: CGS, ATCYS1, CGS1, MTO1 | MTO1 (METHIONINE OVERACCUMULATION 1) | chr3:39241-41872 REVERSE	301	94	996	168	468	1e-149	523	0
CL2223Contig1	AT1G66430.1	| Symbols: | pfkB-type carbohydrate kinase family protein | chr1:24782063-24784056 FORWARD	226	283	960	30	252	5e-74	274	0
CL2224Contig1	AT1G01140.1	| Symbols: PKS6, SnRK3.12, CIPK9 | CIPK9 (CBL-INTERACTING PROTEIN KINASE 9); kinase | chr1:64398-67512 REVERSE	377	111	1226	1	377	1e-158	553	2
CL2225Contig1	AT2G37240.1	| Symbols: | Identical to UPF0308 protein At2g37240, chloroplast precursor [Arabidopsis Thaliana] (GB:Q9ZUU2;GB:Q94A62); similar to unknown protein [Arabidopsis thaliana] (TAIR:AT5G65840.1); similar to Os03g0284600 [Oryza sativa (japonica cultivar-group)] (GB:NP_001049763.1); similar to PREDICTED: similar to TPA_exp: C9ORF21 isoform 2 [Pan troglodytes] (GB:XP_520707.2); similar to Os03g0729200 [O…	182	241	786	67	248	7e-78	287	0
CL2226Contig1	AT3G50670.1	| Symbols: U1SNRNP, U1-70K | U1-70K (SPLICEOSOMAL PROTEIN U1A); RNA binding | chr3:18837457-18840473 REVERSE	204	168	779	1	204	1e-73	273	2
CL2227Contig1	AT5G10400.1	| Symbols: | histone H3 | chr5:3270479-3270889 REVERSE	127	58	438	1	127	4e-55	210	0
CL2228Contig1	AT1G76490.1	| Symbols: HMGR1, HMG1 | HMG1 (3-HYDROXY-3-METHYLGLUTARYL COA REDUCTASE) | chr1:28700695-28703100 FORWARD	379	177	1274	92	468	1e-158	553	2
CL2229Contig1	AT3G51970.1	| Symbols: | long-chain-alcohol O-fatty-acyltransferase family protein / wax synthase family protein | chr3:19295398-19296435 FORWARD	268	52	843	3	269	5e-46	181	0
CL2230Contig1	AT3G01910.1	| Symbols: AT-SO, SOX | SOX (SULFITE OXIDASE); sulfite oxidase | chr3:314926-317281 REVERSE	278	24	857	1	278	1e-134	474	2
CL2231Contig1	AT3G13062.2	| Symbols: | similar to unknown protein [Arabidopsis thaliana] (TAIR:AT1G55960.1); similar to Lipid-binding START [Medicago truncatula] (GB:ABE91086.1); contains InterPro domain Lipid-binding START; (InterPro:IPR002913) | chr3:4184784-4187275 FORWARD	221	201	857	34	241	9e-90	209	2
CL2232Contig1	AT3G26900.1	| Symbols: | shikimate kinase family protein | chr3:9913551-9915661 REVERSE	261	75	839	21	271	8e-49	191	2
CL2233Contig1	AT1G75170.1	| Symbols: | SEC14 cytosolic factor family protein / phosphoglyceride transfer family protein | chr1:28218066-28219347 FORWARD	277	43	864	1	276	1e-107	386	0
CL2235Contig1	AT1G49400.1	| Symbols: EMB1129 | EMB1129 (EMBRYO DEFECTIVE 1129); structural constituent of ribosome | chr1:18286824-18287311 FORWARD	81	109	351	1	81	2e-35	145	0
CL2236Contig1	AT3G62820.1	| Symbols: | invertase/pectin methylesterase inhibitor family protein | chr3:23240757-23241341 FORWARD	187	110	655	9	193	3e-39	158	1
CL2237Contig1	AT5G18610.1	| Symbols: | protein kinase family protein | chr5:6192738-6195373 FORWARD	201	266	856	59	257	7e-81	297	1
CL2238Contig1	AT4G24220.1	| Symbols: AWI31, VEP1 | VEP1 (VEIN PATTERNING 1) | chr4:12565229-12566484 FORWARD	261	25	807	1	259	1e-125	387	0
CL2239Contig1	AT1G52280.1	| Symbols: AtRABG3d | AtRABG3d (Arabidopsis Rab GTPase homolog G3d); GTP binding | chr1:19471819-19473118 REVERSE	199	75	671	8	206	1e-107	384	2
CL223Contig1	AT5G43960.1	| Symbols: | nuclear transport factor 2 (NTF2) family protein / RNA recognition motif (RRM)-containing protein | chr5:17706381-17708880 REVERSE	214	113	739	1	208	5e-52	201	1
CL2240Contig1	AT1G47570.1	| Symbols: | zinc finger (C3HC4-type RING finger) family protein | chr1:17481359-17485669 FORWARD	232	71	763	4	235	3e-76	281	1
CL2241Contig1	AT4G09670.1	| Symbols: | oxidoreductase family protein | chr4:6107379-6109046 REVERSE	265	70	864	4	268	1e-100	362	0
CL2243Contig1	AT5G60600.1	| Symbols: ISPG, CSB3, CLB4, GcpE | GcpE (CHLOROPLAST BIOGENESIS 4); 4-hydroxy-3-methylbut-2-en-1-yl diphosphate synthase | chr5:24376673-24380500 FORWARD	129	88	474	612	740	3e-67	251	0
CL2244Contig1	AT3G17380.1	| Symbols: | meprin and TRAF homology domain-containing protein / MATH domain-containing protein | chr3:5950246-5952130 FORWARD	230	92	781	3	227	9e-68	254	1
CL2245Contig1	AT2G26430.1	| Symbols: ATRCY1, RCY1 | RCY1 (ARGININE-RICH CYCLIN 1); cyclin-dependent protein kinase regulator | chr2:11250511-11252582 REVERSE	125	413	787	1	125	2e-53	206	1
CL2246Contig1	AT2G33610.1	| Symbols: CHB2, ATSWI3B | ATSWI3B (Arabidopsis thaliana switching protein 3B); DNA binding | chr2:14236099-14238225 FORWARD	219	152	808	16	210	6e-44	174	1
CL2247Contig1	AT3G23830.1	| Symbols: GR-RBP4, GRP4 | GR-RBP4/GRP4 (GLYCINE-RICH RNA-BINDING PROTEIN 4); RNA binding / double-stranded DNA binding / single-stranded DNA binding | chr3:8606769-8607684 REVERSE	124	150	515	1	120	8e-34	140	2
CL2248Contig1	AT5G10730.1	| Symbols: | catalytic/ coenzyme binding | chr5:3390823-3392948 REVERSE	287	26	880	3	286	1e-110	396	1
CL2249Contig1	AT2G39570.1	| Symbols: | ACT domain-containing protein | chr2:16515041-16516819 FORWARD	247	101	841	1	238	6e-78	287	1
CL224Contig1	AT1G62750.1	| Symbols: ATSCO1, ATSCO1/CPEF-G | ATSCO1/ATSCO1/CPEF-G (SNOWY COTYLEDON1); translation elongation factor/ translation factor, nucleic acid binding | chr1:23237287-23239986 REVERSE	506	12	1526	1	504	0	787	2
CL224Contig2	AT1G62750.1	| Symbols: ATSCO1, ATSCO1/CPEF-G | ATSCO1/ATSCO1/CPEF-G (SNOWY COTYLEDON1); translation elongation factor/ translation factor, nucleic acid binding | chr1:23237287-23239986 REVERSE	261	20	802	475	735	1e-137	484	1
CL2250Contig1	AT5G56180.1	| Symbols: ATARP8 | ATARP8 (ACTIN-RELATED PROTEIN 8); structural constituent of cytoskeleton | chr5:22754765-22758212 REVERSE	224	175	840	33	256	1e-83	306	0
CL2251Contig1	AT2G47900.1	| Symbols: AtTLP3 | AtTLP3 (TUBBY LIKE PROTEIN 3); phosphoric diester hydrolase/ transcription factor | chr2:19618266-19619836 REVERSE	152	396	845	1	149	1e-60	150	2
CL2252Contig1	AT4G03090.1	| Symbols: | similar to NDX1 homeobox protein [Lotus japonicus] (GB:CAA09791.1) | chr4:1366495-1370937 REVERSE	540	1	1500	376	874	2e-57	220	0
CL2253Contig1	AT4G11650.1	| Symbols: ATOSM34 | ATOSM34 (OSMOTIN 34) | chr4:7025121-7026107 REVERSE	209	66	686	20	227	4e-91	331	2
CL2254Contig1	AT1G19140.1	| Symbols: | similar to PREDICTED: similar to Coenzyme Q9 homolog (yeast) [Gallus gallus] (GB:XP_414002.1); similar to Os03g0405100 [Oryza sativa (japonica cultivar-group)] (GB:NP_001050328.1); contains InterPro domain RpsU-divergently transcribed; (InterPro:IPR012762); contains InterPro domain COQ9; (InterPro:IPR013718) | chr1:6611017-6612405 REVERSE	202	240	845	88	288	4e-81	298	2
CL2255Contig1	AT2G41490.1	| Symbols: GPT | GPT (UDP-GLCNAC%3ADOLICHOL+PHOSPHATE+GLCNAC-1- P+TRANSFERASE); UDP-N-acetylglucosamine-dolichyl-phosphate N-acetylglucosaminephosphotransferase | chr2:17308840-17311108 FORWARD	288	22	855	1	288	1e-96	349	0
CL2256Contig1	AT5G45170.1	| Symbols: | CbbY protein-related | chr5:18287782-18290356 REVERSE	293	273	1151	76	367	1e-105	380	2
CL2257Contig1	AT2G01070.1	| Symbols: | similar to unknown protein [Arabidopsis thaliana] (TAIR:AT1G72480.1); similar to Os03g0334800 [Oryza sativa (japonica cultivar-group)] (GB:NP_001050031.1); similar to Os11g0546100 [Oryza sativa (japonica cultivar-group)] (GB:NP_001068063.1); similar to Lung seven transmembrane receptor family protein, expressed [Oryza sativa (japonica cultivar-group)] (GB:ABF95807.1); contains InterP…	236	175	882	25	237	8e-69	257	0
CL2258Contig1	AT1G76160.1	| Symbols: SKS5 | SKS5 (SKU5 Similar 5); copper ion binding / oxidoreductase | chr1:28583105-28585914 REVERSE	225	110	784	6	229	1e-108	380	1
CL2259Contig1	AT5G42820.2	| Symbols: ATU2AF35B | ATU2AF35B; RNA binding | chr5:17187673-17188524 REVERSE	180	67	606	1	180	2e-87	319	0
CL225Contig1	AT4G00170.1	| Symbols: | vesicle-associated membrane family protein / VAMP family protein | chr4:70732-72085 REVERSE	236	80	775	1	236	2e-63	239	1
CL2260Contig1	AT4G05000.1	| Symbols: | vacuolar protein sorting-associated protein 28 family protein / VPS28 family protein | chr4:2563951-2564583 FORWARD	209	151	777	2	210	2e-93	338	0
CL2261Contig1	AT1G70090.1	| Symbols: GATL9, LGT8 | GATL9/LGT8 (Galacturonosyltransferase-like 9); polygalacturonate 4-alpha-galacturonosyltransferase/ transferase, transferring glycosyl groups / transferase, transferring hexosyl groups | chr1:26404590-26405762 FORWARD	230	191	829	2	229	5e-78	287	1
CL2262Contig1	AT1G12520.1	| Symbols: ATCCS, CCS1 | CCS1 (copper chaperone for superoxide dismutase 1); superoxide dismutase copper chaperone | chr1:4267275-4268898 REVERSE	258	126	890	47	301	2e-81	298	2
CL2263Contig1	AT4G01935.1	| Symbols: | similar to hypothetical protein MtrDRAFT_AC124961g24v2 [Medicago truncatula] (GB:ABE78841.1) | chr4:841102-842228 FORWARD	190	177	743	51	240	1e-72	269	2
CL2264Contig1	AT2G17900.1	| Symbols: SDG37 | SDG37 (SET DOMAIN GROUP 37); zinc ion binding | chr2:7780502-7783757 REVERSE	264	19	810	3	265	1e-102	368	0
CL2265Contig1	AT1G76050.1	| Symbols: | pseudouridine synthase family protein | chr1:28545752-28546913 FORWARD	225	194	856	63	274	2e-74	275	1
CL2266Contig1	AT3G02360.2	| Symbols: | 6-phosphogluconate dehydrogenase family protein | chr3:482505-483965 FORWARD	436	126	1424	3	437	0	720	2
CL2267Contig1	AT1G19360.1	| Symbols: | similar to RRA2 (REDUCED RESIDUAL ARABINOSE 2) [Arabidopsis thaliana] (TAIR:AT1G75110.1); similar to hypothetical protein [Oryza sativa (japonica cultivar-group)] (GB:BAC83249.1); contains InterPro domain Reticulon; (InterPro:IPR003388) | chr1:6690663-6692202 REVERSE	240	62	781	2	238	6e-74	274	1
CL2268Contig1	AT2G18465.1	| Symbols: | DNAJ heat shock N-terminal domain-containing protein | chr2:8010305-8011824 REVERSE	43	793	921	226	268	3e-31	80	1
CL2269Contig1	AT3G44890.1	| Symbols: RP19, RPL9 | RPL9 (ribosomal protein L9); structural constituent of ribosome | chr3:16397490-16398948 FORWARD	172	131	646	26	197	2e-70	263	1
CL226Contig1	AT5G50400.1	| Symbols: ATPAP27, PAP27 | ATPAP27/PAP27 (purple acid phosphatase 27); acid phosphatase/ protein serine/threonine phosphatase | chr5:20540801-20543457 REVERSE	240	235	954	25	262	1e-87	320	0
CL2270Contig1	AT3G47570.1	| Symbols: | leucine-rich repeat transmembrane protein kinase, putative | chr3:17538596-17541733 FORWARD	438	16	1275	567	999	3e-96	348	0
CL2271Contig1	AT3G51680.1	| Symbols: | short-chain dehydrogenase/reductase (SDR) family protein | chr3:19184601-19185646 REVERSE	273	67	822	31	303	5e-59	224	0
CL2272Contig1	AT2G17720.1	| Symbols: | oxidoreductase, 2OG-Fe(II) oxygenase family protein | chr2:7704595-7706256 FORWARD	59	3	179	194	252	6e-40	103	2
CL2272Contig2	AT5G66060.1	| Symbols: | oxidoreductase, 2OG-Fe(II) oxygenase family protein | chr5:26436707-26438156 FORWARD	224	237	908	29	250	1e-105	345	2
CL2273Contig1	AT2G02850.1	| Symbols: ARPN | ARPN (PLANTACYANIN); copper ion binding | chr2:826629-827719 REVERSE	98	120	413	32	128	3e-30	128	2
CL2273Contig2	AT2G02850.1	| Symbols: ARPN | ARPN (PLANTACYANIN); copper ion binding | chr2:826629-827719 REVERSE	98	132	425	32	128	3e-30	128	2
CL2274Contig1	AT4G30920.1	| Symbols: | cytosol aminopeptidase family protein | chr4:15046595-15049310 REVERSE	236	146	853	41	271	2e-77	286	1
CL2275Contig1	AT4G23630.1	| Symbols: BTI1 | BTI1 (VIRB2-INTERACTING PROTEIN 1) | chr4:12318080-12319584 FORWARD	188	224	787	70	255	1e-67	253	1
CL2276Contig1	AT2G44680.1	| Symbols: CKB4 | CKB4 (CASEIN KINASE II BETA SUBUNIT 4); protein kinase CK2/ protein kinase CK2 regulator | chr2:18433973-18435241 REVERSE	270	225	1013	1	241	2e-92	336	2
CL2277Contig1	AT1G16670.1	| Symbols: | protein kinase family protein | chr1:5697839-5699485 FORWARD	330	419	1378	9	338	1e-117	418	1
CL2278Contig1	AT2G37570.1	| Symbols: SLT1 | SLT1 (SODIUM- AND LITHIUM-TOLERANT 1) | chr2:15768544-15770028 REVERSE	393	320	1459	102	485	1e-176	523	1
CL2279Contig1	AT5G37850.1	| Symbols: SOS4 | SOS4 (SALT OVERLY SENSITIVE 4); kinase | chr5:15082624-15086013 FORWARD	222	242	907	24	245	2e-99	358	1
CL227Contig1	AT3G43810.1	| Symbols: CAM7 | CAM7 (CALMODULIN 7); calcium ion binding | chr3:15675606-15677342 REVERSE	149	88	534	1	149	3e-81	298	0
CL2280Contig1	AT4G10790.1	| Symbols: | UBX domain-containing protein | chr4:6640748-6643031 REVERSE	248	179	853	1	247	2e-44	176	1
CL2281Contig1	AT5G24690.1	| Symbols: | similar to unknown protein [Arabidopsis thaliana] (TAIR:AT5G22790.1); similar to conserved hypothetical protein [Medicago truncatula] (GB:ABE84237.1) | chr5:8455786-8458516 REVERSE	266	164	952	36	300	3e-69	258	1
CL2282Contig1	AT4G17740.1	| Symbols: | C-terminal processing protease, putative | chr4:9867101-9869732 REVERSE	180	359	898	87	266	7e-57	217	1
CL2283Contig1	AT1G67660.1	| Symbols: | similar to unknown protein [Arabidopsis thaliana] (TAIR:AT1G13810.1); similar to unknown protein [Oryza sativa (japonica cultivar-group)] (GB:BAD05466.1); contains domain no description (G3D.3.90.320.10); contains domain ALPHA/BETA HYDROLASE RELATED (PTHR10992:SF3); contains domain ALPHA/BETA HYDROLASE RELATED (PTHR10992); contains domain Restriction endonuclease-like (SSF52980) | ch…	260	105	884	48	300	1e-80	296	2
CL2284Contig1	AT4G05390.1	| Symbols: ATRFNR1 | ATRFNR1 (ROOT FNR 1); oxidoreductase | chr4:2738836-2740480 REVERSE	242	155	862	9	248	7e-91	330	1
CL2285Contig1	AT5G09960.1	| Symbols: | similar to unknown protein [Arabidopsis thaliana] (TAIR:AT5G64850.1); similar to 4D11_4 [Brassica rapa subsp. pekinensis] (GB:AAZ67518.1) | chr5:3106504-3107659 FORWARD	114	260	565	1	112	3e-30	128	1
CL2286Contig1	AT3G48680.1	| Symbols: GAMMA CAL2 | GAMMA CAL2 (GAMMA CARBONIC ANHYDRASE-LIKE 2); acyltransferase | chr3:18046092-18047758 FORWARD	255	69	833	4	256	1e-109	392	2
CL2288Contig1	AT4G21760.1	| Symbols: BGLU47 | BGLU47 (Beta-glucosidase 47); hydrolase, hydrolyzing O-glycosyl compounds | chr4:11561241-11563883 FORWARD	254	148	909	46	297	1e-83	306	0
CL228Contig1	AT3G13580.2	| Symbols: | 60S ribosomal protein L7 (RPL7D) | chr3:4433816-4435116 FORWARD	241	104	826	4	244	1e-102	367	1
CL2290Contig1	AT2G43235.1	| Symbols: | sugar porter | chr2:17975987-17977899 REVERSE	233	779	1468	202	434	1e-87	246	1
CL2291Contig1	AT5G38990.1	| Symbols: | protein kinase family protein | chr5:15626054-15628696 FORWARD	350	42	971	497	832	6e-33	138	2
CL2291Contig2	AT5G38990.1	| Symbols: | protein kinase family protein | chr5:15626054-15628696 FORWARD	114	6	326	579	684	7e-30	88	2
CL2292Contig1	AT4G17300.1	| Symbols: OVA8, ATNS1, NS1 | NS1 (OVULE ABORTION 8) | chr4:9681570-9684845 FORWARD	266	58	846	3	255	3e-76	281	0
CL2293Contig1	AT4G16740.1	| Symbols: ATTPS03 | ATTPS03 (Arabidopsis thaliana terpene synthase 03) | chr4:9407878-9410899 FORWARD	241	185	874	24	253	4e-40	161	1
CL2294Contig1	AT3G24110.1	| Symbols: | calcium-binding EF hand family protein | chr3:8704436-8705420 REVERSE	225	117	776	1	224	1e-55	213	2
CL2295Contig1	AT2G39805.1	| Symbols: | integral membrane Yip1 family protein | chr2:16617294-16619431 REVERSE	233	175	852	2	234	1e-69	259	0
CL2296Contig1	AT5G05820.1	| Symbols: | phosphate translocator-related | chr5:1752107-1753858 REVERSE	179	186	722	7	185	6e-95	319	2
CL2297Contig1	AT4G38630.1	| Symbols: MCB1, MBP1, AT-MCB1 | AT-MCB1 (MULTIUBIQUITIN CHAIN BINDING PROTEIN 1) | chr4:18057351-18059453 REVERSE	236	128	832	1	234	1e-84	310	1
CL2298Contig1	AT5G46860.1	| Symbols: ATVAM3, SYP22, ATSYP22, SGR3, VAM3 | VAM3 (syntaxin 22); t-SNARE | chr5:19029569-19031022 REVERSE	203	171	776	1	195	4e-66	248	2
CL229Contig1	AT4G25200.1	| Symbols: ATHSP23.6-MITO | ATHSP23.6-MITO (MITOCHONDRION-LOCALIZED SMALL HEAT SHOCK PROTEIN 23.6) | chr4:12917099-12917868 FORWARD	218	102	740	1	209	5e-49	191	2
CL22Contig1	AT3G52580.1	| Symbols: | 40S ribosomal protein S14 (RPS14C) | chr3:19514302-19515679 FORWARD	138	74	487	2	139	5e-59	224	1
CL2300Contig1	AT5G47740.1	| Symbols: | similar to protein kinase family protein / U-box domain-containing protein [Arabidopsis thaliana] (TAIR:AT2G45910.1); similar to hypothetical protein [Oryza sativa (japonica cultivar-group)] (GB:BAD54642.1); contains domain no description (G3D.3.40.50.1420); contains domain Adenine nucleotide alpha hydrolases-like (SSF52402) | chr5:19355914-19356909 FORWARD	214	199	837	17	220	2e-37	152	0
CL2300Contig2	AT5G47740.1	| Symbols: | similar to protein kinase family protein / U-box domain-containing protein [Arabidopsis thaliana] (TAIR:AT2G45910.1); similar to hypothetical protein [Oryza sativa (japonica cultivar-group)] (GB:BAD54642.1); contains domain no description (G3D.3.40.50.1420); contains domain Adenine nucleotide alpha hydrolases-like (SSF52402) | chr5:19355914-19356909 FORWARD	169	229	732	17	175	4e-32	134	0
CL2302Contig1	AT1G70320.1	| Symbols: UPL2 | UPL2 (UBIQUITIN-PROTEIN LIGASE 2); ubiquitin-protein ligase | chr1:26492408-26504944 REVERSE	397	50	1225	3086	3475	1e-139	493	1
CL2303Contig1	AT5G27280.1	| Symbols: | zinc finger (DNL type) family protein | chr5:9617551-9618372 FORWARD	180	216	749	20	192	6e-60	227	2
CL2304Contig1	AT4G30960.1	| Symbols: SIP3, SnRK3.14, CIPK6 | CIPK6 (CBL-INTERACTING PROTEIN KINASE 6); kinase | chr4:15067406-15068731 FORWARD	243	334	1062	16	258	1e-121	431	0
CL2305Contig1	AT1G67300.2	| Symbols: | hexose transporter, putative | chr1:25197495-25200414 REVERSE	206	243	854	8	213	1e-113	263	2
CL2306Contig1	AT3G15080.1	| Symbols: | exonuclease family protein | chr3:5074326-5076334 FORWARD	170	365	871	19	186	5e-56	214	1
CL2307Contig1	AT5G13200.1	| Symbols: | GRAM domain-containing protein / ABA-responsive protein-related | chr5:4207084-4208082 FORWARD	232	123	815	35	263	3e-96	348	2
CL2308Contig1	AT1G65560.1	| Symbols: | allyl alcohol dehydrogenase, putative | chr1:24375271-24377336 REVERSE	256	89	850	1	256	3e-99	358	1
CL230Contig1	AT2G07696.1	| Symbols: | ribosomal protein S7 family protein | chr2:3351337-3351783 REVERSE	148	273	716	1	148	2e-60	229	2
CL2310Contig1	AT4G35300.1	| Symbols: TMT2 | TMT2 (TONOPLAST MONOSACCHARIDE TRANSPORTER2); carbohydrate transporter/ nucleoside transporter/ sugar porter | chr4:16796437-16799076 REVERSE	597	112	1893	1	592	0	785	0
CL2311Contig1	AT2G33380.1	| Symbols: RD20 | RD20 (RESPONSIVE TO DESSICATION 20); calcium ion binding | chr2:14152060-14153450 REVERSE	236	14	721	1	235	8e-84	306	1
CL2312Contig1	AT5G09620.1	| Symbols: | octicosapeptide/Phox/Bem1p (PB1) domain-containing protein | chr5:2983758-2985353 REVERSE	271	72	851	1	251	5e-65	244	2
CL2313Contig1	AT5G64210.1	| Symbols: AOX2 | AOX2 (alternative oxidase 2); alternative oxidase | chr5:25701191-25702890 REVERSE	251	383	1129	103	353	1e-124	442	1
CL2314Contig1	AT5G42010.1	| Symbols: | WD-40 repeat family protein | chr5:16819508-16821985 FORWARD	386	95	1177	6	376	1e-43	174	1
CL2315Contig1	AT5G20600.1	| Symbols: | similar to unknown [Oryza sativa (japonica cultivar-group)] (GB:AAL87179.1); contains InterPro domain Nucleolar, Nop52; (InterPro:IPR010301) | chr5:6966347-6967945 REVERSE	241	118	834	23	262	2e-72	269	0
CL2316Contig1	AT5G11280.1	| Symbols: | similar to unknown protein [Arabidopsis thaliana] (TAIR:AT1G80200.1); similar to Ankyrin [Medicago truncatula] (GB:ABE78998.1) | chr5:3597322-3598348 FORWARD	182	93	638	18	199	7e-75	277	2
CL2317Contig1	AT5G49220.1	| Symbols: | similar to unknown protein [Arabidopsis thaliana] (TAIR:AT2G01260.1); similar to hypothetical protein [Oryza sativa (japonica cultivar-group)] (GB:AAO39871.1); similar to hypothetical protein [Oryza sativa (japonica cultivar-group)] (GB:AAP46235.1); contains InterPro domain Protein of unknown function DUF789; (InterPro:IPR008507) | chr5:19973853-19975679 FORWARD	199	80	667	218	404	2e-47	186	1
CL2318Contig1	AT2G33180.1	| Symbols: | similar to hypothetical protein [Triticum aestivum] (GB:CAJ19336.1); similar to Os09g0481800 [Oryza sativa (japonica cultivar-group)] (GB:NP_001063498.1) | chr2:14073556-14074391 FORWARD	90	274	543	77	166	6e-33	137	0
CL2319Contig1	AT4G24740.1	| Symbols: AME1, AFC2 | AFC2 (ARABIDOPSIS FUS3-COMPLEMENTING GENE 1); kinase | chr4:12754739-12757663 REVERSE	293	124	1002	1	291	1e-133	470	0
CL231Contig1	AT5G39590.1	| Symbols: | similar to hypothetical protein [Prunus persica] (GB:AAO14626.1); contains InterPro domain TLDc; (InterPro:IPR006571) | chr5:15868711-15870996 FORWARD	252	72	815	1	252	4e-60	228	2
CL2320Contig1	AT5G43940.1	| Symbols: ADH2 | ADH2 (ALCOHOL DEHYDROGENASE 2); formaldehyde dehydrogenase (glutathione) | chr5:17701492-17703606 FORWARD	235	74	778	1	235	1e-120	420	1
CL2321Contig1	AT5G49840.1	| Symbols: | ATP-dependent Clp protease ATP-binding subunit ClpX, putative | chr5:20272469-20276261 FORWARD	195	248	829	69	239	9e-43	170	1
CL2322Contig1	AT1G33540.1	| Symbols: SCPL18 | SCPL18 (serine carboxypeptidase-like 18); serine carboxypeptidase | chr1:12162329-12164680 REVERSE	245	112	843	25	269	5e-68	254	0
CL2323Contig1	AT5G11450.1	| Symbols: | oxygen-evolving complex-related | chr5:3654476-3656358 FORWARD	252	180	908	47	297	1e-96	350	2
CL2325Contig1	AT3G49470.1	| Symbols: NACA2 | nascent polypeptide-associated complex (NAC) domain-containing protein | chr3:18352057-18353258 FORWARD	139	277	693	79	217	7e-43	171	0
CL2327Contig1	AT3G02540.1	| Symbols: RAD23-3 | ubiquitin family protein | chr3:533102-536158 REVERSE	74	139	360	1	74	3e-30	129	0
CL2328Contig1	AT5G36950.1	| Symbols: DEGP10 | DEGP10 (DEGP PROTEASE 10); serine-type peptidase/ trypsin | chr5:14612222-14615446 FORWARD	172	339	854	104	275	6e-82	300	2
CL2329Contig1	AT5G54310.1	| Symbols: AGD5 | AGD5 (ARF-GAP DOMAIN 5); DNA binding | chr5:22074488-22078292 REVERSE	252	220	954	1	240	6e-83	304	0
CL232Contig1	AT3G45050.4	| Symbols: | similar to Os06g0731300 [Oryza sativa (japonica cultivar-group)] (GB:NP_001058663.1); contains domain Cysteine-rich domain of the chaperone protein DnaJ. (SSF57938); contains domain no description (G3D.2.10.230.10) | chr3:16487008-16488092 FORWARD	86	274	531	74	158	1e-31	133	0
CL2330Contig1	AT3G17980.1	| Symbols: | C2 domain-containing protein | chr3:6152423-6153121 FORWARD	164	239	730	12	175	8e-60	227	1
CL2331Contig1	AT3G02910.1	| Symbols: | Identical to UPF0131 protein At3g02910 [Arabidopsis Thaliana] (GB:Q9M8T3); similar to unknown protein [Arabidopsis thaliana] (TAIR:AT5G46720.1); similar to Os03g0854000 [Oryza sativa (japonica cultivar-group)] (GB:NP_001051934.1); similar to Uncharacterised protein family containing protein, expressed [Oryza sativa (japonica cultivar-group)] (GB:ABG22357.1); similar to Os11g0139900 […	181	132	659	5	184	2e-40	162	2
CL2332Contig1	AT3G15180.1	| Symbols: | proteasome-related | chr3:5111959-5115810 FORWARD	231	125	814	3	233	5e-64	241	1
CL2333Contig1	AT5G10400.1	| Symbols: | histone H3 | chr5:3270479-3270889 REVERSE	127	69	449	1	127	2e-65	244	2
CL2334Contig1	AT4G16520.1	| Symbols: ATG8F | ATG8F (AUTOPHAGY 8F); microtubule binding | chr4:9306905-9308136 REVERSE	117	72	422	1	117	1e-48	189	2
CL2335Contig1	AT3G51850.1	| Symbols: CPK13 | CPK13 (calcium-dependent protein kinase 13); calcium- and calmodulin-dependent protein kinase/ kinase | chr3:19243644-19246503 FORWARD	187	195	755	1	183	3e-82	301	2
CL2336Contig1	AT4G36130.1	| Symbols: | 60S ribosomal protein L8 (RPL8C) | chr4:17097616-17098659 FORWARD	249	33	779	1	249	1e-139	490	2
CL2337Contig1	AT2G28930.3	| Symbols: APK1B | APK1B (Arabidopsis protein kinase 1B); kinase | chr2:12431628-12433642 FORWARD	170	415	924	1	169	2e-69	259	0
CL2338Contig1	AT3G09200.1	| Symbols: | 60S acidic ribosomal protein P0 (RPP0B) | chr3:2823370-2825026 REVERSE	277	59	889	1	277	1e-125	444	1
CL2339Contig1	AT5G45550.1	| Symbols: | mob1/phocein family protein | chr5:18479511-18482067 FORWARD	212	55	690	2	212	1e-108	387	0
CL2341Contig1	AT5G60920.1	| Symbols: COB | COB (COBRA) | chr5:24528692-24531158 REVERSE	363	138	1220	12	374	1e-179	625	2
CL2342Contig1	AT4G10430.1	| Symbols: | similar to unknown protein [Arabidopsis thaliana] (TAIR:AT1G33230.1); similar to Os02g0106800 [Oryza sativa (japonica cultivar-group)] (GB:NP_001045630.1); similar to Os08g0152800 [Oryza sativa (japonica cultivar-group)] (GB:NP_001061007.1); similar to Predicted membrane protein (ISS) [Ostreococcus tauri] (GB:CAL54240.1); contains InterPro domain TMPIT-like; (InterPro:IPR012926) | ch…	245	328	1056	5	246	2e-72	269	0
CL2343Contig1	AT3G11530.2	| Symbols: | vacuolar protein sorting 55 family protein / VPS55 family protein | chr3:3628807-3630330 REVERSE	126	199	576	1	126	2e-61	232	0
CL2344Contig1	AT3G24503.1	| Symbols: ALDH1A, REF1, ALDH2C4 | ALDH2C4 (REDUCED EPIDERMAL FLUORESCENCE1); 3-chloroallyl aldehyde dehydrogenase/ aldehyde dehydrogenase (NAD) | chr3:8919739-8923036 REVERSE	253	60	812	16	268	1e-94	342	2
CL2345Contig1	AT1G75380.2	| Symbols: | wound-responsive protein-related | chr1:28285450-28287292 REVERSE	214	208	837	1	210	5e-67	251	0
CL2345Contig2	AT1G75380.2	| Symbols: | wound-responsive protein-related | chr1:28285450-28287292 REVERSE	262	95	877	59	320	1e-108	387	1
CL2346Contig1	AT1G13580.2	| Symbols: LAG13 | LAG13 (LAG1 LONGEVITY ASSURANCE HOMOLOG 3) | chr1:4645003-4646762 REVERSE	241	45	767	1	241	1e-96	349	2
CL2347Contig1	AT1G01080.1	| Symbols: | 33 kDa ribonucleoprotein, chloroplast, putative / RNA-binding protein cp33, putative | chr1:45503-46789 REVERSE	216	258	899	73	288	1e-55	214	2
CL2348Contig1	AT4G24770.1	| Symbols: ATRBP31, CP31, ATRBP33, RBP31 | RBP31 (31-KDA RNA BINDING PROTEIN); RNA binding | chr4:12766233-12767962 REVERSE	321	16	918	11	326	2e-82	303	0
CL2349Contig1	AT3G30775.1	| Symbols: AT-POX, ATPOX, ATPDH, PRO1, ERD5 | ERD5 (EARLY RESPONSIVE TO DEHYDRATION 5, PROLINE OXIDASE); proline dehydrogenase | chr3:12451359-12453605 REVERSE	177	335	862	64	240	2e-38	155	1
CL2350Contig1	AT1G08230.2	| Symbols: | similar to amino acid transporter family protein [Arabidopsis thaliana] (TAIR:AT5G41800.1); similar to Os05g0586500 [Oryza sativa (japonica cultivar-group)] (GB:NP_001056462.1); similar to Amino acid/polyamine transporter II [Medicago truncatula] (GB:ABE81500.1); similar to Os01g0857400 [Oryza sativa (japonica cultivar-group)] (GB:NP_001044853.1); contains InterPro domain Amino acid/…	199	146	742	18	216	4e-64	232	1
CL2351Contig1	AT4G33790.1	| Symbols: | acyl CoA reductase, putative | chr4:16204327-16206665 REVERSE	129	54	440	252	380	9e-38	153	2
CL2352Contig1	AT1G65230.1	| Symbols: | similar to hypothetical protein MtrDRAFT_AC148171g2v1 [Medicago truncatula] (GB:ABE89789.1) | chr1:24232830-24234427 FORWARD	271	55	867	11	274	1e-81	300	0
CL2353Contig1	AT4G22285.1	| Symbols: | ubiquitin thiolesterase/ zinc ion binding | chr4:11779075-11781910 REVERSE	209	155	748	12	220	2e-70	254	1
CL2354Contig1	AT1G22840.1	| Symbols: CYTC-1, ATCYTC-A | ATCYTC-A/CYTC-1 (CYTOCHROME C-1); electron carrier | chr1:8079373-8080275 FORWARD	112	84	419	1	112	8e-55	210	2
CL2355Contig1	AT2G31380.1	| Symbols: STH | STH (salt tolerance homologue); transcription factor/ zinc ion binding | chr2:13389227-13390379 FORWARD	254	157	891	1	238	2e-68	256	0
CL2356Contig1	AT3G55280.1	| Symbols: | 60S ribosomal protein L23A (RPL23aB) | chr3:20511644-20512496 FORWARD	154	69	530	1	154	4e-49	191	2
CL2357Contig1	AT3G19480.1	| Symbols: | D-3-phosphoglycerate dehydrogenase, putative / 3-PGDH, putative | chr3:6752596-6754656 FORWARD	224	188	847	26	246	6e-87	317	1
CL2358Contig1	AT1G08970.3	| Symbols: HAP5C | HAP5C (HEME ACTIVATED PROTEIN 5C); DNA binding | chr1:2883147-2883842 FORWARD	219	192	842	1	204	2e-54	210	2
CL2359Contig1	AT4G34670.1	| Symbols: | 40S ribosomal protein S3A (RPS3aB) | chr4:16548729-16550227 FORWARD	243	131	853	20	262	1e-117	419	1
CL235Contig1	AT1G57720.1	| Symbols: | elongation factor 1B-gamma, putative / eEF-1B gamma, putative | chr1:21381538-21383779 FORWARD	226	16	693	195	413	2e-82	302	0
CL235Contig2	AT1G09640.1	| Symbols: | elongation factor 1B-gamma, putative / eEF-1B gamma, putative | chr1:3120164-3122154 FORWARD	220	159	818	1	220	4e-82	301	2
CL2360Contig1	AT3G53120.1	| Symbols: | similar to unknown protein [Arabidopsis thaliana] (TAIR:AT2G36680.1); similar to Modifier of rudimentary protein, expressed [Oryza sativa (japonica cultivar-group)] (GB:ABF94363.1); contains InterPro domain Modifier of rudimentary, Modr; (InterPro:IPR009851) | chr3:19701707-19703468 REVERSE	212	201	758	4	215	3e-54	209	2
CL2361Contig1	AT5G41650.1	| Symbols: | lactoylglutathione lyase family protein / glyoxalase I family protein | chr5:16672184-16672806 FORWARD	116	93	440	2	117	1e-49	193	2
CL2362Contig1	AT1G18650.1	| Symbols: | glycosyl hydrolase family protein 17 | chr1:6419028-6420405 REVERSE	121	130	492	2	121	2e-34	143	0
CL2363Contig1	AT3G52990.1	| Symbols: | pyruvate kinase, putative | chr3:19660024-19663215 FORWARD	298	108	1001	1	298	1e-133	472	2
CL2364Contig1	AT2G46890.1	| Symbols: | similar to unknown protein [Arabidopsis thaliana] (TAIR:AT1G18180.1); similar to B0616E02-H0507E05.2 [Oryza sativa (indica cultivar-group)] (GB:CAH67826.1); contains InterPro domain Protein of unknown function DUF1295; (InterPro:IPR010721); contains InterPro domain 3-oxo-5-alpha-steroid 4-dehydrogenase, C-terminal; (InterPro:IPR001104) | chr2:19273948-19275203 REVERSE	312	3	935	1	312	1e-133	471	2
CL2365Contig1	AT4G31080.1	| Symbols: | similar to unknown protein [Arabidopsis thaliana] (TAIR:AT2G24330.1); similar to Os02g0631000 [Oryza sativa (japonica cultivar-group)] (GB:NP_001047497.1); similar to Os04g0672900 [Oryza sativa (japonica cultivar-group)] (GB:NP_001054229.1); similar to H0322F07.6 [Oryza sativa (indica cultivar-group)] (GB:CAH67769.1); contains domain FAMILY NOT NAMED (PTHR22166); contains domain SUBF…	162	354	839	40	201	1e-46	183	2
CL2366Contig1	AT3G04920.1	| Symbols: | 40S ribosomal protein S24 (RPS24A) | chr3:1360995-1362071 FORWARD	119	69	425	4	122	3e-56	215	2
CL2367Contig1	AT3G13570.1	| Symbols: SCL30a | SCL30a (SC35-like splicing factor 30a); RNA binding | chr3:4429571-4431609 REVERSE	91	219	491	34	124	3e-40	162	2
CL2367Contig2	AT3G13570.1	| Symbols: SCL30a | SCL30a (SC35-like splicing factor 30a); RNA binding | chr3:4429571-4431609 REVERSE	91	197	469	34	124	3e-40	162	1
CL2368Contig1	AT1G73540.1	| Symbols: ATNUDT21 | ATNUDT21 (Arabidopsis thaliana Nudix hydrolase homolog 21); hydrolase | chr1:27649541-27650232 REVERSE	140	27	446	61	193	1e-42	169	2
CL2369Contig1	AT1G67250.1	| Symbols: | proteasome maturation factor UMP1 family protein | chr1:25167471-25168630 REVERSE	141	60	482	1	141	1e-49	193	2
CL236Contig1	AT3G63030.1	| Symbols: MBD4 | MBD4 (methyl-CpG-binding domain 4); DNA binding | chr3:23306369-23307400 FORWARD	139	146	562	21	159	2e-45	179	1
CL2371Contig1	AT1G70580.3	| Symbols: GGT2, AOAT2 | AOAT2 (ALANINE-2-OXOGLUTARATE AMINOTRANSFERASE 2); alanine transaminase | chr1:26616885-26619508 FORWARD	200	20	619	282	481	1e-88	322	1
CL2371Contig2	AT1G70580.3	| Symbols: GGT2, AOAT2 | AOAT2 (ALANINE-2-OXOGLUTARATE AMINOTRANSFERASE 2); alanine transaminase | chr1:26616885-26619508 FORWARD	272	9	824	58	329	1e-134	475	2
CL2372Contig1	AT5G02040.1	| Symbols: | prenylated rab acceptor (PRA1) family protein | chr5:401160-402468 FORWARD	209	95	721	1	209	5e-88	320	1
CL2373Contig1	AT1G22340.1	| Symbols: | UDP-glucoronosyl/UDP-glucosyl transferase family protein | chr1:7890453-7892079 REVERSE	257	24	776	22	271	1e-46	183	2
CL2373Contig2	AT1G22370.1	| Symbols: | UDP-glucoronosyl/UDP-glucosyl transferase family protein | chr1:7898105-7899034 REVERSE	246	14	751	60	303	5e-68	254	1
CL2374Contig1	AT5G60640.1	| Symbols: ATPDIL1-4 | ATPDIL1-4 (PDI-LIKE 1-4); thiol-disulfide exchange intermediate | chr5:24388367-24391219 REVERSE	173	334	852	97	269	3e-61	232	0
CL2375Contig1	AT4G37990.1	| Symbols: ELI3, ELI3-2 | ELI3-2 (ELICITOR-ACTIVATED GENE 3) | chr4:17855958-17857382 FORWARD	235	393	1097	120	354	5e-97	290	2
CL2376Contig1	AT5G04920.1	| Symbols: | vacuolar protein sorting 36 family protein / VPS36 family protein | chr5:1439173-1441546 REVERSE	222	116	778	17	217	4e-60	193	1
CL2378Contig1	AT1G79500.3	| Symbols: AtkdsA1 | AtkdsA1 (Arabidopsis thaliana KDO-8-phosphate synthase A1); 3-deoxy-8-phosphooctulonate synthase | chr1:29908497-29910882 FORWARD	251	141	893	1	251	1e-127	450	2
CL2379Contig1	AT4G25080.1	| Symbols: CHLM | CHLM (MAGNESIUM-PROTOPORPHYRIN IX METHYLTRANSFERASE); magnesium protoporphyrin IX methyltransferase | chr4:12877025-12878138 FORWARD	182	216	761	73	251	2e-83	278	2
CL237Contig1	AT5G53550.1	| Symbols: YSL3 | YSL3 (YELLOW STRIPE LIKE 3); oligopeptide transporter | chr5:21773307-21776002 FORWARD	316	156	1097	275	590	1e-147	461	2
CL237Contig2	AT5G53550.1	| Symbols: YSL3 | YSL3 (YELLOW STRIPE LIKE 3); oligopeptide transporter | chr5:21773307-21776002 FORWARD	255	109	861	26	280	1e-100	361	0
CL237Contig3	AT5G53550.1	| Symbols: YSL3 | YSL3 (YELLOW STRIPE LIKE 3); oligopeptide transporter | chr5:21773307-21776002 FORWARD	212	48	683	461	672	5e-93	337	2
CL2380Contig1	AT3G53710.1	| Symbols: AGD6 | AGD6; DNA binding | chr3:19914708-19916397 REVERSE	209	13	639	151	353	2e-56	216	0
CL2381Contig1	AT1G24510.1	| Symbols: | T-complex protein 1 epsilon subunit, putative / TCP-1-epsilon, putative / chaperonin, putative | chr1:8685492-8688089 REVERSE	238	92	805	1	238	1e-104	374	1
CL2382Contig1	AT3G10850.1	| Symbols: GLY2, GLX2-2 | GLX2-2 (GLYOXALASE 2-2); hydroxyacylglutathione hydrolase | chr3:3397761-3399527 REVERSE	258	58	831	1	258	1e-123	438	0
CL2384Contig1	AT5G11100.1	| Symbols: | C2 domain-containing protein | chr5:3532403-3535222 FORWARD	177	340	843	23	199	3e-67	251	0
CL2385Contig1	AT4G11570.1	| Symbols: | haloacid dehalogenase-like hydrolase family protein | chr4:7004737-7005858 FORWARD	317	539	1414	1	313	1e-107	384	1
CL2386Contig1	AT3G04290.1	| Symbols: ATLTL1, LTL1 | ATLTL1/LTL1 (LI-TOLERANT LIPASE 1); carboxylic ester hydrolase | chr3:1133627-1136230 REVERSE	332	119	1105	11	342	1e-139	492	1
CL2387Contig1	AT4G00720.1	| Symbols: | shaggy-related protein kinase theta / ASK-theta (ASK8) | chr4:294116-297002 REVERSE	260	137	859	1	260	6e-81	297	1
CL2388Contig1	AT3G53980.1	| Symbols: | protease inhibitor/seed storage/lipid transfer protein (LTP) family protein | chr3:19998738-19999181 REVERSE	118	32	385	1	114	2e-41	165	1
CL2389Contig1	AT3G56490.1	| Symbols: | zinc-binding protein, putative / protein kinase C inhibitor, putative | chr3:20952511-20954108 FORWARD	113	124	462	35	147	4e-54	207	0
CL238Contig1	AT1G18720.1	| Symbols: | similar to unknown protein [Arabidopsis thaliana] (TAIR:AT1G74440.1); similar to YGL010w-like protein [Picea mariana] (GB:AAC32136.1); contains InterPro domain Protein of unknown function DUF962; (InterPro:IPR009305) | chr1:6458012-6459650 REVERSE	186	146	676	5	190	8e-65	243	1
CL238Contig2	AT1G74440.1	| Symbols: | similar to unknown protein [Arabidopsis thaliana] (TAIR:AT1G18720.1); similar to YGL010w-like protein [Picea mariana] (GB:AAC32136.1); contains InterPro domain Protein of unknown function DUF962; (InterPro:IPR009305) | chr1:27982869-27984032 REVERSE	199	165	734	4	202	2e-68	256	2
CL2390Contig1	AT5G05340.1	| Symbols: | peroxidase, putative | chr5:1579143-1580820 REVERSE	245	140	865	29	273	7e-75	277	1
CL2391Contig1	AT3G01800.1	| Symbols: | ribosome recycling factor family protein / ribosome releasing factor family protein | chr3:286027-287550 FORWARD	182	280	825	55	226	6e-54	207	0
CL2392Contig1	AT1G79550.1	| Symbols: PGK | PGK (PHOSPHOGLYCERATE KINASE) | chr1:29929240-29931188 REVERSE	342	95	1120	1	342	0	578	1
CL2393Contig1	AT1G75220.1	| Symbols: | integral membrane protein, putative | chr1:28233073-28236267 REVERSE	220	234	893	1	218	1e-100	344	2
CL2394Contig1	AT4G15550.1	| Symbols: IAGLU | IAGLU (INDOLE-3-ACETATE BETA-D-GLUCOSYLTRANSFERASE); UDP-glycosyltransferase/ transferase, transferring glycosyl groups | chr4:8877875-8879299 REVERSE	245	80	778	12	256	8e-60	227	1
CL2395Contig1	AT3G56900.1	| Symbols: | aladin-related / adracalin-related | chr3:21077309-21080322 FORWARD	257	81	827	1	255	5e-81	297	2
CL2396Contig1	AT4G09750.1	| Symbols: | short-chain dehydrogenase/reductase (SDR) family protein | chr4:6146767-6148695 FORWARD	316	95	1042	1	316	1e-148	522	1
CL2397Contig1	AT2G33590.1	| Symbols: | cinnamoyl-CoA reductase family | chr2:14231698-14233441 FORWARD	265	37	828	1	264	1e-88	323	0
CL2398Contig1	AT1G02475.1	| Symbols: | similar to unknown protein [Arabidopsis thaliana] (TAIR:AT4G01883.1); similar to Streptomyces cyclase/dehydrase [Medicago truncatula] (GB:ABE82400.1); contains InterPro domain Streptomyces cyclase/dehydrase; (InterPro:IPR005031) | chr1:514110-515331 REVERSE	153	254	712	66	218	1e-65	246	1
CL2399Contig1	AT3G52990.1	| Symbols: | pyruvate kinase, putative | chr3:19660024-19663215 FORWARD	468	114	1517	1	468	0	776	2
CL239Contig1	AT1G26880.1	| Symbols: | 60S ribosomal protein L34 (RPL34A) | chr1:9315627-9316668 REVERSE	95	31	315	1	95	5e-47	184	0
CL23Contig1	AT5G50920.1	| Symbols: ATHSP93-V, HSP93-V, CLPC, DCA1 | CLPC (HEAT SHOCK PROTEIN 93-V); ATP binding / ATPase | chr5:20732936-20737026 REVERSE	796	17	2404	127	921	0	1341	1
CL23Contig2	AT5G50920.1	| Symbols: ATHSP93-V, HSP93-V, CLPC, DCA1 | CLPC (HEAT SHOCK PROTEIN 93-V); ATP binding / ATPase | chr5:20732936-20737026 REVERSE	193	183	755	2	193	1e-63	213	2
CL2400Contig1	AT1G27390.1	| Symbols: TOM20-2 | TOM20-2 (TRANSLOCASE OUTER MEMBRANE 20-2) | chr1:9513456-9514899 REVERSE	202	64	651	1	202	7e-48	187	0
CL2401Contig1	AT3G61790.1	| Symbols: | seven in absentia (SINA) family protein | chr3:22882949-22884518 REVERSE	257	328	1047	1	256	1e-118	421	0
CL2403Contig1	AT5G07910.1	| Symbols: | leucine-rich repeat family protein | chr5:2521938-2523770 REVERSE	261	53	832	1	261	7e-99	357	1
CL2404Contig1	AT3G44150.1	| Symbols: | similar to unknown protein [Arabidopsis thaliana] (TAIR:AT3G11800.1); similar to expp1 protein precursor [Solanum tuberosum] (GB:CAJ77501.1); contains domain FAMILY NOT NAMED (PTHR21454); contains domain SUBFAMILY NOT NAMED (PTHR21454:SF1) | chr3:15898604-15899715 FORWARD	248	58	801	4	245	2e-82	302	0
CL2405Contig1	AT3G09210.1	| Symbols: PTAC13 | PTAC13 (PLASTID TRANSCRIPTIONALLY ACTIVE13); transcriptional elongation regulator | chr3:2825428-2826856 REVERSE	186	152	709	37	222	2e-52	202	1
CL2409Contig1	AT3G06580.1	| Symbols: GALK, GAL1 | GAL1 (GALACTOSE KINASE 1); ATP binding / galactokinase | chr3:2049147-2051873 REVERSE	231	49	741	1	228	1e-103	358	0
CL240Contig1	AT5G23040.1	| Symbols: CDF1 | CDF1 (CELL GROWTH DEFECT FACTOR 1); heat shock protein binding | chr5:7729468-7730933 REVERSE	230	112	789	3	232	1e-76	283	0
CL2411Contig1	AT3G13490.1	| Symbols: OVA5 | OVA5 (OVULE ABORTION 5); ATP binding / aminoacyl-tRNA ligase | chr3:4395991-4399309 REVERSE	268	42	827	1	266	4e-91	331	2
CL2413Contig1	AT5G60860.1	| Symbols: AtRABA1f | AtRABA1f (Arabidopsis Rab GTPase homolog A1f); GTP binding | chr5:24501976-24502791 FORWARD	204	240	851	13	216	1e-101	363	2
CL2414Contig1	AT4G32551.1	| Symbols: RON2, LUG | LUG (LEUNIG) | chr4:15707869-15713365 FORWARD	440	82	1395	493	931	0	656	0
CL2416Contig1	AT4G24820.1	| Symbols: | 26S proteasome regulatory subunit, putative (RPN7) | chr4:12790481-12792609 REVERSE	270	8	811	6	275	1e-105	379	1
CL2417Contig1	AT3G11340.1	| Symbols: | UDP-glucoronosyl/UDP-glucosyl transferase family protein | chr3:3556734-3558155 FORWARD	225	114	776	6	225	4e-46	181	2
CL2418Contig1	AT5G48760.1	| Symbols: | 60S ribosomal protein L13A (RPL13aD) | chr5:19788541-19789912 REVERSE	206	69	686	1	206	1e-104	375	2
CL2419Contig1	AT5G08190.2	| Symbols: | TATA-binding protein-associated phosphoprotein Dr1 protein, putative | chr5:2636205-2637126 FORWARD	150	135	584	1	150	7e-67	250	2
CL241Contig1	AT2G14110.1	| Symbols: | similar to HAD-superfamily phosphatase subfamily IIIC; TonB box, N-terminal [Medicago truncatula] (GB:ABD28541.1); contains InterPro domain HAD-superfamily phosphatase subfamily IIIC; (InterPro:IPR010033) | chr2:5959087-5960084 FORWARD	172	55	570	1	172	4e-73	271	0
CL2420Contig1	AT1G79470.1	| Symbols: | inosine-5'-monophosphate dehydrogenase | chr1:29899665-29901554 REVERSE	257	2	772	247	503	1e-126	447	1
CL2421Contig1	AT1G48160.1	| Symbols: | signal recognition particle 19 kDa protein, putative / SRP19, putative | chr1:17790448-17791955 REVERSE	124	136	507	1	124	7e-45	177	0
CL2422Contig1	AT5G47710.1	| Symbols: | C2 domain-containing protein | chr5:19347696-19348404 FORWARD	157	192	662	1	157	1e-55	213	2
CL2423Contig1	AT2G40760.1	| Symbols: | rhodanese-like domain-containing protein | chr2:17017128-17019046 FORWARD	122	344	709	95	216	2e-68	204	1
CL2426Contig1	AT5G57560.1	| Symbols: XTH22, TCH4 | TCH4 (TOUCH 4); hydrolase, acting on glycosyl bonds | chr5:23324522-23325461 REVERSE	210	123	749	19	228	1e-112	344	2
CL2428Contig1	AT1G60970.1	| Symbols: | clathrin adaptor complex small chain family protein | chr1:22451673-22453052 REVERSE	176	56	583	1	176	3e-68	255	1
CL2429Contig1	AT3G03270.2	| Symbols: | universal stress protein (USP) family protein / early nodulin ENOD18 family protein | chr3:762143-763082 REVERSE	157	143	613	1	157	3e-52	202	1
CL242Contig1	AT1G51710.1	| Symbols: UBP6 | UBP6 (UBIQUITIN-SPECIFIC PROTEASE 6); ubiquitin-specific protease | chr1:19179473-19183562 REVERSE	261	811	1584	223	482	0	414	0
CL2430Contig1	AT1G71691.2	| Symbols: | GDSL-motif lipase/hydrolase family protein | chr1:26953057-26955142 REVERSE	296	246	1127	57	350	1e-108	387	2
CL2431Contig1	AT5G65380.1	| Symbols: | ripening-responsive protein, putative | chr5:26140467-26143578 REVERSE	269	56	853	15	282	1e-103	370	1
CL2432Contig1	AT2G17350.1	| Symbols: | similar to Os08g0511800 [Oryza sativa (japonica cultivar-group)] (GB:NP_001062215.1) | chr2:7552785-7553230 REVERSE	117	182	532	1	117	8e-42	167	1
CL2434Contig1	AT5G51820.1	| Symbols: ATPGMP, PGM1, STF1, PGM | PGM (PHOSPHOGLUCOMUTASE) | chr5:21080757-21085159 REVERSE	363	127	1203	27	389	1e-157	550	0
CL2436Contig1	AT4G36750.1	| Symbols: | quinone reductase family protein | chr4:17324647-17326220 FORWARD	241	280	933	1	240	4e-76	281	0
CL2437Contig1	AT5G66080.1	| Symbols: | protein phosphatase 2C family protein / PP2C family protein | chr5:26440803-26442257 REVERSE	148	408	830	1	148	6e-54	207	2
CL2438Contig1	AT5G55990.1	| Symbols: ATCBL2, CBL2 | CBL2 (calcineurin B-like protein 2); calcium ion binding | chr5:22689415-22690805 FORWARD	216	237	884	1	216	1e-102	369	2
CL243Contig1	AT5G60590.2	| Symbols: | yrdC protein-related | chr5:24374292-24375669 FORWARD	282	156	980	5	286	6e-86	314	2
CL2440Contig1	AT5G19820.1	| Symbols: EMB2734 | EMB2734 (EMBRYO DEFECTIVE 2734); lyase | chr5:6695733-6701249 REVERSE	370	19	1125	604	972	1e-155	546	0
CL2442Contig1	AT1G75280.1	| Symbols: | isoflavone reductase, putative | chr1:28255691-28257016 FORWARD	240	103	816	4	243	8e-84	306	0
CL2443Contig1	AT4G25680.1	| Symbols: | similar to unknown protein [Arabidopsis thaliana] (TAIR:AT4G25660.1); similar to Protein of unknown function DUF862, eukaryotic [Medicago truncatula] (GB:ABE85315.1); similar to Os10g0533900 [Oryza sativa (japonica cultivar-group)] (GB:NP_001065158.1); contains InterPro domain Protein of unknown function DUF862, eukaryotic; (InterPro:IPR008580) | chr4:13088434-13089961 FORWARD	212	259	894	1	210	7e-86	314	0
CL2444Contig1	AT5G43820.1	| Symbols: | pentatricopeptide (PPR) repeat-containing protein | chr5:17636175-17639095 FORWARD	236	3	710	273	507	2e-82	302	2
CL2445Contig1	AT5G02270.1	| Symbols: ATNAP9 | ATNAP9 (Non-intrinsic ABC protein 9) | chr5:467267-469039 REVERSE	255	268	1032	6	260	1e-111	399	0
CL2448Contig1	AT2G33150.1	| Symbols: PED1, KAT2 | PED1 (PEROXISOME DEFECTIVE 1); acetyl-CoA C-acyltransferase | chr2:14054891-14058060 REVERSE	245	45	779	1	241	3e-96	348	2
CL2449Contig1	AT3G16640.1	| Symbols: TCTP | TCTP (TRANSLATIONALLY CONTROLLED TUMOR PROTEIN) | chr3:5669715-5670735 REVERSE	168	47	550	1	168	7e-70	260	1
CL244Contig1	AT3G18430.1	| Symbols: | calcium-binding EF hand family protein | chr3:6326186-6327482 FORWARD	175	135	659	1	175	6e-70	260	2
CL2450Contig1	AT4G23420.1	| Symbols: | short-chain dehydrogenase/reductase (SDR) family protein | chr4:12226298-12228572 FORWARD	223	86	754	1	223	5e-82	300	1
CL2451Contig1	AT5G03940.1	| Symbols: 54CP, CPSRP54, SRP54CP, FFC | FFC (FIFTY-FOUR CHLOROPLAST HOMOLOGUE); 7S RNA binding / GTP binding / mRNA binding | chr5:1060264-1063256 REVERSE	211	234	866	51	261	8e-92	333	2
CL2453Contig1	AT2G28310.1	| Symbols: | similar to unknown protein [Arabidopsis thaliana] (TAIR:AT1G08040.2); similar to Protein of unknown function DUF707 [Medicago truncatula] (GB:ABE91787.1); contains InterPro domain Protein of unknown function DUF707; (InterPro:IPR007877) | chr2:12092850-12094965 FORWARD	178	3	536	197	374	1e-95	346	2
CL2453Contig2	AT1G08040.1	| Symbols: | similar to unknown protein [Arabidopsis thaliana] (TAIR:AT2G28310.2); similar to Protein of unknown function DUF707 [Medicago truncatula] (GB:ABE91787.1); contains InterPro domain Protein of unknown function DUF707; (InterPro:IPR007877) | chr1:2495504-2497970 REVERSE	223	195	863	1	219	3e-89	325	2
CL2454Contig1	AT4G32870.1	| Symbols: | similar to unknown protein [Arabidopsis thaliana] (TAIR:AT2G25770.2); similar to conserved hypothetical protein [Medicago truncatula] (GB:ABE78384.1); contains domain Bet v1-like (SSF55961); contains domain no description (G3D.3.30.530.20) | chr4:15862172-15862645 FORWARD	169	27	533	1	157	7e-40	160	2
CL2456Contig1	AT5G18620.2	| Symbols: CHR17 | CHR17 (CHROMATIN REMODELING FACTOR17); DNA-dependent ATPase | chr5:6196192-6202060 REVERSE	258	10	783	810	1067	1e-116	416	0
CL2457Contig1	AT5G14240.1	| Symbols: | similar to Os01g0184800 [Oryza sativa (japonica cultivar-group)] (GB:NP_001042236.1); similar to phosducin-like 3 [Homo sapiens] (GB:NP_076970.1); contains InterPro domain Thioredoxin-like fold; (InterPro:IPR012336); contains InterPro domain Phosducin; (InterPro:IPR001200); contains InterPro domain Thioredoxin fold; (InterPro:IPR012335) | chr5:4596226-4597571 REVERSE	245	97	822	1	245	1e-81	300	0
CL2458Contig1	AT3G21510.1	| Symbols: AHP1, ATHP3 | AHP1 (HISTIDINE-CONTAINING PHOSPHOTRANSMITTER 3); histidine phosphotransfer kinase | chr3:7578438-7579543 REVERSE	149	188	634	1	148	3e-49	192	1
CL2459Contig1	AT2G27510.1	| Symbols: ATFD3 | ATFD3 (FERREDOXIN 3); electron carrier | chr2:11765359-11765826 REVERSE	155	151	612	1	155	1e-44	176	0
CL245Contig1	AT3G54900.1	| Symbols: CXIP1 | CXIP1 (CAX INTERACTING PROTEIN 1) | chr3:20352828-20353349 REVERSE	109	236	562	65	173	1e-45	179	1
CL2460Contig1	AT3G06610.1	| Symbols: | DNA-binding enhancer protein-related | chr3:2060843-2061851 FORWARD	110	59	385	1	110	1e-39	159	1
CL2461Contig1	AT3G10190.1	| Symbols: | calmodulin, putative | chr3:3155314-3155943 FORWARD	141	303	722	70	209	2e-36	149	2
CL2462Contig1	AT3G23510.1	| Symbols: | cyclopropane fatty acid synthase, putative / CPA-FA synthase, putative | chr3:8428078-8433166 FORWARD	451	18	1370	288	735	0	676	2
CL2464Contig1	AT4G13710.1	| Symbols: | pectate lyase family protein | chr4:7962546-7966008 FORWARD	288	187	1032	54	341	1e-131	466	0
CL2465Contig1	AT3G25570.1	| Symbols: | adenosylmethionine decarboxylase family protein | chr3:9288650-9289699 REVERSE	197	455	1036	3	199	6e-64	241	1
CL2466Contig1	AT2G37170.1	| Symbols: PIP2;2, PIP2B | PIP2B (plasma membrane intrinsic protein 2;2); water channel | chr2:15620703-15621870 REVERSE	251	54	806	1	244	1e-115	411	2
CL2467Contig1	AT3G17980.1	| Symbols: | C2 domain-containing protein | chr3:6152423-6153121 FORWARD	164	142	630	13	175	8e-59	223	0
CL2468Contig1	AT5G56140.1	| Symbols: | KH domain-containing protein | chr5:22742688-22745158 FORWARD	267	320	1120	51	313	1e-107	385	1
CL2469Contig1	AT5G64970.1	| Symbols: | mitochondrial substrate carrier family protein | chr5:25976032-25977669 REVERSE	116	560	907	113	227	6e-54	164	1
CL246Contig1	AT1G68660.1	| Symbols: | similar to Os08g0432500 [Oryza sativa (japonica cultivar-group)] (GB:NP_001061868.1); similar to ATP-dependent Clp protease adaptor protein ClpS [Trichodesmium erythraeum IMS101] (GB:YP_720956.1); contains InterPro domain ATP-dependent Clp protease adaptor protein ClpS; (InterPro:IPR003769) | chr1:25781721-25782746 REVERSE	160	85	558	1	159	7e-65	243	0
CL2470Contig1	AT3G28050.1	| Symbols: | nodulin MtN21 family protein | chr3:10444221-10446453 FORWARD	271	53	859	3	268	8e-76	280	1
CL2472Contig1	AT5G49720.1	| Symbols: DEC, KOR, RSW2, OR16PEP, IRX2, KOR1 | KOR1 (KORRIGAN); hydrolase, hydrolyzing O-glycosyl compounds | chr5:20214991-20217394 REVERSE	406	14	1225	216	621	1e-173	606	1
CL2473Contig1	AT1G27980.1	| Symbols: | pyridoxal-dependent decarboxylase family protein | chr1:9748799-9752605 FORWARD	179	230	766	13	191	2e-73	232	1
CL2474Contig1	AT3G46060.1	| Symbols: Ara-3, AtRABE1c, AtRab8A, ARA3 | ARA3; GTP binding | chr3:16928893-16930725 FORWARD	171	281	793	15	185	6e-77	283	1
CL2475Contig1	AT3G10920.1	| Symbols: MEE33, MSD1 | MSD1 (MANGANESE SUPEROXIDE DISMUTASE 1); manganese superoxide dismutase | chr3:3418020-3419586 FORWARD	229	78	755	1	229	1e-101	364	2
CL2476Contig1	AT3G58470.1	| Symbols: | similar to unknown protein [Oryza sativa] (GB:AAL58958.1); similar to Os03g0749900 [Oryza sativa (japonica cultivar-group)] (GB:NP_001051279.1) | chr3:21638047-21639484 REVERSE	236	38	739	13	247	1e-80	296	1
CL2477Contig1	AT4G04610.1	| Symbols: APR, PRH19, ATAPR1, APR1 | APR1 (PAPS REDUCTASE HOMOLOG 19) | chr4:2325067-2326716 FORWARD	226	19	696	242	465	1e-103	372	0
CL2478Contig1	AT4G27800.1	| Symbols: | protein phosphatase 2C PPH1 / PP2C PPH1 (PPH1) | chr4:13852019-13854097 REVERSE	354	82	1140	41	388	1e-128	456	0
CL2479Contig1	AT5G57190.1	| Symbols: | phosphatidylserine decarboxylase, putative | chr5:23188757-23192590 REVERSE	442	3	1328	71	490	1e-173	606	2
CL247Contig1	AT1G06690.1	| Symbols: | aldo/keto reductase family protein | chr1:2049741-2052038 REVERSE	206	181	777	3	208	1e-140	289	0
CL247Contig2	AT1G06690.1	| Symbols: | aldo/keto reductase family protein | chr1:2049741-2052038 REVERSE	318	193	1125	58	375	1e-130	462	0
CL2480Contig1	AT3G51730.1	| Symbols: | saposin B domain-containing protein | chr3:19197949-19199415 FORWARD	233	85	780	1	213	2e-47	186	0
CL2481Contig1	AT2G42590.1	| Symbols: GF14 MU, GENERAL REGULATORY FACTOR 9, GRF9 | GRF9 (General regulatory factor 9); protein phosphorylated amino acid binding | chr2:17739196-17740853 REVERSE	258	86	841	6	263	1e-111	398	1
CL2482Contig1	AT5G19855.1	| Symbols: | similar to Os03g0807900 [Oryza sativa (japonica cultivar-group)] (GB:NP_001051646.1); similar to chaperonin-like RbcX [Trichodesmium erythraeum IMS101] (GB:YP_723870.1); similar to Os07g0569600 [Oryza sativa (japonica cultivar-group)] (GB:NP_001060039.1) | chr5:6712168-6713447 REVERSE	206	197	784	7	202	2e-57	219	1
CL2483Contig1	AT5G64500.1	| Symbols: | membrane protein-related | chr5:25797737-25800700 FORWARD	236	321	1001	4	239	1e-97	353	2
CL2484Contig1	AT4G15470.1	| Symbols: | similar to glutamate binding [Arabidopsis thaliana] (TAIR:AT1G03070.1); similar to Os05g0402300 [Oryza sativa (japonica cultivar-group)] (GB:NP_001055493.1); similar to putative receptor associated protein [Capsicum chinense] (GB:CAI53895.2); contains InterPro domain Protein of unknown function UPF0005; (InterPro:IPR006214) | chr4:8843659-8845503 FORWARD	231	161	853	24	254	7e-87	317	1
CL2485Contig1	AT4G09510.1	| Symbols: | beta-fructofuranosidase, putative / invertase, putative / saccharase, putative / beta-fructosidase, putative | chr4:6021309-6023307 REVERSE	542	192	1808	11	551	0	956	2
CL2486Contig1	AT5G13120.1	| Symbols: | peptidyl-prolyl cis-trans isomerase cyclophilin-type family protein | chr5:4162717-4164723 REVERSE	256	58	816	1	256	3e-75	278	0
CL2487Contig1	AT5G56710.1	| Symbols: | 60S ribosomal protein L31 (RPL31C) | chr5:22961229-22961993 REVERSE	119	110	466	1	119	1e-43	173	1
CL2488Contig1	AT3G10230.1	| Symbols: LYC | LYC (LYCOPENE CYCLASE); lycopene beta cyclase | chr3:3164345-3165850 REVERSE	392	357	1532	1	387	0	548	2
CL248Contig1	AT4G31700.1	| Symbols: RPS6 | RPS6 (RIBOSOMAL PROTEIN S6); structural constituent of ribosome | chr4:15346312-15347720 REVERSE	250	71	817	1	250	1e-102	368	1
CL2490Contig1	AT4G27090.1	| Symbols: | 60S ribosomal protein L14 (RPL14B) | chr4:13594110-13595193 REVERSE	134	68	469	1	134	1e-59	225	1
CL2491Contig1	AT5G04590.1	| Symbols: SIR | SIR (sulfite reductase); sulfite reductase (ferredoxin) | chr5:1319405-1322299 FORWARD	444	19	1350	136	579	0	783	0
CL2492Contig1	AT5G01220.1	| Symbols: SQD2 | SQD2 (SULFOQUINOVOSYLDIACYLGLYCEROL 2); UDP-sulfoquinovose:DAG sulfoquinovosyltransferase/ transferase, transferring glycosyl groups | chr5:86906-89884 REVERSE	372	194	1306	65	436	0	617	1
CL2493Contig1	AT2G19860.1	| Symbols: HXK2, ATHXK2 | ATHXK2 (HEXOKINASE 2); ATP binding / hexokinase | chr2:8577900-8580844 FORWARD	309	319	1236	25	333	1e-128	455	0
CL2495Contig1	AT1G05205.1	| Symbols: | similar to unknown protein [Oryza sativa (japonica cultivar-group)] (GB:BAD45491.1) | chr1:1509351-1510248 REVERSE	87	24	281	1	86	2e-37	151	2
CL2496Contig1	AT1G03250.1	| Symbols: | similar to At1g03250/F15K9_13 [Medicago truncatula] (GB:ABE77455.1); contains domain R3H domain (SSF82708) | chr1:793576-795159 REVERSE	185	208	759	16	200	8e-68	253	0
CL2498Contig1	AT3G49720.1	| Symbols: | similar to unknown protein [Arabidopsis thaliana] (TAIR:AT5G65810.1); similar to Os01g0144000 [Oryza sativa (japonica cultivar-group)] (GB:NP_001042001.1); similar to conserved hypothetical protein [Medicago truncatula] (GB:ABE78370.1); contains domain S-adenosyl-L-methionine-dependent methyltransferases (SSF53335) | chr3:18451177-18452640 REVERSE	226	157	834	1	225	1e-86	316	0
CL2499Contig1	AT1G11400.2	| Symbols: PYM | PYM (PARTNER OF Y14-MAGO) | chr1:3838777-3839978 FORWARD	182	216	758	14	185	6e-33	137	2
CL249Contig1	AT4G02920.1	| Symbols: | similar to unknown protein [Arabidopsis thaliana] (TAIR:AT1G03340.1); similar to IMP dehydrogenase/GMP reductase [Medicago truncatula] (GB:ABE86673.1) | chr4:1292816-1294670 FORWARD	162	835	1308	243	404	2e-50	130	1
CL24Contig1	AT5G53560.1	| Symbols: B5 #2, ATB5-A | ATB5-A (Cytochrome b5 A) | chr5:21776854-21777579 FORWARD	91	53	325	1	91	2e-31	132	1
CL2501Contig1	AT1G05010.1	| Symbols: EAT1, EFE | EFE (ethylene forming enzyme) | chr1:1431418-1432694 REVERSE	225	86	760	3	227	2e-97	352	1
CL2502Contig1	AT2G16600.1	| Symbols: ROC3 | ROC3 (rotamase CyP 3); peptidyl-prolyl cis-trans isomerase | chr2:7207944-7208465 FORWARD	170	60	569	4	173	2e-75	279	2
CL2503Contig1	AT2G02500.1	| Symbols: ATMEPCT, MCT, ISPD | ISPD (2-C-METHYL-D-ERYTHRITOL 4-PHOSPHATE CYTIDYLTRANSFERASE) | chr2:671053-673123 REVERSE	272	204	1010	31	302	1e-109	393	2
CL2504Contig1	AT5G51010.1	| Symbols: | rubredoxin family protein | chr5:20761841-20762570 FORWARD	143	96	524	12	153	8e-39	157	2
CL2505Contig1	AT2G40610.1	| Symbols: EXP8, ATEXP8, ATHEXP ALPHA 1.11, ATEXPA8 | ATEXPA8 (ARABIDOPSIS THALIANA EXPANSIN A8) | chr2:16956199-16957550 REVERSE	191	5	571	52	242	7e-91	330	1
CL2506Contig1	AT5G18600.1	| Symbols: | glutaredoxin family protein | chr5:6183468-6183776 REVERSE	102	69	374	1	102	8e-38	153	2
CL2508Contig1	AT1G77280.1	| Symbols: | protein kinase family protein | chr1:29036362-29040776 REVERSE	265	4	792	539	794	2e-82	302	0
CL2509Contig1	AT5G14790.1	| Symbols: | binding | chr5:4784061-4785511 FORWARD	281	240	1082	1	279	4e-87	318	2
CL250Contig1	AT5G15760.1	| Symbols: | plastid-specific 30S ribosomal protein 3, putative / PSRP-3, putative | chr5:5143103-5143908 FORWARD	177	197	709	22	182	7e-42	167	1
CL2510Contig1	AT5G50850.1	| Symbols: | pyruvate dehydrogenase E1 component beta subunit, mitochondrial / PDHE1-B (PDH2) | chr5:20706897-20710202 FORWARD	343	60	1088	1	333	1e-155	546	2
CL2511Contig1	AT5G17690.1	| Symbols: LHP1, TFL2 | TFL2 (TERMINAL FLOWER 2); chromatin binding | chr5:5827506-5829539 REVERSE	440	129	1385	53	442	2e-52	204	2
CL2513Contig1	AT2G39840.1	| Symbols: TOPP4 | TOPP4 (Type one serine/threonine protein phosphatase 4); protein phosphatase type 1 | chr2:16634508-16635867 FORWARD	239	144	857	13	251	1e-114	406	2
CL2514Contig1	AT3G47470.1	| Symbols: CAB4, LHCA4 | LHCA4 (Photosystem I light harvesting complex gene 4); chlorophyll binding | chr3:17504607-17505758 REVERSE	177	4	534	75	251	7e-95	343	0
CL2515Contig1	AT1G54690.1	| Symbols: | histone H2A, putative | chr1:20418274-20418873 REVERSE	131	146	538	12	142	2e-53	206	1
CL2517Contig1	AT5G24590.2	| Symbols: ANAC091, TIP | TIP (TCV-INTERACTING PROTEIN); transcription factor | chr5:8416923-8418726 REVERSE	273	502	1254	73	320	6e-71	180	0
CL2518Contig1	AT1G09310.1	| Symbols: | similar to unknown protein [Arabidopsis thaliana] (TAIR:AT1G56580.1); similar to Os12g0563600 [Oryza sativa (japonica cultivar-group)] (GB:NP_001067038.1); similar to hypothetical protein [Oryza sativa (japonica cultivar-group)] (GB:BAC10818.1); similar to Os11g0683600 [Oryza sativa (japonica cultivar-group)] (GB:NP_001068462.1); contains InterPro domain Protein of unknown function D…	161	59	541	1	160	9e-44	173	1
CL2518Contig2	AT1G56580.1	| Symbols: | similar to unknown protein [Arabidopsis thaliana] (TAIR:AT1G09310.1); similar to Os12g0563600 [Oryza sativa (japonica cultivar-group)] (GB:NP_001067038.1); similar to Os11g0683600 [Oryza sativa (japonica cultivar-group)] (GB:NP_001068462.1); similar to hypothetical protein [Oryza sativa (japonica cultivar-group)] (GB:BAC15899.1); contains InterPro domain Protein of unknown function D…	159	69	542	1	152	1e-42	169	2
CL2519Contig1	AT2G16500.1	| Symbols: ARGDC1, ARGDC, SPE1, ADC1 | ADC1 (ARGININE DECARBOXYLASE 1) | chr2:7157878-7159986 REVERSE	246	22	732	458	700	4e-88	321	0
CL2520Contig1	AT4G01850.1	| Symbols: SAM-2, MAT2 | MAT2/SAM-2 (S-adenosylmethionine synthetase 2); methionine adenosyltransferase | chr4:796298-797479 REVERSE	390	75	1244	1	390	0	709	2
CL2523Contig1	AT1G49040.1	| Symbols: SCD1 | SCD1 (STOMATAL CYTOKINESIS-DEFECTIVE 1) | chr1:18143087-18152494 REVERSE	266	18	815	929	1187	1e-125	446	2
CL2524Contig1	AT4G29670.1	| Symbols: | thioredoxin family protein | chr4:14535778-14537114 REVERSE	223	178	792	1	221	3e-70	262	0
CL2525Contig1	AT2G37400.1	| Symbols: | chloroplast lumen common family protein | chr2:15703444-15704445 REVERSE	276	256	1077	59	332	1e-67	253	0
CL2527Contig1	AT3G12490.2	| Symbols: | cysteine protease inhibitor, putative / cystatin, putative | chr3:3960530-3961883 REVERSE	179	137	646	55	233	7e-57	217	1
CL2528Contig1	AT4G14110.1	| Symbols: CSN8, FUS7, EMB143, COP9 | COP9 (CONSTITUTIVE PHOTOMORPHOGENIC 9) | chr4:8133044-8134862 REVERSE	197	32	622	1	197	5e-77	284	1
CL2529Contig1	AT3G54660.1	| Symbols: EMB2360, ATGR2 | GR (GLUTATHIONE REDUCTASE); glutathione-disulfide reductase | chr3:20241334-20244078 REVERSE	360	185	1258	56	412	1e-171	597	1
CL252Contig1	AT1G78380.1	| Symbols: GST8, ATGSTU19 | ATGSTU19 (GLUTATHIONE TRANSFERASE 8); glutathione transferase | chr1:29491552-29492712 REVERSE	215	73	711	2	215	1e-74	276	0
CL2530Contig1	AT5G13980.2	| Symbols: | glycosyl hydrolase family 38 protein | chr5:4508628-4514336 FORWARD	363	19	1086	543	905	1e-120	427	0
CL2531Contig1	AT1G03950.1	| Symbols: | SNF7 family protein | chr1:1011387-1013211 REVERSE	204	201	812	1	204	9e-74	273	2
CL2532Contig1	AT1G67430.1	| Symbols: | 60S ribosomal protein L17 (RPL17B) | chr1:25265872-25267290 FORWARD	169	66	572	1	169	3e-80	295	2
CL2533Contig1	AT4G29070.1	| Symbols: | similar to hypothetical protein [Platanus x acerifolia] (GB:CAL07987.1); contains domain Phospholipase A2, PLA2 (SSF48619); contains domain no description (G3D.1.20.90.10) | chr4:14322115-14323041 FORWARD	218	401	1039	43	257	2e-71	266	1
CL2534Contig1	AT1G27970.1	| Symbols: NTF2B | NTF2B (NUCLEAR TRANSPORT FACTOR 2B); Ran GTPase binding / protein transporter | chr1:9746908-9747774 FORWARD	125	65	439	2	126	2e-61	231	1
CL2535Contig1	AT2G44740.1	| Symbols: CYCP4;1 | CYCP4;1 (cyclin p4;1); cyclin-dependent protein kinase | chr2:18449362-18450379 REVERSE	154	317	775	12	164	2e-44	176	1
CL2536Contig1	AT3G61110.1	| Symbols: ARS27A | ARS27A (ARABIDOPSIS RIBOSOMAL PROTEIN S27); structural constituent of ribosome | chr3:22622685-22623607 FORWARD	86	106	363	1	86	9e-37	149	0
CL2538Contig1	AT1G20050.1	| Symbols: HYD1 | HYD1 (Hydra 1) | chr1:6949151-6950126 FORWARD	223	97	744	3	223	1e-79	293	0
CL2539Contig1	AT2G47910.1	| Symbols: CRR6 | CRR6 (CHLORORESPIRATORY REDUCTION 6) | chr2:19621811-19622629 FORWARD	202	204	800	44	245	3e-77	285	2
CL253Contig1	AT3G15480.1	| Symbols: | similar to unknown protein [Arabidopsis thaliana] (TAIR:AT1G52910.1); similar to fiber protein Fb34 [Gossypium barbadense] (GB:AAR07596.1); contains InterPro domain Protein of unknown function DUF1218; (InterPro:IPR009606) | chr3:5226496-5227673 REVERSE	171	164	673	1	171	1e-53	206	1
CL2540Contig1	AT3G25520.1	| Symbols: ATL5 | ATL5 (A. THALIANA RIBOSOMAL PROTEIN L5); structural constituent of ribosome | chr3:9270810-9272564 REVERSE	270	77	886	2	271	1e-113	404	1
CL2541Contig1	AT4G01690.1	| Symbols: HEMG1, PPOX | PPOX (PROTOPORPHYRINOGEN OXIDASE); protoporphyrinogen oxidase | chr4:729929-732309 FORWARD	503	171	1667	31	533	0	753	2
CL2542Contig1	AT1G15140.1	| Symbols: | oxidoreductase NAD-binding domain-containing protein | chr1:5210398-5212132 REVERSE	215	167	811	44	256	2e-90	328	1
CL2543Contig1	AT5G16750.1	| Symbols: TOZ | TOZ (TORMOZEMBRYO DEFECTIVE); nucleotide binding | chr5:5504544-5509269 REVERSE	407	2	1222	418	824	1e-172	600	1
CL2544Contig1	AT1G60710.1	| Symbols: ATB2 | ATB2; oxidoreductase | chr1:22358738-22360292 REVERSE	266	51	845	6	271	1e-118	422	2
CL2544Contig2	AT1G60690.1	| Symbols: | aldo/keto reductase family protein | chr1:22353557-22355333 REVERSE	236	2	709	109	344	1e-109	392	1
CL2545Contig1	AT2G35840.1	| Symbols: | sucrose-phosphatase 1 (SPP1) | chr2:15061031-15062855 FORWARD	250	106	795	1	250	1e-100	360	0
CL2546Contig1	AT5G10360.1	| Symbols: EMB3010 | EMB3010 (EMBRYO DEFECTIVE 3010); structural constituent of ribosome | chr5:3258735-3260143 REVERSE	239	40	756	1	239	1e-102	368	0
CL2547Contig1	AT1G33490.1	| Symbols: | similar to unknown protein [Arabidopsis thaliana] (TAIR:AT4G10140.1); similar to hypothetical protein LB305 [Leptospira interrogans serovar Lai str. 56601] (GB:NP_714849.1); similar to Os05g0105500 [Oryza sativa (japonica cultivar-group)] (GB:NP_001054411.1) | chr1:12150921-12152256 REVERSE	157	312	782	11	167	3e-55	212	2
CL2548Contig1	AT3G14420.5	| Symbols: | (S)-2-hydroxy-acid oxidase, peroxisomal, putative / glycolate oxidase, putative / short chain alpha-hydroxy acid oxidase, putative | chr3:4821836-4823906 FORWARD	242	57	782	121	360	1e-119	424	2
CL2549Contig1	AT5G15850.1	| Symbols: COL1 | COL1 (CONSTANS-LIKE 1); transcription factor/ zinc ion binding | chr5:5176300-5177476 REVERSE	388	45	1163	2	355	1e-77	287	2
CL254Contig1	AT2G30050.1	| Symbols: | transducin family protein / WD-40 repeat family protein | chr2:12832617-12833525 FORWARD	301	115	1017	1	301	1e-146	516	0
CL2550Contig1	AT3G13080.1	| Symbols: MRP3, ATMRP3 | ATMRP3 (Arabidopsis thaliana multidrug resistance-associated protein 3) | chr3:4196026-4201257 REVERSE	576	17	1744	939	1514	0	813	1
CL2551Contig1	AT5G32440.1	| Symbols: | similar to unknown protein [Arabidopsis thaliana] (TAIR:AT1G80040.1); similar to Os06g0642900 [Oryza sativa (japonica cultivar-group)] (GB:NP_001058174.1); similar to Ubiquitin system component Cue; UBA-like [Medicago truncatula] (GB:ABE77893.1); contains InterPro domain UBA-like; (InterPro:IPR009060); contains InterPro domain Ubiquitin system component Cue; (InterPro:IPR003892) | ch…	280	271	1101	1	264	3e-66	249	0
CL2554Contig1	AT5G09230.5	| Symbols: SRT2 | SRT2; DNA binding | chr5:2871840-2873614 FORWARD	223	169	831	8	230	3e-71	265	0
CL2555Contig1	AT5G09740.1	| Symbols: | histone acetyltransferase, putative | chr5:3022142-3024712 REVERSE	379	49	1185	66	444	0	744	0
CL2556Contig1	AT3G48740.1	| Symbols: | nodulin MtN3 family protein | chr3:18063799-18065648 REVERSE	259	85	855	14	255	7e-68	254	0
CL2557Contig1	AT1G67750.1	| Symbols: | pectate lyase family protein | chr1:25405323-25406828 FORWARD	369	10	1116	5	373	1e-172	599	0
CL2558Contig1	AT2G34470.2	| Symbols: PSKF109, UREG | UREG (urease accessory protein G); metal ion binding / nucleotide binding | chr2:14537979-14539490 REVERSE	221	257	919	56	276	1e-118	372	1
CL2559Contig1	AT3G62310.1	| Symbols: | RNA helicase, putative | chr3:23068491-23071536 REVERSE	121	6	368	605	725	4e-62	234	2
CL255Contig1	AT4G17390.1	| Symbols: | 60S ribosomal protein L15 (RPL15B) | chr4:9714419-9715557 REVERSE	193	23	601	1	193	3e-88	321	1
CL2560Contig1	AT4G20360.1	| Symbols: AtRab8D, AtRABE1b | AtRABE1b/AtRab8D (Arabidopsis Rab GTPase homolog E1b); translation elongation factor | chr4:10990047-10991477 FORWARD	213	1	636	257	469	1e-106	381	0
CL2562Contig1	AT4G08685.1	| Symbols: SAH7 | SAH7 | chr4:5550560-5551256 FORWARD	142	153	575	19	159	2e-37	152	2
CL2563Contig1	AT5G38460.1	| Symbols: | ALG6, ALG8 glycosyltransferase family protein | chr5:15415822-15418217 REVERSE	411	270	1499	30	440	1e-166	581	2
CL2564Contig1	AT3G06330.1	| Symbols: | zinc finger (C3HC4-type RING finger) family protein | chr3:1917340-1919715 FORWARD	285	274	1110	12	286	5e-45	178	0
CL2565Contig1	AT5G42190.1	| Symbols: SKP1B, ASK2 | ASK2 (ARABIDOPSIS SKP1-LIKE 2); ubiquitin-protein ligase | chr5:16871723-16872744 REVERSE	171	64	528	1	171	4e-60	227	0
CL2567Contig1	AT2G05830.1	| Symbols: | eukaryotic translation initiation factor 2B family protein / eIF-2B family protein | chr2:2229756-2231836 FORWARD	371	91	1203	1	371	1e-127	450	0
CL2569Contig1	AT3G04090.1	| Symbols: SIP1;1, SIP1A | SIP1;1 (SMALL AND BASIC INTRINSIC PROTEIN 1A) | chr3:1072347-1074038 REVERSE	195	190	774	2	195	4e-43	171	0
CL2569Contig2	AT3G04090.1	| Symbols: SIP1;1, SIP1A | SIP1;1 (SMALL AND BASIC INTRINSIC PROTEIN 1A) | chr3:1072347-1074038 REVERSE	240	119	838	2	240	8e-59	224	1
CL256Contig1	AT4G08280.1	| Symbols: | similar to Os02g0767900 [Oryza sativa (japonica cultivar-group)] (GB:NP_001048234.1); similar to hypothetical protein syc2471_c [Synechococcus elongatus PCC 6301] (GB:YP_173181.1); contains InterPro domain Thioredoxin-like fold; (InterPro:IPR012336); contains InterPro domain Glutaredoxin 2; (InterPro:IPR008554); contains InterPro domain Thioredoxin fold; (InterPro:IPR012335) | chr4:5…	129	83	469	5	126	2e-35	145	1
CL2570Contig1	AT1G70520.1	| Symbols: | protein kinase family protein | chr1:26588551-26590997 REVERSE	224	152	820	30	252	2e-42	104	1
CL2571Contig1	AT1G26910.1	| Symbols: | 60S ribosomal protein L10 (RPL10B) | chr1:9321696-9322800 FORWARD	220	55	714	1	220	1e-111	398	0
CL2572Contig1	AT2G26600.1	| Symbols: | glycosyl hydrolase family 17 protein | chr2:11323805-11325293 FORWARD	334	362	1363	24	357	1e-142	501	1
CL2573Contig1	AT5G40780.1	| Symbols: LTH1, LHT1 | LHT1 (LYSINE HISTIDINE TRANSPORTER 1); amino acid permease/ amino acid transporter | chr5:16341051-16344310 FORWARD	248	60	803	20	266	1e-121	431	2
CL2574Contig1	AT5G01470.1	| Symbols: | similar to Os03g0826700 [Oryza sativa (japonica cultivar-group)] (GB:NP_001051766.1); similar to expressed protein [Oryza sativa (japonica cultivar-group)] (GB:ABF99651.1); contains domain no description (G3D.3.40.50.150); contains domain S-adenosyl-L-methionine-dependent methyltransferases (SSF53335); contains domain METHYLTRANSFERASE (PTHR10108) | chr5:190952-192461 FORWARD	221	40	702	1	218	6e-87	317	0
CL2576Contig1	AT4G09350.1	| Symbols: | DNAJ heat shock N-terminal domain-containing protein | chr4:5931314-5932149 REVERSE	226	85	762	30	249	6e-74	274	0
CL2577Contig1	AT4G26550.1	| Symbols: | similar to unknown protein [Arabidopsis thaliana] (TAIR:AT5G56020.1); similar to Os06g0300300 [Oryza sativa (japonica cultivar-group)] (GB:NP_001057449.1); similar to Phosphatidylinositol-4-phosphate 5-Kinase family protein [Tetrahymena thermophila SB210] (GB:XP_001021172.1); similar to Os06g0608600 [Oryza sativa (japonica cultivar-group)] (GB:NP_001058041.1); contains InterPro domai…	226	105	782	2	225	2e-78	289	2
CL2578Contig1	AT4G01150.1	| Symbols: | similar to threonine endopeptidase [Arabidopsis thaliana] (TAIR:AT4G38100.1); similar to unknown (GB:AAB00107.1) | chr4:493692-494668 FORWARD	148	114	530	13	160	9e-38	153	2
CL2579Contig1	AT4G29830.1	| Symbols: VIP3 | VIP3 (VERNALIZATION INDEPENDENCE 3); nucleotide binding | chr4:14597734-14599163 FORWARD	273	40	858	1	273	1e-117	416	0
CL257Contig1	AT3G05500.1	| Symbols: | rubber elongation factor (REF) family protein | chr3:1593546-1594808 FORWARD	238	133	801	1	238	2e-63	239	0
CL2580Contig1	AT1G09920.1	| Symbols: | TRAF-type zinc finger-related | chr1:3224865-3226862 REVERSE	189	178	744	7	192	4e-61	231	0
CL2581Contig1	AT5G05500.1	| Symbols: | pollen Ole e 1 allergen and extensin family protein | chr5:1629717-1630268 FORWARD	145	128	562	39	182	5e-52	201	1
CL2582Contig1	AT5G67570.1	| Symbols: EMB1408 | EMB1408 (EMBRYO DEFECTIVE 1408); binding | chr5:26969578-26972073 FORWARD	240	14	733	374	604	2e-80	296	1
CL2583Contig1	AT5G51545.1	| Symbols: | similar to Os02g0125000 [Oryza sativa (japonica cultivar-group)] (GB:NP_001045742.1); contains domain Subunit VIII of photosystem I reaction centre, PsaI (SSF81540) | chr5:20953660-20954469 FORWARD	107	248	568	78	179	8e-31	130	1
CL2584Contig1	AT5G51940.1	| Symbols: | DNA-directed RNA polymerase II, putative | chr5:21121905-21123022 FORWARD	88	260	523	57	144	4e-43	171	1
CL2585Contig1	AT3G17970.1	| Symbols: | chloroplast outer membrane translocon subunit, putative | chr3:6148036-6151800 FORWARD	382	23	1168	7	388	1e-140	493	1
CL2587Contig1	AT3G51800.1	| Symbols: ATG2 | ATG2 (G2p-related protein); metalloexopeptidase | chr3:19222238-19224545 REVERSE	219	111	767	1	219	1e-131	343	2
CL2588Contig1	AT4G18020.3	| Symbols: PRR2, APRR2 | APRR2 (PSEUDO-RESPONSE REGULATOR 2); transcription factor | chr4:10003750-10006694 REVERSE	249	252	959	1	231	4e-49	191	2
CL258Contig1	AT5G63310.1	| Symbols: NDPK1A, NDPK IA IA, NDPK IA, NDPK2 | NDPK2 (NUCLEOSIDE DIPHOSPHATE KINASE 2); ATP binding / nucleoside diphosphate kinase | chr5:25389348-25391064 REVERSE	161	295	774	71	231	2e-67	253	0
CL2590Contig1	AT3G28480.1	| Symbols: | oxidoreductase, 2OG-Fe(II) oxygenase family protein | chr3:10677503-10679499 REVERSE	294	269	1147	27	314	1e-119	426	1
CL2592Contig1	AT2G20420.1	| Symbols: | succinyl-CoA ligase (GDP-forming) beta-chain, mitochondrial, putative / succinyl-CoA synthetase, beta chain, putative / SCS-beta, putative | chr2:8812655-8814939 FORWARD	353	50	1108	1	353	1e-175	610	1
CL2593Contig1	AT3G56760.1	| Symbols: | calcium-dependent protein kinase, putative / CDPK, putative | chr3:21031640-21034735 REVERSE	283	343	1179	1	278	1e-120	427	0
CL2594Contig1	AT4G22330.1	| Symbols: ATCES1 | ATCES1 (ATCES1); catalytic | chr4:11798495-11799561 FORWARD	253	179	937	1	253	1e-117	417	1
CL2595Contig1	AT2G21110.1	| Symbols: | disease resistance-responsive family protein | chr2:9057371-9057931 REVERSE	168	89	586	20	185	2e-41	166	1
CL2596Contig1	AT2G26060.1	| Symbols: EMB1345 | EMB1345 (EMBRYO DEFECTIVE 1345); nucleotide binding | chr2:11109478-11112205 FORWARD	311	107	1036	3	312	1e-131	465	1
CL2598Contig1	AT2G32260.1	| Symbols: | cholinephosphate cytidylyltransferase, putative / phosphorylcholine transferase, putative / CTP:phosphocholine cytidylyltransferase, putative | chr2:13704722-13707318 FORWARD	257	95	862	29	281	1e-108	387	1
CL259Contig1	AT5G35590.1	| Symbols: PAA1 | PAA1 (20S proteasome alpha subunit A1); peptidase | chr5:13782647-13784998 REVERSE	246	134	871	1	246	1e-120	428	1
CL25Contig1	AT1G26665.1	| Symbols: | similar to RNA polymerase II mediator complex protein-related [Arabidopsis thaliana] (TAIR:AT5G41910.1); similar to At1g26660/T24P13_4 [Medicago truncatula] (GB:ABE78676.1); similar to Os09g0528300 [Oryza sativa (japonica cultivar-group)] (GB:NP_001063737.1) | chr1:9214497-9215413 FORWARD	163	150	638	27	189	6e-69	257	2
CL2600Contig1	AT5G42270.1	| Symbols: FTSH5, VAR1 | VAR1 (VARIEGATED 1); ATP-dependent peptidase/ ATPase/ metallopeptidase | chr5:16919887-16922330 FORWARD	226	232	906	58	275	5e-66	248	0
CL2601Contig1	AT5G62670.1	| Symbols: AHA11 | AHA11 (ARABIDOPSIS H(+)-ATPASE 11); ATPase | chr5:25176721-25182183 FORWARD	255	84	848	623	877	1e-134	474	2
CL2603Contig1	AT5G62960.1	| Symbols: | similar to unknown protein [Arabidopsis thaliana] (TAIR:AT1G10660.1); similar to hypothetical protein MtrDRAFT_AC124952g40v1 [Medicago truncatula] (GB:ABE93571.1) | chr5:25286670-25288759 FORWARD	200	115	708	27	213	6e-38	129	0
CL2607Contig1	AT1G19400.1	| Symbols: | similar to unknown protein [Arabidopsis thaliana] (TAIR:AT1G75180.3); similar to hypothetical protein [Oryza sativa (japonica cultivar-group)] (GB:AAN65010.1); similar to Os03g0775600 [Oryza sativa (japonica cultivar-group)] (GB:NP_001051432.1); contains domain 2-HYDROXYACID DEHYDROGENASE (PTHR10996:SF1); contains domain 2-HYDROXYACID DEHYDROGENASE (PTHR10996) | chr1:6712213-6713667 …	124	482	850	15	137	2e-34	143	1
CL2608Contig1	AT5G03490.1	| Symbols: | UDP-glucoronosyl/UDP-glucosyl transferase family protein | chr5:871549-872946 FORWARD	401	107	1294	10	404	1e-111	399	1
CL260Contig1	AT1G73030.1	| Symbols: | SNF7 family protein | chr1:27477599-27478509 FORWARD	203	115	723	1	203	1e-86	316	0
CL2611Contig1	AT1G05010.1	| Symbols: EAT1, EFE | EFE (ethylene forming enzyme) | chr1:1431418-1432694 REVERSE	252	68	820	1	252	1e-117	417	1
CL2612Contig1	AT1G15250.1	| Symbols: | 60S ribosomal protein L37 (RPL37A) | chr1:5248820-5249376 REVERSE	95	48	332	1	95	4e-44	174	2
CL2615Contig1	AT2G19740.1	| Symbols: | 60S ribosomal protein L31 (RPL31A) | chr2:8520659-8521428 FORWARD	119	57	413	1	119	1e-42	169	2
CL2617Contig1	AT5G47790.1	| Symbols: | forkhead-associated domain-containing protein / FHA domain-containing protein | chr5:19368622-19369805 FORWARD	158	337	798	1	118	2e-49	141	0
CL2619Contig1	AT1G07770.2	| Symbols: RPS15A | RPS15A (RIBOSOMAL PROTEIN S15A); structural constituent of ribosome | chr1:2408410-2409062 REVERSE	130	87	476	1	130	1e-67	252	2
CL261Contig1	AT2G31570.1	| Symbols: ATGPX2 | ATGPX2 (GLUTATHIONE PEROXIDASE 2); glutathione peroxidase | chr2:13445288-13446852 REVERSE	169	116	622	1	169	2e-71	265	1
CL2620Contig1	AT1G02090.1	| Symbols: CSN7, COP15, CSN7II, FUS5 | FUS5 (FUSCA 5); MAP kinase kinase | chr1:387479-389568 REVERSE	177	230	760	1	177	1e-50	196	1
CL2621Contig1	AT5G33370.1	| Symbols: | GDSL-motif lipase/hydrolase family protein | chr5:12620003-12621900 REVERSE	366	50	1147	1	366	1e-153	537	1
CL2622Contig1	AT1G08470.1	| Symbols: | strictosidine synthase family protein | chr1:2682265-2683980 REVERSE	385	94	1248	5	389	1e-170	595	0
CL2624Contig1	AT5G05000.3	| Symbols: ATTOC34, OEP34, TOC34 | ATTOC34/OEP34 (Translocase of chloroplast 34) | chr5:1474263-1475773 REVERSE	274	11	832	29	302	8e-99	357	1
CL2625Contig1	AT1G30755.1	| Symbols: | similar to unknown protein [Arabidopsis thaliana] (TAIR:AT1G34320.1); similar to Protein of unknown function DUF668 [Medicago truncatula] (GB:ABE81373.1); contains InterPro domain Protein of unknown function DUF668; (InterPro:IPR007700) | chr1:10905973-10908755 REVERSE	336	375	1352	1	306	3e-74	276	2
CL2626Contig1	AT5G25770.2	| Symbols: | similar to Os06g0163200 [Oryza sativa (japonica cultivar-group)] (GB:NP_001056894.1); similar to unknown protein [Oryza sativa (japonica cultivar-group)] (GB:BAD67646.1); contains InterPro domain Esterase/lipase/thioesterase; (InterPro:IPR000379) | chr5:8969311-8971809 REVERSE	342	30	1055	73	412	1e-118	422	2
CL2628Contig1	AT4G29850.1	| Symbols: | similar to unknown protein [Arabidopsis thaliana] (TAIR:AT2G19350.1); similar to unknown [Gymnadenia conopsea] (GB:ABD66514.1); contains InterPro domain Protein of unknown function DUF872, eukaryotic; (InterPro:IPR008590) | chr4:14601824-14602880 REVERSE	105	135	449	1	103	1e-38	156	2
CL2629Contig1	AT2G22430.1	| Symbols: ATHB6 | ATHB6 (ARABIDOPSIS THALIANA HOMEOBOX PROTEIN 6); transcription factor | chr2:9533550-9534692 REVERSE	124	361	726	5	127	4e-35	144	0
CL262Contig1	AT3G21690.1	| Symbols: | MATE efflux family protein | chr3:7638757-7641868 FORWARD	351	184	1236	36	386	1e-140	496	0
CL2630Contig1	AT1G10670.1	| Symbols: ACLA-1 | ACLA-1 (ATP-citrate lyase A-1) | chr1:3535788-3538099 FORWARD	196	11	598	228	423	1e-101	363	1
CL2631Contig1	AT3G04340.1	| Symbols: EMB2458 | EMB2458 (EMBRYO DEFECTIVE 2458); ATPase | chr3:1146950-1151917 REVERSE	514	14	1555	398	911	0	837	1
CL2632Contig1	AT1G73990.1	| Symbols: SPPA | SPPA (signal peptide peptidase); protease IV/ serine-type endopeptidase | chr1:27828126-27832468 FORWARD	394	32	1213	283	676	1e-148	522	1
CL2634Contig1	AT4G19540.1	| Symbols: | similar to HCF101 (HIGH-CHLOROPHYLL-FLUORESCENCE 101), ATP binding [Arabidopsis thaliana] (TAIR:AT3G24430.1); similar to putative nucleotide-binding protein [Oryza sativa] (GB:AAL31687.1); contains domain NUCLEOTIDE-BINDING PROTEIN NBP35(YEAST)-RELATED (PTHR23264); contains domain no description (G3D.3.40.50.300); contains domain P-loop containing nucleoside triphosphate hydrolases (…	205	182	796	30	234	3e-87	318	1
CL2635Contig1	AT5G47110.1	| Symbols: | lil3 protein, putative | chr5:19151445-19152465 REVERSE	237	118	783	19	248	1e-73	273	0
CL2636Contig1	AT5G35630.2	| Symbols: GLN2, ATGSL1, GS2 | GS2 (GLUTAMINE SYNTHETASE 2); glutamate-ammonia ligase | chr5:13848450-13850469 FORWARD	134	14	415	282	415	3e-69	258	1
CL2639Contig1	AT1G35160.1	| Symbols: GF14 PHI, GRF4 | GRF4 (GENERAL REGULATORY FACTOR 4); protein phosphorylated amino acid binding | chr1:12867242-12868492 FORWARD	262	185	964	2	262	1e-118	421	1
CL263Contig1	AT1G69410.1	| Symbols: | eukaryotic translation initiation factor 5A, putative / eIF-5A, putative | chr1:26092964-26093857 FORWARD	159	90	566	1	158	6e-78	287	2
CL2641Contig1	AT5G26710.1	| Symbols: | glutamate-tRNA ligase, putative / glutamyl-tRNA synthetase, putatuve / GluRS, putative | chr5:9305676-9308250 FORWARD	350	175	1221	13	353	1e-121	432	0
CL2642Contig1	AT4G35220.1	| Symbols: | cyclase family protein | chr4:16752641-16753971 FORWARD	263	33	818	9	271	1e-105	377	2
CL2643Contig1	AT1G47740.1	| Symbols: | similar to unknown protein [Arabidopsis thaliana] (TAIR:AT5G25170.1); similar to UPF0326 protein hag1, putative, expressed [Oryza sativa (japonica cultivar-group)] (GB:ABF94476.1); similar to Os03g0198500 [Oryza sativa (japonica cultivar-group)] (GB:NP_001049279.1); contains InterPro domain Protein of unknown function DUF862, eukaryotic; (InterPro:IPR008580) | chr1:17570343-17571475 …	243	270	983	29	271	1e-77	287	2
CL2645Contig1	AT4G32915.1	| Symbols: | glutamyl-tRNA(Gln) amidotransferase | chr4:15885552-15886631 FORWARD	106	266	574	50	155	3e-31	132	1
CL2647Contig1	AT1G58170.1	| Symbols: | disease resistance-responsive protein-related / dirigent protein-related | chr1:21539853-21540410 FORWARD	113	245	583	73	185	3e-41	153	1
CL264Contig1	AT2G25110.1	| Symbols: SDF2 | MIR domain-containing protein | chr2:10691507-10692917 FORWARD	165	335	823	1	165	1e-72	269	1
CL2651Contig1	AT5G13570.1	| Symbols: DCP2 | DCP2 (DECAPPING 2); hydrolase | chr5:4367535-4369995 FORWARD	197	495	1085	87	283	2e-78	289	2
CL2652Contig1	AT4G34050.1	| Symbols: | caffeoyl-CoA 3-O-methyltransferase, putative | chr4:16310849-16311978 FORWARD	254	33	779	4	257	1e-116	414	2
CL2653Contig1	AT5G02710.1	| Symbols: | similar to Uncharacterised protein family containing protein, expressed [Oryza sativa (japonica cultivar-group)] (GB:ABF96102.1); similar to Os03g0363400 [Oryza sativa (japonica cultivar-group)] (GB:NP_001050164.1); contains InterPro domain Protein of unknown function UPF0153; (InterPro:IPR005358) | chr5:612626-613478 FORWARD	171	58	540	3	171	5e-47	184	0
CL2657Contig1	AT1G73690.1	| Symbols: CDKD1;1, AT;CDKD;1, CAK3AT | AT;CDKD;1/CAK3AT/CDKD1;1 (CYCLIN-DEPENDENT KINASE D1;1); kinase | chr1:27718774-27720679 FORWARD	237	369	1028	5	236	8e-95	343	2
CL2658Contig1	AT5G63030.1	| Symbols: | glutaredoxin, putative | chr5:25303578-25304743 FORWARD	106	105	422	20	125	2e-38	155	2
CL2659Contig1	AT5G66140.1	| Symbols: PAD2 | PAD2 (20S proteasome alpha subunit D2); peptidase | chr5:26454671-26455903 REVERSE	220	76	729	1	220	1e-111	398	0
CL265Contig1	AT1G08830.1	| Symbols: CSD1 | CSD1 (copper/zinc superoxide dismutase 1); copper, zinc superoxide dismutase | chr1:2827703-2829056 FORWARD	153	123	581	1	152	9e-68	253	2
CL2660Contig1	AT5G05830.1	| Symbols: | zinc finger (C3HC4-type RING finger) family protein | chr5:1755911-1756826 FORWARD	162	346	816	50	203	2e-34	143	0
CL2661Contig1	AT3G24530.1	| Symbols: | AAA-type ATPase family protein / ankyrin repeat family protein | chr3:8945685-8947793 REVERSE	239	741	1457	126	364	1e-152	395	2
CL2662Contig1	AT5G53180.1	| Symbols: | polypyrimidine tract-binding protein, putative / heterogeneous nuclear ribonucleoprotein, putative | chr5:21585619-21588763 REVERSE	192	185	757	1	192	9e-94	315	1
CL2663Contig1	AT4G35890.1	| Symbols: | La domain-containing protein | chr4:16997436-17000413 FORWARD	351	51	1097	199	497	6e-48	188	2
CL2664Contig1	AT2G33370.1	| Symbols: | 60S ribosomal protein L23 (RPL23B) | chr2:14150794-14151720 REVERSE	140	30	449	1	140	4e-76	280	2
CL2666Contig1	AT2G28000.1	| Symbols: CH-CPN60A, SLP, CPN60A | CPN60A (chloroplast / 60 kDa chaperonin alpha subunit); ATP binding / protein binding / unfolded protein binding | chr2:11933680-11936261 FORWARD	286	75	932	1	284	1e-125	445	2
CL2667Contig1	AT1G04630.1	| Symbols: MEE4 | MEE4 (maternal effect embryo arrest 4) | chr1:1289920-1290985 REVERSE	143	54	482	1	143	5e-70	260	2
CL2668Contig1	AT4G26555.1	| Symbols: | immunophilin / FKBP-type peptidyl-prolyl cis-trans isomerase family protein | chr4:13404628-13406184 REVERSE	210	32	640	4	207	7e-61	231	1
CL2669Contig1	AT5G15802.1	| Symbols: | similar to hypothetical protein [Cleome spinosa] (GB:ABD96853.1) | chr5:5156581-5157523 REVERSE	106	64	381	1	98	4e-31	130	0
CL266Contig1	AT1G30630.1	| Symbols: | coatomer protein epsilon subunit family protein / COPE family protein | chr1:10858528-10860155 REVERSE	234	115	816	5	238	1e-119	354	0
CL2670Contig1	AT3G10260.2	| Symbols: | reticulon family protein | chr3:3171418-3172513 REVERSE	238	71	766	1	237	6e-67	251	1
CL2671Contig1	AT1G20200.1	| Symbols: EMB2719 | EMB2719 (EMBRYO DEFECTIVE 2719); binding | chr1:7001400-7004145 REVERSE	306	69	980	1	303	1e-114	408	2
CL2672Contig1	AT1G25280.1	| Symbols: AtTLP10 | AtTLP10 (TUBBY LIKE PROTEIN 10); phosphoric diester hydrolase/ transcription factor | chr1:8864948-8866595 FORWARD	397	75	1250	52	445	1e-150	528	2
CL2673Contig1	AT3G43810.1	| Symbols: CAM7 | CAM7 (CALMODULIN 7); calcium ion binding | chr3:15675606-15677342 REVERSE	149	94	540	1	149	3e-81	298	0
CL2674Contig1	AT4G01310.1	| Symbols: | ribosomal protein L5 family protein | chr4:544166-545480 REVERSE	244	75	800	24	261	6e-93	337	2
CL2676Contig1	AT5G66120.2	| Symbols: | 3-dehydroquinate synthase, putative | chr5:26448742-26450875 REVERSE	280	64	903	77	356	1e-145	509	0
CL2677Contig1	AT1G29800.2	| Symbols: | zinc ion binding | chr1:10432720-10435030 FORWARD	255	1	762	242	496	1e-101	364	0
CL2678Contig1	AT1G34300.1	| Symbols: | lectin protein kinase family protein | chr1:12503428-12505917 FORWARD	355	153	1214	427	754	4e-76	282	2
CL2679Contig1	AT3G54840.1	| Symbols: AtRABF1, Ara-6, AtRab5C, ARA6 | ARA6; GTP binding | chr3:20329575-20331760 FORWARD	201	142	741	1	201	5e-94	341	0
CL267Contig1	AT5G49480.1	| Symbols: ACP1, ATCP1 | ATCP1 (CA2+-BINDING PROTEIN 1); calcium ion binding | chr5:20088038-20088520 FORWARD	158	79	510	1	157	2e-31	132	0
CL2680Contig1	AT2G43640.1	| Symbols: | signal recognition particle 14 kDa family protein / SRP14 family protein | chr2:18104691-18105696 REVERSE	93	150	428	1	93	4e-35	144	2
CL2681Contig1	AT4G28510.1	| Symbols: ATPHB1 | ATPHB1 (PROHIBITIN 1) | chr4:14084976-14086378 REVERSE	283	123	971	1	283	1e-126	449	2
CL2682Contig1	AT5G08540.1	| Symbols: | similar to Os04g0527800 [Oryza sativa (japonica cultivar-group)] (GB:NP_001053370.1); similar to RNA-binding protein RBM5 and related proteins, contain G-patch and RRM domains (ISS) [Ostreococcus tauri] (GB:CAL57083.1) | chr5:2763915-2765432 FORWARD	239	412	1128	83	320	3e-95	345	0
CL2683Contig1	AT1G11200.1	| Symbols: | similar to unknown protein [Arabidopsis thaliana] (TAIR:AT4G21570.1); similar to unknown [Medicago sativa] (GB:AAZ32885.1); similar to Os07g0506000 [Oryza sativa (japonica cultivar-group)] (GB:NP_001059733.1); contains InterPro domain Protein of unknown function DUF300; (InterPro:IPR005178) | chr1:3753896-3755459 FORWARD	238	25	738	58	295	4e-97	351	0
CL2684Contig1	AT1G24120.1	| Symbols: ARL1 | ARL1 (ARG1-LIKE1); heat shock protein binding / unfolded protein binding | chr1:8529272-8531935 REVERSE	279	226	1062	1	279	1e-127	450	0
CL2685Contig1	AT5G08290.1	| Symbols: YLS8 | YLS8 (yellow-leaf-specific gene 8); catalytic | chr5:2666044-2666937 FORWARD	142	26	451	1	142	4e-79	290	1
CL2686Contig1	AT3G48530.1	| Symbols: KING1 | CBS domain-containing protein | chr3:17998544-18000577 FORWARD	339	119	1126	29	352	1e-112	400	1
CL2687Contig1	AT5G19450.1	| Symbols: CPK8, CDPK19 | CDPK19 (CALCIUM-DEPENDENT PROTEIN KINASE 19); calcium- and calmodulin-dependent protein kinase/ kinase | chr5:6558674-6561473 REVERSE	247	23	760	283	529	1e-108	388	1
CL2688Contig1	AT5G06150.1	| Symbols: CYCB1;2, CYC1BAT | CYC1BAT (CYCLIN B 1;2); cyclin-dependent protein kinase regulator | chr5:1859543-1861571 REVERSE	376	320	1369	30	401	1e-109	391	1
CL2689Contig1	AT1G26750.1	| Symbols: | similar to expressed protein [Oryza sativa (japonica cultivar-group)] (GB:ABA96148.1) | chr1:9246844-9248040 FORWARD	182	195	740	1	182	3e-41	165	2
CL268Contig1	AT1G76020.1	| Symbols: | similar to unknown protein [Arabidopsis thaliana] (TAIR:AT1G20225.1); similar to unknown [Solanum tuberosum] (GB:ABB55396.1); contains InterPro domain Thioredoxin-like fold; (InterPro:IPR012336); contains InterPro domain Thioredoxin fold; (InterPro:IPR012335) | chr1:28535904-28537203 REVERSE	196	154	738	19	212	8e-59	224	0
CL2690Contig1	AT1G07790.1	| Symbols: | histone H2B, putative | chr1:2413046-2413492 FORWARD	92	235	510	57	148	1e-44	176	0
CL2691Contig1	AT1G21400.1	| Symbols: | 2-oxoisovalerate dehydrogenase, putative / 3-methyl-2-oxobutanoate dehydrogenase, putative / branched-chain alpha-keto acid dehydrogenase E1 alpha subunit, putative | chr1:7493481-7496229 FORWARD	284	145	984	35	318	1e-110	375	0
CL2692Contig1	AT1G49380.1	| Symbols: | cytochrome c biogenesis protein family | chr1:18280462-18282872 FORWARD	390	117	1226	2	386	1e-133	471	2
CL2693Contig1	AT1G24140.1	| Symbols: | matrixin family protein | chr1:8536120-8537274 REVERSE	236	15	641	100	331	2e-45	179	2
CL2694Contig1	AT1G58080.1	| Symbols: HISN1A, ATATP-PRT1 | ATATP-PRT1 (ATP PHOSPHORIBOSYL TRANSFERASE) | chr1:21508227-21511094 REVERSE	307	122	1006	4	310	1e-112	402	1
CL2695Contig1	AT2G13810.1	| Symbols: ALD1 | ALD1 (AGD2-LIKE DEFENSE RESPONSE PROTEIN1); transaminase | chr2:5775571-5779220 FORWARD	358	302	1375	76	433	1e-158	512	1
CL2696Contig1	AT3G54820.1	| Symbols: PIP2D, PIP2;5 | PIP2;5/PIP2D (plasma membrane intrinsic protein 2;5); water channel | chr3:20313095-20314716 FORWARD	281	66	908	1	281	1e-134	476	2
CL2697Contig1	AT3G02200.2	| Symbols: | proteasome family protein | chr3:406699-408926 FORWARD	317	5	934	101	417	1e-118	421	1
CL2698Contig1	AT2G30530.1	| Symbols: | similar to unknown protein [Arabidopsis thaliana] (TAIR:AT5G01970.1); similar to Os05g0315200 [Oryza sativa (japonica cultivar-group)] (GB:NP_001055171.1); similar to Os11g0118800 [Oryza sativa (japonica cultivar-group)] (GB:NP_001065600.1); similar to expressed protein-like protein [Sorghum bicolor] (GB:AAO16693.1) | chr2:13016148-13017944 FORWARD	141	399	821	73	209	2e-30	129	2
CL2699Contig1	AT3G57880.1	| Symbols: | C2 domain-containing protein | chr3:21442175-21444496 REVERSE	329	1	987	445	773	1e-149	525	0
CL269Contig1	AT1G17470.1	| Symbols: ATDRG, ATDRG1 | ATDRG1 (ARABIDOPSIS THALIANA DEVELOPMENTALLY REGULATED G-PROTEIN 1); GTP binding | chr1:6003435-6006148 FORWARD	256	213	980	1	256	1e-130	460	2
CL26Contig1	AT4G26210.1	| Symbols: | mitochondrial ATP synthase g subunit family protein | chr4:13282379-13283127 FORWARD	121	168	530	1	121	1e-55	213	2
CL2700Contig1	AT1G70830.1	| Symbols: MLP28 | Bet v I allergen family protein | chr1:26713865-26715057 REVERSE	147	48	482	24	170	7e-42	167	2
CL2701Contig1	AT5G43700.1	| Symbols: IAA4, ATAUX2-11 | ATAUX2-11 (indoleacetic acid-induced protein 4); transcription factor | chr5:17567692-17568433 FORWARD	172	128	616	11	181	3e-54	208	1
CL2702Contig1	AT3G57090.1	| Symbols: | binding | chr3:21139606-21140960 FORWARD	140	63	482	1	140	4e-54	207	2
CL2704Contig1	AT4G30190.1	| Symbols: PMA2, AHA2 | AHA2 (Arabidopsis H(+)-ATPase 2); ATPase | chr4:14770826-14775926 REVERSE	321	1	960	456	776	1e-149	524	0
CL2705Contig1	AT4G03210.1	| Symbols: XTH9 | XTH9 (XYLOGLUCAN ENDOTRANSGLUCOSYLASE/HYDROLASE 9); hydrolase, acting on glycosyl bonds | chr4:1416019-1417197 FORWARD	269	106	912	24	289	1e-121	433	0
CL2706Contig1	AT4G35040.1	| Symbols: | bZIP transcription factor family protein | chr4:16680826-16681810 FORWARD	272	112	921	1	258	2e-66	249	0
CL2707Contig1	AT5G53560.1	| Symbols: B5 #2, ATB5-A | ATB5-A (Cytochrome b5 A) | chr5:21776854-21777579 FORWARD	134	98	496	1	134	1e-52	202	1
CL2708Contig1	AT1G13950.1	| Symbols: EIF-5A | EIF-5A (eukaryotic translation initiation factor 5A-1); translation initiation factor | chr1:4773628-4774665 FORWARD	159	69	545	1	158	2e-74	276	2
CL2709Contig1	AT1G07990.1	| Symbols: | SIT4 phosphatase-associated family protein | chr1:2477410-2482895 FORWARD	300	34	930	428	696	1e-60	230	0
CL2710Contig1	AT1G15000.1	| Symbols: SCPL50 | SCPL50 (serine carboxypeptidase-like 50); serine carboxypeptidase | chr1:5168608-5169942 FORWARD	248	134	877	29	266	3e-80	295	1
CL2711Contig1	AT3G49140.1	| Symbols: | binding | chr3:18223172-18228833 REVERSE	463	221	1516	764	1205	1e-93	340	1
CL2712Contig1	AT5G44450.1	| Symbols: | similar to unknown protein [Oryza sativa (japonica cultivar-group)] (GB:AAK09232.1); contains InterPro domain SAM (and some other nucleotide) binding motif; (InterPro:IPR000051); contains InterPro domain Generic methyltransferase; (InterPro:IPR001601); contains InterPro domain Protein of unknown function DUF858, methyltransferase-like; (InterPro:IPR008576) | chr5:17931587-17933244 RE…	279	131	958	59	334	1e-109	390	1
CL2713Contig1	AT3G57280.1	| Symbols: | similar to unknown protein [Arabidopsis thaliana] (TAIR:AT3G20510.1); similar to hypothetical protein 11 [Plantago major] (GB:CAJ34819.1); contains InterPro domain Protein of unknown function UPF0136, Transmembrane; (InterPro:IPR005349) | chr3:21204939-21206526 FORWARD	228	12	677	1	223	2e-50	196	2
CL2714Contig1	AT4G15480.1	| Symbols: UGT84A1 | UGT84A1; UDP-glycosyltransferase/ sinapate 1-glucosyltransferase/ transferase, transferring glycosyl groups | chr4:8848998-8850470 REVERSE	357	166	1224	18	369	1e-100	361	0
CL2715Contig1	AT3G11730.1	| Symbols: AtRABD1, ATFP8 | ATFP8 (Arabidopsis Rab GTPase homolog D1); GTP binding | chr3:3709496-3711403 REVERSE	204	105	710	1	204	2e-95	345	2
CL2716Contig1	AT3G01820.1	| Symbols: | adenylate kinase family protein | chr3:293988-295364 REVERSE	164	49	495	98	258	1e-34	142	0
CL2717Contig1	AT3G01850.1	| Symbols: | ribulose-phosphate 3-epimerase, cytosolic, putative / pentose-5-phosphate 3-epimerase, putative | chr3:300435-301994 REVERSE	225	85	759	1	225	1e-102	369	0
CL2718Contig1	AT2G29500.1	| Symbols: | 17.6 kDa class I small heat shock protein (HSP17.6B-CI) | chr2:12640356-12640817 REVERSE	159	41	514	1	153	3e-57	218	1
CL2719Contig1	AT1G19835.1	| Symbols: | similar to unknown protein [Arabidopsis thaliana] (TAIR:AT1G47900.1); similar to Putative myosin-like protein [Oryza sativa (japonica cultivar-group)] (GB:AAL77142.1); similar to Os03g0246500 [Oryza sativa (japonica cultivar-group)] (GB:NP_001049544.1); contains InterPro domain Prefoldin; (InterPro:IPR009053); contains InterPro domain Protein of unknown function DUF869, plant; (Inter…	276	305	1015	102	377	2e-35	120	1
CL271Contig1	AT2G29980.1	| Symbols: FAD3 | FAD3 (FATTY ACID DESATURASE 3); omega-3 fatty acid desaturase | chr2:12788864-12792023 REVERSE	353	123	1178	22	372	1e-165	578	2
CL2720Contig1	AT3G42950.1	| Symbols: | glycoside hydrolase family 28 protein / polygalacturonase (pectinase) family protein | chr3:15026371-15028788 FORWARD	379	76	1212	66	444	0	637	0
CL2722Contig1	AT3G10410.1	| Symbols: SCPL49 | SCPL49 (serine carboxypeptidase-like 49); serine carboxypeptidase | chr3:3235523-3238068 REVERSE	336	1	1008	166	501	1e-149	524	0
CL2723Contig1	AT3G23340.1	| Symbols: CKL10 | CKL10 (Casein Kinase I-like 10); casein kinase I/ kinase | chr3:8351054-8353798 FORWARD	244	304	1035	1	244	1e-130	462	0
CL2724Contig1	AT2G42220.1	| Symbols: | rhodanese-like domain-containing protein | chr2:17599183-17600383 FORWARD	192	111	686	38	229	1e-82	303	2
CL2726Contig1	AT4G34030.1	| Symbols: MCCB | MCCB (3-METHYLCROTONYL-COA CARBOXYLASE); biotin carboxylase | chr4:16301303-16303954 FORWARD	246	35	772	331	576	1e-106	381	1
CL2727Contig1	AT2G43810.1	| Symbols: | small nuclear ribonucleoprotein F, putative / U6 snRNA-associated Sm-like protein, putative / Sm protein F, putative | chr2:18156802-18157956 FORWARD	87	163	423	5	91	8e-40	160	0
CL2728Contig1	AT3G18800.1	| Symbols: | similar to hypothetical protein MtrDRAFT_AC137836g33v2 [Medicago truncatula] (GB:ABE83775.1) | chr3:6479752-6480345 FORWARD	194	209	763	1	194	3e-54	208	1
CL2729Contig1	AT1G64680.1	| Symbols: | similar to unknown protein [Arabidopsis thaliana] (TAIR:AT1G03055.1); similar to hypothetical protein LOC_Os11g37650 [Oryza sativa (japonica cultivar-group)] (GB:ABA94460.1); similar to Os08g0114100 [Oryza sativa (japonica cultivar-group)] (GB:NP_001060847.1) | chr1:24039734-24040725 FORWARD	233	190	888	20	250	1e-107	385	0
CL272Contig1	AT5G47720.2	| Symbols: | acetyl-CoA C-acyltransferase, putative / 3-ketoacyl-CoA thiolase, putative | chr5:19348988-19351371 FORWARD	408	117	1340	8	415	1e-171	600	2
CL2730Contig1	AT5G13630.1	| Symbols: CCH, CHLH, CCH1, GUN5 | GUN5 (GENOMES UNCOUPLED 5) | chr5:4387570-4392085 REVERSE	222	23	688	1160	1381	1e-116	415	1
CL2731Contig1	AT1G71500.1	| Symbols: | Rieske (2Fe-2S) domain-containing protein | chr1:26939746-26940993 FORWARD	209	351	977	79	287	3e-85	312	2
CL2732Contig1	AT1G29250.1	| Symbols: | nucleic acid binding | chr1:10223447-10224578 REVERSE	111	43	375	1	111	3e-46	181	0
CL2735Contig1	AT3G08510.1	| Symbols: ATPLC2 | ATPLC2 (PHOSPHOLIPASE C 2); phospholipase C | chr3:2582632-2585562 REVERSE	392	321	1463	1	381	1e-107	384	2
CL2736Contig1	AT1G27000.1	| Symbols: | bZIP family transcription factor | chr1:9374055-9376409 FORWARD	203	195	797	10	211	8e-61	230	2
CL2738Contig1	AT3G09740.1	| Symbols: ATSYP71, SYP71 | SYP71 (SYNTAXIN OF PLANTS 71) | chr3:2989620-2991359 FORWARD	267	106	900	1	266	1e-114	407	0
CL2739Contig1	AT5G14640.1	| Symbols: | protein kinase family protein | chr5:4719353-4721775 REVERSE	189	315	875	1	186	4e-84	308	2
CL273Contig1	AT3G20290.1	| Symbols: | calcium-binding EF hand family protein | chr3:7075063-7078661 REVERSE	275	131	952	1	275	0	385	1
CL2740Contig1	AT5G56610.1	| Symbols: | dual specificity protein phosphatase family protein | chr5:22933964-22935363 FORWARD	220	338	994	8	227	8e-76	281	1
CL2741Contig1	AT5G04560.1	| Symbols: DME1, DME | DME (DEMETER) | chr5:1310672-1318092 FORWARD	303	24	932	1115	1415	2e-98	356	2
CL2742Contig1	AT5G07475.1	| Symbols: | plastocyanin-like domain-containing protein | chr5:2364828-2365537 REVERSE	151	38	469	15	162	2e-36	149	1
CL2743Contig1	AT4G17370.1	| Symbols: | oxidoreductase family protein | chr4:9706200-9708154 FORWARD	229	75	761	9	237	1e-105	378	2
CL2744Contig1	AT4G08685.1	| Symbols: SAH7 | SAH7 | chr4:5550560-5551256 FORWARD	134	187	585	19	152	8e-41	164	0
CL2745Contig1	AT5G52440.1	| Symbols: HCF106 | HCF106 (High chlorophyll fluorescence 106) | chr5:21304122-21305839 FORWARD	206	180	788	47	248	3e-34	142	2
CL2747Contig1	AT5G04310.1	| Symbols: | pectate lyase family protein | chr5:1203357-1207353 REVERSE	178	344	844	35	212	1e-53	206	1
CL2748Contig1	AT1G26110.1	| Symbols: | similar to unknown protein [Arabidopsis thaliana] (TAIR:AT5G45330.1); similar to hypothetical protein [Glycine max] (GB:BAB41197.1); contains domain UNCHARACTERIZED (PTHR13586:SF5); contains domain UNCHARACTERIZED (PTHR13586) | chr1:9024603-9027543 REVERSE	327	165	1094	17	329	4e-60	228	2
CL274Contig1	AT3G11780.1	| Symbols: | MD-2-related lipid recognition domain-containing protein / ML domain-containing protein | chr3:3724332-3725482 REVERSE	133	112	510	17	149	2e-40	162	0
CL2750Contig1	AT3G57000.1	| Symbols: | nucleolar essential protein-related | chr3:21103589-21105088 FORWARD	302	223	1107	1	298	7e-91	331	0
CL2751Contig1	AT3G04120.1	| Symbols: GAPC-1, GAPC | GAPC (GLYCERALDEHYDE-3-PHOSPHATE DEHYDROGENASE C SUBUNIT); glyceraldehyde-3-phosphate dehydrogenase | chr3:1081084-1083138 FORWARD	335	62	1066	2	336	1e-165	577	1
CL2752Contig1	AT1G60200.1	| Symbols: | splicing factor PWI domain-containing protein / RNA recognition motif (RRM)-containing protein | chr1:22204547-22208906 REVERSE	284	22	867	212	462	3e-35	145	0
CL2753Contig1	AT2G14260.1	| Symbols: PIP | PIP (proline iminopeptidase); prolyl aminopeptidase | chr2:6048523-6050951 REVERSE	233	197	877	18	248	4e-94	341	1
CL2755Contig1	AT3G63080.1	| Symbols: MEE42, ATGPX5 | ATGPX5 (GLUTATHIONE PEROXIDASE 5); glutathione peroxidase | chr3:23321136-23322175 FORWARD	167	80	580	6	172	9e-69	256	1
CL2756Contig1	AT4G15510.1	| Symbols: | photosystem II reaction center PsbP family protein | chr4:8860699-8862527 FORWARD	216	134	775	64	278	3e-74	275	1
CL2757Contig1	AT5G64180.1	| Symbols: | similar to Os12g0502100 [Oryza sativa (japonica cultivar-group)] (GB:NP_001066826.1) | chr5:25694389-25695430 FORWARD	148	78	521	2	149	1e-56	216	2
CL2759Contig1	AT2G20810.1	| Symbols: GAUT10, LGT4 | GAUT10/LGT4 (Galacturonosyltransferase 10); polygalacturonate 4-alpha-galacturonosyltransferase/ transferase, transferring glycosyl groups / transferase, transferring hexosyl groups | chr2:8965008-8966691 FORWARD	256	3	770	281	536	1e-129	456	2
CL275Contig1	AT5G43750.1	| Symbols: | similar to unknown protein [Oryza sativa (japonica cultivar-group)] (GB:BAD88171.1) | chr5:17597327-17598372 REVERSE	164	214	702	49	212	2e-65	245	0
CL2760Contig1	AT3G27280.1	| Symbols: ATPHB4 | ATPHB4 (PROHIBITIN 4) | chr3:10078141-10079288 FORWARD	252	84	839	1	252	2e-89	325	2
CL2763Contig1	AT5G35200.1	| Symbols: | epsin N-terminal homology (ENTH) domain-containing protein | chr5:13479693-13482811 REVERSE	424	119	1375	4	421	1e-146	514	1
CL2764Contig1	AT5G55290.1	| Symbols: | ATP synthase subunit H family protein | chr5:22440263-22441312 REVERSE	70	187	396	1	70	9e-33	137	0
CL2766Contig1	AT2G23150.1	| Symbols: ATNRAMP3, NRAMP3 | NRAMP3 (NRAMP metal ion transporter 3); manganese ion transporter/ metal ion transporter | chr2:9863502-9865645 REVERSE	248	123	854	16	263	1e-105	379	2
CL2767Contig1	AT5G21222.1	| Symbols: | protein kinase family protein | chr5:7209425-7213703 FORWARD	295	24	902	465	759	1e-108	390	2
CL276Contig1	AT4G09720.1	| Symbols: AtRABG3a | AtRABG3a; GTP binding | chr4:6133098-6134956 FORWARD	206	297	911	1	206	1e-100	360	2
CL2770Contig1	AT5G27730.1	| Symbols: | similar to unknown protein [Arabidopsis thaliana] (TAIR:AT5G47900.1); similar to Os01g0931100 [Oryza sativa (japonica cultivar-group)] (GB:NP_001045294.1); similar to conserved hypothetical protein [Medicago truncatula] (GB:ABE92860.1) | chr5:9820315-9822872 FORWARD	182	198	743	34	215	2e-73	271	2
CL2772Contig1	AT4G32530.1	| Symbols: | vacuolar ATP synthase, putative / V-ATPase, putative | chr4:15693405-15694964 REVERSE	181	74	616	1	180	7e-70	260	1
CL2773Contig1	AT2G07340.1	| Symbols: | prefoldin-related KE2 family protein | chr2:3045641-3046603 FORWARD	128	54	437	1	128	3e-50	195	2
CL2774Contig1	AT4G01100.1	| Symbols: | mitochondrial substrate carrier family protein | chr4:477411-479590 FORWARD	239	87	794	1	235	1e-94	343	2
CL2775Contig1	AT4G39220.1	| Symbols: ATRER1A | ATRER1A (Arabidopsis thaliana endoplasmic reticulum retrieval protein 1A) | chr4:18264274-18265525 FORWARD	179	91	627	12	190	1e-66	249	0
CL2776Contig1	AT1G62990.1	| Symbols: IXR11, KNAT7 | KNAT7 (Knotted-like Arabidopsis thaliana); DNA binding / transcription factor | chr1:23341133-23344013 FORWARD	279	280	1092	1	270	3e-94	342	0
CL2777Contig1	AT1G65700.1	| Symbols: | small nuclear ribonucleoprotein, putative / snRNP, putative / Sm protein, putative | chr1:24438126-24439533 REVERSE	98	242	535	1	98	6e-34	140	1
CL2778Contig1	AT5G58560.1	| Symbols: | phosphatidate cytidylyltransferase family protein | chr5:23687739-23689796 FORWARD	281	119	961	30	307	2e-87	319	1
CL2779Contig1	AT1G16880.1	| Symbols: | uridylyltransferase-related | chr1:5773789-5776118 FORWARD	209	1	627	75	283	7e-93	337	0
CL277Contig1	AT4G02630.1	| Symbols: | protein kinase family protein | chr4:1151683-1153161 FORWARD	270	166	960	7	249	4e-76	281	0
CL277Contig2	AT4G02630.1	| Symbols: | protein kinase family protein | chr4:1151683-1153161 FORWARD	339	17	1021	100	438	1e-152	535	1
CL2782Contig1	AT1G11755.1	| Symbols: | similar to hypothetical protein MtrDRAFT_AC126792g27v1 [Medicago truncatula] (GB:ABE94701.1); contains domain FAMILY NOT NAMED (PTHR21528); contains domain Undecaprenyl diphosphate synthase (SSF64005); contains domain no description (G3D.3.40.1180.10); contains domain SUBFAMILY NOT NAMED (PTHR21528:SF2) | chr1:3969987-3971488 REVERSE	206	185	790	37	241	2e-49	192	1
CL2783Contig1	AT5G23450.1	| Symbols: ATLCBK1 | ATLCBK1 (A. THALIANA LONG-CHAIN BASE (LCB) KINASE 1); diacylglycerol kinase | chr5:7905044-7908963 REVERSE	411	178	1392	321	724	1e-155	541	0
CL2786Contig1	AT2G24360.1	| Symbols: | serine/threonine/tyrosine kinase, putative | chr2:10371822-10373155 REVERSE	389	25	1185	29	411	1e-168	587	0
CL2788Contig1	AT5G65620.1	| Symbols: | peptidase M3 family protein / thimet oligopeptidase family protein | chr5:26239177-26243010 FORWARD	322	19	984	464	785	1e-159	557	0
CL2789Contig1	AT2G38640.1	| Symbols: | similar to unknown protein [Arabidopsis thaliana] (TAIR:AT5G41590.1); similar to hypothetical protein-like protein [Sorghum bicolor] (GB:AAO16698.1); contains InterPro domain Protein of unknown function DUF567; (InterPro:IPR007612) | chr2:16164803-16165552 REVERSE	199	37	624	1	193	2e-46	182	0
CL2790Contig1	AT5G65470.1	| Symbols: | similar to unknown protein [Arabidopsis thaliana] (TAIR:AT4G24530.1); similar to putative auxin growth promotor protein [Lycopersicon esculentum] (GB:AAK84479.1); similar to Os09g0412200 [Oryza sativa (japonica cultivar-group)] (GB:NP_001063155.1); contains InterPro domain Protein of unknown function DUF246, plant; (InterPro:IPR004348) | chr5:26189658-26192130 FORWARD	242	43	759	17	256	9e-89	323	0
CL2792Contig1	AT4G21580.2	| Symbols: | zinc ion binding | chr4:11475834-11477526 FORWARD	112	22	357	179	290	1e-36	149	0
CL2793Contig1	AT5G28910.1	| Symbols: | similar to unknown protein [Arabidopsis thaliana] (TAIR:AT5G28960.1); similar to Os02g0809500 [Oryza sativa (japonica cultivar-group)] (GB:NP_001048463.1) | chr5:10930637-10932116 REVERSE	260	21	800	149	408	1e-115	412	2
CL2794Contig1	AT1G64500.1	| Symbols: | glutaredoxin family protein | chr1:23956933-23958039 FORWARD	395	114	1238	1	365	3e-65	246	2
CL2796Contig1	AT1G55265.1	| Symbols: | similar to unknown protein [Arabidopsis thaliana] (TAIR:AT5G19860.1); similar to Protein of unknown function DUF538 [Medicago truncatula] (GB:ABE78678.1); contains InterPro domain Protein of unknown function DUF538; (InterPro:IPR007493) | chr1:20620993-20621520 FORWARD	115	155	499	53	166	2e-34	142	1
CL2797Contig1	AT4G00355.1	| Symbols: | similar to unknown protein [Arabidopsis thaliana] (TAIR:AT2G45980.1); similar to conserved hypothetical protein [Medicago truncatula] (GB:ABE80179.1) | chr4:155207-156090 FORWARD	298	85	975	1	261	9e-45	177	0
CL2798Contig1	AT5G19140.1	| Symbols: | auxin/aluminum-responsive protein, putative | chr5:6423400-6425787 FORWARD	228	32	715	1	228	1e-104	375	1
CL2799Contig1	AT1G73030.1	| Symbols: | SNF7 family protein | chr1:27477599-27478509 FORWARD	201	173	757	1	201	5e-78	287	1
CL279Contig1	AT4G14660.1	| Symbols: | RNA polymerase Rpb7 N-terminal domain-containing protein | chr4:8406495-8407031 REVERSE	176	130	657	1	175	9e-68	253	0
CL27Contig1	AT3G09270.1	| Symbols: ATGSTU8 | ATGSTU8 (Arabidopsis thaliana Glutathione S-transferase (class tau) 8); glutathione transferase | chr3:2848413-2849232 REVERSE	225	48	710	2	224	4e-63	238	2
CL2800Contig1	AT2G45290.1	| Symbols: | transketolase, putative | chr2:18679811-18682663 FORWARD	404	11	1222	337	740	0	681	1
CL2801Contig1	AT2G33550.1	| Symbols: | gt-2-related | chr2:14217256-14218563 REVERSE	173	66	572	1	171	2e-62	235	2
CL2802Contig1	AT2G45695.1	| Symbols: | similar to putative ubiquitin-related modifier [Oryza sativa (japonica cultivar-group)] (GB:BAC84286.1); similar to Os07g0466300 [Oryza sativa (japonica cultivar-group)] (GB:NP_001059588.1); contains domain MoaD/ThiS (SSF54285); contains domain SUBFAMILY NOT NAMED (PTHR14986:SF3); contains domain FAMILY NOT NAMED (PTHR14986) | chr2:18833117-18833818 FORWARD	87	144	398	15	101	1e-37	152	2
CL2803Contig1	AT4G33010.1	| Symbols: | glycine dehydrogenase (decarboxylating), putative / glycine decarboxylase, putative / glycine cleavage system P-protein, putative | chr4:15926855-15931153 REVERSE	336	13	1014	438	772	1e-161	565	0
CL2806Contig1	AT3G12260.1	| Symbols: | complex 1 family protein / LVR family protein | chr3:3909259-3910344 REVERSE	130	111	497	5	133	6e-48	187	2
CL2807Contig1	AT4G29430.1	| Symbols: RPS15AE | RPS15AE (ribosomal protein S15A E); structural constituent of ribosome | chr4:14472446-14473389 FORWARD	129	54	440	1	129	1e-54	209	2
CL2808Contig1	AT5G56940.1	| Symbols: | ribosomal protein S16 family protein | chr5:23048105-23049426 FORWARD	117	63	413	11	127	4e-53	204	2
CL2809Contig1	AT1G70190.1	| Symbols: | ribosomal protein L12 family protein | chr1:26434279-26434905 FORWARD	218	724	1356	1	208	8e-57	218	0
CL280Contig1	AT2G24090.1	| Symbols: | ribosomal protein L35 family protein | chr2:10249118-10250496 FORWARD	108	181	501	35	142	7e-32	134	0
CL2811Contig1	AT1G07790.1	| Symbols: | histone H2B, putative | chr1:2413046-2413492 FORWARD	103	159	467	46	148	7e-50	193	2
CL2813Contig1	AT2G14740.1	| Symbols: | vacuolar sorting receptor, putative | chr2:6315977-6319385 FORWARD	223	43	711	406	628	1e-112	400	0
CL2814Contig1	AT2G03390.1	| Symbols: | uvrB/uvrC motif-containing protein | chr2:1030632-1032351 REVERSE	208	4	627	122	329	4e-86	314	0
CL2816Contig1	AT5G45620.1	| Symbols: | 26S proteasome regulatory subunit, putative (RPN9) | chr5:18518817-18521095 FORWARD	386	98	1255	1	386	1e-177	619	1
CL2817Contig1	AT3G58490.1	| Symbols: | phosphatidic acid phosphatase family protein / PAP2 family protein | chr3:21644042-21646034 FORWARD	314	211	1152	14	327	1e-125	444	0
CL2818Contig1	AT1G09870.1	| Symbols: | histidine acid phosphatase family protein | chr1:3205819-3208446 FORWARD	257	88	858	8	264	3e-95	345	0
CL2819Contig1	AT1G09620.1	| Symbols: | ATP binding / aminoacyl-tRNA ligase | chr1:3113079-3116457 REVERSE	143	125	553	941	1083	5e-46	181	1
CL281Contig1	AT4G14605.1	| Symbols: | mitochondrial transcription termination factor-related / mTERF-related | chr4:8378810-8380412 FORWARD	183	289	837	62	238	1e-41	167	0
CL281Contig2	AT4G14605.1	| Symbols: | mitochondrial transcription termination factor-related / mTERF-related | chr4:8378810-8380412 FORWARD	377	228	1358	62	432	1e-122	429	2
CL2820Contig1	AT5G25265.1	| Symbols: | similar to unknown protein [Arabidopsis thaliana] (TAIR:AT2G25260.1); similar to unknown protein [Oryza sativa (japonica cultivar-group)] (GB:BAD72305.1); similar to Os06g0180000 [Oryza sativa (japonica cultivar-group)] (GB:NP_001056974.1) | chr5:8754797-8756858 REVERSE	237	166	864	1	237	1e-105	363	0
CL2821Contig1	AT3G49910.1	| Symbols: | 60S ribosomal protein L26 (RPL26A) | chr3:18515296-18515736 FORWARD	151	47	493	1	146	8e-52	200	1
CL2822Contig1	AT5G53300.1	| Symbols: UBC10 | UBC10 (ubiquitin-conjugating enzyme 10); ubiquitin-protein ligase | chr5:21650028-21651215 REVERSE	148	107	550	1	148	6e-84	306	1
CL2823Contig1	AT5G21070.1	| Symbols: | similar to Os01g0277700 [Oryza sativa (japonica cultivar-group)] (GB:NP_001042737.1); similar to unknown protein [Oryza sativa (japonica cultivar-group)] (GB:BAD81147.1) | chr5:7156358-7157492 FORWARD	173	134	652	33	205	2e-77	286	1
CL2824Contig1	AT2G33150.1	| Symbols: PED1, KAT2 | PED1 (PEROXISOME DEFECTIVE 1); acetyl-CoA C-acyltransferase | chr2:14054891-14058060 REVERSE	216	38	685	1	214	3e-82	301	1
CL2826Contig1	AT5G62190.1	| Symbols: PRH75 | PRH75 (plant RNA helicase 75); ATP-dependent helicase | chr5:24997768-25001105 REVERSE	312	24	956	318	629	1e-111	399	2
CL2828Contig1	AT1G21065.1	| Symbols: | similar to Protein of unknown function UPF0047 [Medicago truncatula] (GB:ABC75362.1); contains InterPro domain Protein of unknown function UPF0047; (InterPro:IPR001602) | chr1:7374199-7375633 FORWARD	152	108	554	66	217	1e-71	266	2
CL2829Contig1	AT3G48270.1	| Symbols: CYP71A26 | CYP71A26 (cytochrome P450, family 71, subfamily A, polypeptide 26); oxygen binding | chr3:17887556-17889158 FORWARD	263	206	991	28	282	1e-69	255	1
CL282Contig1	AT4G37925.1	| Symbols: NDH-M | NDH-M (SUBUNIT NDH-M OF NAD(P)H:PLASTOQUINONE DEHYDROGENASE COMPLEX) | chr4:17830742-17831479 REVERSE	142	229	654	61	201	1e-62	236	0
CL2830Contig1	AT2G32730.1	| Symbols: | 26S proteasome regulatory subunit, putative | chr2:13887266-13892541 FORWARD	242	21	734	763	1004	1e-75	280	2
CL2831Contig1	AT5G47580.1	| Symbols: | similar to unknown protein [Arabidopsis thaliana] (TAIR:AT4G17250.1); similar to At5g47580/MNJ7_17 [Medicago truncatula] (GB:ABE80901.1); similar to hypothetical protein 40.t00008 [Brassica oleracea] (GB:ABD65133.1); similar to Villin headpiece [Medicago truncatula] (GB:ABE80900.1) | chr5:19312174-19314420 REVERSE	230	43	720	21	244	2e-35	145	0
CL2832Contig1	AT2G41500.1	| Symbols: | WD-40 repeat family protein / small nuclear ribonucleoprotein Prp4p-related | chr2:17311397-17313933 REVERSE	148	292	735	90	228	2e-30	129	0
CL2834Contig1	AT2G01260.1	| Symbols: | similar to unknown protein [Arabidopsis thaliana] (TAIR:AT1G15030.1); similar to hypothetical protein [Oryza sativa (japonica cultivar-group)] (GB:AAO39871.1); similar to Os01g0513400 [Oryza sativa (japonica cultivar-group)] (GB:NP_001043182.1); similar to hypothetical protein [Oryza sativa (japonica cultivar-group)] (GB:AAP46235.1); contains InterPro domain Protein of unknown functi…	320	407	1336	1	284	9e-46	181	1
CL2836Contig1	AT3G17300.1	| Symbols: | similar to expressed protein [Oryza sativa (japonica cultivar-group)] (GB:ABA98984.1); similar to Os12g0566100 [Oryza sativa (japonica cultivar-group)] (GB:NP_001067050.1); contains InterPro domain Complex 1 LYR protein; (InterPro:IPR008011) | chr3:5907622-5908701 FORWARD	88	200	463	1	88	1e-36	149	1
CL2837Contig1	AT1G28520.1	| Symbols: | similar to unknown protein [Arabidopsis thaliana] (TAIR:AT2G42400.1); similar to putative vascular plant one zinc finger protein [Oryza sativa (japonica cultivar-group)] (GB:BAD87186.1); contains InterPro domain Colicin E3, catalytic; (InterPro:IPR009105) | chr1:10029699-10031465 FORWARD	422	23	1240	82	485	1e-135	478	1
CL2838Contig1	AT4G32850.7	| Symbols: PAP(IV), nPAP | nPAP (NUCLEAR POLY(A) POLYMERASE); nucleotidyltransferase | chr4:15850138-15853910 FORWARD	301	163	1065	2	298	1e-128	455	0
CL2839Contig1	AT5G17520.1	| Symbols: MEX1, RCP1 | RCP1 (ROOT CAP 1) | chr5:5772798-5775233 REVERSE	231	84	752	1	216	2e-40	162	2
CL283Contig1	AT5G42020.1	| Symbols: BIP | BIP (LUMINAL BINDING PROTEIN); ATP binding | chr5:16824925-16827708 REVERSE	238	153	866	27	264	1e-127	451	2
CL2840Contig1	AT5G20080.1	| Symbols: | NADH-cytochrome b5 reductase, putative | chr5:6782710-6786362 FORWARD	326	49	1026	3	328	1e-147	516	0
CL2841Contig1	AT3G05170.1	| Symbols: | phosphoglycerate/bisphosphoglycerate mutase family protein | chr3:1466744-1468225 FORWARD	258	51	821	5	262	1e-105	377	2
CL2842Contig1	AT4G02080.1	| Symbols: ATSARA1C, ATSAR2, ASAR1 | ASAR1 (Arabidopsis thaliana secretion-associated RAS super family 2); GTP binding | chr4:921554-922547 FORWARD	193	85	663	1	193	5e-83	304	0
CL2843Contig1	AT5G01180.1	| Symbols: | proton-dependent oligopeptide transport (POT) family protein | chr5:61256-63239 REVERSE	351	19	1068	218	567	1e-118	422	0
CL2844Contig1	AT1G55920.1	| Symbols: SAT5, SAT1, AtSerat2;1 | AtSerat2;1 (SERINE ACETYLTRANSFERASE 1) | chr1:20916043-20916987 FORWARD	319	71	1021	1	314	1e-109	390	1
CL2845Contig1	AT1G53210.1	| Symbols: | sodium/calcium exchanger family protein / calcium-binding EF hand family protein | chr1:19848458-19851201 FORWARD	197	11	592	389	585	2e-60	229	1
CL2847Contig1	AT4G01100.1	| Symbols: | mitochondrial substrate carrier family protein | chr4:477411-479590 FORWARD	353	88	1140	1	352	1e-150	528	0
CL2849Contig1	AT1G29120.2	| Symbols: | similar to unknown protein [Arabidopsis thaliana] (TAIR:AT4G25770.1); similar to Protein of unknown function DUF676, hydrolase-like [Medicago truncatula] (GB:ABE79089.1); contains InterPro domain Esterase/lipase/thioesterase; (InterPro:IPR000379); contains InterPro domain Protein of unknown function DUF676, hydrolase-like; (InterPro:IPR007751) | chr1:10174467-10178129 FORWARD	184	301	834	54	231	8e-45	177	0
CL284Contig1	AT5G40950.1	| Symbols: | 50S ribosomal protein L27, chloroplast, putative (RPL27) | chr5:16428094-16429073 FORWARD	162	68	538	1	159	1e-53	206	1
CL284Contig2	AT5G40950.1	| Symbols: | 50S ribosomal protein L27, chloroplast, putative (RPL27) | chr5:16428094-16429073 FORWARD	162	74	544	1	159	1e-53	206	1
CL2850Contig1	AT1G76810.1	| Symbols: | eukaryotic translation initiation factor 2 family protein / eIF-2 family protein | chr1:28836260-28841204 REVERSE	497	10	1434	600	1078	0	661	0
CL2851Contig1	AT5G44710.1	| Symbols: | similar to unnamed protein product [Ostreococcus tauri] (GB:CAL54919.1); similar to Os05g0148300 [Oryza sativa (japonica cultivar-group)] (GB:NP_001054647.1); contains InterPro domain Ribosomal protein S27, mitochondrial; (InterPro:IPR013219) | chr5:18058848-18059549 FORWARD	102	123	428	1	102	5e-39	157	2
CL2852Contig1	AT1G53510.1	| Symbols: ATMPK18 | ATMPK18 (Arabidopsis thaliana MAP kinase 8); MAP kinase | chr1:19974629-19977826 REVERSE	348	433	1476	1	348	1e-161	563	0
CL2853Contig1	AT3G56070.1	| Symbols: ROC2 | ROC2 (rotamase CyP 2); peptidyl-prolyl cis-trans isomerase | chr3:20817966-20818496 REVERSE	172	81	596	1	172	4e-72	267	2
CL2854Contig1	AT5G50000.1	| Symbols: | protein kinase, putative | chr5:20360064-20362259 REVERSE	389	151	1296	1	385	0	645	0
CL2855Contig1	AT2G16990.1	| Symbols: | tetracycline transporter | chr2:7390276-7394865 FORWARD	440	103	1383	7	442	1e-106	382	0
CL2856Contig1	AT3G12390.1	| Symbols: | nascent polypeptide associated complex alpha chain protein, putative / alpha-NAC, putative | chr3:3942351-3943602 FORWARD	199	119	694	5	202	1e-44	176	1
CL2857Contig1	AT5G06160.1	| Symbols: | splicing factor-related | chr5:1862624-1866299 REVERSE	403	71	1276	1	398	1e-141	499	1
CL2859Contig1	AT3G56290.1	| Symbols: | similar to Os01g0823600 [Oryza sativa (japonica cultivar-group)] (GB:NP_001044661.1); similar to unnamed protein product [Ostreococcus tauri] (GB:CAL58546.1) | chr3:20889722-20890520 REVERSE	175	20	541	1	172	3e-44	174	1
CL285Contig1	AT5G49690.1	| Symbols: | UDP-glucoronosyl/UDP-glucosyl transferase family protein | chr5:20207194-20208576 REVERSE	218	149	802	6	220	3e-69	257	1
CL2861Contig1	AT3G07220.1	| Symbols: | transcriptional activator, putative | chr3:2297974-2299413 FORWARD	321	137	1099	10	312	1e-117	419	1
CL2862Contig1	AT5G39250.1	| Symbols: | F-box family protein | chr5:15742088-15742846 FORWARD	191	11	580	1	191	2e-67	236	1
CL2863Contig1	AT2G44480.1	| Symbols: | glycosyl hydrolase family 1 protein | chr2:18366856-18370077 FORWARD	362	246	1316	171	511	1e-95	258	2
CL2864Contig1	AT5G42740.1	| Symbols: | glucose-6-phosphate isomerase, cytosolic (PGIC) | chr5:17153308-17157850 FORWARD	166	19	516	392	557	5e-69	257	0
CL2865Contig1	AT4G27440.1	| Symbols: PORB | PORB (PROTOCHLOROPHYLLIDE OXIDOREDUCTASE B); oxidoreductase/ protochlorophyllide reductase | chr4:13725654-13727113 FORWARD	402	98	1282	1	401	1e-157	551	1
CL2866Contig1	AT4G29350.1	| Symbols: PFN2, PRO2, PRF2 | PFN2/PRF2/PRO2 (PROFILIN 2); actin binding / protein binding | chr4:14450141-14451125 FORWARD	126	27	404	5	130	1e-53	206	2
CL2867Contig1	AT1G69340.1	| Symbols: | appr-1-p processing enzyme family protein | chr1:26069961-26073307 FORWARD	226	91	753	2	227	1e-107	319	0
CL2868Contig1	AT2G36670.2	| Symbols: | aspartyl protease family protein | chr2:15372028-15375095 REVERSE	288	292	1140	38	324	1e-107	386	0
CL2869Contig1	AT1G19250.1	| Symbols: FMO1 | FMO1 (FLAVIN-DEPENDENT MONOOXYGENASE 1); monooxygenase | chr1:6650647-6653044 REVERSE	277	60	845	6	280	3e-49	192	2
CL286Contig1	AT2G41680.1	| Symbols: | thioredoxin reductase, putative / NADPH-dependent thioredoxin reductase, putative | chr2:17383427-17386106 REVERSE	199	366	953	57	254	3e-81	298	2
CL2870Contig1	AT3G19340.1	| Symbols: | sodium:dicarboxylate symporter | chr3:6701393-6704077 REVERSE	183	16	564	300	482	5e-76	281	0
CL2871Contig1	AT1G42960.1	| Symbols: | expressed protein localized to the inner membrane of the chloroplast. | chr1:16128303-16129520 FORWARD	168	63	551	1	168	2e-30	129	2
CL2872Contig1	AT5G64440.1	| Symbols: | amidase family protein | chr5:25783455-25787486 FORWARD	265	220	1008	1	265	4e-79	291	0
CL2876Contig1	AT1G11760.1	| Symbols: | similar to At1g11760 [Medicago truncatula] (GB:ABE82612.1); contains domain FAMILY NOT NAMED (PTHR21528); contains domain SUBFAMILY NOT NAMED (PTHR21528:SF2) | chr1:3972356-3972811 REVERSE	152	368	793	1	151	4e-43	172	1
CL2877Contig1	AT4G29160.1	| Symbols: | SNF7 family protein | chr4:14381025-14382348 FORWARD	210	187	813	1	210	8e-60	227	0
CL2878Contig1	AT1G22340.1	| Symbols: | UDP-glucoronosyl/UDP-glucosyl transferase family protein | chr1:7890453-7892079 REVERSE	297	14	895	184	479	5e-91	331	1
CL2879Contig1	AT5G03940.1	| Symbols: 54CP, CPSRP54, SRP54CP, FFC | FFC (FIFTY-FOUR CHLOROPLAST HOMOLOGUE); 7S RNA binding / GTP binding / mRNA binding | chr5:1060264-1063256 REVERSE	300	3	899	265	564	1e-146	514	2
CL287Contig1	AT5G61820.1	| Symbols: | similar to hypothetical protein [Trifolium pratense] (GB:BAE71234.1); contains InterPro domain Stress up-regulated Nod 19; (InterPro:IPR011692) | chr5:24851731-24853449 REVERSE	209	206	793	24	232	2e-71	238	1
CL2880Contig1	AT2G20980.1	| Symbols: | similar to hypothetical protein [Hordeum vulgare] (GB:CAG30729.1); similar to Os09g0539400 [Oryza sativa (japonica cultivar-group)] (GB:NP_001063804.1); contains domain gb def: Hypothetical protein (PTHR13454:SF4); contains domain FAMILY NOT NAMED (PTHR13454) | chr2:9018735-9020937 REVERSE	252	11	733	6	256	1e-74	276	1
CL2881Contig1	AT4G38510.3	| Symbols: | (VACUOLAR ATP SYNTHASE SUBUNIT B2); hydrogen ion transporting ATP synthase, rotational mechanism | chr4:18011149-18014783 REVERSE	143	94	522	345	487	5e-88	278	0
CL2883Contig1	AT4G38670.1	| Symbols: | pathogenesis-related thaumatin family protein | chr4:18069850-18071221 REVERSE	272	113	919	5	275	4e-94	341	1
CL2884Contig1	AT1G61240.2	| Symbols: | similar to unknown protein [Arabidopsis thaliana] (TAIR:AT1G11170.1); similar to putative lysine ketoglutarate reductase trans-splicing related 1 [Oryza sativa (japonica cultivar-group)] (GB:BAD62500.1); similar to Os07g0564800 [Oryza sativa (japonica cultivar-group)] (GB:NP_001060006.1); similar to Os06g0731900 [Oryza sativa (japonica cultivar-group)] (GB:NP_001058667.1); contains I…	243	332	1057	9	250	1e-76	283	1
CL2885Contig1	AT1G36070.1	| Symbols: | WD-40 repeat family protein | chr1:13468376-13471598 REVERSE	316	5	952	103	418	1e-126	448	1
CL2886Contig1	AT5G12300.1	| Symbols: | C2 domain-containing protein | chr5:3978509-3979633 REVERSE	340	241	1227	19	336	8e-94	340	0
CL2887Contig1	AT1G16740.1	| Symbols: | ribosomal protein L20 family protein | chr1:5727766-5728943 FORWARD	122	188	553	1	122	1e-55	213	1
CL2889Contig1	AT1G10670.1	| Symbols: ACLA-1 | ACLA-1 (ATP-citrate lyase A-1) | chr1:3535788-3538099 FORWARD	241	69	791	1	241	1e-110	394	2
CL288Contig1	AT3G13930.1	| Symbols: | dihydrolipoamide S-acetyltransferase, putative | chr3:4596247-4600150 FORWARD	509	125	1648	2	493	1e-168	589	1
CL2890Contig1	AT3G22480.2	| Symbols: | prefoldin-related KE2 family protein | chr3:7969087-7969533 FORWARD	145	136	570	5	146	6e-46	181	0
CL2891Contig1	AT1G50010.1	| Symbols: TUA2 | TUA2 (tubulin alpha-2 chain) | chr1:18521405-18523397 FORWARD	193	14	592	240	432	1e-109	390	1
CL2894Contig1	AT3G13720.1	| Symbols: | prenylated rab acceptor (PRA1) family protein | chr3:4495209-4495775 REVERSE	174	38	556	7	180	2e-34	142	1
CL2895Contig1	AT1G29150.1	| Symbols: RPN6, ATS9 | ATS9 (19S PROTEOSOME SUBUNIT 9); binding | chr1:10181226-10182485 FORWARD	226	124	801	6	230	3e-74	275	0
CL2896Contig1	AT3G45140.1	| Symbols: ATLOX2, LOX2 | LOX2 (LIPOXYGENASE 2) | chr3:16536422-16540218 FORWARD	283	2	850	609	891	1e-104	374	1
CL2897Contig1	AT1G67440.1	| Symbols: EMB1688 | EMB1688 (EMBRYO DEFECTIVE 1688); GTP binding / GTPase | chr1:25267568-25269214 REVERSE	195	667	1251	156	346	1e-124	268	0
CL2898Contig1	AT2G30520.1	| Symbols: RPT2 | RPT2 (ROOT PHOTOTROPISM 2); protein binding | chr2:13009997-13012650 REVERSE	255	2	760	105	357	1e-109	312	1
CL2899Contig1	AT5G13870.1	| Symbols: EXGT-A4 | EXGT-A4 (ENDOXYLOGLUCAN TRANSFERASE A4); hydrolase, acting on glycosyl bonds | chr5:4475091-4476219 REVERSE	234	98	799	8	241	1e-117	419	1
CL289Contig1	AT1G06570.1	| Symbols: HPD, PDS1 | PDS1 (PHYTOENE DESATURATION 1) | chr1:2012014-2013542 REVERSE	445	50	1372	28	469	0	654	1
CL28Contig1	AT1G56300.1	| Symbols: | DNAJ heat shock N-terminal domain-containing protein | chr1:21082687-21083833 REVERSE	144	131	562	17	145	1e-32	136	1
CL2900Contig1	AT5G05340.1	| Symbols: | peroxidase, putative | chr5:1579143-1580820 REVERSE	175	166	690	29	203	3e-56	215	0
CL2902Contig1	AT5G16400.1	| Symbols: TRXF2, ATF2 | ATF2/TRXF2 (THIOREDOXIN F2); thiol-disulfide exchange intermediate | chr5:5363908-5365252 REVERSE	132	197	592	57	183	6e-49	190	1
CL2903Contig1	AT3G13200.1	| Symbols: | Cwf15 / Cwc15 cell cycle control family protein | chr3:4242246-4243983 FORWARD	223	133	789	1	222	2e-50	196	0
CL2904Contig1	AT1G73760.1	| Symbols: | zinc finger (C3HC4-type RING finger) family protein | chr1:27743027-27744822 REVERSE	309	373	1251	72	362	2e-55	213	0
CL2905Contig1	AT4G10840.1	| Symbols: | kinesin light chain-related | chr4:6656610-6659029 FORWARD	214	29	670	396	608	9e-90	326	1
CL2906Contig1	AT5G27850.1	| Symbols: | 60S ribosomal protein L18 (RPL18C) | chr5:9873173-9874301 FORWARD	176	45	572	1	176	9e-85	310	2
CL2907Contig1	AT2G37510.1	| Symbols: | RNA-binding protein, putative | chr2:15750190-15751582 REVERSE	141	59	478	1	141	1e-37	152	1
CL2908Contig1	AT4G38460.1	| Symbols: GGR | GGR (GERANYLGERANYL REDUCTASE); farnesyltranstransferase | chr4:17994843-17995968 FORWARD	271	20	823	65	322	8e-97	350	1
CL290Contig1	AT2G47590.1	| Symbols: PHR2 | PHR2 (PHOTOLYASE/BLUE-LIGHT RECEPTOR 2) | chr2:19528958-19530802 FORWARD	352	282	1331	84	431	1e-146	516	2
CL2911Contig1	AT5G49740.1	| Symbols: ATFRO7, FRO7 | ATFRO7/FRO7 (FERRIC REDUCTION OXIDASE 7); ferric-chelate reductase/ oxidoreductase | chr5:20222775-20225854 REVERSE	219	15	656	238	456	1e-70	264	2
CL2912Contig1	AT1G51310.1	| Symbols: | tRNA (5-methylaminomethyl-2-thiouridylate)-methyltransferase | chr1:19022853-19025403 REVERSE	365	192	1271	40	402	1e-161	564	2
CL2913Contig1	AT1G09020.1	| Symbols: ATSNF4, SNF4 | SNF4 (Sucrose NonFermenting 4) | chr1:2900152-2904215 REVERSE	313	252	1160	95	401	1e-106	381	2
CL2914Contig1	AT1G12570.1	| Symbols: | glucose-methanol-choline (GMC) oxidoreductase family protein | chr1:4278190-4280751 REVERSE	238	104	814	14	250	1e-119	249	1
CL2916Contig1	AT2G38010.1	| Symbols: | ceramidase family protein | chr2:15913940-15916945 FORWARD	206	19	636	552	757	3e-84	308	0
CL2917Contig1	AT4G26530.1	| Symbols: | fructose-bisphosphate aldolase, putative | chr4:13391573-13392944 FORWARD	318	64	1017	14	331	1e-153	538	0
CL2918Contig1	AT5G51970.1	| Symbols: | sorbitol dehydrogenase, putative / L-iditol 2-dehydrogenase, putative | chr5:21129046-21130510 FORWARD	357	17	1087	8	364	1e-180	629	1
CL2919Contig1	AT1G02180.1	| Symbols: | ferredoxin-related | chr1:413619-414505 REVERSE	215	103	744	1	212	4e-38	155	0
CL291Contig1	AT1G14345.1	| Symbols: | similar to hypothetical protein 9 [Ipomoea batatas] (GB:AAV88073.1); contains domain ALDO/KETO REDUCTASE (PTHR11732); contains domain ALDO/KETO REDUCTASE RELATED/NUCLEIC ACID BINDING (PTHR11732:SF1) | chr1:4899171-4899761 FORWARD	113	228	566	72	184	1e-53	206	2
CL2920Contig1	AT2G43360.1	| Symbols: BIOB, BIO2 | BIO2 (BIOTIN AUXOTROPH 2); biotin synthase | chr2:18017995-18020206 REVERSE	170	239	748	38	207	1e-93	327	1
CL2921Contig1	AT5G66590.1	| Symbols: | allergen V5/Tpx-1-related family protein | chr5:26591481-26592038 FORWARD	139	97	510	47	185	8e-40	160	0
CL2922Contig1	AT1G30270.1	| Symbols: SnRK3.23, ATCIPK23, CIPK23, LKS1 | CIPK23 (CBL-INTERACTING PROTEIN KINASE 23); kinase | chr1:10655254-10658508 FORWARD	171	16	528	287	457	4e-70	261	0
CL2923Contig1	AT5G61510.1	| Symbols: | NADP-dependent oxidoreductase, putative | chr5:24754310-24756201 REVERSE	325	28	1002	83	406	1e-116	414	0
CL2924Contig1	AT1G63460.1	| Symbols: | glutathione peroxidase, putative | chr1:23538783-23539991 FORWARD	161	90	572	6	166	8e-70	259	2
CL2925Contig1	AT1G12310.1	| Symbols: | calmodulin, putative | chr1:4187498-4187944 REVERSE	148	35	475	1	148	5e-70	260	1
CL2927Contig1	AT1G34630.1	| Symbols: | similar to unknown protein [Arabidopsis thaliana] (TAIR:AT5G51150.1); similar to Os03g0190900 [Oryza sativa (japonica cultivar-group)] (GB:NP_001049229.1); similar to Acyl-CoA-binding protein (ISS) [Ostreococcus tauri] (GB:CAL54448.1) | chr1:12685295-12687413 FORWARD	243	27	755	230	472	1e-105	378	2
CL2928Contig1	AT4G31720.2	| Symbols: STG1, TAFII15 | TAFII15 (SALT TOLERANCE DURING GERMINATION 1); transcription factor | chr4:15354229-15355710 REVERSE	136	184	591	1	134	7e-50	194	0
CL2929Contig1	AT1G61520.1	| Symbols: LHCA3 | LHCA3 (Photosystem I light harvesting complex gene 3); chlorophyll binding | chr1:22703817-22704814 FORWARD	256	81	845	18	273	1e-125	445	2
CL292Contig1	AT2G39960.1	| Symbols: | microsomal signal peptidase 25 kDa subunit, putative (SPC25) | chr2:16688744-16690569 REVERSE	177	120	650	11	186	6e-69	257	2
CL2930Contig1	AT1G21190.1	| Symbols: | small nuclear ribonucleoprotein, putative / snRNP, putative / Sm protein, putative | chr1:7419978-7420845 REVERSE	90	114	383	7	96	1e-40	163	2
CL2931Contig1	AT3G45780.1	| Symbols: NPH1, JK224, RPT1, PHOT1 | PHOT1 (phototropin 1); kinase | chr3:16829542-16834945 FORWARD	388	55	1194	384	751	1e-143	504	0
CL2932Contig1	AT1G56500.1	| Symbols: | haloacid dehalogenase-like hydrolase family protein | chr1:21163440-21170757 FORWARD	225	226	900	70	294	3e-96	348	0
CL2933Contig1	AT5G39210.1	| Symbols: CRR7 | CRR7 (CHLORORESPIRATORY REDUCTION 7) | chr5:15720459-15721227 FORWARD	114	331	672	43	156	2e-33	139	0
CL2935Contig1	AT2G21270.3	| Symbols: | ubiquitin fusion degradation UFD1 family protein | chr2:9114922-9117093 FORWARD	209	7	621	139	340	8e-46	179	0
CL2936Contig1	AT2G04842.1	| Symbols: | threonyl-tRNA synthetase, putative / threonine--tRNA ligase, putative | chr2:1698463-1701268 REVERSE	411	29	1252	1	393	1e-165	577	1
CL2938Contig1	AT2G45240.1	| Symbols: MAP1A | MAP1A (METHIONINE AMINOPEPTIDASE 1A); methionyl aminopeptidase | chr2:18663133-18665980 FORWARD	274	63	884	123	396	1e-148	520	2
CL2939Contig1	AT5G13450.1	| Symbols: | ATP synthase delta chain, mitochondrial, putative / H(+)-transporting two-sector ATPase, delta (OSCP) subunit, putative | chr5:4310561-4311944 REVERSE	200	100	696	1	189	3e-43	147	0
CL293Contig1	AT1G30230.1	| Symbols: | elongation factor 1-beta / EF-1-beta | chr1:10639270-10640499 FORWARD	229	122	802	4	231	1e-46	183	1
CL2940Contig1	AT3G44190.1	| Symbols: | pyridine nucleotide-disulphide oxidoreductase family protein | chr3:15912991-15914389 REVERSE	232	225	920	24	255	4e-87	318	2
CL2941Contig1	AT5G11800.1	| Symbols: ATKEA6, KEA6 | KEA6 (K+ efflux antiporter 6); potassium:hydrogen antiporter | chr5:3803636-3808070 REVERSE	265	8	799	77	341	1e-106	381	1
CL2942Contig1	AT4G21450.1	| Symbols: | vesicle-associated membrane family protein / VAMP family protein | chr4:11426147-11428136 FORWARD	172	366	881	115	286	2e-77	286	2
CL2943Contig1	AT5G24120.1	| Symbols: SIG5, SIGE | SIGE (RNA polymerase sigma subunit E); DNA binding / DNA-directed RNA polymerase/ sigma factor/ transcription factor | chr5:8157797-8159749 REVERSE	305	20	913	41	337	3e-72	268	1
CL2944Contig1	AT1G56070.1	| Symbols: AT1G56075.1, LOS1 | LOS1 (Low expression of osmotically responsive genes 1); translation elongation factor/ translation factor, nucleic acid binding | chr1:20971910-20974742 REVERSE	203	44	652	641	843	1e-107	382	1
CL2945Contig1	AT2G15290.1	| Symbols: ATTIC21, TIC21, CIA5, PIC1 | ATTIC21/CIA5/TIC21 (CHLOROPLAST IMPORT APPARATUS 5); protein homodimerization | chr2:6649594-6651093 REVERSE	196	241	828	85	273	1e-72	269	0
CL2946Contig1	AT5G05270.1	| Symbols: | chalcone-flavanone isomerase family protein | chr5:1563493-1564828 FORWARD	210	85	711	1	209	6e-65	244	0
CL2948Contig1	AT1G56580.1	| Symbols: | similar to unknown protein [Arabidopsis thaliana] (TAIR:AT1G09310.1); similar to Os12g0563600 [Oryza sativa (japonica cultivar-group)] (GB:NP_001067038.1); similar to Os11g0683600 [Oryza sativa (japonica cultivar-group)] (GB:NP_001068462.1); similar to hypothetical protein [Oryza sativa (japonica cultivar-group)] (GB:BAC15899.1); contains InterPro domain Protein of unknown function D…	141	47	466	3	142	3e-38	155	1
CL2949Contig1	AT1G12500.1	| Symbols: | phosphate translocator-related | chr1:4263540-4264955 REVERSE	184	110	661	174	357	1e-76	281	1
CL294Contig1	AT4G09320.1	| Symbols: NDPK1 | NDPK1 (nucleoside diphosphate kinase 1); ATP binding / nucleoside diphosphate kinase | chr4:5923421-5924363 FORWARD	159	15	491	10	168	8e-72	266	2
CL2950Contig1	AT2G35490.1	| Symbols: | plastid-lipid associated protein PAP, putative | chr2:14919388-14920876 REVERSE	342	50	1033	1	330	2e-58	223	1
CL2951Contig1	AT5G51400.1	| Symbols: | similar to unknown protein [Arabidopsis thaliana] (TAIR:AT2G45010.1); similar to unknown [Hordeum vulgare subsp. vulgare] (GB:AAS58477.1); contains InterPro domain Protein of unknown function Cys-rich; (InterPro:IPR006461) | chr5:20896010-20897262 REVERSE	190	2	571	30	218	4e-73	271	1
CL2953Contig1	AT5G65780.1	| Symbols: ATBCAT-5 | ATBCAT-5; branched-chain-amino-acid transaminase/ catalytic | chr5:26333644-26335811 FORWARD	356	132	1178	19	373	1e-129	458	2
CL2954Contig1	AT2G28910.1	| Symbols: CXIP4 | CXIP4 (CAX INTERACTING PROTEIN 4); nucleic acid binding / zinc ion binding | chr2:12423069-12424067 REVERSE	134	139	537	1	130	2e-53	206	0
CL2955Contig1	AT5G25360.1	| Symbols: | similar to unknown protein [Arabidopsis thaliana] (TAIR:AT1G15350.1); similar to hypothetical protein [Glycine max] (GB:AAN03467.1) | chr5:8799937-8802336 REVERSE	152	302	751	20	169	3e-34	142	1
CL2957Contig1	AT1G52590.1	| Symbols: | similar to RNase H domain-containing protein [Arabidopsis thaliana] (TAIR:AT1G24090.1); similar to Putative thiol-disulphide oxidoreductase DCC [Medicago truncatula] (GB:ABD28717.1); contains InterPro domain Putative thiol-disulphide oxidoreductase DCC; (InterPro:IPR007263) | chr1:19592893-19593900 REVERSE	137	171	581	36	172	2e-51	199	2
CL2958Contig1	AT3G62930.1	| Symbols: | glutaredoxin family protein | chr3:23272513-23272821 REVERSE	102	129	434	1	102	1e-31	133	2
CL2959Contig1	AT1G13690.1	| Symbols: ATE1 | ATE1 (ATPase E1); nucleic acid binding | chr1:4693377-4694176 FORWARD	173	92	607	5	177	9e-62	233	1
CL295Contig1	AT5G18110.1	| Symbols: NCBP | NCBP (NOVEL CAP-BINDING PROTEIN); RNA binding / translation initiation factor | chr5:5989107-5990590 REVERSE	207	117	737	16	221	3e-93	338	2
CL2960Contig1	AT5G02790.1	| Symbols: | In2-1 protein, putative | chr5:632875-634856 FORWARD	233	91	786	3	235	4e-89	324	0
CL2961Contig1	AT5G14880.1	| Symbols: | potassium transporter, putative | chr5:4814247-4817670 FORWARD	365	3	1079	424	777	1e-136	481	2
CL2963Contig1	AT2G20930.1	| Symbols: | similar to intracellular transporter [Arabidopsis thaliana] (TAIR:AT1G80500.1); similar to unknown protein [Oryza sativa (japonica cultivar-group)] (GB:BAD46590.1); similar to Os09g0541500 [Oryza sativa (japonica cultivar-group)] (GB:NP_001063814.1); contains InterPro domain Longin-like; (InterPro:IPR011012) | chr2:9007871-9008737 REVERSE	140	45	464	1	140	6e-67	250	2
CL2964Contig1	AT1G20340.1	| Symbols: DRT112 | DRT112 (DNA-damage-repair/toleration protein 112); copper ion binding / electron carrier | chr1:7042760-7043263 REVERSE	167	11	511	1	167	1e-46	182	1
CL2965Contig1	AT5G45750.1	| Symbols: AtRABA1c | AtRABA1c (Arabidopsis Rab GTPase homolog A1c); GTP binding | chr5:18576545-18577866 FORWARD	216	241	885	1	216	1e-102	369	0
CL2966Contig1	AT4G27720.1	| Symbols: | similar to unknown protein [Arabidopsis thaliana] (TAIR:AT1G64650.1); similar to unknown protein [Arabidopsis thaliana] (TAIR:AT3G49310.1); similar to expressed protein [Oryza sativa (japonica cultivar-group)] (GB:ABF93637.1); similar to Os10g0519600 [Oryza sativa (japonica cultivar-group)] (GB:NP_001065080.1); similar to Major Facilitator Superfamily protein, expressed [Oryza sativa…	243	136	861	1	243	1e-107	385	0
CL2968Contig1	AT5G54270.1	| Symbols: LHCB3*1, LHCB3 | LHCB3 (LIGHT-HARVESTING CHLOROPHYLL BINDING PROTEIN 3) | chr5:22055650-22056609 FORWARD	249	87	833	17	265	1e-125	445	2
CL2969Contig1	AT3G52870.1	| Symbols: | calmodulin-binding family protein | chr3:19604343-19606664 REVERSE	201	321	914	49	249	4e-93	330	2
CL296Contig1	AT4G13830.2	| Symbols: J20 | J20 (DNAJ-LIKE 20); heat shock protein binding | chr4:8011514-8012573 FORWARD	211	15	641	7	196	8e-45	177	2
CL2970Contig1	AT1G51950.1	| Symbols: IAA18 | IAA18 (indoleacetic acid-induced protein 18); transcription factor | chr1:19309339-19310799 FORWARD	269	227	895	1	259	3e-41	166	1
CL2971Contig1	AT5G11560.1	| Symbols: | catalytic | chr5:3709735-3713995 REVERSE	140	34	453	843	982	3e-50	194	0
CL2972Contig1	AT5G10050.1	| Symbols: | short-chain dehydrogenase/reductase (SDR) family protein | chr5:3144255-3145644 FORWARD	252	60	815	9	259	1e-98	356	2
CL2973Contig1	AT3G62020.1	| Symbols: GLP10 | GLP10 (GERMIN-LIKE PROTEIN 10); manganese ion binding / metal ion binding / nutrient reservoir | chr3:22982418-22983167 REVERSE	222	36	692	1	219	3e-79	291	2
CL2974Contig1	AT4G39090.1	| Symbols: RD19A, EMB3005, RD19 | RD19 (RESPONSIVE TO DEHYDRATION 19); cysteine-type peptidase | chr4:18215820-18217320 REVERSE	335	114	1115	32	362	1e-145	511	2
CL2975Contig1	AT5G11420.1	| Symbols: | similar to unknown protein [Arabidopsis thaliana] (TAIR:AT5G25460.1); similar to unknown [Ricinus communis] (GB:CAB02653.1); contains InterPro domain Galactose-binding like; (InterPro:IPR008979); contains InterPro domain Protein of unknown function DUF642; (InterPro:IPR006946) | chr5:3644656-3646992 FORWARD	225	75	749	5	223	5e-95	313	2
CL2976Contig1	AT4G33430.1	| Symbols: RKS10, SERK3, ELG, BAK1 | BAK1 (BRI1-ASSOCIATED RECEPTOR KINASE); kinase | chr4:16086657-16090291 REVERSE	403	30	1235	146	547	1e-168	589	2
CL2978Contig1	AT5G39950.1	| Symbols: ATH2, ATTRXH2, TRXH2, ATTRX2 | ATTRX2 (Arabidopsis thioredoxin h2, thioredoxin H-type 1); thiol-disulfide exchange intermediate | chr5:16008113-16009109 REVERSE	132	64	459	1	132	1e-44	176	0
CL2979Contig1	AT4G18810.1	| Symbols: | transcriptional repressor | chr4:10322633-10325746 REVERSE	245	179	907	40	284	1e-81	300	1
CL297Contig1	AT1G07960.3	| Symbols: ATPDIL5-1 | ATPDIL5-1 (PDI-LIKE 5-1); thiol-disulfide exchange intermediate | chr1:2467678-2468828 FORWARD	120	180	539	24	143	1e-51	199	2
CL2980Contig1	AT5G22830.1	| Symbols: GMN10, ATMGT10 | GMN10 (Arabidopsis thaliana Mg transporter 10) | chr5:7627679-7630636 FORWARD	171	18	527	288	458	2e-66	249	2
CL2981Contig1	AT4G27280.1	| Symbols: | calcium-binding EF hand family protein | chr4:13663776-13664168 REVERSE	94	453	731	16	109	2e-32	136	2
CL2984Contig1	AT5G04160.1	| Symbols: | phosphate translocator-related | chr5:1143034-1144778 REVERSE	179	261	797	25	203	6e-85	310	2
CL2985Contig1	AT5G55140.1	| Symbols: | ribosomal protein L30 family protein | chr5:22398596-22399013 FORWARD	110	101	430	1	109	2e-35	145	1
CL2986Contig1	AT3G13060.2	| Symbols: ECT5 | ECT5 | chr3:4180632-4183639 FORWARD	415	410	1579	71	459	5e-56	215	1
CL2987Contig1	AT5G05950.1	| Symbols: MEE60 | MEE60 (maternal effect embryo arrest 60) | chr5:1788815-1789342 FORWARD	176	152	670	3	175	6e-50	194	1
CL2988Contig1	AT3G12120.1	| Symbols: FAD2 | FAD2 (FATTY ACID DESATURASE 2); delta12-fatty acid dehydrogenase | chr3:3860598-3861749 REVERSE	378	79	1197	1	378	1e-124	442	0
CL2989Contig1	AT1G42550.1	| Symbols: PMI1 | PMI1 (PLASTID MOVEMENT IMPAIRED1) | chr1:15979976-15982174 FORWARD	184	8	544	545	706	3e-32	135	1
CL298Contig1	AT2G21970.1	| Symbols: SEP2 | SEP2 (STRESS ENHANCED PROTEIN 2) | chr2:9364268-9364954 REVERSE	212	26	634	1	202	5e-42	168	1
CL2990Contig1	AT5G20950.1	| Symbols: | glycosyl hydrolase family 3 protein | chr5:7107611-7110777 REVERSE	358	85	1152	1	356	1e-142	501	0
CL2991Contig1	AT5G22460.1	| Symbols: | esterase/lipase/thioesterase family protein | chr5:7443662-7445272 REVERSE	233	348	1046	107	339	1e-117	299	2
CL2992Contig1	AT5G02050.1	| Symbols: | mitochondrial glycoprotein family protein / MAM33 family protein | chr5:403236-404241 REVERSE	232	78	731	1	225	3e-43	162	2
CL2995Contig1	AT5G17770.1	| Symbols: CBR1, ATCBR | ATCBR (NADH:CYTOCHROME B5 REDUCTASE 1) | chr5:5864545-5866497 REVERSE	196	202	786	11	206	1e-84	309	0
CL2996Contig1	AT1G12780.1	| Symbols: UGE1 | UGE1 (UDP-D-glucose/UDP-D-galactose 4-epimerase 1); UDP-glucose 4-epimerase/ protein dimerization | chr1:4356122-4358118 REVERSE	131	17	409	220	350	6e-64	240	1
CL2997Contig1	AT3G26070.1	| Symbols: | plastid-lipid associated protein PAP / fibrillin family protein | chr3:9528141-9529436 FORWARD	187	221	772	56	241	1e-63	239	1
CL2999Contig1	AT5G13710.1	| Symbols: CPH, SMT1 | SMT1 (STEROL METHYLTRANSFERASE 1) | chr5:4424051-4426869 REVERSE	324	9	980	13	336	1e-162	569	2
CL299Contig1	AT2G35260.1	| Symbols: | similar to unknown protein [Arabidopsis thaliana] (TAIR:AT4G17840.1); similar to hypothetical protein 40.t00061 [Brassica oleracea] (GB:ABD65174.1) | chr2:14856721-14858680 FORWARD	327	206	1174	41	362	1e-109	391	1
CL29Contig1	AT3G63490.1	| Symbols: | ribosomal protein L1 family protein | chr3:23455244-23456995 FORWARD	236	373	1080	108	343	1e-113	404	0
CL29Contig2	AT3G63490.1	| Symbols: | ribosomal protein L1 family protein | chr3:23455244-23456995 FORWARD	236	350	1057	108	343	1e-113	404	1
CL2Contig1	AT2G22240.1	| Symbols: | inositol-3-phosphate synthase isozyme 2 / myo-inositol-1-phosphate synthase 2 / MI-1-P synthase 2 / IPS 2 | chr2:9458981-9461018 REVERSE	95	20	304	416	510	4e-46	180	1
[truncated: 10,784 more rows]
